# Supplementary material for: Duplication and Gene Conversion in the Drosophila melanogaster Genome
Source: PLoS Genet. 2008 Dec 12;4(12):e1000305. doi: 10.1371/journal.pgen.1000305 (PMC2588116; doi:10.1371/journal.pgen.1000305)
Supplement: Dataset S1 — Alignment data. (0.20 MB ZIP) [file pgen.1000305.s004.zip]

Archive with 55 entries (55 files):
- alignment/Post01.fas
- alignment/Post02.fas
- alignment/Post03.fas
- alignment/Post04.fas
- alignment/Post05.fas
- alignment/Post06.fas
- alignment/Post07.fas
- alignment/Post08.fas
- alignment/Post09.fas
- alignment/Post10.fas
- alignment/Post11.fas
- alignment/Post12.fas
- alignment/Post13.fas
- alignment/Post14.fas
- alignment/Post15.fas
- alignment/Post16.fas
- alignment/Post17.fas
- alignment/Post18.fas
- alignment/Post19.fas
- alignment/Post20.fas
- alignment/Post21.fas
- alignment/Post22.fas
- alignment/Post23.fas
- alignment/Post24.fas
- alignment/Post25.fas
- alignment/Pre01.fas
- alignment/Pre02.fas
- alignment/Pre03.fas
- alignment/Pre04.fas
- alignment/Pre05.fas
- alignment/Pre06.fas
- alignment/Pre07.fas
- alignment/Pre08.fas
- alignment/Pre09.fas
- alignment/Pre10.fas
- alignment/Pre11.fas
- alignment/Pre12.fas
- alignment/Pre13.fas
- alignment/Pre14.fas
- alignment/Pre15.fas
- alignment/Pre16.fas
- alignment/Pre17.fas
- alignment/Pre18.fas
- alignment/Pre19.fas
- alignment/Pre20.fas
- alignment/Pre21.fas
- alignment/Pre22.fas
- alignment/Pre23.fas
- alignment/Pre24.fas
- alignment/Pre25.fas
- alignment/Pre26.fas
- alignment/Pre27.fas
- alignment/Pre28.fas
- alignment/Pre29.fas
- alignment/Pre30.fas
