# Supplementary material for: Duplication and Gene Conversion in the Drosophila melanogaster Genome
Source: PLoS Genet. 2008 Dec 12;4(12):e1000305. doi: 10.1371/journal.pgen.1000305 (PMC2588116; doi:10.1371/journal.pgen.1000305)
Supplement: Dataset S1 — Alignment data. (0.20 MB ZIP) [file pgen.1000305.s004.zip › alignment/Post01.fas]

>dm3:chr3L:18462082-18462933:+
GCCATAACAAGTTGGTTTATGATGCGGCTTCCTGGGACTGGGAAACCGTTCTTCTTAGGGGCGAATTAATTAGCGAAGCAGTGAAAGGA--AGGGGCATAAAGTTGTGCATTCAAGAAAGCTCTTCCACGTCCTTGCCAACACATCCTCGGAGTCATGGTGTGGATGAGGTAGCTGCTGAAGGTCGTTCAAATAATGGCCCATTGAGCTTACC-AATTCATTCATAATAAGAAATCTAGTTATTTTCTTAACC---------------TAAAT-CGATGGTTCTGAACAGTAAG-AAGTATTGTAAATGATCTTCTTCTTAAGCATCTCCCAAAAGGATAGAATTACCATTAATGTAATGTCCACTCTTTTTA-----------------------TGCTGCACCCTCTTTTCCCATTTAACTTAAACATCGCGTATTTATTTCTGGTACATTTAGTACCTT--------AACGTTTTATTTCTTTAGGCATAGGACACTTTGGAAAGGTTCCTAGAATGGCAGGCAAGTGTGCCGGGCGTAATTGTAGTAGGCGTGGGGACCACAAGCCTTGTCCTCCGAGGTTTCCTGGCGTGTTGCTATCTGTGCATCCACAGAGCTGAGGGCCAGGCCCAGGAAGACTAGCAAGAAACCATTGAATACGTTCATCTTGTCGAGTAGTGCTGAAT--------GATCGGCTGTGGCAGGTAGTGAGCTATTTATACCCGACTACACGTTGCAATTAATATGGATGCTAC----------GTGATACGGCGTTAAGC--TTGCCATTTAAG-TTTTTCCGGCATTTAAATCCCATCACTTACGTAAGCTGTTCGCTCTAGTTTAACATTTCTCCGATGACCCTCTCTGTTGCGATGGCTCACTTGGCGTATGCTTGATGGCAAATTGGATGC
>dm3:chr3L:18464853-18465699:+
GCCATTACAAGTTGGTTTATGATGCAGCTTCCTGGGACTGGGAAACCGTTCTTCTTAGGGGTGAATTAATTAGCGAAGCAGTGAAAGG------GGCATAAAGTTGTGCATTCAAGAAAGCTCTTCCACGTA-TTGCCAACATTTCCTCGGAGTCATGGTGTGGATGAGGTAGCTGCTGAAGGTCGTTCAAATAATGGCCCATTGAGCTTACC-AATTCATTCATAATAAGAAATCTAGTTATTTTCTTAACC---------------TAAAT-CGATGGTTCTGAACAGTAAG-AAGTATTGTAAATGATCTTCTTCTTAAGCATCTCCCAAAAGGATAGAATTACCATTAATGTAATGTCCACTCTTTTTA-----------------------TGCTGCACCCTCTTTTCCCGTTTAACTTAAACATCGCGTATTAATTTCTGGTACATTTAGTACCTT--------AACGTTTTATTTCTTTAGGCATAGGACACTTTGGAAAGGTTCCTAGAATGGCAGGCAAGTGTGCCGGGCGTAATTGTAGTAGGCGTGGGGACCACAAGCCTTGTCCTCCGAGGTTTCCTGGCGTGTTGCTATCTGTGCATCCACAGAGCTGAGGGCCAGGCCCAGGAAGACTAGCAAGAAACCATTGAATACGTTCATCTTGTCGAGTAGTGCTGAAT--------GATCGGCTGTGGCAGGTAGTGAGCTATTTATACCCGACTACACGTTGCAATTAATATGGATGCTAC----------GTGATACGGCGTTAAGC--TTGCCATTTAAG-TTTTTCCGGCATTTAAATCCCATCACTTACGTAAGCTGTTCGCTCTAGTTTAACATTTCTCCGATGACCCTTTCTGTTGCGATGGCTCACTTGGCGTATGCTTGATGGCAAGTTGGATGC
>droSim1:chr3L:17797868-17798751:+
GCCATAACAAGTTGGTTTATGCCGCGGCTTCCTGGGACTGGGAAACCGTTCTTCTTAGGGGCGAATTAATTAACGA-GCAGTGAAAGA------GGCATAAAGTTGTGCATTCACGAAAGCTCTTCCACGTCCTTGGCAACGTTTCCTCGCAGCCATGGTGTGGATGAAGAAGCTGCTGAAGGTCGTTGAAATAATGTCCCATTGAGCTTACCCAATTTATTCATAATGAGAAATCTGGTTATTTTCTGAACACAGTTAATACGCAAATAAAT-CGATGGTACTAAGATGTAAG-AAGTATTGTAAATGATCTTCTTCTTAAACATCTCCCAAAGAGA-AGAATTACCACTAATGTAATATCCACTCCCTTTAGCTATTTAATGGGTACATTCCATTCCTGCACCCTCTTTTCCCGATCA-TTTAAACACCGCGTATTTATTTCTGGTAAATTTATTACCTT--------AATTTTGTATTTCTTTAGGCATAGAACACTTTGGAAAGGTTCCTAGTACGGCAGGCAAGTGTGCCGGGCGTAATTGTAGTAGCGGGTGGGACCACAAGCCTTGTCCTCCTTGGTTTCCTGGCGTGTTGCTATCTGTGCACCCACAGAGCTGAGGGCCAGGCCCAGGAAGACTATCAAGAAACTATGGAATACGTTCATCTTGTCGAGTAGCGCTGAAT--------GATTGGCTGTGGCAGTCAGTCAGCTATTTATACCCGACTGCACGTTGCAATTAATATGGATGCTAC----------GTGATACGGCGTAAAGC--TTGCCATTTAAG-TTTTTCCGGCATTTAAATCCAATCACTTACGTAAGCTGTTCGCTCTAGTTTCACATTTCGCCGCTGACCCTATCTGTTGCGATGGCTCACTCGGCGTATGCTTGATGGCAAATGGGATGC
>droSec1:super_19:463176-464065:+
GCCATAACAAGTTGGTTTATGCCGCGGCTTCCTGGGACTGGGAAACCGTTCTTCTTAGGGGCGAATTAATTAACGA-GCAGTGAAAGA------GGCATAAAGTTTTGCATTCAAGAAAGCTCTTCCACGTCCTTGGCAACGTTTCCTCGGAGGCATGGTGTGGATGAAGAAGCTGCTGAAGGTCGTTGAAATATTGTCCCATTGAGCTTACC-AATTTATTCATAATGAGAAATCTGGTTATTTTCTGAACAAAGTTAATACGCAAATAAAT-CAATGGTACTAAGATGTAAG-AAGTATTGTAAATGATCTTCTTCTTAAACATCTCCCAAAGAGA-AGAATTACCATTAATGTAATATCCACTCCCTT-AGCCATTTAATGGGTACATTCCATTCCTGCACCCTCTTTTCCCGATCA-CTTAAACACCGCGTATTTATTTCTGGTAAATTTATTACCTTTATTACCTAATTTTGTATTTCTTTAGGCATAGAACTCTTTGGAAAGGTTCCTAGAAGGGCAGGCAAGTGTGCCGGGCGTAATTGTAGTAGGCGCGGGGACCACAAGCCTTGTCCTCCCAGGTTTCCTGGCGCGTTGCTATCTGTGCATCCACAGAGCTGAGGGCCAGGCCCAGGAAGACTATCAAGAAACTATGGAATACGTTCATCTTGTCGAGTAGCGCTGAAT--------GATTGGCTGTGGCAGTCAGTCAGCTATTTATACCCGACTGCACGTTGCAATTAATATGGATGCTAC----------GTGATACGGCGTTAAGC--TTGCCATTTAAG-TTTTTCCGGCATTTAAATCCTATCACTTATGTAAGCTGTTCGCTCTAGCTTCACATTTCGTAGCTGACCCTATCTGTTGCGATGGCTCACTCGGCGTATACTTGATGGCAAATTGGATGC
>droYak2:chr3L:15578432-15579273:+
GCCATAACAAGTTGGTTTATACTGCGGCTTCCTGGGACTGGGAAACCGTTCTTCTTAGGGGTGAATTAATTAACGA-GCAGTGAAAGAGGCAGAGGCATAAAGTTGTGTAT-CAAGAAATCTCTCCCACGTCCTTGGCGAAATTTCCTCAGAGCCATGGTTTGGGTGAAAAAGCTGCTGAAGGTTGCTGAAATAATGGCCCATTGAGCTTACC-AATTTATTCATAGAGGAAAATCTAGTTATTTTCTTAACCTATT-----------CAAATGTAATAACAC-AGTTAGTACGCGAATAAGACGATGGGTCCTAGAAGTAAGTAGTCTCTTAAATGACA----TTTCATAAACG-AACCTCCACTCCC--------------------------------------CATTTTCCGATTA-ATAAAACATCTCGTATTTATTGCTTGTTCATTTATTACCTT--------AATTTTTGAATTCTTTAGGCATAAAAAACTTTGTAATGAGCCCTACCACGGCAGGCAAACATTCCGAAGATAATTGTAGTAGCGTCCTGGACCACAAGCAATGTCTTTAGTAGT----------GTTAC-----GTGCATTTACAGGGCTGAGGGCCAGTCCCAGAATAGCCAGCACGAAAACTTGGTATACGTTCATCTTGTCGAGTAGAGCTGAATAGCTGAATGATCGGCTGTGAGACTCAGTCAGCTATTTATACCCTGCTGCACGCTGGAATTAATATGGACGCTCTATGTGGCGCTGTGATATGGCGATAAACGGTTGCCATTTAAGCTTTTTCCGGCATTTAAGCCCAATCACGTAGGTAAGCTGTTCGTTCTAGTTTCACATTTCACCGCTGACCCTCTATGGTTGGATGGCCCACTCGGCGTATGCCTGATAGCAAATATGATGC
