# Supplementary material for: Duplication and Gene Conversion in the Drosophila melanogaster Genome
Source: PLoS Genet. 2008 Dec 12;4(12):e1000305. doi: 10.1371/journal.pgen.1000305 (PMC2588116; doi:10.1371/journal.pgen.1000305)
Supplement: Dataset S1 — Alignment data. (0.20 MB ZIP) [file pgen.1000305.s004.zip › alignment/Post02.fas]

>dm3:chr2L:15653163-15686759:+
AGAGAACTGCAGCCCGCCACTCGCACTCTACGTCCACCCGATAAACACTCGGTACTCTAGGCACCCCGTTTTTTTTGACACCCTACTTGCGGCAACACAAAATACTCGAGTGTTTTACCGACGTTGTGTTTTTGTTACGAGTAAAAAAACCACCCGAGGCCTGCTGCGCAAGAGCCGTATGGGTGAGTGGACGCACAGTCAACGATCGGCCGCAGGTCATTTTTTGTATGCGGGCTGCAGTTCTCTGGTCATTTTTTGTACGCCTAAAATTTGTATGGGTGGAAGCGTGACGGGTATAAGAAATGAAGGGTAAAAGGGAATACCCAAGAAAATTTTTGTGCTCATGTCTTTGCTCTTTGATGGACTCAATGGGTGCCTCCCATTTCAAACACATAAAGTAATTGCAATTAAAGACGGCATTTGTTGATTTTTACGTTTTTTAATGTCTCAATCTAAATAATAAAAACATAGTGGGCTTAAAAAGTATCTATTAAATATAAGGACTTAATGTTGTTGGATCAGGTAGTAAGTCATCGACGTCTACCTGTTCCCCATAGATAGCGCCGATTTGTAGGAAAAACTTCACCAAATTTTTAAATCCGGCTCCGGTTACTGCAGAAAACGGCCGACAATCTTGGACAACCCATTGGGTGCATTTTTCAATAGCTACTTTCTTGTCGTTTTCCGAAACAATTTTTAATTCCGTTGGTCGTCTTAATGTTAGACAACATTTATGGCGGGATAAATTGGAGGTGTTTTTGTGTAAAAATTTGAGCACTTTCTGGCATTGCCTGCAGAACAGCCATCCGTCCAGAACAGTTTCATCTTCCTTTAAAATGTCACATAAAATGCTCCAAATAACACTTTTTCCTTTATGTTTATTGGCAACTGAGTATGTTCCATTGTTAATTTTATTTTTAACGAAATCAGCCGCTTCTGCCATTATTGTGACCTTTTCCTTTGGCTTCCAAATAATACTGAATCCTAACAAGCTAGTAATTGCATCGTAAAAAACAAAAAAGGGGCAATTAACAGCCGAGACACTGGACCAAAGACACAAGAACTCAACAATCATTATGTATGGCGCCATTTGACTCGACTACCTACGAGACCACTCGAGTATTTTTGGAAACACCCGAGTATTTTTGGAAACACCCATGTGTTTAACGGTATACCCACAAGTGTTTTTCTCACTCATCCCTTTTTAGGCACTGTGTGAGCGGCACCCGCGACGCAAAACACCGTATTGATTCGGGTGCGCACACAACGGGGTGTCTTGTCTGCATGTTCAGATTTATACTGTGTGTTTGTAAGTACCCGCGATGTGCGTGGCGAGTAGCACCCGCACACAAAATTGTAGGGTGTGAGTCGAGTGGTAAAAAAGTGCCACCCTTGCAGTTCTCTGGTGTATACTTTTGCTA--TAAATAAATAAATTTTTTGGAACCATCATATGCTAACTATAAATTTCATAGTGAATTTACGATCGCATACCAGGCA--ACCACCCAGACGAAATCC-AACAAATTACTGAGATGCTGCAAAAGATTTAGCCAAGTTAAGGCACAAATTATCTTCACAGATTTAGCTTGGTGCCCACAGTATGCATTTTCATAAGACGCAAACAAGAACTTTAGCTGCAGCGAAATTAGACCCAGTGGGGGCAGATCCCTGCTCCGAAGGAGGACAAACACCTGCAGTTATAGACACCACTGGGGATGGGCCACGCCCCTGCCAATCCCACACTACCACA--CGGGAAAATAAGGATAGGGAATGAGAACTTCGGTGCACCTGAAGATGCTGCAGTGGCTGCCGAGCTAAGCTGCATGTGGGTGCATTGAAATAGTTCAACTACTTTTGCACAATGGGGACGCAGAGCAGGAAAATAAAATAAAAATGCTTGAGCTCTGGCGTTCTCGGGGCCATGGGAACAACCAGTCCGAGTCTGAAGAAGATTTCAATGTAAATTGGCTGCCGTTGGGCAAACGCTGGTGCCACGGGAATGTGTCAGCGGCTTAGACAAATGGCAAGGGTTGGTATTGGGGAAAGAATGCCAGATAGAACGGGGGTAGTGCCGGTTTGCTGGTGGGATAGAAAGTTGTTGCACCGAAAACTTCTTTCCAGGTGGGGAGCGCCAACTCTCAAAGTTATTTGAACATTTTCCGAGAGCTCGAATTAGTTAAGGAGTCTTAAAGTTTGCCCGAAAAGGTGTTGAGTAGCGAGCTAGTTAAGGCATTAAATAATAAACACTGCAAAATTGAGTCAATAGAAAGGAGCACAGTGGTGGTAAGTGGCAAGGAAGTTTCTATCGGATTTCGAGTCTTTGGTTGGCTGCAACCAGCTGAAAGTTGGTTTCAATGGCTAAAGGGCGGTAAAAAATAGCACAAGTTCCTTAAAAGTAGTTATTCAATTTGGCCAACTCCGATGTTGGCTGGAACTACAGGAAAAACAGTGTGATAAGAGA--------CATAGCAAACTTTTAAAGTTGCATTCTAAATGTATTAATACTATATGATTATAAATTC------TGAAAATGGTTAATAATAAAAAGC---CCACCCCATTTTCGAAATCTAAAACCTGTGTACAAAGAAATCATTGCATCATGAATGGCACTCTCTAAGATGTCATTCATCTGAACCCCTCAGTTATTTGCTCCGACAAACAATGTCATACCCATGTAAATAATTGCCAACATGCGTAGTCGCTTTGTCTAATACAACTCGGGATGGAACATGGATGGAAAAGTTCAGCAGACAAAACATGACCGTGTATTATAAAATATTTGTTGTACATTTTTTCTCCAACAATATTATGCACTTATGGAAAGGTCGAGGCGATGCGACACCAAAGAAATGCCCAGGAAGGGGGCTGAAAAAAAAAAAAAAAAT------AGGCGTCTGTGTGGCGAAAAGGGTTGCATACATATATGGATGGATGGAATGGGTGAGACTTTGGCTTGGAGACCCGACCCTGAGCAATGCCCTCTCGCGCACGATTCTTAGTTGACACCAGCTGGCTTCCCTGTCGCTCGTCTGTGCAGCTGTCGACATCTTAACATTCAAAAGCCAACAATGACAACGCCAAAGATGGCTGCGAATGAGTATGGGTATG------GGTATGGGAATGGGTCTTGGTCTGGGTCTGGGTCTGGAA---CGGGGTCTAGA---AGACCGAGACCGAGGAGACCTGCTCAAATGTCAGCGGTGCAGTGTCTGGGTGGTGCCGGAATTAGCAAAATGCAGCCACTTGCACGCAATTTGTTCGCCAGAAGTATAAGGTCTCTGGGCGTTGGCTGGAGCAACAGCCTGAAAGTGTGCTGTG--CAAAAAACTGTGCATTGACTGGCTGGGCTGGTTTGGGAAAAGACGAATACGCGTTGACCATTTGCCAAGTGAAAAGCCAGATCCAGCCGAATGATTTTTCACTCCAGTTTTTTCTTCCCTTACTGGATAATGCGAGATATGTGTTTAAGCCACCCTTC-----CCTTCGCTTCCCTAACCCACGACCTTATTCAGCGAATTTTTCTCCAATATATTTGCCATCTGAATGGACGTGCCAAATGTTGGAGCAATAAGTTGTGCAGCCGAAAAAGAAATTTATATTACGTTTTAATATTAGTTCACCTAAATATTTAAAGAGCGCGGTGGTGCCAGTGTCGGATGTTCTTTGAATGAAA-TCCCTGATTAGTATAAGTAGACCAGTGGCAAAAAAAAAAAATAAATAAACTGACTGACATCAAGTGGGTGGCACCTGTTCTG---CTACCTGTCCTCTTCAAGTCGACTCTGTTCTGCTTCGGTCTGTCTGTCCTGGCCAAATCTGTTGGGTATTTTTAGCCACAAATGCGACTGGATGACTGGGCTCCGACGACACATTCACACATTCATTTGATGCTTTCTACTTAGGGGATTATAAACAC-TTTTTTCCCAGCCAAAGTGCAACTTAGCATTGT--------------------------------------GGATTTCTCTCT----CCACAAAGAGAC-----------------------------------------------ACGTTCTCGAAA--------------AGACGGACGGATATGGCCAGATCGACTCCGATATTGATGCTGATTAAGTAGATATATATACTTTAT------------ACT------------TTAT----------------ACTATAAAACCATATTGTGC------TCTTCATATAAAAACTAGTAAAGTGTCCAGCTTTTAAGCCACTTTATGCAGAGTCAGGTTAGCCACTATTGATTGTCAGGATCCGTAAATCTATCCCAAGTGCAATTACAACATTGGGTAAGTGTTAAGAAATTTTAGTACTGCCATTCTGAAGATTCTTTTCTCTCTCGTCTTTTTTTGTTGAAGGCAAATGCTTTTAGTGTAAAGACTTTTTTTGCAGCGTTGTTGCATGTTTCTATTTAAAAAT-CCCAAACAGCCTTCCAATATACTCAATACACATAGACATACCCACTTGCCCTCCATTTAGCAATCCATCTCTCTCGCTCTAGCTGCGCCTGCCCTCTCGCTTGCACAATGTCAACGTCAAAGTGCAAGTGGCATTATGGCAAAGAAGTCAACATCGCACAGGATGTGGGACTGGACGGGTGTGTTTG----GGTAGTGGGTGGTGTGGCTAAAAGGAAAACGAACCAAACAGAGACACTGTGCAAAAAAAATTTCAGCGTTGGTATGTTGGTATGAAAGGCAAAATATGAAAATGTTTTTGTAAAGAAATAATATGTGGTGAAGAATAAAAGAGTCGATT--AACATTTAAGTCGAA-ATAATTATATGATTATACTGTATTATATATATAAATAAATTAA-AATAT----AATTGAATTAGTTGAAAAA--TAAGA-CAATTT--AATTATTTAATGCCGAACCAA---ATGGTCAGCCAAGGACACCCAAGGACTTCATCACATCAAT-CCGGAAAATGGCCCAACTGCCAGCACTGTTCGA---TGAATGACGCCCAGTGCAGGGGGCGTGGCACAGCCTTTTTTCCGCCATTAAATGCAATTTTAAAGTCAATTTTAGCTTGCAAACGAATGCAAATAAATGCTGTCAGCGACAGGACGCGATTAGTGGGAGTACAGTGGGGG---------------------TGGTGGAGGAAAAAGCGAGGTCCTTAAAGGCTTCAGGTTGCAGTGGCATTGGCAGTGGCAACAGCTCAGTTAAAACGGCATTAACAGGCGTTGATAGATATCGAATTAGCAACGGCGATTGCCATTTGTTTGTCTGTGTACAAATTATTACGCATACGCCTCCGAACAAAATGGAAAATGAGATGCGTGCGTGCATGTGTGCGTACGAGTATTTGCGGCATCTGCAGTTCCCTTTATGTTTACAGGCAATTAGCATTTTAATGCCGCACCAAACAAAGGGCAACTGCAGGTGCCCAACCGAGTGATGCGATGCGATGCAATGTGATGCGGTGCGGTGCAAGGCCAATGGTGGCAATGGGGCATGGGAAAGACGAAGGGTGCACATATAGGGCTGGCATAATAACGTCGATGGAGGTTGATGCCGAACTGAAAAGCAGGGGCAGGGGCAGGGGCCTGCAGGTGCTCGGCTGGTCGCGCTCGAGTTGCTTTTCATTATTTTTCATGTTCGACATGAGCGCAAATTGTCGACGGCAGGCAAAGGGGTCCAGT--------------------------------------------------------------------------------------------------------------------------------------------------------------------------------------------------------------------------------------------------------------------------------------------------------------------------------------------------------------------------------------------------------------------------------------------------------------------------------------------------------------------------------------------------------------------------------------------------------------------------------------------------------------------------------------------------------------------------------------------------------------------------------------------------------------------------------------------------------------------------------------------------------------------------------------------------------------------------------------------------------------------------------------------------------------------------------------------------------------------------------------------------------------------------------------------------------------------------------------------------------------------------------------------------------------------------------------------------------------------------------------------------------------------------------------------------------GGGGTTCCAAATACTATAGCACTTAGTACGCAGATCCCAGCCAGAAACGATTTAAGTACCATAGGCTGTGCTCCCAACGAGGTGCGTCTGGGAATATCACTTTGAGTGAAATACCCAACGCCTTAACAAAGGCACATTTA-AATTTGAAAGCAAGCCATTTTTAAAGTTACC--------AAACACCC-------CCCAACCCCCCCCCTCTGCTTTTAGAA-----CAGTTTAAAAATTATAAAAGTTAAATCAAAA--------------AATAC------TTTGTTAATCAC------GTGTGGAGAATTATAT--TATATATTGGTCATT-----TGTGCGAATTAT--CAA---TGTGAATTATCAATGAACTCAGAAAAGTAAATATTTTGAATGTTTAATAAACAAAAAAACAGATTTAA------------------ATTGTGCGTTTTGATTTTTATTGTCTATTGTAACATGTG-----CGGGATATAAGAATAACGTATGTATGCAAGC----AAATTTGTTTAAAAAA----TTAGCGCGTGCCTTC-------AACACTCCACCTGCATTAGCACTTGTTTATCAACAAACAGTCACAGAAAATACATAT--AATTTATTG-ACATTTTG------ACATTTTTGCAT------ATACTAATGAATAAAACTAGTTTTCA-TATAAGG--GTTTTATCCACGTTGATGCTGCCGATTTACACAGTCGAGATGGCTTTGAATATTATTTACGTCGATCACCAGATTCCCATTTTTGGTATAAAATCCACCGCCACATCCTTGAGGAGCTGCTATGCAACATCCAACAATAAGGCAACCAATTAGCAGAAGTAATACGAAGGTTCGCGAATCCATTTCAATGTGTTCCGTTCGTTGTGATTAGCAAAGAGATACTGTTCACCCGTATCAGCTTTGAACCCAGAGTATATACGATTTTAATCCAATCGGGAGATTCCCAGAATCAAATGCAACGTAATACAAGGTATCAATTATAGCAGATCTCTCCGAGCTCAAAACACGTTGCTTACGGAACGGAAATCTAGTACGAATTATTCGCATTATTGAG--------------------TTAGTTGTATTAAGAGGTCTACAGA--------------------------------------------------------ATACTGAGCTTGTCAGTCCGCTTTAAGCCAATAGTT---TATAAACCG----------GTAAAGTGGGCATCGCCCAGAAACTACTTCCACATATCTCTAATGGAGCATAGCCAATGCAAATGTTGCATTTCTGGAAAAACAGAAATATCTGCCAAGAAATTTTTTTCTTATCCCGGTGATGATTGCAAAATTTAATCTGCCTGCACA-TTAAATTGTTAATTAAATTGTATTT-------------------------GGGTTATTGCCTACTTTT----ATTTGTATTCAA---------------------ATGTATTATTTAAAATT--AGCAAACACATAT-ATATGTATATTTCGTATATATAAGAACTTCTGACTGTATTCAATGTAATCAATATAATTTAATTACGGGTATACAAAT-----------ACATGATCATAAGTATAAGCTCCGAGAAATG------GTGACTG--TTTATGATGCTGTCACGTTCGTCGTTGTTTTTCTTGTAGG--TTGATTATTAATTAATGATGCTTCGTATGCGTTTTTCTTTTGGGCCAAGGG-----GAGAAATTT-GGAAAAATCTG---CGTAATTTGTGTGTGGGTGCCCGTTGTCCGAAGGAAAATTATTTTT------GGACCAAATAAGCCAAA-----AGAAAAATCTTACAGGAAACTA-ATTTAATCGATATTA------TGACGAAATCATAAAAAAAAATGTTATAAATGCCGGCCCCT--------CTGATTAAAGCAGTTAATT-GATAAGGCGTGGTGACTTGCGCTCTAATGTTCCCAGAACTCGTGAACAATTTCAAACACTG---------------TGAAAGATGAAAATATTTCATTGTTGGGACCAA---ACAAAAACG--TTTCGTTACATTTAAACATTTACATGCGTTTTTCTAATTA-----ATTTAATATATTTTAACTGAGATATTTGCAATAGAAT---------------------TGAGTGTT-----------------------------------------CAT-TACTAACGTTTCCCATTAGG-----GGCTCAGGAGGAAAGTTTCCAGCAGACG-AATTGGCTGACATCGAAGACGA--ATGACTAAAGGCAGA-----GAAAGCAGCTGGAAGAAGTGCGGAGGCCCTAGGAGAGTTTCTTATAAAGAAA--TTTGGGGACGTACAAGGAGAAACTTTTCCGAAACAATCAATCAAAATG---ATTCGCTTGAAATACACTGAACAGAGTCAGTTTTTTGAAAAACCATGCCATTGACATTAAAGTGGTAAAAACGATGGTAAATGGTACAAATTATATATAAAATATAATCTGATCAAGA--------------------------------ATATACATATAAACTTGACAACATGAGCAAAA----------------------CTTTTGCTTCACAAGAAGACATAAATTTACCAGAAGAATGTATTCCGTACTCATAAATAAT----AATATATATATATGTCTACATTTATGCGATAAGGCTAAGATTCTTATTTCATCTCAACAATAAGAGCGCTGAACATTCTGCTTTCAGTTTATTTCTTAACGTAGACTTGAATGGATTCAATGTACGGAATTATTGCAATAGTGTCGCTCATCCTGGTCGCTGGTCAAGTCCAGGCACAGGGCCAGAACGCGGAACTTAATCAAAGTTGCGGTGCATCAAATGAGCACCAATGCGTCCCGCGTCATATGTGCAAGGTCAAAATTGAGTTTCGAATGGCAATGACATACCGCAACCTAGGATGTGTTTCAACTGCGATTTGCTGCCCCAAGAACCTAATAGTAAGCATTACAATTTATTGAGACAAAAAGAATGGAGTTCTTATAAGTTTTTTTTTTTAAATCTACGGCTAATTACACCCGT--TACTTGTTGAGTTAATGAGTATACTAGATTCGTTGAAAATTATGTAATAAGGAAGTTAGTGTTCCTGATCAAGGACTTGTATTCCTTATA----------ATCTGACTCTAAAGTGTAATTCCATCTAATTTTGAATTTATTATATCATTTATTCCAGATCAAGGAGCCTAGACTTATCATTAATGAACCGATAACTGATCCCCAGTGCGGATTTGTCAACTCGAAAGGTGTGACCTTCTCATTTAGAGAGGAGGATACGGGCTTGGCCCAGGAGGCGGAGGTACCATGGATGGTGGCCTTGCTGGATGCCAGAACCAGCAGCTATGTGGCCGGTGGCGCCCTCATCGCTCCACATGTAGTGATCACGGCCAGGCAAAGAACCGAAAACATGACCGCAAGCCAGCTTGTTGTGCGAGCTGGCGAATGGGACTTCAGCACCAAAACCGAGCAGCTTCCTTCTGTGGACGTTCCTATTCGGTCAATTGTCCGTCATCCTGGCTTCAATTTAGAGAATGGGGCCAATAATGTGGCCCTTGTGTTTCTTCGCAGATCGCTCACCAGCTCGCGCCACATAAATCCAATATGTATGCCGTCGGCTCCAAAGAATTTTGACTTTAGCCGGTGCATATTTACGGGCTGGGGAAAGAATTCCTTTGACGATCCCTCCTATATGAATGTCCTGAAAAAAATATCATTGCCGGTGGTCCAAAGGCGTACCTGTGAGCAGCAACTTCGCCTCTATTACGGAAACGATTTTGAACTGGACAACAGCTTAATGTGCGCAGGCGGTGAGCCTGGAAAAGATTCGTGCGAGGGTGACGGTGGATCCCCGCTAGCCTGCGCGATAAAAGACAATCCGCAGCGCTACGAACTGGCTGGCATTGTGAACTTCGGCGTTGACTGCGGGTTGCCTGGCGTTCCGGCTGTTTATACAAATGTGGCTAACGTAATTGAATGGATTACTTTGACAACTGTCAACATGCCGCTGCCTGAAGAGCGCGAGGAGGTTCCTTACGCAAGTCCAACACTTTCTGCAGGCCCGTATCTTAACCAGTGGAATCAACCGAACTATGAA------------------------------TGGCT--TCCGACAGGCTA----------------------------------------------------------------------------------------------------------------------TCCAAATGTTAATTCCATTCCATGGCAGCTCCAAGAAGCTAATAATGATCTTGCCAATAGTCAGTACGTTCGTTA---TTACCCTGTTGAAAACGTTGGGATCAACATACATTCTGCTGGTCATGGAAATGATCAACAAATTGTTAGGCCCATTCAGCAGGACATACCGAAAGACTCAGATGATTTATTTAATAGTGTATTTTCAACCACAATGGAATACAATTTCGACGCTTAAATTCG-------------TTGTCAAT---------------------TGTGTAAAAAT---------TGTTGATTT----------------------------------------ATTAAAGAAAATGAACGG----------------CCGA-GATTTTATTC--------TCT------GCAT-----------------CTTTTCA------ATTGATT-----------TTGTTATCGACTG--TTCACTGTGTATTATTAACCCA----------------TCGTGGACCGT-----GCAAATTACC-------CGGATAGCAGGGGACTTCATTGACACGCAGTGGACACAGTGGAGTGCCACAAAGAGAGACAGACCGCAAGGACCGCAGAATGGGGATGTCCTCGGTGGCGTGGGCGTGGCCGGCAGTTAGTCCTTTTGCCAGGAGCGGAGCTTC-----CCGTCCCGTGACACTGCTGGGCACGCACACGCAGCAGCTGCGGGCACCATCAAAAACTTGGGCTTGTGGCGGGCGCACTTTAATTTCAATTTGGCGCCGACCCCTCGCAGATTCACCACCGCCAGTAC-CACCACCATCGCAATCAGACTGGCCCCACGGCAATTTATTGTTTTCCACTTTACGCCAGTGTCCCACTGGAGACGGTGTCCTGTCTCCGCGTGTTATTGTTTTGTTGTGTTTTTTAGTGCCGTCCTCAAATTTGAGAGTTGGGGGG---------------------------------------------------------------------------------------------------------------------------------------------CCGCCGCCATTCCCTTGAGCTTTT-GAGAGATTGAGCCACTTGTCAATTGTAGTAGGCACATCCAATGAACAGGAAGTTTGGGGATGGTACAGTGAAAACAAAAATCGGCACACAATTTCTTCATTACCATATCACGTATAAG-----------------------------------------------------TCGTCTTTACAAGCTGTGCCATTGATTTC----------------AAAATACAATTGTTTGAATTATGTGTATATTTATAGACAT-----------------------------------------------------------------------------------------------------------------------------------------------------TACATTTCCCAAT--TGT---TACGATAAATGAATT-CAAATCTTAAAGACCTTCTGGGCACGCAAAAAAGCA----TTATCCAGTTCGTGGTATTCAAATACCCTTCAA-------------------------------CGCTTGGACGTTGTAGGGGAGGAATCGGAGATTTTCACTTACCATGACAGCATTGCGCTTGAAATCCATAAAGTTCTTCACCTCGGCAGCCAATTCACGCAGGAGGATAATACCATCCTTGCGCTTCACTTCGATGTCGTTGTCCTTGAAGCGCTGCAAATGAAAAAACGAAATCATCAGATACACAATTCTCAGTACATTCGACGGACATAAACTATAAAAGTGATGGGCGCCGATTCGCAAAAGCAAAAAAGGGTTAAGGGGTCATAAAACTTTTGCGCTTTCTTATTGTCCAACATAAAAGGTTGATGTACCTCGGAAATGGCAATCTGAGCCTGAAATTACTTAAGTGGGCGGAGTTTCTATGGCTTCAGGCGACTCTTAAATTGATACTAAATTGATTTTAATGTATCTTATTAATTAAATAAGGTTTTCATTAGATAAAGCCAGGGTTGAGGTGCCATTTTCTTAAAAGCTTTCTAGCCTAAGAGAGGCTAACGCCGTTGGTCGTTAAA---AAACCAAGTTGATTGAGTTACGAAATTGAAATAATTTTAACTAACCACTGAAATTTAATTAATTGTAATTTATAAACAAAATCAAAAATGTTAATTGTATAT-ATTGAAATCCACGTATAACTATTCGCGACTGCGTGTATAATTCTTATTAAATTTCACATTTCATTGCACTTATCCCCATA--ACACTCACACAAATGGAACTTCTGCTAACTGAGGTGAGACACGCACACACATTCTAGTTTGAGATTGAAGCAGATACACGCATTTAGTGGCCAAGTTAATGGGCCCAGCATTTTGCCCTGATTTTCCTCACCAGTTACTAGAACCAACACACGCACACGAAGATGCCCATCGTCATTTCAATGATTTTTCTATTGAACGTGTTGTCATCTGCTTTAATGGAAAATTCTGATGAGTTTTCTTCTCTGTTA-TTTTTCCCCCTGATGAATTCCCATAATCATAATCGAAAAA-----GAAGCAGGCGAATGGAAAAGTAATGGGCTTGGCAGGCAAATGCATTTTATGACTTCTCCATGCATTTAAGTGGCACAAATTAGCAATTTAGAAATGGAGTTATACGGGGGCGTCGGCCACGCCCATTTCAAATTGTCACTTTTCAAACAAACTGTCAGTTAAATTATATTTCAGCTGCAACGGGAAGAGAAAGAAAAGAAGAGCGCAAAGTCCTCTGTGTGTGTTTGTGTGTCTGTACATATCCCAGGCGAATTAATTAGGAAACTTTTCTTAACTGATTCAGTGCCAGCAGCAGCAG---ACAAGAAACTGCTTGCCTACGAATACATATACATTC-CAAAAAAAATGTAACTCAAAACAAATATAA---------------------------------------------------------------------------TTGT-----------------------AATATTTTACAACAA------------TTAAAAGCCC--------------------GTAAGAAACTCT-----------------CCAACTT-----------------------------------------AAGTGAAGATTATATT--TTG-AT---------ATCA-----CATAATTT----TTTATAACTTCCATGGTTCTT-------------TTTTA-GAACA-----ACAT-GCTAGGTTTAC----------------------AATACACTTCAATAACATGGT----AAC-----------------ACACATTTTTGTA-AATTATAAT----------------------------------ATAACTTTTTCTCCTTGTGTAATTGTAAATGTAAGTGTGAATGGAACACACACAC--TCTGCAAATACTTGTGGCCTGTGCCAAAATCCAACCATATACCATTTGTATGCTTGTGTGTGACCACAGAACTAAAAGTACAGCAGGAAGAAGTCTCTTTGAGGCATTCATTGGTGGGCCCAAGAAAATGTCACCCACAAAAATTGGG--CAAAAAGACAGTATTACTGGCACAAGGAGCTTATCCCTCGCTTTGTCTTACTTGTAATGCCACTGCGCATTATAAATGCCGACTGCAATTGACTTCCATGCGGAAA------------------------------GAAATAAATT----TTTTAATTCATCCATAAATATCTCTTTAAGGAGTT--------TAACGCTGACAA--------------CCCATCCAAATTGTGGCAATTTTAAGCACTTTTCTTTG-CACAAGTAATCGATCCTCCAAAGTTTTAATCGCAATGATGATTTATAGCAGTTGCAAAAACCATTAGCTAACTATTTCCAATTCAAAGCCAATGGTCGAAAAAGGAGTAGAGCATGGTTAAATCGAAAAGGCAATCCATGGGGTTCGGAAAATGCATTGAAAATTAAAAGAATGTCAAGCAAGAAGCCGATGCTTAACAAAAAAAAAAATAAAAAAACAAGAATCAATGAAGGAAAAAGTTTCTACTCCTATATGTAT--ATCTGCGAGGCTAGCAAGATATTAGCCACGTCTGCACGGGCCACGCCCACAAAAACCTCACCCAACTTTCATACGATGGCAACATTTTATAAAGCAATTTCCACGCGAGCAACATCGAAATGCAATGCACGCCTGAAGGACACACGCGTGTATGTGTGTGTGTGG----------GAGAGTGTCCTGTCACGGATGCGAAGTACAGCGGAGGGGCAGCATGC--------------GGTGGTAGCGAAAAAAAACTATATACAATATGTATACAATATGGGTAGCACTCGAAGAGCGAGAACAGCAGCAGCAGCAGCAGCAGCCATAGAAAGTTTTCATATTGCGGTTGACTCTGGAAAATGTTGCGCAAGGAGGAGCCCTCCAGCGGACC-------------------CACCGTCCTTTACGCCCAACCACCCACAGACGGGTGCGTATGCAGCTGGTGCAGAATTTTAACTGGAGCAAGGACATCCGGGGGG-CCGAGCTGCGAGAGAGGAGCATTCCTGAGCTTTGGCTTCTGCTCCTGTTGAATTCCATCTTAAGTTAAGCAGCTTACGCATGCAGC------------AGCAGATGCAACAGCGGCGCCGGCTACCTGGACCTGAACTCTTGGCAGAACTCAGATGCAAATTTTGAACTCTTTTTGCACTGAAACAAACG-----------ACAAGCATTTCTCGCTAAACTTGATATTGCGGGAATTTCACTATAATCCAGTGAAATGTTTTTTTTTAATTGTTTGAATGTGCTTTTTTTTGCTAATCATATATTTATTATTATTGTTATCAGTTTCGGAAATTATATTCGTGCAGACGCTTCCAG----------------TGTTTTCGTTGGTGAAAACCCCAACATAATTCCTTTTCGGTTTTAATCAGGA--AAGCTGAAACTCAATTTCATTTATTTAGCTTACCAACGAATAATTAATGAACAAAACTTAAAGCATCTTGG-CTTGGAGATTACTTATTTTATTTTTTAGTAATGACTTTACTTTAATAAGATCAAATATAATATTTTAATATTTTGAAAACGAAATGTATTTAATTGTGTTTTTAATTTTTACTTACAAAAGCAACATT-AAATTGCTACAGAA---GCTTAACTTCGTGTGCATTGTGTGTCCTAAAATAATTAAAGTTCGCATTCCCCCCAGTGCATTTGTAGCGTTGGGAATATTGACTTTTGCCTTGGCTTCCTCTTGTCTGAGTTATAATGCTCCAAAGTGCCACGACGGGCGTGAGAAAGCGGAGCAACTCTTTGGTCTAGTTTGGCATTTTGTGGCATGGTCTGGAAATGCGCTAATTAGATTTTAATGAAGATGTCGCTGTCAACCCCCCCCCCTCCTCCTCCTCCACCCTCCACCACTGAACTCCAGTTCCTAGCCCCAACGAATCCTGGGGCCCC-AACCCTTCGGAATAGCGAGCAACAATGTCTCGCATCAACGCGCATGTTTCCCTGTTCACTGAAGCAGAGGTTTCTTAAACTAATTTCTCAGCACGGACATGTTTTTTATATTTGTTTACTCTTTG---GCATATTAAAGTTT-GTAGTTTTCCTTTCTGTCATAGATTTTGTTAATTTTTCCTTCCTACGTATAATTTCAATTATTTTTTACACACAATCTGCATTTAAGTTTTAATGAGCGTGT---------TTTTAATCACTAGGTAAAAAGTT-------------------------------------------AGA-------TTTCTAACTTCAAGAGCAATGCGACTATTGAACGTATTTGGAAAGTAATTTACTTTAATG------GGTAAAAAATGTCTTAAAAAACAGCCATTAATTATTCTGTAATTAATTAAGCAAATATATAACCTACCGGGAGTTGAGTCATTCCACCTGGCATTAGCTGCTTCCATTTAATGGACAAACCCCCCAAGGATTTGATGAAATTAAATATTTAATTTGCTTTATACTTTCATTAAGGGCCAGTTCCGAGAAGTATCCGCCCACCTAACATTTGTTTGCCGGCAGCTGTATGTCATGCTCGCATTTTCGCCACCAAACGACAACGACAGACTTAAATATTTGCATAGACAAGACCTGGCCATACACCGACGTACATCTGTGCATATACATATATATATAAAGTATATATGTATATA-----------TATATGAAGAGGATCAAGGACTGTGTGGGTCTGCGGCCCGAATGCATTTTGGACCGCACAAAAGCCAGTGGAGAGTAGCTCCATGAAGGAGCTGAGCTGCCCTCAGCCATTCCGGTGGATCCCCTATGCCCAACCC-CTCAAGTGCGTCGCCTAGTCGTCGCCTTGATTTACGATTAGTCTCTTTGCAGTCCGCAACACTGTTCGCCACACACTTAGTTAGCCAAACACACAAAACCAACTCGATCTCTCTGAGCCCCGGCCCGTTCCCCGCCCCCATTTAAGCCACAAGGCCCTTAA-------------------------------------------------------------------------------------------------------------------------------------------------------------------------------------CAAGGCCTTTTGTATTTGTCACCAAACTCTGGGAAATGGAGCTGAATCGCCGCGTGGGAGTTGCATGCTGATGTGTAGTTGGTATCGGTGGAGTGGGCAACCACTTTCCCAAACAAATGACCAACAATCT-GCATTTTGAGGCCCAGCCCCTGCACACGGAAAATTATAATTACATAGACGGTGGGGCACAAAAGGAAAAA--GGATTTTACTAAATTAAATTCACAACTAAATCGTATAATCGAGCAGTGAAAGCCAGTTTTATTTAATTATAAATAAAAAAAACTTGTTTCAACGTAAGTCAAAAAGAACATGGCTCATGTTGTAGAAAACATCATCATAATATTAGCTCAAAGTAAATTTAGAAAATAATATGCAATTGTCCTCAAAATTGCTTTATTGCTTGAAAAGCTTTAAGGATTAAGATTTTCTCCCACCAACATGAACTCGACTTACAGATGGTTTACTTTTACCTTCAATAAGCGTCGAGAAGAATGCCAAGTAGAAGCGCTAAAAAGCTGGCAAAGGCAGAAAACAATAATTTGCATGCCACTTACAGTGGGAGTCGACTAGGAAAATGAAATAGAGGAGGGAAAATGGAAAAATGTGTGGGAAAGCGAAGGTTGGACGCCGAAGAAAAACGACAGCACGCGCCAGTTTTGTTTTCTTATATTTTTCGCTGTTTAAAAAGTTTTGTATTACGTGCAAAATGAGGGCACGCTTGAATTTATTTGCCAGCAAAGCAAGTAGAAAGCGAGAAGGCAATTTTCACATGAATTTGACCCATATTTCACTGCAAGTGATGTGAGCTATGAGCCCAGCTGTTAGACAATGATCAGCAGCACCGTTAGCTGCACATCATCATTTGCCATAATGACAACACATACGCAAAGTGAGAGTGCTCCTGTCATTTTGTCCATTTGTGTTGCCATGTTGTCGATAAACCCCTTTCTTCTCAGTCACGTTTGACAGAAAGTGGCCGCCATATGCAAGTTATTTGGTTGTATAATGCGACTGTCAACTCTATTTTCGTTGCCATATCTTAGAAAACACTCTATGCTGCAATATTTTTATAAAAACAATAATTGTTTTAAATAAAATTCACG-------------------------------------TATTTCACGTCAT----------------------------------------------------------------------------------------------------------------------------------------------------------------------------------------------------------------------------------------------TGAAAGTAGCGATAAGCCA---------------------------------------------------------------------------CGAAA--------------------------------------------------------------------------------------------------------------------------------------------------------------CGTACG----------------------------------------------------------------------------ATGACTT------------CA------------------------------------------TGACGACTGTAGTTA---------------------------ACTA-----AATAAAAATTCCTTTAATTTGCTTATGAGCGATGACG---TACCAAATTAATCATT-----TCATTT-TACAGAAAAATG---ATGGAAT---------AAATTTTAAACATTGTGTATTATCACACTTCGGATTCGTTTTTGG--A-CTACA----CCTTAATGTGCGATATACAGTAAATA---------------------------------------ACGAATATT--TTAGAGAAGTAACATCTA----ATGTCA--TTCGCGTGGGCATTTAAATCCGGTTGTAGGTTGTATCTGTCTGAAGAGCATATTTCATGGCTTAGGTAGATACTTTTTTTTAGCTAGTCAGCGCTAAACACTTTTGAGCCAAA-GAATACGGAAAATAAAATAAATGAATATGCGCCACGCACAGGCATTCCACACAAACGCACACATACACACACACACGCTCCTTCGCCTTCTCACTGCGCTCCTCCTTCGTCGCAGCCATTTTGTCTTCGGATTGCCGTTGTCCTTGGTGTCCCTCTTGTCCTGCGACGCCTTTCGCATAACTGAACGTGTGCGCTGCATTTGTTTTACTTTTTATTATGCTACTTTAAAACGCCAAACGGGAAAAACAGCTACCCAAAATAGCAAAGAAAAAGCAGCTACAGCAAAACAACAGGAAAAAGCGAATAAATAAAGGGAAGAAGAAACT--GTGTGCGGGCCACACCCACTATGTTGCCCACTTTCCTTTTTTAGTCTTCGTTTTTTCGTATTTTTTCAATTACAACATATTATTTTAAAAGGACAACCGAAACAAAAACAACAGTGTCAGCATTCAAA--AATAAAAAGACCGTTTGTATACGGTTCAACTTTTTTAATAATAAATATTTATTCATTCAGTTCGTCAGAAATTGC---CATT---AAGGAGCTCTACAATTTTAGACGTGAGTGC-ACA-GTGTACACATACATAAAAATCATTCTGTCGAAAAATAAAACTGATTATTATTTCTAATCTTTTGTCCGGATATACAGGCATTCAGAATGTGTAGCTAAAAATACCATTTAGTCTTGAATTGGAACTCGGACAGCTAT---GTTTGAGGCTTGGACACTAATAGTAGCACTTTTTGTGCTTGGCGTGGCTGAAAATGTTGAAAACCTTCAACAAATTGAAGAGGTATGTGCCTAAGCATATATATTTATAGAGATATAAATATATACCAAATTTTAATTCATATTTAATTCAATTAATGAAAACTGACCTTTTGCCAGTACAGCTAAAGTGCGGATATGGTAATCCAGATGCTGTGAAAGTGCAATTTAATGTTACCGAAGGGCAAGCAAAACCAGCCGAGTTTCCGTGGACCATTGCCGTGATCCACAATCGCAGCTTAGTGGGTGGTGGCTCTTTAATTACCCCAGACATTGTGCTCACAGCTGCCCATCGGATATTCAATAAAGACGTGGAGGATATAGTCGTCAGCGCAGGAGAATGGGAGTACGGATCTGCTTTGGAAAAATATCCATTTGAAGAGGCATTTGTGTTGAAAATGGTTATACATAAATCATTTAATTATCAGAGAGGCGCCAACAACTTAGCGCTGCTCTTCCTGGATAGGGAGTTCCCACTAACATACAAGATTAACACCATTTGTTTGCCCACCCAGAAAAGATCGCTATCTTCCACTCGCTGTATAGTGGCTGGTTGGGGTAAATATCAGTTTAGTGACACGCATTACGGAGGCGTCCTGAAGAAAATTGATTTACCTATTGTACCCAGGCATATCTGTCAGGATCAGCTTCGCAAAACTAGGCTGGGCCAAAACTATACACTGCCTCGTGGGTTAATTTGTGCCGGTGGCGAGAAGGACAATGATGCTTGCACCGGCGATGGGGGTGGGGCACTTTTCTGTCCAATGACCGAGGATCCCAAACAGTTCGAGCAAATTGGCATTGTTAACTGGGGTGTGGGTTGTAAGGAAAAAAACGTTCCCGCCACTTATACAGATGTTTTTGAGTTTAAGCCATGGATTGTTCAGCAAATTAAAGAAAATTTAT----ATACACCCGATAATTATTAAC---TAATTATACAATTTTCTGAAACCAAAATATAGTT-CATCCT--TAATATTACTTTTTAAGCTGTTATTTT--------------------------------------------------------------------------------------------------------------TTCCTGGTGGCATGTC-------------------------------------------------------------------AATAATTTT------------------------------------------------------------ATAAA------------------------------------------------------------------------------------------------------------------------------------------------------------ACACACAATTTATTGGGC-------------------------------------ATAGCTTTGAAGGTTGGTGCCAAAGCGAAAGGCGTTGACAAGGGACGGCGTTCACATAACCACTAAC--CGCACATCTACAAAAAAAAGCAACGTAAGGACAGATCAACCTTCACACGCACAAAATGGCATGATATAATGTTTATAAAGCACATAGGAATACATATCAACACACACATAGCCACG--GACCATTTCCGCCAAACGTACAACGCGGCGAATACTTGATATTTAATTCAATCTGGGCGTAGGTTTTCATTTTTTGCCATTGTAAGCGACGTGCGCTTTAAATTAACACAAACAAACGTTGTCAGCGACAGCAACACAC----GCACCCACATAC----AC-CCACAAGCGGG---ACAACAGCAAT--GCCACACACACACACACACACACACACAC------GTACAGCAAGGCAACAGCAACAAGGCACTTGACAATTACAGACTCAATGACAGTCACAGCCAGCAAATTTATTTGCATTTTAGCTGCCTTTCTGGCTCCGAATCCTGTCGCTTCCTCCGCAGCTCTCCTTCCTCGCATGTCCTTTGTCCCTTGTCCCGCCAGGATCCTTGTTCTTTCTCCTGCCC-TGTTTCTCTGTATAATTTGCCCGATATTTATACCCTTATTTGGGGCCGGTTGTGCCATCAGCAAGTCCAGTCTATACTT-----CATTTAAAAATGGCCC-CACGCTCATTTACATCCATTAACACTTTTAATGTTGCTAAGAAATTTGTTTATTTTGTGAATAAAATGTACCT--------------------ACTAAAGCTGTATTC--CTGCTTAAATGTTTCCTTAATCAATATTTCAA------TATTATATTATATTACATTGATGTTTTGTACTAGATCATTAAAAGTAAATATTAGAACAAATGTAGTATTTTTTAAAATA-ATTATGAAATGGTATATTCTTG-GTTTCAAACTCATAAAATATTGAAAA-------------------AAAAAACATTGCAATCATATAATGTAGGGTATTATGAAAACACTTATTTTCTTTATGCAAATCCGCATAAACGTAGT-CCCTCGCACATAATCACAACGTACA-----CAGTCGGCCAATAAAAGCAGTCCACTAACTTAGGCACGTCTGATTAAACGCGAAAGTACGCGACTTGCTGAAACCACCATCTTCCACCGCAGGCCACGCAGTCAACCAAATCCAAACAGAGTCGTGCTTATGAACATAGATAGCAGCGTGGCGTACACTTATATCAGCGCGCTTAACCCACGACTTAACCCCCCCAATTAGCCTTATTTGTGTTTAAATTGCATTAGGGCCAACAGCGAGCAACAAAGCAAGACC-AAACCAAAAAAAAAACAACACACCATACGAGTATCAGAGGAACCAAATAAGAACGTCAAAGGAACACACGAAAAATTGACGCATTTGCTAGTTAAGCTCCCTCTAAGCCGAGCCATTCAAAGCTTTTATCGATAAATTCTTGCTTTTCGATAAGTTCAACTAAGTGGCCACAGGGCTTAAGTGAATTTGTTTCGACTAAACCCCAGCCAAACAATCGTAGCCATTAACCCAGGCGATTGGTCCCACACACATGTCAGGATTATCAGATACATATGCTTATATTATCACAGCCATCGAATAAAGTACTTATTGAATATTCAGATATATCGCCCACGTAATTACTTACACTTTTGATCTCGTTCATTTTGGTAAATTGTCGTCCAAACTCCCACAAATCAACGCCGAACTTTAAGGCCCAATTGCGAACCCTGTAGAAAGTAGATATAAAAT-----------------------------------------------------------GATGAGTTTGAGTAA----------------ATTTTAGCACA-------------ATTA---TGTA-TGTAAAATTAAACTTGGAACTTAAGTGTGCATTTCGACATTAACTTAATGTACGGAATAAAAGTATCGGTTGCTCTTAAATCGTTCAAATGCTTTCAGGTCATTAGCCTGCAATACCATTCCTACTCATCGACACGTGGCTGATTTAAAATCAATTAAAATCGACTTAAAATTCCGTATAAATTATTTCCAACTCATTATGCTTAAGCCTACGATTGGTTAATGAGAGCCATATATAAAATGGCTGC-----------AACAAATACA-TAAATGTACTTGGCAACTTATTTGAACAATGTTTGCTAATAAATA-ATATTTACTCATAGAAGACTTAAGGACAAAAAAGGTAAAACGATTATTTTGCAGGACACCACCAACAGT-CCAACTCACTTGAGAAAGACCCAAGACAGCAGCAAAACTCATTACAGAGGACCATCGAATGGGATGGGGGAAACTCTCAGGGGTCGAGGGATAACAACACGACCAACAGCCAACTATTGTGAAAACATTTGCCAAACATTTATAATCTAAACGCGAAAGTCAAAAGCAAAACAAAAGCAGCCCAACGACTGCTAATAAAACAAGTCCATGGAGGGGGG-AAATGTGTCTAAAGCAAGAGAAAATTGAAAATAACGGGCGGAGGACCCGAAGTCGGAGTGTTGATACAGCCAAGTAAAAACGAGAAAAAAATTGGAATATTAAAAAAAAAAAAATTACGAACGAAGCAACGAGCAAAAACAAAATCAAGTTGAGCCAGAGTAAAGACCTTGCAGAATAATGCCCCCAAAAATATTTGGACAATTTTATGGCATTATCTGCAATATCAATACTGTGGCAAAGAGAGGGAGGTAGGTGAAGCCAAGGAAACTCGAACCGCAGCAACGTTGCGTATACGCAATGTTGATTATGTTGAGCCGACGGCGAGCGACCATACCAACGAGCTCTGTCTCTCTCTCTCTCTTTCGCTCGCTCGCTCGCTCTCACTACCATCTAGATACAAAATAAGCGCATGTTTATATGCTATATGGCCAACGAGGGCGGCGGGTTGTGCAAAGTTGGGTGGGCGTGAAGAGACAGCAGATTGCGATGGGAAGGAAGTGCAACTGCAGTCAAGCGGGCTACAGACAAAGTTTTATGGCTCGAACGATGCCAAAAATGAATTTAAATTATATGAAAATTGTATTATAAACGGAAACTCCCGAGGAGGCAGAAACCAGAAGCAGCAGCATCTCTTCCCGCATCTTCGTGGCCCGCAGCAATAAAGCGTAGACAATGGAGCGAAATAAAGTGGCCAACAAAGTGATTGAAATTGGATAATGCTGATGGCTGGCAACAACAAAGAGCTGGCAA-----------------------------------------------------------------------------------------------------------ACTGATGGTAGGGTCAAGTGGTCACAATTAAACGAGAACCACACCATGGAAGCGTTAACTAAAGACGGGTGGTTGAAACGAACGAGTTAAAACGAATGTAATATAAATGTAAATGAC------------------------------------ATGGTACGTAAGTTG---ATGAATTCGAAATTAAGTAAAATATTAAGAAAT--GTTGTTATAATGTTACATTTTGAGAAAAAAAT---------------AGCTCAGAACTAACATTTCCGAATATTCTTTGAAAAATATATCAGCAGGCATCCACAACAAAAATTCGCCTTTAAATATGAAAACCTAGTACAACATTCTATTCTAGTTTGCTAGTTTGGTTTTACCAAAAAATATGCTAGAAATACACACACACACGCAGAGAATATGGCGAACAATGCATACACACACACACACACACCCAAAAGGGACAAGAAAAACATTGAAAATCGGGTCCAAAGCAGCAAACTGCAATGAAAGGCCATCAACGTCATCTTCTTGGCCTGAAGTAGAAGAGATTTTTTTTTTTTC-----TATTAGATTCTTTCTGCTGCCTGTGGTGGAGGCCGGTACAATAAAAAGTCACATTTTTAC---------TTC------CTTTTTTACTTATTTTTGTTGCTTGGCCAGAAACTTGACAATGGCTAAAACTATGCAT------GTATGTTCGTGAGGATGAAACGGTGGGTGCTCAGGTGTATTCGTAGTGACTTTCAATTCTGTCTCAGCTTTTTGAGCACGAAC----CACCTACGTATGTCATTCTCAAGTAGCATATGTATATGCATGCACAAAAGCCATCGAACCAGTTCCATTGCCTTTTCTCTACTGTTTTGTTCAGCTCGGTCGTTTCACGTTTGTCTTTGCAGTTTCTCACTTTTCGGGCGAAGAGTTTATGCCGAGGCAGGT--------------------AGTAGTAGTCCCTTAGAGTAGGTCAATGCGTTTTTGCCATTTTGCATCATTGAAATGGAAATGTGTCCC-TTCTGCCGCTGCCAACAGACTTGAATGCGCAATCTCAAGAGCGCACTTCAATGCAACCCTCAGCGAGTGCCGAGCTACTAAGATGTTCGAGCAAATGCCATTTATAGGAACTAGAATTTGATTCTAGTAACACTATCTTATACCTGTAAAGTACACA-----CACACATTGCAATCTTTTGATCAATT-----------TTAATTCTAAACTTAATTTTTACCGGATATTTGATA---GTTAGTTTTAATAAAAAATG-----------ACAAA-------------------ACT-GTTAATCAATAAAAATATC-------------------TTGTGCCC------------------------------AGCTTAG------TTAAATCTATAAAG------------ATATGGATGCCTAAGTGACATGGAGTG-----------ATCAATATTG-------------GATGCACA------GCCATAAACT-----TGATCGGATTCCTCA--------------AGATGGTTGGC-------------TTGAGG----TGATTTAATGGGTCGCTTTCGTTTATCCCGGT--CGTTTTCCATCATTATTGCCAACAGTTCTGGCGGAA--------------GACTGTATAGA-----TCGCCTCTTTTGATGA-----------------AAAATCCGAATGGCTGGTATTCCTCGAGCAATACTTTGACC------TCATCTTCAAAAACA------CTGCC-AGGCACACCAAAT--TTTCTTCCAATACTCTCGG--------------AAATC--------------TCCTGTAGA------------GTCGCT-------GGCTTTCTAAT--AGCCTTCATCCTGTGA---CTAACAACCGCTACACCAAAGTATACAACTCTGTGGTGATTTATTTTACAAAAATTTTGATTCATTTTTTTTTTCTA-----------------------------------------------AGATTTCTATTCT-----------TTTGGGTCTGACGAAGT-----TTACGTGAAGTACTGTGATCAAA------ATTCTAATTTGA-ATAG--------------GTGAATATACA----------AAATATAAAATTA-ACGGCTTTAAATACGATGCTAGCTTT----AGCTAATTAATTTGTTGTGTTCCGCGCTA---ATTCGAAATCGCCTT---------------------AAATAAAACTAAGTGGTA-----ATTACGACTG-----------------------------GTGGTAG------GTGGAAAATAA----------AAACC------------------AAAATAATGCGCTAGACATGGC---------------------------ACTGT---------AGTCGCTTCTGTT-TGTGTCTC-TGGTTCAACTTCTGCT-------------------TAATGCACT---TTCACTGT-------------------------CATTT---GTCATAAGTAGT-----------------------------TAG------TGCTCTGTTTGC-----TTCCTTTTTGT--TGATTTT-----CCTTTATTTATTCACTTAAG---------CTGCCTCCACGGTAAT--------------TAGATCTGCCACGCCCAAGAGC--AAGAAA-AAAAAAACAGCG----AATTGTGTCTTA----TGCAAAATGGTTTTAATCAGCAAATGTGCCAGTTG--------------------------CGCCAAATA--AACAATGCT----------------ACTT--AGAAG--AAATAACAATTTATA----GCTGGGAT-------TAAAACAAT------TGTATTTAA---------------------------------------AAGATGCAATCGC----TAC-TTGGTTT----------TTAACCCCTTAAGCAGTGTT-T-------TTTGATAAATATATT------------AATCTAA------------AATATCAATTAG--CGAAATGTATATAACATTAAAGGT-CGTGTTATCAGAA-------TCTTTTTGTTGATTC-----------TTATTGATTAAGAA-----------------------------TCCATATG----GTCCAAAACATCCTGTGGCACATAACGAAA-GTCCTTCAATTCGATTAATTACAGCCGAGTTGTGCGAGTCCTCGAATCGATCGCTCATCTGCAGGTCGTGGCAGAAAACGAATCATGTAACAATCGTGTTGACACAGGACAGCATGTCCTCTTTTTCACC-ATTTAAAGTTTTCTGGCCACGGCACGTGACCCATAAGACGCTGTCAATGCAACTGCCTTCGAATGGAAAAGGATA---AGGGGGACGGGGATGCTTAAGCAAACGAGGCCTGCATTAAAATGGCGATGGAAGATGGCTACAACTACAACTGAAAATGAGGCAAGTAAATGGGCTGGCGGAGTGGGGGTAGGCCTATGGAAAACCCGTTCAGTTCGTGAAGGCCAGTTCAAAGGGAAA-GCGAGCCAGCGGAGGAAGAACAACGTTTTCGACTTCGCCTTCAATGGGCAGCGGGATTTGGGTCAAAGCAAAGGCATTGGGCACAGGACCATTTGCCTCCTATAGGACCAAAATCCAGAAAACAGGACCAACTTCATCGTCGTCACCATCGGGGCATGCCAAGACATAATCGTCAAAGCTGGACCCTCAAGGCAGA------GCCAGCTCGACCGGCCTGCGTGCTTTCGCCGCCTGCCAGCAAAAGTTGAAATAAATTTAATTGAATTTCTGCAGTGACATAAAGCAAACGGCAACGTGGACACCAGGGAAGAAACGGGGACAGTCGAGTCGACTCGAGTCGAATAAAATCCGGCCAAAAGCGAAAGCAAAAGTTTGTTTTTCAAATTAATGAAATTTATTTTACGCATGTGCCACAACATGTCAGCAGTCCAAAAATAACGAGAATTGAAGAGCAGTCAAGAAGTTGAGAGAAAGTTTGATTATGAAATGGCCAGGAGTTTAACCAAAAGTTGAAACTAATAGGCCATAAAGAGGGCTGATCTTTTAGAAAAGCTGCTT-ACTATCTAATATTAAA--------GGTAAAAAAAAAG------------TTTCAACTAC--------------------------------------TGTAACTATTATAACCA--------------TTATTAGAATTGTCCAAGGTTACGTTTTCCTTGGACAACAAAGTTAACCAAAAGGCAGAAACGCTTCAACAAATAACTAATTGAATTTCAACACAAAAACCACACGCCAAAACCAATTTCAATAAATAAAAGTGACATTAGATACAAAAACACAGTCCCAAAAAAAATCACTTAGTGTGTCTGTTCCGGTTTCCGGTCTCTACCAACCCCCCGTCCTCCGAAATTTCCATCAGTCGACAGTTGTCCTTTCCTGCAAATGGCAGTTGGTTTTTGGGTTAATTAGCCAAGTGAGCGTTGCGGTTACGTGTGCTGTCTTTCTCTGCACCACCGAACCACCACACCACCGCACCAACCA----CCCACCCACCAGCCGCCGTGTGAAGCTAATTGCAAAATCCTATTATATATCCATTAGATACGCACACTGCGAACCATCAGGCAAAAAAGTATCGCGTCGCCACATCAGAAAGTCAGACCCTCATTTTTTCCATAACAGTATGTATAAAGTTTATAAACATCTTGTCGTATACTTAATGGGAAAGCACTTTCTTCATCTATGCCATTTTGTCACTCATTATTTTTCATTTATGCACATTTTTAATGAAACTGGCTATTTCTAAGACTTTCCCACCAATATGCTTCTCGTACGAAAACGATAACTATAACTATAAAGATCAACAAAGAATGCTGAGCGAATTTTATTCCAATCTGTGTGTGGTAAACAAAGTAATAATCATAAATAAA---------TCGGTCTATAAACGCAAACGAATGGCAAAAGTTTTACACAAGGGATTTTGCTACACATAAAATTCTGATGCATGAACATATTAATATTTGAAATAGTTGCTCAACTGGAACTTTATGGGTCATTAAGAGCGTTTTTTTTTT--TA-ATTTTGACTTGGCAATAAATGT--AAGGTTTTAAAAGTTTATAAATTTAATAAGATTACTGTGTTTACAA-TTGCAAAACTACAATTATTTTACCTCATTAAGCTAGATGCTTCTCTTAAAATTG----AATTATTTTTTTGCTT-TAGTTAGCCTTAAATCTTTATACACATCTCACTTCTACCGTCAACACTCCAATTATTTTAGCTCCATTATTTAGGCAACAAATGTCGCCCAGTCAAGAGTAAAAACAGTTTAAATTTGCATACGTGTTTCAGCAGTTTGTTGAATATTTGGCGAGAAATCGGTGTACATTATGTATATA----------------GTATAGAACAATGAGCAGGGGAAAAACGCTCCAGGCACAATAAACAAATTTTCAATTAATTTCCTGTCCGAGGAAATTGCCAAAATATTTGGCAAAATGCATAATTGAAACTGTTGGTGTTCCCAGTCGGATGTCAGATGCTGGATGATGAATAATACTTACTCGTTGTGCGGTATATCCTCATCCTGATCGGCGAATGCAACAAATATGTGCATTTTGAATATAAGCACACCCAGCACAATGGCCACAAAGCAGCTCCAATGTTTGCTCTCCATTTTTGCTTGTTTTGCTGTCCGTTTGCGTATTTATGTGGATCAATTTGTTTTTGATTGTTCACGATTAAATCCCTCGTTTTGCGGCTAGATTCACTATCGATTGCTTTTAATTTCCAAAATGTATAAATTCTTTTTATTGTTTCGTGCTCGGCACATGGGTTAAACACCACAAAACAGTTCACATATGAAATATAATTTCCGTTTTAATTGAATTTTTTTCACCTATTCACAATTCTTGGAACATTTTCTATGCATTGTTAGAAATAATTTCAGTTTCGATTGCGTTTTCATTTACTTGCTATAATCGCTGGAAAGTCACAAACTTTTTGTTGCCAAAAGTCTGTATTGCATTTTTCGGGTATGTTTAACATTTTT-TATACCTATTTTTTCCGGTTTTATTTTTTTTTTGTCTAGTGTTAATTGCGTTGGAAGTGGGATATGTTATTAAGTATGT-TTT-AACCTGAAACAGAAAACGAAAAAAGTATATATTATTATATGTTAAAATGATTACAATGTTA---TAA-----------------ATTCAAT-----AACTT--------AATTGTATGTACATTTAGCATAT------------------------------------TATATGA--------------------------------------------------------------------------------------ACAAAAA----CTTCGTACATGGGGAAATAT--------------------------AATATGA---TATT---------------------------------------------------------------------------A-------------------CCCTAAGCAAGAATTAA------------------------------------------------------------------------TGGAAACGCAAAAAATAA-------------CTATAAATT---------TATGTTT-----CAATTTT----------------------------------------------------------------------GAAAAGGTTAAGT----------------------------------------------------------------------------------------------------------TCAACGAGTAGAGAGT----------------------CATTATATCTAT----------------------------AGATATATATATATAT--ATATATCCGAAACTTATTTAAGTATGCGAAAATTTGCCCTGCGGCCTTGCTATAGGTATTTATTTTCGAAAATAAGGCAAAGAGAACTGGTTAACAAATAGTTTTATTTTGGTTCACAAACAGACCAGAAATATTTCAGCAATATATATTTTTACGATTCTGGCTGTGGATGGGGGGGGACAAGGGCTGAGGCTGATTCCC--TGGCTCCATGTGGATTTGACCTAGAAATGCGTTTCCACCCACCGCCTCGCACGCACACAGTTGCAATACCATAACTCACTCACACATATATACATATGCAGAA-AGGCGCAACTTCATGGTGTATTCGAGCTCGAACTCGAACTCGAAACTGGCGTACATGCGCAGTGTGAGAAGGCGGCCACACTCATTCACCCATACTCCTCGTACTCTTATTCGCCAGCGAATCGTCCTTTTTTGTATGGGCATGCCACCCCCTAAAGGGGCGCACATTGCCATACATCCGT-------------------CCCCGCGTAGCCTTGTGTGCGTCCCCAAGGATATCGCGTAATAATTTTCATTAAACACGCTGCAAGCCTTTGCCTGTTCCGCAGGCCAACAACAACCACATCCGCAAGGAAGAAAGAAAGAAAGAAAGACAATTTATTGCGGCCAATACGCACTCAGACATCCACATGCCCGCCGCTGCGCCCCCTCCCCCTCCCCCTCCCATCAACATATCTAAATATGTGTGTATATAACCGGATTTCGTACGCTTTTCTGATACCCTCCCCCGTTTCCTCATCTGCCTCAACATCAAAAAGTTTGACAGAAGTGGAGCGCCATCCACGCTGGGGATGCGACATCGAACCGGCACCACATGCACAACGAACAGAAAGTCAACGACTTTGTTGCAGGCCCACAAAAGTAGGCAACTTTACCCATAATCTAACCAATGTTGCCTCATAT-GCC---------ACAACTTCTTTAACTCTTTGCTTAAAA-----TTCAAATATT-CAAATGTAAATGTC---------------------------------ACTTTATATTTC------TATACATT-----------------------------------------AAACTACTACTA----------TC--------------------------------------------------------------ATCAATCAAAGGATAATGTACCTAAATATGTTTGATTTTATTGATTTTATATCGTACAATAAAT-----TTAAGAAACCT-------GTCAGGAGCATTGTTATACATTTT--CAACATATTATT----------ATC---ATGAA----------ATTATTAACC----------TAACTTAATCTGACCTTAAAAAAGATAC---TCAACTATGGCTTTCGTACATTGCGATTAATTAAAGCAGAAAATAGCCCTGCATAAATAGTTGCCTATCTAAAAAAAATCGCAAATTTAAGATCACGCCATCTTAATAGCCTTTCCGAAGAGTTCTCGGGTGGGTAAAACTGAAACAAAGTAATAGTGATAATAAAAATAAAAGCATGTGCAACATGGCGTATACGCAACGTTGGCATCAGGCAACGTCAAACGGACGAGCCCATTGTTGGAAAGTGAAAGTTTATAGTTGGCGCACGTTCATAAAGTTTTGCGTGTTATACAAAAGATTTATTATATCGCATATATCGCTAGCTCCTGCCATTCTTTTTTCCATTTCCCC-ATCCTGCGCATTCGTCCTTTCCCATCCCGATTCCCCCCCCACACACACACACACACATTTCGCCTCTCTGTTTTGTTTGCCTTTGCCGTTTTATGTTTGGCCTGACTTTTTGGTTTTGTTTGGGCCGCACATAGCGGCAGCTTAAAAGCAATATGGCCTTGGGAGTTTTCGTAATGGAATTAATGTGCCTGCGAAAATTTCTATAGACGGGCATACAAAACTTTTTACAACCAAAGACGGATATGTCTGTGTGTCTGGCTGTATAAAATGTTGATAAGTTATAAATCTGTTCAATGTTCGCCCTTAAACAGGCCATATGACATATTTATTGTTAAGATATGAAAGACCCTTTACATATTCGTTGGCCATTGGAAGGGTAGAATATAATAACTGATATGAGAATTGAATAACTAATAAAAAGTTTTTTATGCGAACCATTTCGATCTAATTATTATGAAAGCCACGGACTTGTTTTACAAAACAACGTGATAAATTAGCCTCATAAGATTGTAAATTTTTGTCAATGATTTTGAATAGGTAGATAGATATCCCTGACTGTGATAGACAAACAAGAAACATATAAAAACGTGATGCCCAAAAATAAAATAAAATCCTCCAAATGACTTGCCGCACACACACACACACATCCCAGCATACAGTGTATATATTTGTTATATACGGTTAAACAGCAGA------------GGCAGGACCTTTAGATGGGGGTTTATGGGGAGTTGGGGAATTGGAAGGCCAGCCAGAGGTTACGGGGTATTGGTCAAGCCTTGAGATTTTACGCAGCTGCGTAAGCTGCGTGGCTATAGTACACGATAAACCGTTATTATGTGCCATGTGCCCCCCCTGTGAGTGTGAGTGTGAGTGTTGGTGTTGGTGCTAGTGTCGATGTGTTTTTGGGGGAGCGTGCGTAGTAGTAAATAGTAAAACGGCGTAGCATACTTCTTTGGGCGCGCAAAACGCAAGGACCTCCACGTACACACAT----ACACACACGCACACACTAGAGCAGCACTGCTTCTTAGCTTGAATTTTGATTTATGCTCAGAGCAATTGAAACTTTAGCCAATTTATGGGAATTTAGTGATTTTCGC-----------TTAGTTATTTTGCTTTTTGTTTTGCCCATTTTATTGTGCAATCAACGGGGGCGCACT--CTCTCTCTCTCTC----CAAAGGACTCT---CTTTCTCTCTCTCGCCCACTTTCTCACTTACTTGATGCTCCGGTGCGCGCCAAATTCGCAATTTCGAATTTCGATGTCGAGTGT--GCGAAAGTCTTGACCAAAAACAAAGTGGCCAAGGTGGCTTGCTTCGCTGAGTGGGTGGATGGTGCAGCAGGGCGCAGATTTGCCGACACTTTTTACTACGCGACTTTCGAACTGGAGAAAGCGGCGCGACTCGACGCGAGAAAACGAGAAGCGCG-AACGGAGAGACGAGACGAGAGATTTATTTGGCTGCGCGGCTTCGTCTCTTCGGCTTTTTGGCGCTCACAATTATTGCACCACCACAGGCACTCGCTCACGTACATACATTATACATATACACAGATATCTGTATTGGATTTTTTTTCCAAAGTTTGGATTTTGATGATATCCTGCGGGGTATACAGCGATTTTCGAACTGGCTTTGAAACTTGAAACTAAACTTTATGGCCAGCCAAAAGCACTTTAAGCCTTTTAAGTGTGAAAATTAATATTGCACTTTGAGTTGGTACTGGTTTTCCCTTATGTGTTTTATCGGTTTAGCGGATTGCATTGGGCAGAATAGAATTTTCGTTTGGACGCGATTTCTGCTCGGAACGCATCCACACTCGCCAGATTCTCGCCACGAACTGAGTGCGCTCTGTGGGGCCAGATAGCTGCTCTTGGGGCACGATTCCTTGATACCTCGCCATTCGAACTTGCTTCCTCTCAATTCGAATTTGGCCAAAACCGTTGGGGTTGCTTTGAGCCAGTGATGCCAGATGGGTTCGTTACCCTCTGTTAACCGCTTCCACAACAACGCTAGCGGTTCAGAATGTTGGCAGTTTGCAGAGCTATCGATATAAAGGTCAAAGTGCAACCGTTCTGAATTGCCGCCCTGTTTTCAAATATAAAGCGGTTTATTTGAATCCTAATGCATTCAACAAGGTAGTGTCTAAAATGTCCTACAAATAGTATGTTTTCTGGTTATCTTCAGTCGCATATTTTTGTATACTTGTTTCAAGACATGCAATATTTTATGACCACATTTACCACGTTGCGCACCTAATGATGAATCCCATTGAAAATGAAACATTTGAATTGATTTCAGTTTTATTTACAAAAGTATATATAGTAGCATATGTGCCATAGTATAAGACCACATATACTTACACACACACACACATACATAACCACATAGGAACAGCCATACACAAAATCATAGAATGCCTTAGGATATAAGTCATAAAATCATGTATCCAATAAGAACCCAAATTCTGGTGACAATAACAAATCCAGCCTACCCTAATGTAAACATTAACATCCGCTGCCGAATCAGTTATTCCCACCAAAGGGTCAAAACCGCTTACGCAGCCCAAGTTCTCGGCTGATCAGTACCCATGAGTGATCCACTCAAGAAGGCACCCAATCCAACAGACATAAACATCCGCAGCCGCATTCGCGACTCCCACCAGAGGGTCGAAACTGCTAACACAGCTTTAAGGGTCAAAACTTTCCACGTAGCTCAAACTCGGCTGATCTATATCCATGCGCAATCCACTCAAGAGAGCGCCTAATTAACGTAAACATAAATGAGAGCCTATGTACGCTCAATATGAAGAAGTAAATAAGCTCAGCCAAGGGTTTGCTAAGCGTTCGCTTTGCAAATTAGATTTAGATTTTATTCATACTTCAATTGTGTAAGACGTGAATTTGTCTCCGACATTCGCTTAAGTTTTTGATCAATAAAAATACTTTTTTTTATAAACCAACAAACCGCGAAGTTGTAATTGGCGCAGCCGGTAGGATCCGCGTGTGAACATAATCTCTTAGAGCTAATAGATTAGTTCGAGATTAATAAAGCGCAACTCGTGACGAACAAAGTTTCGCTTGTGCTTCAGTTCATACAAAGCAGATCCGCAAAAGAACTTATGTGACAAAATATTTGTGAACAGTTATCTAACTCTCGATGTTGGATACTATTAATACAAATATAAATTAAAAAACTGCAAGTGACCATTAAAGTGTGACCCACCAAAATAAATAAAAGGTGTGACTGTTACCAGGTCAGTGTTGTGTAGCCCATCTAGCATTGATTGGACTGCTACAAAGGTGTGCGAATTTTAAATAAATAAAATAAAACCCCGGTATCAATCTACCAAGTGATTCAAAGAAAAATCAACTATAGCCAACAACATGGCACAACCCAGCGAACAAATTATGATTCTATCTGAATTACATTTGAATCAGGCTTTGGGCCAGATTCGTCACATCTCAACATTTGACGGTTCCACAAGAGAACTGGCATCATTTGTGAGACGTGTGGACTTCGTGATGTCCCTATACCCGACAACAGACAAGAGGCAACATAGTGTACTCTACAGTGCCATCGAGAGGCAGCTGTCCCAACATGCACAAGAAGTATCCCAGCTACAACAGTGCAACACTTGGGCTGAACTACGATCAGTCCTCATTGATGAATTTAAAACCCAAATCCCATACGAAGAGTTGCTAAGAAGACTTTACAACACCTACTGGAGTGGTAGTATTCGTAAGTTTGTAGAAGAACTAGAAAATAAGATGTTCGAAATTTCAAGTAAATTATCATTAGAAAATAATTACACAAATACAACTCTTTATACCGCCGCAATGGCTAATACTATTAAAGATGTAATTTATAAAAGAATTCCAGACAGAATGTTCATGACATTAGCAAGATATGATATTACAACAACAACATTATTAAGACAAGTAGCACAAAGGGAAGGCCTTTACGATACAATTGTATTAAATACAGAAAAAGCTAAAGCCAAATTAAACAGTCCATCTACACTACAAAGCAGTAGTAAAAATAATGGTTCTCAGAAGAATAAAGGAAATAATAATGACCAAAGTATAAAACCTTATTATATTCAAGCACAGCAAAGTCAAAATCGAAATAATTATGCAAGTAATAATTCAAAAAAAGTTGAAAGCAACCAAGCGACATACAATGAGTTCAAACAAAAGTTAGAACAAGGTAGAGCGCAAAACGCTCTAAATTTTCAAAAACCCACATCTTATTCTACTACTAACCAGCCCCAAAAAAGGCAGCGTGAAAGTTCCAGTGGTCAGTCTAAAATGGATACCAGTGAAAATTTTCATCAACTTGCCTCGGGATCGGTATCAGAAGTAGAAGAAGAACATACCCCTTCATACAAATAACTATGAACGATATCAAACTTAAATGTTTGATTGACACAGGTTCATCAATAAATTTGATGAGCAAAAATTTTTTCAATTGTCCGATCAACTCAAAAGCTCCATTAGATGTACATACAATAAACGGTCAAATTATTTTAAAATCAAAAATTACATTAAAACCTAGTAAATTATGTCCGACAAAGCAAACATTTTATTTACATAAATTCTCAGAAAAATACGACATTTTGTTAGGCAGGGAATATTTGGAAGATTCCAAAGCAACTATATGCTATACATCAAATACAGTCACTTTAAATAAATACACATTTAAATTGCGACTTGAAGATATTAACGAAGAAGAGGAAACACCTAAAGAGAGTTTAAAAGAAAACTTATTAGATTCCCCAAATATTGAGTATGTCAATTATGTAATTGACAACGAACTCAATGAAACAAATGAATTTCGACTTGATCATCTAAACGATGAAGAGAGGAAAGCCCTCACCAGTGTCTTATACGAGTTTAGTGACATACAGTACAAAGAAGGTGAAAATTTGACCTTCACAAGTACAACTAAACATGTCATAACAACTAAACACGAAGACCCAATTTACAGACGTCCATATAAATACCCACAAAGCTTCGACGAAGAAGTCGAAAACCAAATGAAAGACATGATTCGACAAGGAATCATAAGAAAATCGAATTCTCCATATTGCTCTCCTGTTTGGGTAGTACCCAAAAAGCCAGATGCATCGGGAAAATCGAAATTTCGCATAGTCATTGACTATCGCAACCTCAACGAAATAACCGTTGATGACAAATACCCAATACCAGTAATGGATGAAATATTGGATAAGCTTGGAAATTGCCAATACTTTACAACCATTGACCTCGCAAAAGGTTTTCATCAAATACAAATGGATC
>dm3:chr2L:15686760-15721756:+
AGAGAACTGCAGCCCGCCACTCGCACTCTACGTCCACCCGATAAACACTCGGTACTCTAGGCACCCCGTTTTTTTTGACACCCTACTTGCGGCAACACAAAATACTCGAGTGTTTTACCGACGTTGTGTTTTTGTTACGAGTAAAAAAACCACCCGAGGCCTGCTGCGCAAGAGCCGTATGGGTGAGTGGACGCACAGTCAACGATCGGCCGCAGGTCATTTTTTGTATGCGGGCTGCAGTTCTCTGGTCATTTTTTGTACGCCTAAAATTTGTATGGGTGGAAGCGTGACGGGTATAAGAAATGAAGGGTAAAAGGGAATACCCAAGAAAATTTTTGTGCTCATGTCTTTGCTCTTTGATGGACTCAATGGGTGCCTCCCATTTCAAACACATAAAGTAATTGCAATTAAAGACGGCATTTGTTGATTTTTACGTTTTTTAATGTCTCAATCTAAATAATAAAAACATAGTGGGCTTAAAAAGTATCTATTAAATATAAGGACTTAATGTTGTTGGATCAGGTAGTAAGTCATCGACGTCTACCTGTTCCCCATAGATAGCGCCGATTTGTAGGAAAAACTTCACCAAATTTTTAAATCCGGCTCCGGTTACTGCAGAAAACGGCCGACAATCTTGGACAACCCATTGGGTGCATTTTTCAATAGCTACTTTCTTGTCGTTTTCCGAAACAATTTTTAATTCCGTTGGTCGTCTTAATGTTAGACAACATTTATGGCGGGATAAATTGGAGGTGTTTTTGTGTAAAAATTTGAGCACTTTCTGGCATTGCCTGCAGAACAGCCATCCGTCCAGAACAGTTTCATCTTCCTTTAAAATGTCACATAAAATGCTCCAAATAACACTTTTTCCTTTATGTTTATTGGCAACTGAGTATGTTCCATTGTTAATTTTATTTTTAACGAAATCAGCCGCTTCTGCCATTATTGTGACCTTTTCCTTTGGCTTCCAAATAATACTGAATCCTAACAAGCTAGTAATTGCATCGTAAAAAACAAAAAAGGGGCAATTAACAGCCGAGACACTGGACCAAAGACACAAGAACTCAACAATCATTATGTATGGCGCCATTTGACTCGACTACCTACGAGACCACTCGAGTATTTTTGGAAACACCCGAGTATTTTTGGAAACACCCATGTGTTTAACGGTATACCCACAAGTGTTTTTCTCACTCATCCCTTTTTAGGCACTGTGTGAGCGGCACCCGCGACGCAAAACACCGTATTGATTCGGGTGCGCACACAACGGGGTGTCTTGTCTGCATGTTCAGATTTATACTGTGTGTTTGTAAGTACCCGCGATGTGCGTGGCGAGTAGCACCCGCACACAAAATTGTAGGGTGTGAGTCGAGTGGTAAAAAAGTGCCACCCTTGCAGTTCTCTGGTGTATACTTTTGCTA--TAAATAAATAAATTTTTTGGAACCATCATATGCTAACTATAAATTTCATAGTGAATTTACGATCGCATACCAGGCA--ACCACCCAGACGAAATCC-AACAAATTACTGAGATGCTGCAAAAGATTTAGCCAAGTTAAGGCACAAATTATCTTCACAGATTTAGCTTGGTGCCCACAGTATGCATTTTCATAAGACGCAAACAAGAACTTTAGCTGCAGCGAAATTAGACCCAGTGGGGGCAGATCCCTGCTCCGAAGGAGGACAAACACCTGCAGTTATAGACACCACTGGGGATGGGCCACGCCCCTGCCAATCCCACACTACCACA--CGGGAAAATAAGGATAGGGAATGAGAACTTCGGTGCACCTGAAGATGCTGCAGTGGCTGCCGAGCTAAGCTGCATGTGGGTGCATTGAAATAGTTCAACTACTTTTGCACAATGGGGACGCAGAGCAGGAAAATAAAATAAAAATGCTTGAGCTCTGGCGTTCTCGGGGCCATGGGAACAACCAGTCCGAGTCTGAAGAAGATTTCAATGTAAATTGGCTGCCGTTGGGCAAACGCTGGTGCCACGGGAATGTGTCAGCGGCTTAGACAAATGGCAAGGGTTGGTATTGGGGAAAGAATGCCAGATAGAACGGGGGTAGTGCCGGTTTGCTGGTGGGATAGAAAGTTGTTGCACCGAAAACTTCTTTCCAGGTGGGGAGCGCCAACTCTCAAAGTTATTTGAACATTTTCCGAGAGCTCGAATTAGTTAAGGAGTCTTAAAGTTTGCCCGAAAAGGTGTTGAGTAGCGAGCTAGTTAAGGCATTAAATAATAAACACTGCAAAATTGAGTCAATAGAAAGGAGCACAGTGGTGGTAAGTGGCAAGGAAGTTTCTATCGGATTTCGAGTCTTTGGTTGGCTGCAACCAGCTGAAAGTTGGTTTCAATGGCTAAAGGGCGGTAAAAAATAGCACAAGTTCCTTAAAAGTAGTTATTCAATTTGGCCAACTCCGATGTTGGCTGGAACTACAGGAAAAACAGTGTGATAAGAGA--------CATAGCAAACTTTTAAAGTTGCATTCTAAATGTATTAATACTATATGATTATAAATTC------TGAAAATGGTTAATAATAAAAAGC---CCACCCCATTTTCGAAATCTAAAACCTGTGTACAAAGAAATCATTGCATCATGAATGGCACTCTCTAAGATGTCATTCATCTGAACCCCTCAGTTATTTGCTCCGACAAACAATGTCATACCCATGTAAATAATTGCCAACATGCGTAGTCGCTTTGTCTAATACAACTCGGGATGGAACATGGATGGAAAAGTTCAGCAGACAAAACATGACCGTGTATTATAAAATATTTGTTGTACATTTTTTCTCCAACAATATTATGCACTTATGGAAAGGTCGAGGCGATGCGACACCAAAGAAATGCCCAGGAAGGGGGCTGAAAAAAAAAAAAAAAAT------AGGCGTCTGTGTGGCGAAAAGGGTTGCATACATATATGGATGGATGGAATGGGTGAGACTTTGGCTTGGAGACCCGACCCTGAGCAATGCCCTCTCGCGCACGATTCTTAGTTGACACCAGCTGGCTTCCCTGTCGCTCGTCTGTGCAGCTGTCGACATCTTAACATTCAAAAGCCAACAATGACAACGCCAAAGATGGCTGCGAATGAGTATGGGTATG------GGTATGGGAATGGGTCTTGGTCTGGGTCTGGGTCTGGAA---CGGGGTCTAGA---AGACCGAGACCGAGGAGACCTGCTCAAATGTCAGCGGTGCAGTGTCTGGGTGGTGCCGGAATTAGCAAAATGCAGCCACTTGCACGCAATTTGTTCGCCAGAAGTATAAGGTCTCTGGGCGTTGGCTGGAGCAACAGCCTGAAAGTGTGCTGTG--CAAAAAACTGTGCATTGACTGGCTGGGCTGGTTTGGGAAAAGACGAATACGCGTTGACCATTTGCCAAGTGAAAAGCCAGATCCAGCCGAATGATTTTTCACTCCAGTTTTTTCTTCCCTTACTGGATAATGCGAGATATGTGTTTAAGCCACCCTTC-----CCTTCGCTTCCCTAACCCACGACCTTATTCAGCGAATTTTTCTCCAATATATTTGCCATCTGAATGGACGTGCCAAATGTTGGAGCAATAAGTTGTGCAGCCGAAAAAGAAATTTATATTACGTTTTAATATTAGTTCACCTAAATATTTAAAGAGCGCGGTGGTGCCAGTGTCGGATGTTCTTTGAATGAAA-TCCCTGATTAGTATAAGTAGACCAGTGGCAAAAAAAAAAAATAAATAAACTGACTGACATCAAGTGGGTGGCACCTGTTCTG---CTACCTGTCCTCTTCAAGTCGACTCTGTTCTGCTTCGGTCTGTCTGTCCTGGCCAAATCTGTTGGGTATTTTTAGCCACAAATGCGACTGGATGACTGGGCTCCGACGACACATTCACACATTCATTTGATGCTTTCTACTTAGGGGATTATAAACAC-TTTTTTCCCAGCCAAAGTGCAACTTAGCATTGT--------------------------------------GGATTTCTCTCT----CCACAAAGAGAC-----------------------------------------------ACGTTCTCGAAA--------------AGACGGACGGATATGGCCAGATCGACTCCGATATTGATGCTGATTAAGTAGATATATATACTTTAT------------ACT------------TTAT----------------ACTATAAAACCATATTGTGC------TCTTCATATAAAAACTAGTAAAGTGTCCAGCTTTTAAGCCACTTTATGCAGAGTCAGGTTAGCCACTATTGATTGTCAGGATCCGTAAATCTATCCCAAGTGCAATTACAACATTGGGTAAGTGTTAAGAAATTTTAGTACTGCCATTCTGAAGATTCTTTTCTCTCTCGTCTTTTTTTGTTGAAGGCAAATGCTTTTAGTGTAAAGACTTTTTTTGCAGCGTTGTTGCATGTTTCTATTTAAAAAT-CCCAAACAGCCTTCCAATATACTCAATACACATAGACATACCCACTTGCCCTCCATTTAGCAATCCATCTCTCTCGCTCTAGCTGCGCCTGCCCTCTCGCTTGCACAATGTCAACGTCAAAGTGCAAGTGGCATTATGGCAAAGAAGTCAACATCGCACAGGATGTGGGACTGGACGGGTGTGTTTG----GGTAGTGGGTGGTGTGGCTAAAAGGAAAACGAACCAAACAGAGACACTGTGCAAAAAAAATTTCAGCGTTGGTATGTTGGTATGAAAGGCAAAATATGAAAATGTTTTTGTAAAGAAATAATATGTGGTGAAGAATAAAAGAGTCGATT--AACATTTAAGTCGAA-ATAATTATATGATTATACTGTATTATATATATAAATAAATTAA-AATAT----AATTGAATTAGTTGAAAAA--TAAGA-CAATTT--AATTATTTAATGCCGAACCAA---ATGGTCAGCCAAGGACACCCAAGGACTTCATCACATCAAT-CCGGAAAATGGCCCAACTGCCAGCACTGTTCGA---TGAATGACGCCCAGTGCAGGGGGCGTGGCACAGCCTTTTTTCCGCCATTAAATGCAATTTTAAAGTCAATTTTAGCTTGCAAACGAATGCAAATAAATGCTGTCAGCGACAGGACGCGATTAGTGGGAGTACAGTGGGGG---------------------TGGTGGAGGAAAAAGCGAGGTCCTTAAAGGCTTCAGGTTGCAGTGGCATTGGCAGTGGCAACAGCTCAGTTAAAACGGCATTAACAGGCGTTGATAGATATCGAATTAGCAACGGCGATTGCCATTTGTTTGTCTGTGTACAAATTATTACGCATACGCCTCCGAACAAAATGGAAAATGAGATGCGTGCGTGCATGTGTGCGTACGAGTATTTGCGGCATCTGCAGTTCCCTTTATGTTTACAGGCAATTAGCATTTTAATGCCGCACCAAACAAAGGGCAACTGCAGGTGCCCAACCGAGTGATGCGATGCGATGCAATGTGATGCGGTGCGGTGCAAGGCCAATGGTGGCAATGGGGCATGGGAAAGACGAAGGGTGCACATATAGGGCTGGCATAATAACGTCGATGGAGGTTGATGCCGAACTGAAAAGCAGGGGCAGGGGCAGGGGCCTGCAGGTGCTCGGCTGGTCGCGCTCGAGTTGCTTTTCATTATTTTTCATGTTCGACATGAGCGCAAATTGTCGACGGCAGGCAAAGGGGTCCAGTTAGCCACTATTGATTGTCAGGATCCGTAAATCTATCCCAAGTGCAATTACAACATTGGGTAAGTGTTAAGAAATTTTAGTACTGCCATTCTGAAGATTCTTTTCTCTCTCGTCTTTTTTTGTTGAAGGCAAATGCTTTTAGTGTAAAGACTTTTTTTGCAGCGTTGTTGCATGTTTCTATTTAAAAATCCCAAACAGCCTTCCAATATACTCAATACACATAGACATACCCACTTGCCCTCCATTTAGCAATCCATCTCTCTCGCTCTAGCTGCGCCTGCCCTCTCGCTTGCACAATGTCAACGTCAAAGTGCAAGTGGCATTATGGCAAAGAAGTCAACATCGCACAGGATGTGGGACTGGACGGGTGTGTTTGGGTAGTGGGTGGTGTGGCTAAAAGGAAAACGAACCAAACAGAGACACTGTGCAAAAAAAATTTCAGCGTTGGTATGTTGGTATGAAAGGCAAAATATGAAAATGTTTTTGTAAAGAAATAATATGTGGTGAAGAATAAAAGAGTCGATTAACATTTAAGTCGAAATAATTATATGATTATACTGTATTATATATATAAATAAATTAAAATATAATTGAATTAGTTGAAAAATAAGACAATTTAATTATTTAATGCCGAACCAAATGGTCAGCCAAGGACACCCAAGGACTTCATCACATCAATCCGGAAAATGGCCCAACTGCCAGCACTGTTCGATGAATGACGCCCAGTGCAGGGGGCGTGGCACAGCCTTTTTTCCGCCATTAAATGCAATTTTAAAGTCAATTTTAGCTTGCAAACGAATGCAAATAAATGCTGTCAGCGACAGGACGCGATTAGTGGGAGTACAGTGGGGGTGGTGGAGGAAAAAGCGAGGTCCTTAAAGGCTTCAGGTTGCAGTGGCATTGGCAGTGGCAACAGCTCAGTTAAAACGGCATTAACAGGCGTTGATAGATATCGAATTAGCAACGGCGATTGCCATTTGTTTGTCTGTGTACAAATTATTACGCATACGCCTCCGAACAAAATGGAAAATGAGATGCGTGCGTGCATGTGTGCGTACGAGTATTTGCGGCATCTGCAGTTCCCTTTATGTTTACAGGCAATTAGCATTTTAATGCCGCACCAAACAAAGGGCAACTGCAGGTGCCCAACCGAGTGATGCGATGCGATGCAATGTGATGCGGTGCGGTGCAAGGCCAATGGTGGCAATGGGGCATGGGAAAGACGAAGGGTGCACATATAGGGCTGGCATAATAACGTCGATGGAGGTTGATGCCGAACTGAAAAGCAGGGGCAGGGGCAGGGGCCTGCAGGTGCTCGGCTGGTCGCGCTCGAGTTGCTTTTCATTATTTTTCATGTTCGACATGAGCGCAAATTGTCGACGGCAGGCAAAGGGGTCCAGTGGGGTTCCAAATACTATAGCACTTAGTACGCAGATCCCAGCCAGAAACGATTTAAGTACCATAGGCTGTGCTCCCAACGAGGTGCGTCTGGGAATATCACTTTGAGTGAAATACCCAACGCCTTAACAAAGGCACATTTA-AATTTGAAAGCAAGCCATTTTTAAAGTTACC--------AAACACCC-------CCCAACCCCCCCCCTCTGCTTTTAGAA-----CAGTTTAAAAATTATAAAAGTTAAATCAAAA--------------AATAC------TTTGTTAATCAC------GTGTGGAGAATTATAT--TATATATTGGTCATT-----TGTGCGAATTAT--CAA---TGTGAATTATCAATGAACTCAGAAAAGTAAATATTTTGAATGTTTAATAAACAAAAAAACAGATTTAA------------------ATTGTGCGTTTTGATTTTTATTGTCTATTGTAACATGTG-----CGGGATATAAGAATAACGTATGTATGCAAGC----AAATTTGTTTAAAAAA----TTAGCGCGTGCCTTC-------AACACTCCACCTGCATTAGCACTTGTTTATCAACAAACAGTCACAGAAAATACATAT--AATTTATTG-ACATTTTG------ACATTTTTGCAT------ATACTAATGAATAAAACTAGTTTTCA-TATAAGG--GTTTTATCCACGTTGATGCTGCCGATTTACACAGTCGAGATGGCTTTGAATATTATTTACGTCGATCACCAGATTCCCATTTTTGGTATAAAATCCACCGCCACATCCTTGAGGAGCTGCTATGCAACATCCAACAATAAGGCAACCAATTAGCAGAAGTAATACGAAGGTTCGCGAATCCATTTCAATGTGTTCCGTTCGTTGTGATTAGCAAAGAGATACTGTTCACCCGTATCAGCTTTGAACCCAGAGTATATACGATTTTAATCCAATCGGGAGATTCCCAGAATCAAATGCAACGTAATACAAGGTATCAATTATAGCAGATCTCTCCGAGCTCAAAACACGTTGCTTACGGAACGGAAATCTAGTACGAATTATTCGCATTATTGAG--------------------TTAGTTGTATTAAGAGGTCTACAGA--------------------------------------------------------ATACTGAGCTTGTCAGTCCGCTTTAAGCCAATAGTT---TATAAACCG----------GTAAAGTGGGCATCGCCCAGAAACTACTTCCACATATCTCTAATGGAGCATAGCCAATGCAAATGTTGCATTTCTGGAAAAACAGAAATATCTGCCAAGAAATTTTTTTCTTATCCCGGTGATGATTGCAAAATTTAATCTGCCTGCACA-TTAAATTGTTAATTAAATTGTATTT-------------------------GGGTTATTGCCTACTTTT----ATTTGTATTCAA---------------------ATGTATTATTTAAAATT--AGCAAACACATAT-ATATGTATATTTCGTATATATAAGAACTTCTGACTGTATTCAATGTAATCAATATAATTTAATTACGGGTATACAAAT-----------ACATGATCATAAGTATAAGCTCCGAGAAATG------GTGACTG--TTTATGATGCTGTCACGTTCGTCGTTGTTTTTCTTGTAGG--TTGATTATTAATTAATGATGCTTCGTATGCGTTTTTCTTTTGGGCCAAGGG-----GAGAAATTT-GGAAAAATCTG---CGTAATTTGTGTGTGGGTGCCCGTTGTCCGAAGGAAAATTATTTTT------GGACCAAATAAGCCAAA-----AGAAAAATCTTACAGGAAACTA-ATTTAATCGATATTA------TGACGAAATCATAAAAAAAAATGTTATAAATGCCGGCCCCT--------CTGATTAAAGCAGTTAATT-GATAAGGCGTGGTGACTTGCGCTCTAATGTTCCCAGAACTCGTGAACAATTTCAAACACTG---------------TGAAAGATGAAAATATTTCATTGTTGGGACCAA---ACAAAAACG--TTTCGTTACATTTAAACATTTACATGCGTTTTTCTAATTA-----ATTTAATATATTTTAACTGAGATATTTGCAATAGAAT---------------------TGAGTGTT-----------------------------------------CAT-TACTAACGTTTCCCATTAGG-----GGCTCAGGAGGAAAGTTTCCAGCAGACG-AATTGGCTGACATCGAAGACGA--ATGACTAAAGGCAGA-----GAAAGCAGCTGGAAGAAGTGCGGAGGCCCTAGGAGAGTTTCTTATAAAGAAA--TTTGGGGACGTACAAGGAGAAACTTTTCCGAAACAATCAATCAAAATG---ATTCGCTTGAAATACACTGAACAGAGTCAGTTTTTTGAAAAACCATGCCATTGACATTAAAGTGGTAAAAACGATGGTAAATGGTACAAATTATATATAAAATATAATCTGATCAAGA--------------------------------ATATACATATAAACTTGACAACATGAGCAAAA----------------------CTTTTGCTTCACAAGAAGACATAAATTTACCAGAAGAATGTATTCCGTACTCATAAATAAT----AATATATATATATGTCTACATTTATGCGATAAGGCTAAGATTCTTATTTCATCTCAACAATAAGAGCGCTGAACATTCTGCTTTCAGTTTATTTCTTAACGTAGACTTGAATGGATTCAATGTACGGAATTATTGCAATAGTGTCGCTCATCCTGGTCGCTGGTCAAGTCCAGGCACAGGGCCAGAACGCGGAACTTAATCAAAGTTGCGGTGCATCAAATGAGCACCAATGCGTCCCGCGTCATATGTGCAAGGTCAAAATTGAGTTTCGAATGGCAATGACATACCGCAACCTAGGATGTGTTTCAACTGCGATTTGCTGCCCCAAGAACCTAATAGTAAGCATTACAATTTATTGAGACAAAAAGAATGGAGTTCTTATAAGTTTTTTTTTTTAAATCTACGGCTAATTACACCCGT--TACTTGTTGAGTTAATGAGTATACTAGATTCGTTGAAAATTATGTAATAAGGAAGTTAGTGTTCCTGATCAAGGACTTGTATTCCTTATA----------ATCTGACTCTAAAGTGTAATTCCATCTAATTTTGAATTTATTATATCATTTATTCCAGATCAAGGAGCCTAGACTTATCATTAATGAACCGATAACTGATCCCCAGTGCGGATTTGTCAACTCGAAAGGTGTGACCTTCTCATTTAGAGAGGAGGATACGGGCTTGGCCCAGGAGGCGGAGGTACCATGGATGGTGGCCTTGCTGGATGCCAGAACCAGCAGCTATGTGGCCGGTGGCGCCCTCATCGCTCCACATGTAGTGATCACGGCCAGGCAAAGAACCGAAAACATGACCGCAAGCCAGCTTGTTGTGCGAGCTGGCGAATGGGACTTCAGCACCAAAACCGAGCAGCTTCCTTCTGTGGACGTTCCTATTCGGTCAATTGTCCGTCATCCTGGCTTCAATTTAGAGAATGGGGCCAATAATGTGGCCCTTGTGTTTCTTCGCAGATCGCTCACCAGCTCGCGCCACATAAATCCAATATGTATGCCGTCGGCTCCAAAGAATTTTGACTTTAGCCGGTGCATATTTACGGGCTGGGGAAAGAATTCCTTTGACGATCCCTCCTATATGAATGTCCTGAAAAAAATATCATTGCCGGTGGTCCAAAGGCGTACCTGTGAGCAGCAACTTCGCCTCTATTACGGAAACGATTTTGAACTGGACAACAGCTTAATGTGCGCAGGCGGTGAGCCTGGAAAAGATTCGTGCGAGGGTGACGGTGGATCCCCGCTAGCCTGCGCGATAAAAGACAATCCGCAGCGCTACGAACTGGCTGGCATTGTGAACTTCGGCGTTGACTGCGGGTTGCCTGGCGTTCCGGCTGTTTATACAAATGTGGCTAACGTAATTGAATGGATTACTTTGACAACTGTCAACATGCCGCTGCCTGAAGAGCGCGAGGAGGTTCCTTACGCAAGTCCAACACTTTCTGCAGGCCCGTATCTTAACCAGTGGAATCAACCGAACTATGAA------------------------------TGGCT--TCCGACAGGCTA----------------------------------------------------------------------------------------------------------------------TCCAAATGTTAATTCCATTCCATGGCAGCTCCAAGAAGCTAATAATGATCTTGCCAATAGTCAGTACGTTCGTTA---TTACCCTGTTGAAAACGTTGGGATCAACATACATTCTGCTGGTCATGGAAATGATCAACAAATTGTTAGGCCCATTCAGCAGGACATACCGAAAGACTCAGATGATTTATTTAATAGTGTATTTTCAACCACAATGGAATACAATTTCGACGCTTAAATTCG-------------TTGTCAAT---------------------TGTGTAAAAAT---------TGTTGATTT----------------------------------------ATTAAAGAAAATGAACGG----------------CCGA-GATTTTATTC--------TCT------GCAT-----------------CTTTTCA------ATTGATT-----------TTGTTATCGACTG--TTCACTGTGTATTATTAACCCA----------------TCGTGGACCGT-----GCAAATTACC-------CGGATAGCAGGGGACTTCATTGACACGCAGTGGACACAGTGGAGTGCCACAAAGAGAGACAGACCGCAAGGACCGCAGAATGGGGATGTCCTCGGTGGCGTGGGCGTGGCCGGCAGTTAGTCCTTTTGCCAGGAGCGGAGCTTC-----CCGTCCCGTGACACTGCTGGGCACGCACACGCAGCAGCTGCGGGCACCATCAAAAACTTGGGCTTGTGGCGGGCGCACTTTAATTTCAATTTGGCGCCGACCCCTCGCAGATTCACCACCGCCAGTAC-CACCACCATCGCAATCAGACTGGCCCCACGGCAATTTATTGTTTTCCACTTTACGCCAGTGTCCCACTGGAGACGGTGTCCTGTCTCCGCGTGTTATTGTTTTGTTGTGTTTTTTAGTGCCGTCCTCAAATTTGAGAGTTGGGGGG---------------------------------------------------------------------------------------------------------------------------------------------CCGCCGCCATTCCCTTGAGCTTTT-GAGAGATTGAGCCACTTGTCAATTGTAGTAGGCACATCCAATGAACAGGAAGTTTGGGGATGGTACAGTGAAAACAAAAATCGGCACACAATTTCTTCATTACCATATCACGTATAAG-----------------------------------------------------TCGTCTTTACAAGCTGTGCCATTGATTTC----------------AAAATACAATTGTTTGAATTATGTGTATATTTATAGACAT-----------------------------------------------------------------------------------------------------------------------------------------------------TACATTTCCCAAT--TGT---TACGATAAATGAATT-CAAATCTTAAAGACCTTCTGGGCACGCAAAAAAGCA----TTATCCAGTTCGTGGTATTCAAATACCCTTCAA-------------------------------CGCTTGGACGTTGTAGGGGAGGAATCGGAGATTTTCACTTACCATGACAGCATTGCGCTTGAAATCCATAAAGTTCTTCACCTCGGCAGCCAATTCACGCAGGAGGATAATACCATCCTTGCGCTTCACTTCGATGTCGTTGTCCTTGAAGCGCTGCAAATGAAAAAACGAAATCATCAGATACACAATTCTCAGTACATTCGACGGACATAAACTATAAAAGTGATGGGCGCCGATTCGCAAAAGCAAAAAAGGGTTAAGGGGTCATAAAACTTTTGCGCTTTCTTATTGTCCAACATAAAAGGTTGATGTACCTCGGAAATGGCAATCTGAGCCTGAAATTACTTAAGTGGGCGGAGTTTCTATGGCTTCAGGCGACTCTTAAATTGATACTAAATTGATTTTAATGTATCTTATTAATTAAATAAGGTTTTCATTAGATAAAGCCAGGGTTGAGGTGCCATTTTCTTAAAAGCTTTCTAGCCTAAGAGAGGCTAACGCCGTTGGTCGTTAAA---AAACCAAGTTGATTGAGTTACGAAATTGAAATAATTTTAACTAACCACTGAAATTTAATTAATTGTAATTTATAAACAAAATCAAAAATGTTAATTGTATAT-ATTGAAATCCACGTATAACTATTCGCGACTGCGTGTATAATTCTTATTAAATTTCACATTTCATTGCACTTATCCCCATA--ACACTCACACAAATGGAACTTCTGCTAACTGAGGTGAGACACGCACACACATTCTAGTTTGAGATTGAAGCAGATACACGCATTTAGTGGCCAAGTTAATGGGCCCAGCATTTTGCCCTGATTTTCCTCACCAGTTACTAGAACCAACACACGCACACGAAGATGCCCATCGTCATTTCAATGATTTTTCTATTGAACGTGTTGTCATCTGCTTTAATGGAAAATTCTGATGAGTTTTCTTCTCTGTTA-TTTTTCCCCCTGATGAATTCCCATAATCATAATCGAAAAA-----GAAGCAGGCGAATGGAAAAGTAATGGGCTTGGCAGGCAAATGCATTTTATGACTTCTCCATGCATTTAAGTGGCACAAATTAGCAATTTAGAAATGGAGTTATACGGGGGCGTCGGCCACGCCCATTTCAAATTGTCACTTTTCAAACAAACTGTCAGTTAAATTATATTTCAGCTGCAACGGGAAGAGAAAGAAAAGAAGAGCGCAAAGTCCTCTGTGTGTGTTTGTGTGTCTGTACATATCCCAGGCGAATTAATTAGGAAACTTTTCTTAACTGATTCAGTGCCAGCAGCAGCAG---ACAAGAAACTGCTTGCCTACGAATACATATACATTC-CAAAAAAAATGTAACTCAAAACAAATATAA---------------------------------------------------------------------------TTGT-----------------------AATATTTTACAACAA------------TTAAAAGCCC--------------------GTAAGAAACTCT-----------------CCAACTT-----------------------------------------AAGTGAAGATTATATT--TTG-AT---------ATCA-----CATAATTT----TTTATAACTTCCATGGTTCTT-------------TTTTA-GAACA-----ACAT-GCTAGGTTTAC----------------------AATACACTTCAATAACATGGT----AAC-----------------ACACATTTTTGTA-AATTATAAT----------------------------------ATAACTTTTTCTCCTTGTGTAATTGTAAATGTAAGTGTGAATGGAACACACACAC--TCTGCAAATACTTGTGGCCTGTGCCAAAATCCAACCATATACCATTTGTATGCTTGTGTGTGACCACAGAACTAAAAGTACAGCAGGAAGAAGTCTCTTTGAGGCATTCATTGGTGGGCCCAAGAAAATGTCACCCACAAAAATTGGG--CAAAAAGACAGTATTACTGGCACAAGGAGCTTATCCCTCGCTTTGTCTTACTTGTAATGCCACTGCGCATTATAAATGCCGACTGCAATTGACTTCCATGCGGAAA------------------------------GAAATAAATT----TTTTAATTCATCCATAAATATCTCTTTAAGGAGTT--------TAACGCTGACAA--------------CCCATCCAAATTGTGGCAATTTTAAGCACTTTTCTTTG-CACAAGTAATCGATCCTCCAAAGTTTTAATCGCAATGATGATTTATAGCAGTTGCAAAAACCATTAGCTAACTATTTCCAATTCAAAGCCAATGGTCGAAAAAGGAGTAGAGCATGGTTAAATCGAAAAGGCAATCCATGGGGTTCGGAAAATGCATTGAAAATTAAAAGAATGTCAAGCAAGAAGCCGATGCTTAACAAAAAAAAAAATAAAAAAACAAGAATCAATGAAGGAAAAAGTTTCTACTCCTATATGTAT--ATCTGCGAGGCTAGCAAGATATTAGCCACGTCTGCACGGGCCACGCCCACAAAAACCTCACCCAACTTTCATACGATGGCAACATTTTATAAAGCAATTTCCACGCGAGCAACATCGAAATGCAATGCACGCCTGAAGGACACACGCGTGTATGTGTGTGTGTGG----------GAGAGTGTCCTGTCACGGATGCGAAGTACAGCGGAGGGGCAGCATGC--------------GGTGGTAGCGAAAAAAAACTATATACAATATGTATACAATATGGGTAGCACTCGAAGAGCGAGAACAGCAGCAGCAGCAGCAGCAGCCATAGAAAGTTTTCATATTGCGGTTGACTCTGGAAAATGTTGCGCAAGGAGGAGCCCTCCAGCGGACC-------------------CACCGTCCTTTACGCCCAACCACCCACAGACGGGTGCGTATGCAGCTGGTGCAGAATTTTAACTGGAGCAAGGACATCCGGGGGG-CCGAGCTGCGAGAGAGGAGCATTCCTGAGCTTTGGCTTCTGCTCCTGTTGAATTCCATCTTAAGTTAAGCAGCTTACGCATGCAGC------------AGCAGATGCAACAGCGGCGCCGGCTACCTGGACCTGAACTCTTGGCAGAACTCAGATGCAAATTTTGAACTCTTTTTGCACTGAAACAAACG-----------ACAAGCATTTCTCGCTAAACTTGATATTGCGGGAATTTCACTATAATCCAGTGAAATGTTTTTTTTTAATTGTTTGAATGTGCTTTTTTTTGCTAATCATATATTTATTATTATTGTTATCAGTTTCGGAAATTATATTCGTGCAGACGCTTCCAG----------------TGTTTTCGTTGGTGAAAACCCCAACATAATTCCTTTTCGGTTTTAATCAGGA--AAGCTGAAACTCAATTTCATTTATTTAGCTTACCAACGAATAATTAATGAACAAAACTTAAAGCATCTTGG-CTTGGAGATTACTTATTTTATTTTTTAGTAATGACTTTACTTTAATAAGATCAAATATAATATTTTAATATTTTGAAAACGAAATGTATTTAATTGTGTTTTTAATTTTTACTTACAAAAGCAACATT-AAATTGCTACAGAA---GCTTAACTTCGTGTGCATTGTGTGTCCTAAAATAATTAAAGTTCGCATTCCCCCCAGTGCATTTGTAGCGTTGGGAATATTGACTTTTGCCTTGGCTTCCTCTTGTCTGAGTTATAATGCTCCAAAGTGCCACGACGGGCGTGAGAAAGCGGAGCAACTCTTTGGTCTAGTTTGGCATTTTGTGGCATGGTCTGGAAATGCGCTAATTAGATTTTAATGAAGATGTCGCTGTCAACCCCCCCCCCTCCTCCTCCTCCACCCTCCACCACTGAACTCCAGTTCCTAGCCCCAACGAATCCTGGGGCCCC-AACCCTTCGGAATAGCGAGCAACAATGTCTCGCATCAACGCGCATGTTTCCCTGTTCACTGAAGCAGAGGTTTCTTAAACTAATTTCTCAGCACGGACATGTTTTTTATATTTGTTTACTCTTTG---GCATATTAAAGTTT-GTAGTTTTCCTTTCTGTCATAGATTTTGTTAATTTTTCCTTCCTACGTATAATTTCAATTATTTTTTACACACAATCTGCATTTAAGTTTTAATGAGCGTGT---------TTTTAATCACTAGGTAAAAAGTT-------------------------------------------AGA-------TTTCTAACTTCAAGAGCAATGCGACTATTGAACGTATTTGGAAAGTAATTTACTTTAATG------GGTAAAAAATGTCTTAAAAAACAGCCATTAATTATTCTGTAATTAATTAAGCAAATATATAACCTACCGGGAGTTGAGTCATTCCACCTGGCATTAGCTGCTTCCATTTAATGGACAAACCCCCCAAGGATTTGATGAAATTAAATATTTAATTTGCTTTATACTTTCATTAAGGGCCAGTTCCGAGAAGTATCCGCCCACCTAACATTTGTTTGCCGGCAGCTGTATGTCATGCTCGCATTTTCGCCACCAAACGACAACGACAGACTTAAATATTTGCATAGACAAGACCTGGCCATACACCGACGTACATCTGTGCATATACATATATATATAAAGTATATATGTATATA-----------TATATGAAGAGGATCAAGGACTGTGTGGGTCTGCGGCCCGAATGCATTTTGGACCGCACAAAAGCCAGTGGAGAGTAGCTCCATGAAGGAGCTGAGCTGCCCTCAGCCATTCCGGTGGATCCCCTATGCCCAACCC-CTCAAGTGCGTCGCCTAGTCGTCGCCTTGATTTACGATTAGTCTCTTTGCAGTCCGCAACACTGTTCGCCACACACTTAGTTAGCCAAACACACAAAACCAACTCGATCTCTCTGAGCCCCGGCCCGTTCCCCGCCCCCATTTAAGCCACAAGGCCCTTAA-------------------------------------------------------------------------------------------------------------------------------------------------------------------------------------CAAGGCCTTTTGTATTTGTCACCAAACTCTGGGAAATGGAGCTGAATCGCCGCGTGGGAGTTGCATGCTGATGTGTAGTTGGTATCGGTGGAGTGGGCAACCACTTTCCCAAACAAATGACCAACAATCT-GCATTTTGAGGCCCAGCCCCTGCACACGGAAAATTATAATTACATAGACGGTGGGGCACAAAAGGAAAAA--GGATTTTACTAAATTAAATTCACAACTAAATCGTATAATCGAGCAGTGAAAGCCAGTTTTATTTAATTATAAATAAAAAAAACTTGTTTCAACGTAAGTCAAAAAGAACATGGCTCATGTTGTAGAAAACATCATCATAATATTAGCTCAAAGTAAATTTAGAAAATAATATGCAATTGTCCTCAAAATTGCTTTATTGCTTGAAAAGCTTTAAGGATTAAGATTTTCTCCCACCAACATGAACTCGACTTACAGATGGTTTACTTTTACCTTCAATAAGCGTCGAGAAGAATGCCAAGTAGAAGCGCTAAAAAGCTGGCAAAGGCAGAAAACAATAATTTGCATGCCACTTACAGTGGGAGTCGACTAGGAAAATGAAATAGAGGAGGGAAAATGGAAAAATGTGTGGGAAAGCGAAGGTTGGACGCCGAAGAAAAACGACAGCACGCGCCAGTTTTGTTTTCTTATATTTTTCGCTGTTTAAAAAGTTTTGTATTACGTGCAAAATGAGGGCACGCTTGAATTTATTTGCCAGCAAAGCAAGTAGAAAGCGAGAAGGCAATTTTCACATGAATTTGACCCATATTTCACTGCAAGTGATGTGAGCTATGAGCCCAGCTGTTAGACAATGATCAGCAGCACCGTTAGCTGCACATCATCATTTGCCATAATGACAACACATACGCAAAGTGAGAGTGCTCCTGTCATTTTGTCCATTTGTGTTGCCATGTTGTCGATAAACCCCTTTCTTCTCAGTCACGTTTGACAGAAAGTGGCCGCCATATGCAAGTTATTTGGTTGTATAATGCGACTGTCAACTCTATTTTCGTTGCCATATCTTAGAAAACACTCTATGCTGCAATATTTTTATAAAAACAATAATTGTTTTAAATAAAATTCACG-------------------------------------TATTTCACGTCAT----------------------------------------------------------------------------------------------------------------------------------------------------------------------------------------------------------------------------------------------TGAAAGTAGCGATAAGCCA---------------------------------------------------------------------------CGAAA--------------------------------------------------------------------------------------------------------------------------------------------------------------CGTACG----------------------------------------------------------------------------ATGACTT------------CA------------------------------------------TGACGACTGTAGTTA---------------------------ACTA-----AATAAAAATTCCTTTAATTTGCTTATGAGCGATGACG---TACCAAATTAATCATT-----TCATTT-TACAGAAAAATG---ATGGAAT---------AAATTTTAAACATTGTGTATTATCACACTTCGGATTCGTTTTTGG--A-CTACA----CCTTAATGTGCGATATACAGTAAATA---------------------------------------ACGAATATT--TTAGAGAAGTAACATCTA----ATGTCA--TTCGCGTGGGCATTTAAATCCGGTTGTAGGTTGTATCTGTCTGAAGAGCATATTTCATGGCTTAGGTAGATACTTTTTTTTAGCTAGTCAGCGCTAAACACTTTTGAGCCAAA-GAATACGGAAAATAAAATAAATGAATATGCGCCACGCACAGGCATTCCACACAAACGCACACATACACACACACACGCTCCTTCGCCTTCTCACTGCGCTCCTCCTTCGTCGCAGCCATTTTGTCTTCGGATTGCCGTTGTCCTTGGTGTCCCTCTTGTCCTGCGACGCCTTTCGCATAACTGAACGTGTGCGCTGCATTTGTTTTACTTTTTATTATGCTACTTTAAAACGCCAAACGGGAAAAACAGCTACCCAAAATAGCAAAGAAAAAGCAGCTACAGCAAAACAACAGGAAAAAGCGAATAAATAAAGGGAAGAAGAAACT--GTGTGCGGGCCACACCCACTATGTTGCCCACTTTCCTTTTTTAGTCTTCGTTTTTTCGTATTTTTTCAATTACAACATATTATTTTAAAAGGACAACCGAAACAAAAACAACAGTGTCAGCATTCAAA--AATAAAAAGACCGTTTGTATACGGTTCAACTTTTTTAATAATAAATATTTATTCATTCAGTTCGTCAGAAATTGC---CATT---AAGGAGCTCTACAATTTTAGACGTGAGTGC-ACA-GTGTACACATACATAAAAATCATTCTGTCGAAAAATAAAACTGATTATTATTTCTAATCTTTTGTCCGGATATACAGGCATTCAGAATGTGTAGCTAAAAATACCATTTAGTCTTGAATTGGAACTCGGACAGCTAT---GTTTGAGGCTTGGACACTAATAGTAGCACTTTTTGTGCTTGGCGTGGCTGAAAATGTTGAAAACCTTCAACAAATTGAAGAGGTATGTGCCTAAGCATATATATTTATAGAGATATAAATATATACCAAATTTTAATTCATATTTAATTCAATTAATGAAAACTGACCTTTTGCCAGTACAGCTAAAGTGCGGATATGGTAATCCAGATGCTGTGAAAGTGCAATTTAATGTTACCGAAGGGCAAGCAAAACCAGCCGAGTTTCCGTGGACCATTGCCGTGATCCACAATCGCAGCTTAGTGGGTGGTGGCTCTTTAATTACCCCAGACATTGTGCTCACAGCTGCCCATCGGATATTCAATAAAGACGTGGAGGATATAGTCGTCAGCGCAGGAGAATGGGAGTACGGATCTGCTTTGGAAAAATATCCATTTGAAGAGGCATTTGTGTTGAAAATGGTTATACATAAATCATTTAATTATCAGAGAGGCGCCAACAACTTAGCGCTGCTCTTCCTGGATAGGGAGTTCCCACTAACATACAAGATTAACACCATTTGTTTGCCCACCCAGAAAAGATCGCTATCTTCCACTCGCTGTATAGTGGCTGGTTGGGGTAAATATCAGTTTAGTGACACGCATTACGGAGGCGTCCTGAAGAAAATTGATTTACCTATTGTACCCAGGCATATCTGTCAGGATCAGCTTCGCAAAACTAGGCTGGGCCAAAACTATACACTGCCTCGTGGGTTAATTTGTGCCGGTGGCGAGAAGGACAATGATGCTTGCACCGGCGATGGGGGTGGGGCACTTTTCTGTCCAATGACCGAGGATCCCAAACAGTTCGAGCAAATTGGCATTGTTAACTGGGGTGTGGGTTGTAAGGAAAAAAACGTTCCCGCCACTTATACAGATGTTTTTGAGTTTAAGCCATGGATTGTTCAGCAAATTAAAGAAAATTTAT----ATACACCCGATAATTATTAAC---TAATTATACAATTTTCTGAAACCAAAATATAGTT-CATCCT--TAATATTACTTTTTAAGCTGTTATTTT--------------------------------------------------------------------------------------------------------------TTCCTGGTGGCATGTC-------------------------------------------------------------------AATAATTTT------------------------------------------------------------ATAAA------------------------------------------------------------------------------------------------------------------------------------------------------------ACACACAATTTATTGGGC-------------------------------------ATAGCTTTGAAGGTTGGTGCCAAAGCGAAAGGCGTTGACAAGGGACGGCGTTCACATAACCACTAAC--CGCACATCTACAAAAAAAAGCAACGTAAGGACAGATCAACCTTCACACGCACAAAATGGCATGATATAATGTTTATAAAGCACATAGGAATACATATCAACACACACATAGCCACG--GACCATTTCCGCCAAACGTACAACGCGGCGAATACTTGATATTTAATTCAATCTGGGCGTAGGTTTTCATTTTTTGCCATTGTAAGCGACGTGCGCTTTAAATTAACACAAACAAACGTTGTCAGCGACAGCAACACAC----GCACCCACATAC----AC-CCACAAGCGGG---ACAACAGCAAT--GCCACACACACACACACACACACACACAC------GTACAGCAAGGCAACAGCAACAAGGCACTTGACAATTACAGACTCAATGACAGTCACAGCCAGCAAATTTATTTGCATTTTAGCTGCCTTTCTGGCTCCGAATCCTGTCGCTTCCTCCGCAGCTCTCCTTCCTCGCATGTCCTTTGTCCCTTGTCCCGCCAGGATCCTTGTTCTTTCTCCTGCCC-TGTTTCTCTGTATAATTTGCCCGATATTTATACCCTTATTTGGGGCCGGTTGTGCCATCAGCAAGTCCAGTCTATACTT-----CATTTAAAAATGGCCC-CACGCTCATTTACATCCATTAACACTTTTAATGTTGCTAAGAAATTTGTTTATTTTGTGAATAAAATGTACCT--------------------ACTAAAGCTGTATTC--CTGCTTAAATGTTTCCTTAATCAATATTTCAA------TATTATATTATATTACATTGATGTTTTGTACTAGATCATTAAAAGTAAATATTAGAACAAATGTAGTATTTTTTAAAATA-ATTATGAAATGGTATATTCTTG-GTTTCAAACTCATAAAATATTGAAAA-------------------AAAAAACATTGCAATCATATAATGTAGGGTATTATGAAAACACTTATTTTCTTTATGCAAATCCGCATAAACGTAGT-CCCTCGCACATAATCACAACGTACA-----CAGTCGGCCAATAAAAGCAGTCCACTAACTTAGGCACGTCTGATTAAACGCGAAAGTACGCGACTTGCTGAAACCACCATCTTCCACCGCAGGCCACGCAGTCAACCAAATCCAAACAGAGTCGTGCTTATGAACATAGATAGCAGCGTGGCGTACACTTATATCAGCGCGCTTAACCCACGACTTAACCCCCCCAATTAGCCTTATTTGTGTTTAAATTGCATTAGGGCCAACAGCGAGCAACAAAGCAAGACC-AAACCAAAAAAAAAACAACACACCATACGAGTATCAGAGGAACCAAATAAGAACGTCAAAGGAACACACGAAAAATTGACGCATTTGCTAGTTAAGCTCCCTCTAAGCCGAGCCATTCAAAGCTTTTATCGATAAATTCTTGCTTTTCGATAAGTTCAACTAAGTGGCCACAGGGCTTAAGTGAATTTGTTTCGACTAAACCCCAGCCAAACAATCGTAGCCATTAACCCAGGCGATTGGTCCCACACACATGTCAGGATTATCAGATACATATGCTTATATTATCACAGCCATCGAATAAAGTACTTATTGAATATTCAGATATATCGCCCACGTAATTACTTACACTTTTGATCTCGTTCATTTTGGTAAATTGTCGTCCAAACTCCCACAAATCAACGCCGAACTTTAAGGCCCAATTGCGAACCCTGTAGAAAGTAGATATAAAAT-----------------------------------------------------------GATGAGTTTGAGTAA----------------ATTTTAGCACA-------------ATTA---TGTA-TGTAAAATTAAACTTGGAACTTAAGTGTGCATTTCGACATTAACTTAATGTACGGAATAAAAGTATCGGTTGCTCTTAAATCGTTCAAATGCTTTCAGGTCATTAGCCTGCAATACCATTCCTACTCATCGACACGTGGCTGATTTAAAATCAATTAAAATCGACTTAAAATTCCGTATAAATTATTTCCAACTCATTATGCTTAAGCCTACGATTGGTTAATGAGAGCCATATATAAAATGGCTGC-----------AACAAATACA-TAAATGTACTTGGCAACTTATTTGAACAATGTTTGCTAATAAATA-ATATTTACTCATAGAAGACTTAAGGACAAAAAAGGTAAAACGATTATTTTGCAGGACACCACCAACAGT-CCAACTCACTTGAGAAAGACCCAAGACAGCAGCAAAACTCATTACAGAGGACCATCGAATGGGATGGGGGAAACTCTCAGGGGTCGAGGGATAACAACACGACCAACAGCCAACTATTGTGAAAACATTTGCCAAACATTTATAATCTAAACGCGAAAGTCAAAAGCAAAACAAAAGCAGCCCAACGACTGCTAATAAAACAAGTCCATGGAGGGGGG-AAATGTGTCTAAAGCAAGAGAAAATTGAAAATAACGGGCGGAGGACCCGAAGTCGGAGTGTTGATACAGCCAAGTAAAAACGAGAAAAAAATTGGAATATTAAAAAAAAAAAAATTACGAACGAAGCAACGAGCAAAAACAAAATCAAGTTGAGCCAGAGTAAAGACCTTGCAGAATAATGCCCCCAAAAATATTTGGACAATTTTATGGCATTATCTGCAATATCAATACTGTGGCAAAGAGAGGGAGGTAGGTGAAGCCAAGGAAACTCGAACCGCAGCAACGTTGCGTATACGCAATGTTGATTATGTTGAGCCGACGGCGAGCGACCATACCAACGAGCTCTGTCTCTCTCTCTCTCTTTCGCTCGCTCGCTCGCTCTCACTACCATCTAGATACAAAATAAGCGCATGTTTATATGCTATATGGCCAACGAGGGCGGCGGGTTGTGCAAAGTTGGGTGGGCGTGAAGAGACAGCAGATTGCGATGGGAAGGAAGTGCAACTGCAGTCAAGCGGGCTACAGACAAAGTTTTATGGCTCGAACGATGCCAAAAATGAATTTAAATTATATGAAAATTGTATTATAAACGGAAACTCCCGAGGAGGCAGAAACCAGAAGCAGCAGCATCTCTTCCCGCATCTTCGTGGCCCGCAGCAATAAAGCGTAGACAATGGAGCGAAATAAAGTGGCCAACAAAGTGATTGAAATTGGATAATGCTGATGGCTGGCAACAACAAAGAGCTGGCAA-----------------------------------------------------------------------------------------------------------ACTGATGGTAGGGTCAAGTGGTCACAATTAAACGAGAACCACACCATGGAAGCGTTAACTAAAGACGGGTGGTTGAAACGAACGAGTTAAAACGAATGTAATATAAATGTAAATGAC------------------------------------ATGGTACGTAAGTTG---ATGAATTCGAAATTAAGTAAAATATTAAGAAAT--GTTGTTATAATGTTACATTTTGAGAAAAAAAT---------------AGCTCAGAACTAACATTTCCGAATATTCTTTGAAAAATATATCAGCAGGCATCCACAACAAAAATTCGCCTTTAAATATGAAAACCTAGTACAACATTCTATTCTAGTTTGCTAGTTTGGTTTTACCAAAAAATATGCTAGAAATACACACACACACGCAGAGAATATGGCGAACAATGCATACACACACACACACACACCCAAAAGGGACAAGAAAAACATTGAAAATCGGGTCCAAAGCAGCAAACTGCAATGAAAGGCCATCAACGTCATCTTCTTGGCCTGAAGTAGAAGAGATTTTTTTTTTTTC-----TATTAGATTCTTTCTGCTGCCTGTGGTGGAGGCCGGTACAATAAAAAGTCACATTTTTAC---------TTC------CTTTTTTACTTATTTTTGTTGCTTGGCCAGAAACTTGACAATGGCTAAAACTATGCAT------GTATGTTCGTGAGGATGAAACGGTGGGTGCTCAGGTGTATTCGTAGTGACTTTCAATTCTGTCTCAGCTTTTTGAGCACGAAC----CACCTACGTATGTCATTCTCAAGTAGCATATGTATATGCATGCACAAAAGCCATCGAACCAGTTCCATTGCCTTTTCTCTACTGTTTTGTTCAGCTCGGTCGTTTCACGTTTGTCTTTGCAGTTTCTCACTTTTCGGGCGAAGAGTTTATGCCGAGGCAGGT--------------------AGTAGTAGTCCCTTAGAGTAGGTCAATGCGTTTTTGCCATTTTGCATCATTGAAATGGAAATGTGTCCC-TTCTGCCGCTGCCAACAGACTTGAATGCGCAATCTCAAGAGCGCACTTCAATGCAACCCTCAGCGAGTGCCGAGCTACTAAGATGTTCGAGCAAATGCCATTTATAGGAACTAGAATTTGATTCTAGTAACACTATCTTATACCTGTAAAGTACACA-----CACACATTGCAATCTTTTGATCAATT-----------TTAATTCTAAACTTAATTTTTACCGGATATTTGATA---GTTAGTTTTAATAAAAAATG-----------ACAAA-------------------ACT-GTTAATCAATAAAAATATC-------------------TTGTGCCC------------------------------AGCTTAG------TTAAATCTATAAAG------------ATATGGATGCCTAAGTGACATGGAGTG-----------ATCAATATTG-------------GATGCACA------GCCATAAACT-----TGATCGGATTCCTCA--------------AGATGGTTGGC-------------TTGAGG----TGATTTAATGGGTCGCTTTCGTTTATCCCGGT--CGTTTTCCATCATTATTGCCAACAGTTCTGGCGGAA--------------GACTGTATAGA-----TCGCCTCTTTTGATGA-----------------AAAATCCGAATGGCTGGTATTCCTCGAGCAATACTTTGACC------TCATCTTCAAAAACA------CTGCC-AGGCACACCAAAT--TTTCTTCCAATACTCTCGG--------------AAATC--------------TCCTGTAGA------------GTCGCT-------GGCTTTCTAAT--AGCCTTCATCCTGTGA---CTAACAACCGCTACACCAAAGTATACAACTCTGTGGTGATTTATTTTACAAAAATTTTGATTCATTTTTTTTTTCTA-----------------------------------------------AGATTTCTATTCT-----------TTTGGGTCTGACGAAGT-----TTACGTGAAGTACTGTGATCAAA------ATTCTAATTTGA-ATAG--------------GTGAATATACA----------AAATATAAAATTA-ACGGCTTTAAATACGATGCTAGCTTT----AGCTAATTAATTTGTTGTGTTCCGCGCTA---ATTCGAAATCGCCTT---------------------AAATAAAACTAAGTGGTA-----ATTACGACTG-----------------------------GTGGTAG------GTGGAAAATAA----------AAACC------------------AAAATAATGCGCTAGACATGGC---------------------------ACTGT---------AGTCGCTTCTGTT-TGTGTCTC-TGGTTCAACTTCTGCT-------------------TAATGCACT---TTCACTGT-------------------------CATTT---GTCATAAGTAGT-----------------------------TAG------TGCTCTGTTTGC-----TTCCTTTTTGT--TGATTTT-----CCTTTATTTATTCACTTAAG---------CTGCCTCCACGGTAAT--------------TAGATCTGCCACGCCCAAGAGC--AAGAAA-AAAAAAACAGCG----AATTGTGTCTTA----TGCAAAATGGTTTTAATCAGCAAATGTGCCAGTTG--------------------------CGCCAAATA--AACAATGCT----------------ACTT--AGAAG--AAATAACAATTTATA----GCTGGGAT-------TAAAACAAT------TGTATTTAA---------------------------------------AAGATGCAATCGC----TAC-TTGGTTT----------TTAACCCCTTAAGCAGTGTT-T-------TTTGATAAATATATT------------AATCTAA------------AATATCAATTAG--CGAAATGTATATAACATTAAAGGT-CGTGTTATCAGAA-------TCTTTTTGTTGATTC-----------TTATTGATTAAGAA-----------------------------TCCATATG----GTCCAAAACATCCTGTGGCACATAACGAAA-GTCCTTCAATTCGATTAATTACAGCCGAGTTGTGCGAGTCCTCGAATCGATCGCTCATCTGCAGGTCGTGGCAGAAAACGAATCATGTAACAATCGTGTTGACACAGGACAGCATGTCCTCTTTTTCACC-ATTTAAAGTTTTCTGGCCACGGCACGTGACCCATAAGACGCTGTCAATGCAACTGCCTTCGAATGGAAAAGGATA---AGGGGGACGGGGATGCTTAAGCAAACGAGGCCTGCATTAAAATGGCGATGGAAGATGGCTACAACTACAACTGAAAATGAGGCAAGTAAATGGGCTGGCGGAGTGGGGGTAGGCCTATGGAAAACCCGTTCAGTTCGTGAAGGCCAGTTCAAAGGGAAA-GCGAGCCAGCGGAGGAAGAACAACGTTTTCGACTTCGCCTTCAATGGGCAGCGGGATTTGGGTCAAAGCAAAGGCATTGGGCACAGGACCATTTGCCTCCTATAGGACCAAAATCCAGAAAACAGGACCAACTTCATCGTCGTCACCATCGGGGCATGCCAAGACATAATCGTCAAAGCTGGACCCTCAAGGCAGA------GCCAGCTCGACCGGCCTGCGTGCTTTCGCCGCCTGCCAGCAAAAGTTGAAATAAATTTAATTGAATTTCTGCAGTGACATAAAGCAAACGGCAACGTGGACACCAGGGAAGAAACGGGGACAGTCGAGTCGACTCGAGTCGAATAAAATCCGGCCAAAAGCGAAAGCAAAAGTTTGTTTTTCAAATTAATGAAATTTATTTTACGCATGTGCCACAACATGTCAGCAGTCCAAAAATAACGAGAATTGAAGAGCAGTCAAGAAGTTGAGAGAAAGTTTGATTATGAAATGGCCAGGAGTTTAACCAAAAGTTGAAACTAATAGGCCATAAAGAGGGCTGATCTTTTAGAAAAGCTGCTT-ACTATCTAATATTAAA--------GGTAAAAAAAAAG------------TTTCAACTAC--------------------------------------TGTAACTATTATAACCA--------------TTATTAGAATTGTCCAAGGTTACGTTTTCCTTGGACAACAAAGTTAACCAAAAGGCAGAAACGCTTCAACAAATAACTAATTGAATTTCAACACAAAAACCACACGCCAAAACCAATTTCAATAAATAAAAGTGACATTAGATACAAAAACACAGTCCCAAAAAAAATCACTTAGTGTGTCTGTTCCGGTTTCCGGTCTCTACCAACCCCCCGTCCTCCGAAATTTCCATCAGTCGACAGTTGTCCTTTCCTGCAAATGGCAGTTGGTTTTTGGGTTAATTAGCCAAGTGAGCGTTGCGGTTACGTGTGCTGTCTTTCTCTGCACCACCGAACCACCACACCACCGCACCAACCA----CCCACCCACCAGCCGCCGTGTGAAGCTAATTGCAAAATCCTATTATATATCCATTAGATACGCACACTGCGAACCATCAGGCAAAAAAGTATCGCGTCGCCACATCAGAAAGTCAGACCCTCATTTTTTCCATAACAGTATGTATAAAGTTTATAAACATCTTGTCGTATACTTAATGGGAAAGCACTTTCTTCATCTATGCCATTTTGTCACTCATTATTTTTCATTTATGCACATTTTTAATGAAACTGGCTATTTCTAAGACTTTCCCACCAATATGCTTCTCGTACGAAAACGATAACTATAACTATAAAGATCAACAAAGAATGCTGAGCGAATTTTATTCCAATCTGTGTGTGGTAAACAAAGTAATAATCATAAATAAA---------TCGGTCTATAAACGCAAACGAATGGCAAAAGTTTTACACAAGGGATTTTGCTACACATAAAATTCTGATGCATGAACATATTAATATTTGAAATAGTTGCTCAACTGGAACTTTATGGGTCATTAAGAGCGTTTTTTTTTT--TA-ATTTTGACTTGGCAATAAATGT--AAGGTTTTAAAAGTTTATAAATTTAATAAGATTACTGTGTTTACAA-TTGCAAAACTACAATTATTTTACCTCATTAAGCTAGATGCTTCTCTTAAAATTG----AATTATTTTTTTGCTT-TAGTTAGCCTTAAATCTTTATACACATCTCACTTCTACCGTCAACACTCCAATTATTTTAGCTCCATTATTTAGGCAACAAATGTCGCCCAGTCAAGAGTAAAAACAGTTTAAATTTGCATACGTGTTTCAGCAGTTTGTTGAATATTTGGCGAGAAATCGGTGTACATTATGTATATA----------------GTATAGAACAATGAGCAGGGGAAAAACGCTCCAGGCACAATAAACAAATTTTCAATTAATTTCCTGTCCGAGGAAATTGCCAAAATATTTGGCAAAATGCATAATTGAAACTGTTGGTGTTCCCAGTCGGATGTCAGATGCTGGATGATGAATAATACTTACTCGTTGTGCGGTATATCCTCATCCTGATCGGCGAATGCAACAAATATGTGCATTTTGAATATAAGCACACCCAGCACAATGGCCACAAAGCAGCTCCAATGTTTGCTCTCCATTTTTGCTTGTTTTGCTGTCCGTTTGCGTATTTATGTGGATCAATTTGTTTTTGATTGTTCACGATTAAATCCCTCGTTTTGCGGCTAGATTCACTATCGATTGCTTTTAATTTCCAAAATGTATAAATTCTTTTTATTGTTTCGTGCTCGGCACATGGGTTAAACACCACAAAACAGTTCACATATGAAATATAATTTCCGTTTTAATTGAATTTTTTTCACCTATTCACAATTCTTGGAACATTTTCTATGCATTGTTAGAAATAATTTCAGTTTCGATTGCGTTTTCATTTACTTGCTATAATCGCTGGAAAGTCACAAACTTTTTGTTGCCAAAAGTCTGTATTGCATTTTTCGGGTATGTTTAACATTTTT-TATACCTATTTTTTCCGGTTTTATTTTTTTTTTGTCTAGTGTTAATTGCGTTGGAAGTGGGATATGTTATTAAGTATGT-TTT-AACCTGAAACAGAAAACGAAAAAAGTATATATTATTATATGTTAAAATGATTACAATGTTA---TAA-----------------ATTCAAT-----AACTT--------AATTGTATGTACATTTAGCATAT------------------------------------TATATGA--------------------------------------------------------------------------------------ACAAAAA----CTTCGTACATGGGGAAATAT--------------------------AATATGA---TATT---------------------------------------------------------------------------A-------------------CCCTAAGCAAGAATTAA------------------------------------------------------------------------TGGAAACGCAAAAAATAA-------------CTATAAATT---------TATGTTT-----CAATTTT----------------------------------------------------------------------GAAAAGGTTAAGT----------------------------------------------------------------------------------------------------------TCAACGAGTAGAGAGT----------------------CATTATATCTAT----------------------------AGATATATATATATAT--ATATATCCGAAACTTATTTAAGTATGCGAAAATTTGCCCTGCGGCCTTGCTATAGGTATTTATTTTCGAAAATAAGGCAAAGAGAACTGGTTAACAAATAGTTTTATTTTGGTTCACAAACAGACCAGAAATATTTCAGCAATATATATTTTTACGATTCTGGCTGTGGATGGGGGGGGACAAGGGCTGAGGCTGATTCCC--TGGCTCCATGTGGATTTGACCTAGAAATGCGTTTCCACCCACCGCCTCGCACGCACACAGTTGCAATACCATAACTCACTCACACATATATACATATGCAGAA-AGGCGCAACTTCATGGTGTATTCGAGCTCGAACTCGAACTCGAAACTGGCGTACATGCGCAGTGTGAGAAGGCGGCCACACTCATTCACCCATACTCCTCGTACTCTTATTCGCCAGCGAATCGTCCTTTTTTGTATGGGCATGCCACCCCCTAAAGGGGCGCACATTGCCATACATCCGT-------------------CCCCGCGTAGCCTTGTGTGCGTCCCCAAGGATATCGCGTAATAATTTTCATTAAACACGCTGCAAGCCTTTGCCTGTTCCGCAGGCCAACAACAACCACATCCGCAAGGAAGAAAGAAAGAAAGAAAGACAATTTATTGCGGCCAATACGCACTCAGACATCCACATGCCCGCCGCTGCGCCCCCTCCCCCTCCCCCTCCCATCAACATATCTAAATATGTGTGTATATAACCGGATTTCGTACGCTTTTCTGATACCCTCCCCCGTTTCCTCATCTGCCTCAACATCAAAAAGTTTGACAGAAGTGGAGCGCCATCCACGCTGGGGATGCGACATCGAACCGGCACCACATGCACAACGAACAGAAAGTCAACGACTTTGTTGCAGGCCCACAAAAGTAGGCAACTTTACCCATAATCTAACCAATGTTGCCTCATAT-GCC---------ACAACTTCTTTAACTCTTTGCTTAAAA-----TTCAAATATT-CAAATGTAAATGTC---------------------------------ACTTTATATTTC------TATACATT-----------------------------------------AAACTACTACTA----------TC--------------------------------------------------------------ATCAATCAAAGGATAATGTACCTAAATATGTTTGATTTTATTGATTTTATATCGTACAATAAAT-----TTAAGAAACCT-------GTCAGGAGCATTGTTATACATTTT--CAACATATTATT----------ATC---ATGAA----------ATTATTAACC----------TAACTTAATCTGACCTTAAAAAAGATAC---TCAACTATGGCTTTCGTACATTGCGATTAATTAAAGCAGAAAATAGCCCTGCATAAATAGTTGCCTATCTAAAAAAAATCGCAAATTTAAGATCACGCCATCTTAATAGCCTTTCCGAAGAGTTCTCGGGTGGGTAAAACTGAAACAAAGTAATAGTGATAATAAAAATAAAAGCATGTGCAACATGGCGTATACGCAACGTTGGCATCAGGCAACGTCAAACGGACGAGCCCATTGTTGGAAAGTGAAAGTTTATAGTTGGCGCACGTTCATAAAGTTTTGCGTGTTATACAAAAGATTTATTATATCGCATATATCGCTAGCTCCTGCCATTCTTTTTTCCATTTCCCC-ATCCTGCGCATTCGTCCTTTCCCATCCCGATTCCCCCCCCACACACACACACACACATTTCGCCTCTCTGTTTTGTTTGCCTTTGCCGTTTTATGTTTGGCCTGACTTTTTGGTTTTGTTTGGGCCGCACATAGCGGCAGCTTAAAAGCAATATGGCCTTGGGAGTTTTCGTAATGGAATTAATGTGCCTGCGAAAATTTCTATAGACGGGCATACAAAACTTTTTACAACCAAAGACGGATATGTCTGTGTGTCTGGCTGTATAAAATGTTGATAAGTTATAAATCTGTTCAATGTTCGCCCTTAAACAGGCCATATGACATATTTATTGTTAAGATATGAAAGACCCTTTACATATTCGTTGGCCATTGGAAGGGTAGAATATAATAACTGATATGAGAATTGAATAACTAATAAAAAGTTTTTTATGCGAACCATTTCGATCTAATTATTATGAAAGCCACGGACTTGTTTTACAAAACAACGTGATAAATTAGCCTCATAAGATTGTAAATTTTTGTCAATGATTTTGAATAGGTAGATAGATATCCCTGACTGTGATAGACAAACAAGAAACATATAAAAACGTGATGCCCAAAAATAAAATAAAATCCTCCAAATGACTTGCCGCACACACACACACACATCCCAGCATACAGTGTATATATTTGTTATATACGGTTAAACAGCAGA------------GGCAGGACCTTTAGATGGGGGTTTATGGGGAGTTGGGGAATTGGAAGGCCAGCCAGAGGTTACGGGGTATTGGTCAAGCCTTGAGATTTTACGCAGCTGCGTAAGCTGCGTGGCTATAGTACACGATAAACCGTTATTATGTGCCATGTGCCCCCCCTGTGAGTGTGAGTGTGAGTGTTGGTGTTGGTGCTAGTGTCGATGTGTTTTTGGGGGAGCGTGCGTAGTAGTAAATAGTAAAACGGCGTAGCATACTTCTTTGGGCGCGCAAAACGCAAGGACCTCCACGTACACACAT----ACACACACGCACACACTAGAGCAGCACTGCTTCTTAGCTTGAATTTTGATTTATGCTCAGAGCAATTGAAACTTTAGCCAATTTATGGGAATTTAGTGATTTTCGC-----------TTAGTTATTTTGCTTTTTGTTTTGCCCATTTTATTGTGCAATCAACGGGGGCGCACT--CTCTCTCTCTCTC----CAAAGGACTCT---CTTTCTCTCTCTCGCCCACTTTCTCACTTACTTGATGCTCCGGTGCGCGCCAAATTCGCAATTTCGAATTTCGATGTCGAGTGT--GCGAAAGTCTTGACCAAAAACAAAGTGGCCAAGGTGGCTTGCTTCGCTGAGTGGGTGGATGGTGCAGCAGGGCGCAGATTTGCCGACACTTTTTACTACGCGACTTTCGAACTGGAGAAAGCGGCGCGACTCGACGCGAGAAAACGAGAAGCGCG-AACGGAGAGACGAGACGAGAGATTTATTTGGCTGCGCGGCTTCGTCTCTTCGGCTTTTTGGCGCTCACAATTATTGCACCACCACAGGCACTCGCTCACGTACATACATTATACATATACACAGATATCTGTATTGGATTTTTTTTCCAAAGTTTGGATTTTGATGATATCCTGCGGGGTATACAGCGATTTTCGAACTGGCTTTGAAACTTGAAACTAAACTTTATGGCCAGCCAAAAGCACTTTAAGCCTTTTAAGTGTGAAAATTAATATTGCACTTTGAGTTGGTACTGGTTTTCCCTTATGTGTTTTATCGGTTTAGCGGATTGCATTGGGCAGAATAGAATTTTCGTTTGGACGCGATTTCTGCTCGGAACGCATCCACACTCGCCAGATTCTCGCCACGAACTGAGTGCGCTCTGTGGGGCCAGATAGCTGCTCTTGGGGCACGATTCCTTGATACCTCGCCATTCGAACTTGCTTCCTCTCAATTCGAATTTGGCCAAAACCGTTGGGGTTGCTTTGAGCCAGTGATGCCAGATGGGTTCGTTACCCTCTGTTAACCGCTTCCACAACAACGCTAGCGGTTCAGAATGTTGGCAGTTTGCAGAGCTATCGATATAAAGGTCAAAGTGCAACCGTTCTGAATTGCCGCCCTGTTTTCAAATATAAAGCGGTTTATTTGAATCCTAATGCATTCAACAAGGTAGTGTCTAAAATGTCCTACAAATAGTATGTTTTCTGGTTATCTTCAGTCGCATATTTTTGTATACTTGTTTCAAGACATGCAATATTTTATGACCACATTTACCACGTTGCGCACCTAATGATGAATCCCATTGAAAATGAAACATTTGAATTGATTTCAGTTTTATTTACAAAAGTATATATAGTAGCATATGTGCCATAGTATAAGACCACATATACTTACACACACACACACATACATAACCACATAGGAACAGCCATACACAAAATCATAGAATGCCTTAGGATATAAGTCATAAAATCATGTATCCAATAAGAACCCAAATTCTGGTGACAATAACAAATCCAGCCTACCCTAATGTAAACATTAACATCCGCTGCCGAATCAGTTATTCCCACCAAAGGGTCAAAACCGCTTACGCAGCCCAAGTTCTCGGCTGATCAGTACCCATGAGTGATCCACTCAAGAAGGCACCCAATCCAACAGACATAAACATCCGCAGCCGCATTCGCGACTCCCACCAGAGGGTCGAAACTGCTAACACAGCTTTAAGGGTCAAAACTTTCCACGTAGCTCAAACTCGGCTGATCTATATCCATGCGCAATCCACTCAAGAGAGCGCCTAATTAACGTAAACATAAATGAGAGCCTATGTACGCTCAATATGAAGAAGTAAATAAGCTCAGCCAAGGGTTTGCTAAGCGTTCGCTTTGCAAATTAGATTTAGATTTTATTCATACTTCAATTGTGTAAGACGTGAATTTGTCTCCGACATTCGCTTAAGTTTTTGATCAATAAAAATACTTTTTTTTATAAACCAACAAACCGCGAAGTTGTAATTGGCGCAGCCGGTAGGATCCGCGTGTGAACATAATCTCTTAGAGCTAATAGATTAGTTCGAGATTAATAAAGCGCAACTCGTGACGAACAAAGTTTCGCTTGTGCTTCAGTTCATACAAAGCAGATCCGCAAAAGAACTTATGTGACAAAATATTTGTGAACAGTTATCTAACTCTCGATGTTGGATACTATTAATACAAATATAAATTAAAAAACTGCAAGTGACCATTAAAGTGTGACCCACCAAAATAAATAAAAGGTGTGACTGTTACCAGGTCAGTGTTGTGTAGCCCATCTAGCATTGATTGGACTGCTACAAAGGTGTGCGAATTTTAAATAAATAAAATAAAACCCCGGTATCAATCTACCAAGTGATTCAAAGAAAAATCAACTATAGCCAACAACATGGCACAACCCAGCGAACAAATTATGATTCTATCTGAATTACATTTGAATCAGGCTTTGGGCCAGATTCGTCACATCTCAACATTTGACGGTTCCACAAGAGAACTGGCATCATTTGTGAGACGTGTGGACTTCGTGATGTCCCTATACCCGACAACAGACAAGAGGCAACATAGTGTACTCTACAGTGCCATCGAGAGGCAGCTGTCCCAACATGCACAAGAAGTATCCCAGCTACAACAGTGCAACACTTGGGCTGAACTACGATCAGTCCTCATTGATGAATTTAAAACCCAAATCCCATACGAAGAGTTGCTAAGAAGACTTTACAACACCTACTGGAGTGGTAGTATTCGTAAGTTTGTAGAAGAACTAGAAAATAAGATGTTCGAAATTTCAAGTAAATTATCATTAGAAAATAATTACACAAATACAACTCTTTATACCGCCGCAATGGCTAATACTATTAAAGATGTAATTTATAAAAGAATTCCAGACAGAATGTTCATGACATTAGCAAGATATGATATTACAACAACAACATTATTAAGACAAGTAGCACAAAGGGAAGGCCTTTACGATACAATTGTATTAAATACAGAAAAAGCTAAAGCCAAATTAAACAGTCCATCTACACTACAAAGCAGTAGTAAAAATAATGGTTCTCAGAAGAATAAAGGAAATAATAATGACCAAAGTATAAAACCTTATTATATTCAAGCACAGCAAAGTCAAAATCGAAATAATTATGCAAGTAATAATTCAAAAAAAGTTGAAAGCAACCAAGCGACATACAATGAGTTCAAACAAAAGTTAGAACAAGGTAGAGCGCAAAACGCTCTAAATTTTCAAAAACCCACATCTTATTCTACTACTAACCAGCCCCAAAAAAGGCAGCGTGAAAGTTCCAGTGGTCAGTCTAAAATGGATACCAGTGAAAATTTTCATCAACTTGCCTCGGGATCGGTATCAGAAGTAGAAGAAGAACATACCCCTTCATACAAATAACTATGAACGATATCAAACTTAAATGTTTGATTGACACAGGTTCATCAATAAATTTGATGAGCAAAAATTTTTTCAATTGTCCGATCAACTCAAAAGCTCCATTAGATGTACATACAATAAACGGTCAAATTATTTTAAAATCAAAAATTACATTAAAACCTAGTAAATTATGTCCGACAAAGCAAACATTTTATTTACATAAATTCTCAGAAAAATACGACATTTTGTTAGGCAGGGAATATTTGGAAGATTCCAAAGCAACTATATGCTATACATCAAATACAGTCACTTTAAATAAATACACATTTAAATTGCGACTTGAAGATATTAACGAAGAAGAGGAAACACCTAAAGAGAGTTTAAAAGAAAACTTATTAGATTCCCCAAATATTGAGTATGTCAATTATGTAATTGACAACGAACTCAATGAAACAAATGAATTTCGACTTGATCATCTAAACGATGAAGAGAGGAAAGCCCTCACCAGTGTCTTATACGAGTTTAGTGACATACAGTACAAAGAAGGTGAAAATTTGACCTTCACAAGTACAACTAAACATGTCATAACAACTAAACACGAAGACCCAATTTACAGACGTCCATATAAATACCCACAAAGCTTCGACGAAGAAGTCGAAAACCAAATGAAAGACATGATTCGACAAGGAATCATAAGAAAATCGAATTCTCCATATTGCTCTCCTGTTTGGGTAGTACCCAAAAAGCCAGATGCATCGGGAAAATCGAAATTTCGCATAGTCATTGACTATCGCAACCTCAACGAAATAACCGTTGATGACAAATACCCAATACCAGTAATGGATGAAATATTGGATAAGCTTGGAAATTGCCAATACTTTACAACCATTGACCTCGCAAAAGGTTTTCATCAAATACAAATGGATC
>droSim1:chr2L:15406396-15436548:+
-----------------------------------------------------------------------------------------------------------------------------------------------------------------------------------------------------------------------------------------------------------------------------------------------------------------------------------------------------------------------------------------------------------------------------------------------------------------------------------------------------------------------------------------------------------------------------------------------------------------------------------------------------------------------------------------------------------------------------------------------------------------------------------------------------------------------------------------------------------------------------------------------------------------------------------------------------------------------------------------------------------------------------------------------------------------------------------------------------------------------------------------------------------------------------------------------------------------------------------------------------------------------------------------------------------------------------------------------------------------------------------------------------------------------------------------------------------TGGTGTATACTTTTGCTA--TATCTAAATCAATTTTT-AGAAGCATCATATGCTAACTATAAATTTCATAGTGAATTTATGATCGCATACCAGGCA--ACCACCCAGACGAAATCC-AACAAATTACTGAGATGCTGCAAAGGATTTAGCCAAGTTAAGGCACAAATTATCTTCACAGATTTCGCTTGGTGCCCACAGTATGCATTTTCATAAGACGCAAACAAGAACTTTAGCTGCAGCGAAATTAGACCCAGTGGGGGCAGATCCCTGCTCCGAAGGAGGACAAACACCTGCAGTTATAGACACCACTGGGGATGGGCCACGCCCCTGCCAATCCCACACTCCCACTCCCGGGAAAATAAGGATAGGGAATGAGAACTTGGGTGCACCTGAAGATGCTGCAGTGGCTGCCGAGCTAAGCTGCATGTGGGTGCATTGAAATAGTTCAACTACTTTTGCACAATGGGGACGCAGAGCAGGAAAATAAAATAAAAATGCTTGAGCTCTGGTGTTCTCGGGGGCATGGGAACAACCAGTCCGAGTCTGAAGAAGATTTCAATGTAAATTGGCTGCCGTTGGGCAAACGCTGGTGCCACGGGAATGTGTCAGCGGCTTAGACAAATGGCAAGGGTTGGTATTGGGGAAAGAATGCCAGATAGAACGGGGGTAGTGCCGGTTTGGTGG---GATAGAAAGTTGTTGCACCGAAAACTTCTTTCCAGGTGGGGAGCGCCAACTCTCAAAGTTATTTGCACATTTTCCGAGAGCTCGAATTAGTTAAGGAGTCTTAAAGTTTGCCCAAAAAGGTGTTGAGTAGCGAGCTAGTTAGGGCATTAAATAATAAACACTGCAAAAGTGAGTCAATAGAAAGGAGCACACTGGTGGTAAGTGGCAAGGAAGTTTCTATCGGATTTCGAGTCTTTGGTTGGCTGCAACCAGCTGAAAGTTGGTTTCAATGGCTAAAGGGCGGTAAAAAATAGCACAAGTTGCTTCAAAGTAGTTATTCAATTTGGCCAACTCCGATGTTGGCTGGAACTACCGGGAATATAGTGTGAGAAGTGA--------CATAGCTAACTTTTAAA-TTGCATTCTAAATGTATTAATACTATATGATTCTAAATTC------TGAAAATGGGTAATGA-GAAAAGC---CCACCCCATTTTTGAAACTTAAAAGCTGTGTACAAAGAAATCATTGCATCATGAATGACACTCTCCAAGATGTCATTCATCTGAACCCCT-AGTTATTTGCGCCGACCAACAATGTCATACCCATGTAAATAATTGCCAACATGCGTAGTCGCTTTGTCTAATACAACTCGGGATGGAACATGGC----AAAGTTCAGCAGACAAAACATGGCCGTGTATTATAAAATATTTGTTGTACATTTTTTCTCCAACAATATTATGCACTTATGCAAAGGTCGAG-----------------AAATGCACAGGAAGGGGGCTGAAAAATAAAAAAAAAAA-GTAGAAGGTGTCTGTGTGGCGAAAAGGGTTGCATATAT--------GGATGGAATGGGTGGGACTTTGGCTTGGAGACCCGACCCTGAGCAATGCCCTCTCGCGCACGATTCTTAGTTGACACCAGCTGGCTTCCCTGTCGCTCGTCTGTGCAGCTGTCGACATCTTAACATTCAAAAGCCAACAATGACAACGCCAAAGATGGCTGCGAATGAGTATGGGTACG------GGAATGGGACTGGGTCTGGGTCTGGAACCGGGTCTAGAAGACCGAGAACGAGACTGAGACCGAGACCGAGGAGACCTGCTCGAATGTCAGCGGTGCAGTGTCTGGGTGGTGCCGGAATTAGCAAAATGCAGCCACTTGCACGCAATTTGTTCGCCAGCAGTATAAGGTCTCTGGGCGTTGGCTGGAGCAACAGCCTGAAAGTGTGCTGTGTGCAAAAAACTGAGCACTGGCTGGCTGG------TTGGGAAAAGACGAATACGCGTTGACCATTTGCCAAGTGAAAAGCCAGATCCAGCCGAATGATTTTTCACTCCAGTTTTTTCTTCCCTCACTGGATAATGCGAGATATGTGTTTAAGCCACCCTTCGCTTCCCCTCCCCTCCCTAACCCACGACCTTATTCAGCGAATTTTTCTCCAATATATTTGCCATCTGAATGGACGTGCCAAATGTTGGAGCAATAAGTTGTGCAGCCGAAAAAGAAATTTATATTACGTTTTAATATGAGTTCACCTAAATATTTAAAGAACGCGGTGGTGCCAGTGTCGGATGTTCTTTGAATGAAAGCCCCTGATTAGTATAAGTAGACCAGTGGCAAA-AAAAT-------TAAACTGGCTGACATCAAGTGGGTGGCACCTGTTCTGCTGCTACCTGTCCTCTTCAAGTCGACTCTGTTCTGCTTCGGTCTGTCTGTCCTGGCCAAATCTGTTGGGTATTTTTAGCCGCAAATGCGACTGGATGACTGGGCTCCGACGACACATTCACACATTCATTTGATGCTTTCTACTTTGCGGATTATAAACAC-TTTTTCCCCAGCCAAAGTGCAACTTAGCATTGT--------------------------------------GGATTTCTCTCTTATTTCAGGGTAGAACTTATGTTGGAAGGCATAGTCTTTGGAGCAAGTGCTGTGAGTTGCGTAACGTTCTCGAAAGAAACACGGCAATAAGACGGACGGACATGGCCAG---------GATATTGATCCTGATCAAGTAAATATATATACTTTATGGGGTTGGAAACGCT-------ACCTGTTA--CAAACCATTCAACGAACTATAAAACTATATTGTGC------TCTTCATATAAAAACTAGTAAAGTATCCAGCTTTTAAGCCACTTTATGCAGAGTCATGTTCGCCAGTATTGAATGTCAGGATCCGTAAATCTATCCCAAGTGCAATTACAACATTGAGTAAGTGTCAAGAAATTTTGGTGCTGCCATTCTGAAGATTCTTTTCTCTCTCGTCTTTTTTAGTTGAAGGCAAATGCTTTTAGTGTAAAGACTTTTTTTGCAGCGTTGTTGCATGTTTCTATTTAAAAAT-CCCAAACAGCCTTCCAATATACTCAATACACATAGACATACTCACTTGCCCTCCATCTAGCAATCCATCTCTCTCGCTCTAGCTGCGCCTGCCCTCTCGCTTGCACAATGTCAACGTCAAAGTGCAAGTGGCATTATGGCAAAGAAGTCAACATCGCACAGGATGTGGGAGTGGACGGGTGTGTTTGGGTGGGTAGTGGGTTGTGTGGCTAAAAGGAAAACGAACCAAACAGAGACACTGTGCAAAAAAGGACTCACCATTGGCA-ATCCAAATAAAAGGCAAAAGATGAAAATATTTTTGACAAATTATTATGTGTGTTGAGGAATAAAGGATTCGATA--AGCATATAAGTC-AA-ATAAAAATATGATTTTACTGAATTATATATAAAAATAAATTAA-AATAT----AATTTAAAAGGTTAAAAAA--TAAGA-CAATTT--TATAATTC---GCC----------ATTATCAACCAAGGACAATCAAGGGCATCATCACATCAAT-CCGGAAAATGGCCAAACTGCCATCTCTGTTCGAAAATGAATGGCACCCAGTGTAGGGGGCGTGGCACAGCCTTTTTTCCGCCATTAAATGCAATTTTAAAGTCAATTTTAGCTTGCAAACGAATGCAAATAAATGCTGTCAGCGACAGGACGCGATTAGTGGGAGTAGAGTGGGGG---------------------TGGTGCAGGAAAAAGCGAGGTCCTTAAAGGCTTCAGGTTGCACTGGCAGTGGCACTGGCAACAGCTCAGTTAAAACGGCATTGACAGGCGTTGATAGATATCGAATTAGCAACGGCGATTGCCATTTGT----CTGCGTACAAATTATTACGCATACGCCTCCGAACAAAGTGGAAAATGAGATGCGTGCGTGCGTGTGTGCGTACGAGTATTTGCGGCATCTGCAGTTCCCTTTATGTTTACAGGCAATTAGCATTTTAATGCCGCACCAAACAAAGGGCAACTGCAGGTGCCCAACCGAGTGATGCGATGCGATGCGATGTGATGCGGTGCGGTGCAAGGCCAATGGTGGCAATGGGGCATGGGAAAGACGGAGGGTGCACATATAGGTCTGGCATAATAACGTCGATGGAGGTTGATGCCGAGCCGAAGGGCAGGGGCAGGGGCAGGGACCTGCAGGTGCTCGGCTGGTCGCGCTCGAGTTGCTTTTCATTATTTTTCATGTTCGACATGAGCGCAAATTGTCGACGGCAGGCAAAGGGGTCCAGT--------------------------------------------------------------------------------------------------------------------------------------------------------------------------------------------------------------------------------------------------------------------------------------------------------------------------------------------------------------------------------------------------------------------------------------------------------------------------------------------------------------------------------------------------------------------------------------------------------------------------------------------------------------------------------------------------------------------------------------------------------------------------------------------------------------------------------------------------------------------------------------------------------------------------------------------------------------------------------------------------------------------------------------------------------------------------------------------------------------------------------------------------------------------------------------------------------------------------------------------------------------------------------------------------------------------------------------------------------------------------------------------------------------------------------------------------------GGGGCTCCAAATACTATAGCACTTAGTACGCAGATCCCAGCCAGAAACGATTTAAGCACCATAGACTGTGCTCCCAACGAGGTGCGTCTGGGAATATCACTTTGAGTGAAATACCCAACGCCTTAGCAAGGGCACATTTA-AATTTGGAAGCAAGCCATTTATAAAGTTTTCCTCCTGGCAATGACTCGAATAATTAAAACACTATCATAATATTTTTCGTAATATACAGTTCAAACATTATAAAAGTTTAATCAAGAGTGATTTGACGTATAATGCACGCGTTTTGGTAATCAC------GTGTGGGGAATTAAAT--TATATATTGGTCTTT-----TGTCCGACTTAT--CAA---TATGAAT-------------------ATGAATACC---AATATG----AAACCAAAAAACAGATTTAA------------------ATTGTATATTTTGATTTTTATTG---------------------CGGGATATAA---------------------------ATTTGTTTTAAGAA----TTAGCGCGTTTGTTC-------AACATTCCACCTGCATTAGCAGTTGTTTATCGACA----GTCACAGAAATTCCAATTTGAATACGTTGTACATATT-------ATATATA-ATAT------AATATAATATATAAAACTAGTTTTCA-TATTAGGTTGTGTTATCCACGTTGATGCTGCCGATTTACACAGTCGAGGTGGCTTTGAATATTATTTACGTCGATCACCAGGTTTCCATTTTTGCTATAAAATCCACCGCCACATCCTTGAGGAGCAGCCATGCAGCATCCCACAATAAGGCAGCCAATTAGCAAGAGTAAAACAAAGGTTCGCGAATCCATTTCAATGCGGTCTGTTCGTTGCGATTAGCACAGAGATACTGTTCAACCATATCAGCTTTGAACACAGAGTATATACGATTTTATTCCAATTGGGAGATTCCCAGAATCAAATGCCACGTAATACAAGGTAATAATTATAGCAGATCTCTCCGAGCTCAAAACACGTTGCTTATGGAAGGGAAATCCAGTACGAATCAATTGCTTTATTGAGGTTTTGTAATAGTTAGTTAGTTAGTTGTATTAAGAGGTCTACAGAGATATTTTCCTCTAAGCCAACTAACTT-------CCCCTCAAACAACGCCTCTGGCATACTGAGCTTGTCCGCCAGCTTTAAGTTTATAGTT---TATAAACCG----------GTAAAGTGGGCATCGCCCAGAAGCAACTTCCACATATCTCTTATGCAGCATAGCAAATGCACATGTTGCATTTCTGGAAAAACCAAGAAAT-TGC------ATTGATTTCTTATTCCCGTGATGATGGCAAAGTTGAATCTGCACAT----TTCAGTTTAAGCCTAAATTGTATTT-------------------------GGGTTAATGCCTACTTTT----ATTTATATTCAA---------------------ATTTA---------ATT--ATTATAT---TAT-ACATTTA-ATATTAATTATTGGATAACTTCTGACTGTATTCAATATAATCAATATAATTTAATCACGGGTATACGAAT-----------ACATGATCTGAAGTATAAGCTCCGAGAAATG------GTGACTG--TTTATGATGCTGTCACGTCCGTCGTTGTTTTTCTTTTAGG--TTGATTATTAATTAATGATGCTTGGTATGCGTTTTTATTATGGGCCAAGGG-----GAGAAATTTTGGAAAAATATG---CGTAATATGTGTGTGGGTGCCCGCTGTCCGCAAGAAAATTATTGTT------GAAATCATAAAAAGAAATTT--GAAATACCCACGCACAGTATTCCATATGGCCGGCTCCCCCTGATTAACGCATTTAATTGATAAGGAATGATTTGTGCTCTTATTTTCTCAGAACTCGTGAACAATAACACTG-CGAAAGATG-AATATTTCATTGTTGGAAGCGAACAGAAATAGTAATTATTTTGATGTACCGACCCGAGCCGGGCCACGAAAATAACAATTTTTTTTATTGAGTAATTGATTTATAATGATGGCTTGTGTTACATTTAGACATTTACATGCTTATTTCTAATTA-----ATTTAGAATATTTTAACTGAGATATTTGCAATAGAATGGAGTGTTCAT-TACTAACGTTAAATATAATTGAATTGAATGGATAGAGAGAAGTGCATACTGTTGG--GCATATAAAACAATTTCCCATTAGG-----GGCTCAGGAGGAAAGTTTCCAGCAGACG-AATTGCCTGACATCGAAGACGA--ATGACTAAAGGCAGA-----GAAAGGAGCTGGAAGAAGTGTGGAGGCCCTAGGAGAGTTTCTTATGAAGAAAA-TTTGGGAACGTCCAAGGAGAAACTTTTCCGAAACAATCAATCAAAATG---ATTCGCTTGAAATGCACTGAACACAGTCAGCTTTTCAAAGAACCAT-----TGACATTAACTAGGTAAAAACGATGGTAAATGGTAAAAGTTATATATGAGATATAATCTGACCAGATCGGACTCCGCCCGAGGTCCTGATCAAGAATATATGTACATATAAGCTTGACAGCATGAGCAACATATAGAACTACGTTCTCTTACACTTTTTCCTCACAAAAAGACATAAATAAACTCGAAGAAT-----CGGTAATCATAAATAATTATATATATATACATATGTTCACATTTA-------------AGATTATT-TTTCATCTCATCAATAAGTGCTCAGAACATTCTGCTTTCAGTTTATTTCTCGACGTAGACTTGAATAGATTCAATGTACGGAATTATTACAGTAGTGTCGTTCATCCTGGTCGCTGGTCAAGTCCAGGCACAGGGCCA------------------AAGTTGCGGTGGATCAGATAGACACCATTGCGTCGCGCGTCATATGTGCAAGAACCAACTTGATTTTCGAATGGCAATGTCATTCCGCAACCTAGGATGTGTTTCCACTGCGATTTGCTGCCCCAAGAACCAAACAGTAAGCATTACAATTTATTGGGACCAAAAGTATGACGGT-----------------------GCACGGCTAATTAAGCCCGTGTTACTTATAGAATGTATGAGTATACTTGATTCGTTGAAAATTATGTAAGAAGGAAGCTAGTGATCCTGATCAAGCACTTATATTCTTTATAGAGTCGATAAATCTGACTCTAAAGTGTAATTCCATCTAATTT--ATTTCTTTATA-CATTTATTCCAGATCCAGAAGCCTGTCGTCATCATTAATGAACCGATAGCTGATCCCCACTGCGGATTTGTCAACTCGAAAGGTGTGACCTTCTCATTTAGTGAGGATGATACGGGCTTGGCCCAGGAGGGGGAGGTACCATGGATGGTGGCCTTGCTGGATGCCAGAACCCGCAGCTACGTGGCCGGTGGTGCCCTCATCGCTCCACATGTAGTGATCACGGCCAGGCAAAGGACCGAAAACATGAACGCAAACCAGCTTGTTGTGCGGGCTGGCGAATGGGACTTCAACACCGCTACCGAGCAGTTTCCACATGTGGACGTTCCCATTCGGTCGATTGTCCGTCATCCTGGCTTCAGTTTAGAGACTGGAGGCAATAATGTGGCCCTTGTGTTTCTCCGCAGATCGCTCACAAGCTCCCGCCACATAAATTCAATATGTATGCCGTCGGCTCCAAAGAATTATGATTTCACCCGGTGCATATTTACGGGCTGGGGAAAGAATTCCTTCGATGATTCCTCCTACATGAATGTCATGAAAAAGGTATCATTGCCGGTGGTCCCAAGTCGTACCTGTGAGCGGCAACTTCGCCCCTATTACGGAAACGATTTCAAACTGGACAACAGCTTGATGTGCGCAGGCGGTGAGCCTGGCAAAGATTCGTGCGCGGGTGACGGTGGATCCCCGCTAGCCTGCCCAATGAAAGACAATCCGAATCGCTACGAACTGGCTGGCATTGTGAACTTCGGCGTTAGCTGCGGATTGCCTGGCGTCCCGGCTGTTTATACAAGTGTGGCTAACGTAATCGGATGGATTGTAATGGAAACCAACAAAGGGCCGATACCTGAAGAGCGGGAGGATGTTCCTTACGCAAGTCCAGCACTTTCTGCCGGCCCGCAACTTCAACAGTGGAATCAACCGAACTATGGA------------------------------GGGCA--TCCGACAAGCTA----------------------------------------------------------------------------------------------------------------------TCCAAATGTTGAATCCATGCCATGGCAGGCCCTAGAAACTAATAGTGATCTTGCCAGTAGTCCGTACGTTAGTTA---TCACCCTGTTGAAGACAGCGGGATCAACATTTCCTCTGGTGATCATGGAAATGAACAACAAATTATTAAACCCATTCAGGAAGACAAGCCGAACGAGCCAGATGATTTTTTTAATAGCGTATTTTCAACCACAATGGATTACAATTTCGA---TTAAATTTGAA-----------CTGAAAATGTTTAAC----------TTCGTATTAAAGAAAACAGACGAGTATTTATTCTCTGCAT---------------TTTTGCGTGTTGTTGTCAATTATAAAACTTGGTTAC----------------TAGC-GGATTTGCTC--------TTTCTTATAGTAG-----------------CTGTTCAGATCCAATTGATT-----------TTGTTATCGACTA--TTCACTGTGTATTATTAACCCA----------------TCGTGGCCCGT-----GCAAATTACC-------CGGATAGCGAGGGACTTCATTGACACGCAGTGGACACTGTGGAGTGCCACAAAGAGAGACAGACCGCAAGGACCGCAGAATGGGGATGTCCTCGGTGGCGTGGGCGTGGCCAGCAGTTAGTCCTTTTGCCAGGAGCGGAGCCTC-----CCGTCCCGTGACACTGCTGGGCACGCACACGCAGCAGCTGCGGGCACCATCAAAAACTTGGGCTTGTGGCGGGCGCACTTTAATTTCAATTTGGCGCCGACCCCTC--AGATTCACCACCGCCAGTAC-CACCA---TCGCAATCAGACTGGCCCCACGGCAATTTATTGTTTTCCACTTTACGCCAGTGTCCCACTGGAGACGGTGTCCTGTGTCCGCGTGTTATTGTTTTGTTGTGTTTTTTAGTGCCGTCCTCAAATTTGAGAGTTGGGGGGAGGGCCGTCGCCATTCCCTTGAGCTTTTGAGAGATTGAAGCACTTGTCAATTGTAGGCACATCCAATGAACAGGATGTTTGGGGATGGTACAGTGAAAACAAATATCTCATGGTCTGAAGAAATTCTTCATTACCATATNNNNNNNNNNNNNNNNNNNNNNNNNN-NNNNNNNNNNNNNNNNNNNNNNNNNNNN---NNNNNNNNNNNNNNNNNNNNNNNNNNNNNNN-NNNNNNNNNNNNNNNNNNNNNNNNNNNNNNNNNNNNNNNNNNNNNNNNNNNNNNGGGGGCATAAATGGGTGGGGGCCCTTATATTGGGCGGCCTGATTACACGCCGCCCCTCCATCACTGCCCCCGCAATTATTTTCCTTTCGCCGGTCCAATGAGAGATACAAATCCAGTATATATTTATTGTTTTAGGCGTCTCAATTGAGAGTGGGGAGGGCGGCGCCATCCCTGAGCTTTGGGATGAGCACTGTCATTGTGGCACATCCAATGAACAGGATGTTTGGGGATGGTACAGTGAAAACAAATATCGGAACACAAATTCTTCATTACCATATCGCGTTAAAGTAATTGTTTAAAT--TATGTGTATCATAAATGAATT-TAAATCCTAAGGAACTTCAGAAAAAGCATTAAATTAAAATCTATCCAGTTTGTGGTATTCAAATCTCGTTTAATAACATTTCGTTGAGTGTACAAGAGCGGGAACACTTGGATGTTG-GGGGGAAGAATCGGAGATTTTCACTTACCATGACAGCATTGCGCTTGAAATCCATAAAGTTCTTCACCTCGGCGGCCAATTCACGCAGGAGGATAATACCATCCTTGCGCTTCACTTCGATGTCGTTGTCCTTGAAGCGCTGCAAATGAAACAACGAAATCATCAGATACACAATTCTCAGTACATTCGACGGGCATAAACTATAAAAGTGATGGGCGCCGGTTCGCGAAAGCAAAAAAGGGTTAAGGGGCCATAAAACTTTTGCGCTTTCTTATTGTCCAACATAAAAGGTTGATGTACCTCGGAAATGGCAATCTGAGCCTGAAATTACTTAAGTGGGCGGAGTTTCTATGGCTTCAGGCGACTCTTAAATTGATACTAAATTGATTTTAATGTATCTTATTAATTAAATAAGGTTTTCATTAGA--AAGGCAGGGTTGCGGTGCCATTCTCTTAAAAGCTTTCTAGCCCAAGGGAGGCTAATGCCTTTGGTCATAAGATGAAATACAAGTTGATCGAGTTAAGAAATTGAATTACGTTTAACTAACCACTGAAATTTAATTAATTGTAATTTATAAGCACAATATTAAATATTAACTGTATAT-ATTAAAATCCACCCATAACT----------GCGTGTATAATTCTTATTAAATTTCACAATTCATTGAACTTCTCCCCATA--ACACTCACACAAATGGAACTTCTGCTAACTGAAGTGCGACACGCACACA--TTCTAGTTTGAGATTGAAGCAGATACACGCATTTAGTGGCCAAGTTAATGCGCCCAGCATTTTGCCCTGATTTTCCTCACCAGTTACTAGAGCCAACACACGCACACGAAGATGCCCATCGTCATTTTAATGATTTTTCTATTGAACGTGTTGTCATCTGCTTTAATGGAAAATTCTGATGAGTTTTCTTCTCTGTTA-TTTTCCCCCCTGATGAATTCCCATAATCATAATCGAAAGA-----GTAGCAGGCGAATGGAAAAGTAATGGGCTTGGCAGGCAAATGCATTTTATGACTTTTCCATGCATTTAAGTGGCACAAATTAGCAATTTAGAAATGGAGTTATACGGGGGCGTCGGCCACGCCCATTTCAAATTGTCACTTTTCAAACAAACTGTCAGTTAAATTATATTTCAGCTGCAACGGAAG-----AGAAAAGAAGAGCGCAAAGTCCT--GTGTGTGTTTGTGTGTCTGTACATGTCCCAGGCGAATTAATTAGGAAACTTTTCTTAACTGATTCAGTGCCAGCAGCAGCAG---AGAAGAAACTGCTTGGCTACGAATACATATACATTC-CAAAAATAA-GTAACTCAAATCAAATATAA---------------------------------------------------------------------------TTAT-----------------------AATATTTTACAACAA------------TTAAAAGCGCTTTTTTGGTTTG-TAGCTAAGCAAAGAACTTT-----------------TCAACTT-----------------------------------------AAGTGAAGATCATATTAGTTC-GTGCATCT---ATCAATCACTACATTTT----TGTATAATTTCTATGGTTCTT-------------TCCTA-GAACA-----ACAG-GCTAGGTTCAC----------------------AGTACACTTCAATAACATGGT----AAC-----------------ACACAATTTTGTTTAATTATAATTGT----------------------------GCCATAACTTTTC-TCTGTGTGTACTTGTAAATGTAAGTGTGAATGGAACACACACAC--GCTGCAAATACTTGTGGCCTGGGCCAAAATCCAACCATGTACCATTTGTATGCTTGTGTGTGACCACAGAACTAAAACT---GCAGGAAGAAGTCTCTTTGAGGCATTCATTGGCGGGCCAAAGAAAATGTCACCCACAAAAATTGGG--CAAAAAGACAGTATTACTGGCACAAGGAGCTTATCCCTCGCTTTGTCTTACT-GTAATGCCACTGAGCATTATAAATGCCGACTGCAATTGACTCACATGTGAGAGCTTAAAAGTGTCGGAATTAGATTTCCC---AAAATAAATT----TTTTAAATCATCCATAAAGATCTCTTTAAGACATAA-------TCAAATTAGGAG---------------------AAATTAAGGCAATTTTAAGCACTTTTCTCTG-TACAAGTAATCAATCCTGCAAAGTTTTAACCGCAAAGATGATTTATAGCTATTGCAAAAACCATTAGCTAACTATTTCCAATTCAAAGCCATTGGTCAAAAAAGGAGTGGAGCAAGGTTAAATCGAAAAGGCAATCCATGGGGTTCGGAAAATGCATTGAAAATTAAAAGAATGTCAAGCAAGAAGCCGAAGCTTAACAAAAAAAATA-TAAAAAAAA--GAATCAATGAAGGAAAAAGTTTCTACTCCTATATGTAT--ATCTGCGGGGCTAGCAAGATATTAGCCACGTCTGCACGGGCCACGCCCACAAAAACCTCACCCAACTTTCATGCGATGGCAACATTTTATAAAGCAATTTCCACGCGAGCAACATCGAAATGCAATGCACGCCTGAAGGACACACGCGTGTATGTGTGTGTGTGGGTGTGTGTGTAAGAGTGTCCTGTCACG-ATGGGTAGTACAGGGGAGAG-TAGTGGGG----------------TGGTAGCGAAAAAAA-CTATATACAATATGTATACAATATGGGTAGCACTCGAAGAGCGAGAACAGCAGCAGCATCAGCAGC---CATAGAAAGTTTTCATATTGCGGTTGACTCTGGAAAATGTTGCGCAAGGAGGAGCCCTCCAGCGGACCTCCAACGCCCATCCCCACCCGCCGTCCTCCACGCCCAACCACCCACAGACGGGTGCGTATGCAGCTGGTGCAGAATTTTAACTGGAGCAAGGACATCCGGGGGGGCCGAGCTGCGAGAGTGGAGCATTCCTGAGCTTTGGCTTCTGCTCCTGTTGAATTCCATCTTAAGTTAAGCAGCTTACGCATGCAGC------------AGCAGATGCAACAGCGGCGTCGGCTACCTGAACTC-------TAGCAGAACTGAGATGCAAATTTTGAACTCCTTTTGCACTGAAACAAACGCGAATGACTTTAGAAGCATTTGTCGCTTAACTTTATATTGCACGAATTTCATTATAATCAAACAAAATTTGCTGTGCAAAT---------------ACTTTTGCAAATCATATATTTATTGTTTTTATTATCAGTTTCGGAAATTCTATTTGTGCAGATGCTTTCGGTGCATTAGTGATTTGGTGTTTTTGTTGGTGAAACCCCCA---TAATTTCATTTCGGTTTTAGTCAGGA--AGGTTAAGACCCAATCTCACTTATTTAGCTTAGCAACGATTAAATAACGAACAAGACCTAAAGCATCTTGGGTTTGGAGATTATTTATTTTATTTTT-AGTAATGACTTCTTTTTTATAAGATCAAATATAATATTT------------------------------GTGTTTTTATTTTTTATTTACAAAAGCACCATA-AAATAGCTACAGAAAAAGATAAACTTCAGGTGCATTGTGTGCCCTAAAATAATTAAATTTAGCATTCCCCCA-GTGCATTTGTAGCGTTGGGAATATTGACTTTTGCCTTGGCTTCCTCTTGTCTGAGTTATAATGCTCCAAAGTGCCACGACGGGC-TGAGAAAGCGGAGCAACTCTTTGGTCTGGTTTGGCATTTTGTGGCCTGGTCTGGAAATGCGCTAATTAGATTTTAATGAAGATGTCGCTGTCAACCCCC-ACCA--------------CCTCCACCGCTGAACTCCAGTTCCTAGCCCCAGCGAATCTTGGGGCCCCCAACCCTTCGGAAAAGCGAGCAACAATGTCTCGCATCAACGCGCATGTTTCCCTGTTCACTGAAGCAGAGGTTTCTCAAACTAATTTCTCAGCACGGACATGTTTTT-ATATTTTTCTACTCTTTT---GCATATTAAAGTTTTGTAGTTTTCCTTTCTGTCATAGATTGTGTTAATTTTTCATTCCTACGGATAATTTCAATTATTTTTTACACACGACCTGCTATAAAGTTTTAATGAGCGTGTATTGCTTGTTTTTAATGACTAGGTAAAAAGTTTGTTTGTTTTAGCAG---------------TAAATAATTTAAAGGAGCACTGTTTTCTAACTCCCAGAGCACTGCGACTATTGAACGTATTTGGAAAGTAATTTACTTTAATGATTGCGGGTAAAAAATGTCTTGAAAAGCAGCCATTAATTATTTCGTAGTTAATTAAGCAAATATATCACCTACCGGGAGTTGAGTCATTCCACCTGGCATTTGCTGCTTCCATTTAATGGACAAACCCCCCAAGGATTTGATGAAATTAAATATTTAATTTGCTTTATACTTTCATTAAGGACCAGTTCCGAGAAGTATCCGCCCACCTAACATTTGNNNNNNNNNNNNNNNNNNNNNNNNNNNNNNNNNNNNNNNNNNNNNNNNNNNNNNNNNNNNNNNNNNNNNNNNNNNNNNNNNNNNNNNNNNNNNNNNNNNNNNNNNNNNNNNNNNNNNNNNNNNNNNNNNNNNNNNNNNNNNNNNNNNNNNNNNNNNNNNNNNNNNNNNNNNNNNNNNNNNNNNNNNNNNNNNNNNNNNNNNNNNNNNNNNNNNNNNNNNNNNNNNNNNNNNNNNNNNNNNNNNNNNNNNNNNNNNNNNNNNNNNNNNNNNNNNNNNNNNNNNNNNNNNN-NNNNNNNNNNNNNNNNNNNNNNNNNNNNNNNNNNNNNNNNNNNNNNNNNNNNNNNNNNNNNNNNNNNNNNNNNNNNNNNNNNNNNNNNNNNNNNNNNNNNNNNNNNNNNNNNNNNNNNNNNNNNNNNNNNNNNNNNNNNNNNNNNNNNNNNNNNNNNNNNNATACCCTATGCCCAACCCCTCAAGTGCGTCCCCTAGTCGTACGCCTTGATTTACGATTAGTCTCTTTGCAGTCCGCAACACTGTTTCGCCACACACTTAGTTAGCCAAACACACAAAACCAACTCGATCTCTCTGAGCCCAAGCCCGGTCCCCGCCCCCTTTTATGTTTTTTTGCCCTTAACAAGGCCTTTTGTATTTGTCACCAAACTCTGGGAAATGGAGCAGAATCGCCGCGTGGGAGTTGCATGGTGATGTGTAGTTGGTATCGGTGGAGTGGGCAACCACTTTCCCAAAAAAATGACCAACAATCTTGCATTTTGGGGCCCAGCCCCTGCACACGGAAAATTATAATTGCTTAGGCGGCGGGCAGAAATAGAAAAAA-GGAATTTTACTTAAT-----------------CTTATAGTCGAGCAGTGAAAGGCAGTTTTATTTAATTATAAATTTAAAAA-CTTGTTTTGATGTAAGTCAACAAGAAAA----------------------CATCATAATATTAGCTGAAAGCAA-TTTAGAAAATAAAATGTAATAGTCCTCAAAATTGCTTAATTGCTTGAAAAGCTTTAAGGATTAAGATTCTCTACCACGAACATGAACTCGACTTACAGATGGTTTACTTTTACCTTCAATAAGCGTCGAGAAGAATGCCAAGTAGAAGCGCTAAAAGGCTGTCAAAGGCAGAAAACAATAATTTGCATGCCACTTACAGTGGGAGTCGACTAGGAAAATGAAATAGAGGAGGGAAAATGGAAAAATGTGTGGGAAAGCGAAGGCTGGACGCCGAAGAAAAACGACAGCACGCGCCAGTTTTTTTTTCTTATATTTTTCGCTGTTTAAAAAGTTTTGTATTACGTGCAAAATGAGGGCACGCTTAAATTTATTTGCCAGCAAAGCAAGTAGAAAGCGAGAAGGCAATTTTCACATGAATTTGACCCATATTTCACTGCAAGTGATGTGAGCTACGGGCCCAGCTGTTAGACAATGATCAGCAGCACCGTTAGCTGCACATCATCATTTGCCATAATGACAACACATACGCAAAGTGAGAGTGCTCCTGTCATTTTGTCCATTTGTGTTGCCATGTTGTCGATAAACCCCTTTCCTCTCAGTCACGTTTGACAGAAAGTGGCCGCCATATGCAAGTTATTTGGTTGTATAATGCGACCGTCAACTCGATTTTCGTTGCCATATCTTAGACAACACTCTATGCTTCAGTATTTT-ATAATCACAATTTTTGTATCAAATAAAATGCATA-------------------------------------TATATATATATATATA---------------------------------------------------------------------------------------------------------------------------------------------------------------------------------------------------------------------------------------TATATATATATATATATATGCCA---------------------------------------------------------------------------CGAAA--------------------------------------------------------------------------------------------------------------------------------------------------------------CGTACG----------------------------------------------------------------------------ATGACTT------------CA------------------------------------------TTAACTAAATAGAAA---------------------------AATACTTTTTATAAAAATTCTTTGAATTTGCGTATGGGCGATAACG---TAGCATATTAATCATT-----TCATTT-CATAGAAAAATG---ATGGAAT---------ACATCTTTAACATTGTGCATTATCACAATTCGGATTCGAATTTAA--AACTAA----------CTGCGCGATGTACGGTAAATA---------------------------------------ACCAATAGT--TTAGAGAAGTGACATCTA----ATGTCA--TTCGCATCGGCCTTTACATCCGGTTGTAGGTTGTATCTGTCTGAAGAACATATTTCATGGCTTAGGTAGATACTTTTTT--AGCTAGTCAGCGCTAAACACTTTTGAGCCAAG-GAATAGGGAAAATAAAATAAATGAATATGCGCCACGCACAGGCATTTCACACAAACACACACACACACACAC------TGCTTCCCATTCTCACTGCGCTCCTCCTTCGTCGCAGCCATTTTGTCTTCGGATTGCCGTTGTCCTTGGTGTCCCTGTTGTCCTGCGACGCCTTTCGCATAACTGAACGTGTGCGCTGCATTTGTTTTACTTTTTATTATGCTACTTTAAAACGCCAAACGGGAAAAACAGCTACCCAAAATAGCAAAGAAAAAGCAGCTACAGCAAAACAAAAGGAAAAAGCAAATAAATAAAAGGAAGAGGAAACCGGGTGTGCGGGCCACACCCATAATGCTGCCCACTTTCCTTTTTTAGTTTTCTTTTTTTCCTATTTTTTCAATTACAACATAC--------AAAAACATACAAAAAAAA-----CTGTGTCAGCAA----------ACCAAGACCGAATGAAAA--ATTCCGCTTATTTAATAATAAATATCTATTCATTTAGTTCGTCAGAAATTGC---CATT---AAGGGGCTTTACAGTTTTAGACGTGACTGC-ATACATACATAAAAAGCAAATAATCTTTCTCCCGAAAAATAATTGAGTTTGTTATTTCTAATCTTTTGTCCGATTATACAGACATTTAGAATGTGTAGCCAAAAATGGC--------TTGAATTGGATCTCGGACAGCTATTATGTTCGAGGCTTGGATACAAATAGTAACACTTTTTGTGCTTAGCGTGGCTGAAAATGTTGAAAACCTTCAACAGATTGAAGAGGTATATGCCA-----------TATATTTATATATAAATAAATACCAAATTTTAATTTATACT------------------CGGATCTTTTGCCAGTACGCCTAAAGTGCGGATGTGGTAATCCAAAAGCTCTGAATGTGAAATTGAATGTTACCGATGGGCAAGCAAAACCAGACGAATTTCCGTGGACCATAGCCGTGATCCAAAATCACAGCTTAGTGGGTGGTGGCTCTTTAATTGCCCCAGACGTTGTGCTCACAGCTGCCCCTCGGATATTCAATAAAAGCGTGGGGGATATAAGCGTCATAGCGGAAGTATGGGATTACGGATTAGCTTTGGAAAAATCTCCATTTGAAGAGGCAAGAGTAGTGAAAATGGTTATTCATGAATCATTTAATTATCGGAGAGGAGCCAACAACTTGGCGCTGCTCTTCTTGGATAGGGACTTCCCACTAACATACAAGATTTACACCATC--------CATCCAGAAAAGATCGCTATCTTCCACTCGCTGTATAGTGGCTGGTTGGGGTAAACATCAGTTTAGTGACATGTATTACGGAGGCGTATTGAAGAAAATTGCTTTACCTATTGTACCCACGGATATCTTTCAGGATCAGCTGCGCAAAACCAGGCTGGGCAAAAACTATACACTGCCTCGTGGAATAATTTTTGCCGGTGGCGAGAAGGATATTGATGCTTGCACCGGCGATGCTGGTGGAGCA------------ATGACCGAGGATCCCAATCGGTTCGAGCAAATAGGCATTGTCAACTGGGATGTGGGTTGTAAGCAACAAAACGTTCCCGCCCCTTATACAGATGTTTTGGAGTTTAAGCCATGGATTGATCAGCAAACGGAAGCCAATATATGTATATATACCCGATAATAATTAAT---TAATTATACAATTATCTGAAACCAAAATATAGTT-CATCCT--TAATATTACTTTTTAAGCTGTTTTTTT--------------------------------------------------------------------------------------------------------------TTC--------------------------------------------------------------------------------AATAATTTT------------------------------------------------------------ATAAA------------------------------------------------------------------------------------------------------------------------------------------------------------ACACGC--------------------------------------------------------CGAAGGTTGGCGCCAAAGCGAAAGGCGTTGACAAGGGACGGCGTTCACATAACCACTAACAACACACACCTACAAAAAAA-GCAACGTAAGGGCAGATTAACCTTCACACGCACAAAATGGTATGATATAATGTTTATAAAGCACATAGGAATACATATCAACACACACATAGCCACG--GACCATTTCCGCCAAACGTACAACGCGGCGAATACTTGATATTTAATTCAATCTGGGCGTAGGTTTTCATTTTTTGCCGTTGTAAGCGACGTGCGCTTTAAATTAACACAAAAAAACGTTGTCAGCGACAGCAACACAC----GCACACACATAC----AC-CCATACACCCACATACACCCACAA---GCGGGACAACAGCAATGACACACACACAC------GTACAGCAAAGCAACAGCAACAAGGCACTTGACAATTACAGACTCAATGACAGTCACAGCCAGCAAATTTATTTGCATTTTAGCTGCCTTTCTGGCTCCGAATCCTGTCGCTTCCTCCGCAGCTCTCCTTCCTCGCATGCCC-----CCCTTGTCCCGCCAGGATCCTTGTTCTTGCTCCTGCCCCTGTTTCTCTGTATAATTTGCCCGATATTTATACCCTTATTTGGGGCCGGTTGGGCCTTCAGCAAGTCCAGACTATACTT-----CATTTAAAAATGGCCC-TACGCTCATTTACATCCATTAACACTTTT-----------------TGTTTATTTTGTGAATACAATTTACCT--------------------ACTATTTTATTATT-------TTATGTATTTTCTTGG---ATATTTCC---------CTATATTATATTACATTCATATTTTGTACTATATCACTTAAAGTAAATATTAAAACATATTTAATATTCTTAAAAATTTATTAAAAAGTTGTATANTTTTTCGTTTCAAACTCATTACCTATTGAAAATATTATTAAATTTTTATTGGAAGTTCCTTGCTATCATATAATGTAGGGTATTATGAAAACACTTCTTTTCTTTATGCAAATCCGCATAAACGTAAT-CCCTCGCACATAATCACAACGTACA-----CAGTCGGCCAATAAAAGCAGTCCACTAACTTAGGCACGTCTGATTAAACGCGAAAGTACGCGACTTGCTGAAACCACCATCTTCCACCGCAGGCCACGCAGTCAACCAAATCCAAACAGAGTCGTGCTTATGAACATAGATAGCAGCGTGGCGTACACTTATATCAGCCCGCTTAACCCACGATTTAACCCCCCCAATTAGCCTTATTTGTGTTTAAATTGCATTAGGGCCAACAGCAAGCAACAAAGCAAAACCTAAACTAAACAAAA--CAACACACCATACGAGTATCAGAGCAACCAAATAAGAACGTCAAAGAAACACACGAAAAATTGACGCATTTGATGGTTAAGCTCCCTCTAAGCCGAGCCATTCAAAGCTTTTATCGATAAATTCTTGCTTTTCGATAAGTTCAACTAAGTGGCCACAGGGCTTAAGTGAATTTGTTTCGACTAAACCCCGGCGAAACAATCGTAGCCATTAACCCAGGCGATTGGTCGTACCCACATGTCAGGATTATCAGATACATATGCTTATATTATCAGAGCCATCGAATAGAGTACTTATTGAATTTCCAGACATATCGCCCACGTAATTACTTACACTTTTGATCTCGTTCATTTTGGTAAATTGTCGTCCAAACTCCCACAAGTCAACGCCGAACTTCAAGGCCCAATTGCGAACCCTA-AAAAAGTAGATATAAATT--------------AAATTGTA-----ATTA--------TAATTGTATATAATTCTAAAAATCAGCTTAAACAGTCAATGATTGGCTGTCATTTGGGAATGTCAAATTTTTTATATTAACCTATT-TGTTATGTTAAATTTGATATTTTAGTGTGCATTTCAACATTTGCTTAATTTACGGAATAAAAGTATCGCTTGCTCTTAAATCGTTAAAAAGCTTTCAGGTCATTAGCCTACAATACCATTGCTACTCATCGACACGTGGCTGATTTAAAATCAATTAAAATCGATTTAAAATTGCGTATAAATTATTTCCAACTCATTATGCTTAAGCCTACGATTGGTTAATGAGAGCCAAATATAAAATGGCTGCGAAAATAATGCAACAAATACA-TAAATGTACTTGGCAACACACTTGAACAATGTT----AATAAATA-ATATTTACTCATGGAAGACTTAAGGACAAAAAAGGTAAATCGACTATTTTGCAGGACACGACCAACAGGACCAACTCACTTGAGAAAGACCCAAGACAGCAGCAAAACTCATTACAGAGGACCATCGAATGGAATGGGGGAAACTCTCAAGGGTCGAGGGATAACAACAGGACCAACAGCCAACTATTGTGAAAACATTTGCCAAACATTTATAATCTAAACGCGAAAGTCAAAAGCAAAACAAAAGCAGCCCAACGAGTGCTCATAAAACAAGTCCATGGGAGGGGGGAAATGTGTCTAAAGCAACAGAAAATTGAAAATAAGGGGCGGAGGACCCGAAGTCGGAGTGTTGATACAGCCAAG-AAAAACGAGAAAAAAAT-GGAATATTATA---AAAAAAATTACGAACGAAGCAACGAGCAAAAACAAAATCAAGTTGAGCCAGAGTAAAGACCTTGCAGAATAATGCCCCCAAAAATATTTGGACAATTTTATGGCATTATCTGCAATATCAATACTGTGGCAAAGAGAGGGAGGTAGGTGAAGCCAAGGAAACTCGAACCGCAGCAACGTTGCGTATACGCAATGTTGATTATGTTGAGCCGACGGCGAGCCACCATACCAACGAGCTCTCTCTCTCTC------------------GCTCGCTCTCACTGCCATCTAGATACAAAATAAGCGCATGTTTATATGCTATATGGCCAACGAGGAAGGCGGATGGTGCAAAGTTGGTTGGGGGTGAAGAGACAGCAGATTGCGATGGGAAGGAAGTGCAACTGCAGTCAAGCGGGCTACAGACAAAGTTTTATGGCTCGAACGATGCCAAAAATGAATTTAAATTATATGAAAATTGTATTATAAACGGAAACTCCCGAGGAGGCAGAAACCAGAAGCAGCAACATCTCTTCCCGCATCTTCGTGGCCCGCAGCAATAAAGCGTAGACAATGGAGCGAAATAAAGTGGCCAACAAAGTGATTGAAATTGGATAATGCTGATGGCTGGCAACAACAAAGAGCTGGCAACTGATGGTAGGGTCAAGTGGTCACAATAAACGAGATCACACATGGAAGCGTTACTATGGACGTTGGTGAACGACGAGTAAACGANNNCAACAACAAAGAGCTGGCAAACTGATGGTAGGGTCAAGTGGTCACAATTAAACGAGATCCACACCATGGAAGCGTTAACTATGGACGGTTGGTTGAAACGAACGAGTTAAAACGAATGTAATATAAATGTTAATGACATAGTACGTAAGTTGATGGAATCGAAATGAAGAAAAATATTAAGAAAGTTACATAAAAACATAAAGTTAAGAACAAGCTTGGTAAATTAGAAATTGGAGTTTAAAACATTCCAAATAATATTCACAACTTCCTCGCAGCCCAGAAACAACATTTCAAAATATTCTTTGAAAAATATATCAGCAGGCATCCACAACAAAAATTCGGCTTTAAATATGAAAACCTAGTACAACATTCTATTCTAGTTTG--------GTTTTATCAAAAAATATGCTAGAAATACACAGACACACGCAGAGAATATGGCGAACAATGCACACACACACACCCA---------AAGGAACAAGAAAAACATTGAAAATCGGGTCCAAAGCAGCAAACTGCAATGAAAGGCCATCAACGTCATCTTCTTGGCCTGAAGTAGAAGAGATTCTTTTTTTTTTAGATTCTTTGGACTCTTTCTGGTGCCTGTGGTGGAGGCCGGCACAATAAAAAGTCACATTTTTACACATAGATATTCCTCCTTCCTTTTTTTGTATTTTTGTTGCTTGGCCAGAAACTTGACAATGGCTAAAACTATGCAT------GTATGTACGTGAGGATGAGACGGTGGGTGCTCAGGTGTATTCGTAGTGACTTTCAATTCTGTCTCAGCTTTTTGAGCACGAACCAACCACCTACGTATGTCATTCTCAAGTAGCATATGTATATGCATGCCCAAA-GCCATCGAACCAGTTCCATTGCCTTTTTTCCACTGTTTTGTTCAGCTCGGTCGTTTCACGTTTGTCTATGCAGTTTCTCACTTTTCGGGCGGAGAGTTTATGCCGATGCAGGT--------------------AGTAGTAGTCCCTTAGAGTAGGTCAATGGGTTTTTGCCATTTTGCATCATTGAAATTGAAATGAGTCCCCTTCTGCCGCTGCCAACAGACTTGAATGCGCAATCACAAGAGCGCACTTCAATGCAACCCTCAGCAAGAGCAGAGCTACTAAGATATTCTAGCAAATACCAT--ATAGGAAATAGAATTTGATTCTAGTAACAGTATCATATAC-------------------------CTGTAATTTTT-GATCAATT-----------TTAATGCTGAATACATGCTAGTTCGTTTTAATAAAA---ATCAATGACAAAACTCAATA-----------ATAAA-------------------AATAGGGAGTCACTCA---TATC-------------------CTGTGCCC------------------------------AGCTTAG------TTAAATCTATAAAG------------ATATGGATGCCTAAGTGACATGGAATG-----------ATCAATATTG-------------GATGCACA------GCCATAAACT-----TGATCAGGTTCCTCA--------------AGATGTTTGGC-------------TTGTGG----TGATTTAATAGTTCGCTTTCGTGTATCCCGAT--CGTTTTCCTTCATGATTGCCAACAGTTCTGGGGGAA--------------GACTGTATAGA-----TCGCCTCGCTTGGTGA-----------------AAAATCCGAATGGCTGGTATTCTTCGAGCAATACTTTGATC------TCATCTTCAAAAACA------CTGCC-AGGCACACCAAAT--TTCCTTCCAATACTCGCGG--------------AAATC--------------TCCTGTAAA------------GTCATG-------GGCTTTCTAAT--AGCCTTAATCCTGTGA---CTAACGACCGCTACACCAAAGTTAACAACTCTGTGGTGATTTATTTTACAAAAATTTTGATTCATTTTTT-ATTT--------------------------------------------------GATTATTATGGT-----------TTTGGATCTGACGAAGT-----TTACGTAAAGTGCTTTGATCACA------ATTCGAATTTGA-ATAG--------------GATAATATACA----------AAAGATAAAATTA-ACGATTTTAAGTACGAAGCTAGCTT-----AGCTAGTTAATTTGTTGTGTTCCGCGCTA---ATTCGAAATCCCCTT---------------------AAATAAAACTAAGTGGTA-----ATTACGACTG-----------------------------CTGGTAG------GTGGAAAATAA----------AAACC------------------AAAATAATGCGCTAGACATGGC---------------------------ACTGC---------AGTCGCTTCTGTT-TGTGTCTC-TGGTTCAACTTCTGCT-------------------TAATGCACT---TTCACTGT-------------------------CATTT---GTCATAAGTAGT-----------------------------TAG------TGCTCTGTTTGC-----TTCCTTTTTGT--TGATTTT-----CCTTTATTTATTCACTTAAG---------CTGCCTCCACGGTAAT--------------TAGATCTGCCACGCCCAAGAGC--AAAAAAGAAAAAAACAGCG----AATTGTGTCTTA----TGCAAAATGGTTTTAATCAGCAAATGTGCCAGTTG--------------------------CGCCAAATA--AACAATGCT----------------ACTA--AAAAG--GAATAACAATTTATATATAATTTAAAT-------TAAAACATT------TGTAT-TTA---------------------------------------GAGATGCAATCGT----TAC-TTGTTTT----------TTAACCCCTT-----------T-------TTTGATAAATATAT-------------AAATTAA------------AATATCAATT--------------ATAACTTTAAAG------------AACG-------CCTTTTCGTTGATCC-----------CTATTTATTAAGTACAAAAACT-------------GAGCCAGTT-CTTATGTACCATTTAGAATTTCTTGTGGCACATAACGAAA-GTCCTTCAATTCGATTAATTGCAGCCGAGTTGTGTGAGTCCTCGAATCGATCGCTCATCTGCAGGTCGTGCCAGAGAACGAATCATGTAACAATCGTGTTGACACAGGACAGCATGTCCTCTTTTCCACC-ATTTAAAGTTTTCTGGCCACGGCACGTGACCCATAAGACGCTGTCAATGCAACTGGCTTCGAATGGAAAAGGATA---AGGGG-CCGGGGATGCTTAAGCAAACGAGGCATGCATTAAAATGGCGATGGTAGATGGCTACAACTACAACTGAAAATGAGGCAAGTGAATGGGCTGGCGCAGTGGG--TAGGCCTATGGAAAACCCGTTCAGTTCGTGAAGGCCAGTCCAAAAGGAAAAGCGAGCCAGCCGAGGAAGAACAACGTTTTCGACTTCGCCTTCAATGGGCAGCGGGATTTGGGTCAAAGCAAAGGCATTGGGCACAGGACCATTTGCCTGCTATAGGACCAGAATCCAGAAA-CAGGACCAACTTCATCATCGTCACCATCGGGGCATGCCAAGACATAATCGTCAAAGCTGGACCCTCAAGGCAGAGGCAGAGGCAGCTCGAGCGGCCTGCTTGCTTTCGCCTCCTGCCAGCAAAAGTTGAAATAAATTTAATTGAATTTCTGCAGTGACATAAAGCAAACGGCAACGTGGACACCAGGGAAGAAACGGGGCGAGTCGAGTCGACTCGAGTCGAATAAAACCCGGCCAACAGCGAAAGCAAAAGTTTGTTTT-CAAATTAATGAAATTTATTTTACGCATGTGCCACAACATGTCAGCAGTCCAAAAATAACGAGAATTGAAGAGCAGTCAAGAAGTTAAGAGA--GTTTGATTATGAAATGGCCAGGATTTTAAACAAAAGCTGAAACTAATAGGCCGTAAAAGGATGTTTTTTTTTAGAAAATGGGCTTTACTAACTAA-------------------AAATAAATG------------TTTCAACTA---------------------------------------TGTAACTATTATAACCA--------------TTATTAGAATTGTCCTCG-TTCCGTTTTCCTTGGTCAGCAAAGTTAACCAACAGGCAGAAACGCTTCAACAAATAACTAATTGAATTTCAACACAAAAACCCCACGCCAAAACTAATTTCAATAAATAAAAGTGACATTAGATACAAAAACACAGACCCAAAAAAAATCACTTAGTGTGTCTGTTCCGGTTTCTGGTCTCTGCCCACCCCCCGTCCCCCGAAATTCCCATCAGTCGACAGTTGTCCTTCCCTGCAAATGGCAGTTGGTTTTTGGGTTAATTAGCCAAGTGAGCGTTGCGGTTACGTGTGCTGTCTTTCTCTGCACCACCGAACCACCGCACCGAACCACCAACCAACCACCCACCCACCGGGCGCCGTGTGAAGCTAATTGCAAAATCCTATTATATATCCATTAGATACGCACACTGCGAACCATCAGGCAAAAAAGTATCGCGTCGCCACATCAGAAAGTCAGACCCGCATTTTTTCCCTAACAGTATGTATAAAGTTTATAAACATCTTGTCGTATACTTAATGGGAAAGCACTTTCGTCATCTATGCCATTTTGTCATTCATTATTTTTCATTTATGCGCATTTTTAATGAAATTGGCTATTTCTAAGACTTTCCCACCAATATGCTTCTGGTACGAAAACGATAGCTATAACTATAAAAATCAACAAAGAAGGCTGAGCGAATTTTATTCTAATCTGTGTGTGGTAAACAAAGTAATAATCATAAATAAA---------TCGGTCTATAAACGCAAACGAATGGCAAAAGTTTTACACAAGAGATTTTGCTACACATAAAATGTTGATGCATGAACATATTTATATTCGAAATAGTTGCTCAACTGAAACTTTATGGGTCATTAAAAGGGATTTTTTTT---AATATTTTGACTTTGCAACAAATGC--AGTGTTCTAAATGTTTATAAATTTAAGAAGATTACTGTGGTTGTAAATTACAAAACTACGAATATAATTACTATTTAAGCTTCAATCTTATCCTAAAATTT----AATTAATTTTTTGCTTCTTGTTAACCCTA--AATCTATAAACACTTCACTTCTACCGTCAACACTCCAATTATTTTAGCTCAATTATTTAGGCAACAAATGTCGCCCAGTCAAGAGTAAAAACAGTTTAAATTTGCATACGTATTTCAGCAGTTTGTTGAATTGTTGGCGAGAAATCGGTGTACATTGTATATATA----------------GTATAGAACAATGAGCAGGGGAAAAACGCCGCAGGCACAATAAACAAATTTTCAATTAATTTCCTGTCCGAGGAAATTGCCAAAATATTTGGCAAAATGCATAATTGAAACTGTTGGTGTGCCCAGTCGGATGTCAGATGCTGGATGATGAATAATACTTACTCGTTGTGCGGTATATCCTCATCCTGATCGGCGAATGCAACAAATATGTGCATTTTGAATATAAGCACACCCAGCACAATGGCCACAAAGCAGCTCCAATGTTTGCTCTCCATTTTTGCTTGTTTTGCTGTCCGTTTGCGTATTTATGTGGATCAATTTGTTTTTGATTGTTCACGATTAAATCCCTCGTTT-GCGGCTAGATTCACTATCGATTGCTTTTAATTTCCAAAATGTATAAATTCTTTTTATTGTTTCGTGCTCGGCACATGGGTTAAACACCACAGAACAGTTCACATATGAAATATAATTTCCGTTTTAATTGATTTCTTTTCACCTATTCACAATTTTTGGAATATTTTCTATGCATTGTTAGAAATAATTTCAGTTTCGATTGCGTTTTCATTTACTTGCTATAATCGCTTGAAGCTCACAAACTTTTTGTTGCCAAAAGTCTGTATTGCATTTTCCGGGTATGTTTAACATTTTTTTATACCTATTTTGCCCGGTTTTATTTTTT-GTTGACAAGTGTTAATTGAGCTGGAAGTGGGATATGTGGTTAAGTGTGT-TTTTAACCTGAAACGGAAAACGAAAAAAGTATTTGTTATTTAATGTTAAAATGGTCACAAAGTTT---TAA-----------------ATTCAAT-----AATGCCTGTAATAACTTTATTGTACATTTAGCATAT------------------------------------TATATGA--------------------------------------------------------------------------------------ACAAAGA----CTTTGCACATGGGGAAATAT--------------------------AATATGAGTATATG---------------------------------------------------------------------------AATCGAATACCCTGTTGGATCCGTAAACAAGAATTAA------------------------------------------------------------------------TAGCAACGCAATAAATAT-------------CAATAAATT---------GATGTTT-----CAATTTT----------------------------------------------------------------------GAAA-GGTAGAA-----------------------------------------------------------------------------------------------------------ACAACGAGTGGAGAAT----------------------CGTTATATATAC----------------------------AAATACATA--TATTC--GTCTATCCAAAACTTATTTAAATATGCGAAAATTTGGCCTGCGGCCTTGCTATAGGTATTTATTTTCGAAAATAAGGCAAAGAGAACTGGTTTACGAATAGTTTTATTTCGGTTCACAAACAGACCAGAAATATTTCAGCAATATATGTTTTTACGATTCTGGCTGTGGATGGGG-----------CTGAGGCTGATTCCCCCTGGCTCCATGTGGATTTGACCTAGAAATGCGTTTCCACCCACCGCCTCGCACGCACACAGTTGCAGTAGCATAACTCACTCACACATAT--------GCAGAA-AGGCGCAACTTCGTGATGTATTCGAGCTCGAACTCGAACTCGAAACTGGCGTACATGCGCAGTGTGAGAAGGCGGCCACACTCATTCACCCGTACTCCTCGTACTCTTATTCGCCAGAGAATCGTCCTTTTTTGTATGGGCATGCCACCCCCTAACGGGGCGCACATTGCCATACATCCGTTTCACCAAC--ACCACCCACCCCCCGCACCCTTGTGTGCGTCCCCAAGGATATCGCGTAATAATTTTCATTAAACACGCTGCAAGCCTTTGCCTGTTCCGCAGGCCAACAACAACCACATCCGCAAGGAAGAAAGAAAGAAAGAAAGACAATTTATTGCGGCCAATACGCACTCAGACATCCACATGCCCACA--TAC-CCACCACCCCCTCCCCCTCC-----GCATATCTAAATATGTGTGTACATAACCGGATTTCGCACGCTTTTCTGATTCCCTCCCCCGTTTCCTCATCTGCCTCAACATCAAAAAGTTTGACAGAAGTGGAGCGCCATCCACGCTGGGGATGCGACATCGAACCGGCACCACATGCACAACGAACAGAAAGTCAACGACTTTGTTGCAGGCCCTCAAAACTAGGCAACTTTACCCATAATCTAACCAATGCATTGCAATGTTGCC---------ACAACTTGTTTAAATCTTTGCTTAAAAGAATACATAGGCATAGCAAGTGCAAATGAGTATGTGAAATCTTCGCTTTTAACATATTGTGGAACGTTATATTTT------TATACTTT-----------------------------------------AAACTAATTCTA----------TCTA----------------------------------------------------------TCATCCATCAAAGGAAAATGCGCCTAAATATGTTTGATTTTAT--ATTCTA-------CAATAAAT-----TAAAGAAAACT-------GTCATAGACATCGTTATACATTTT--CAAGATATTGTTTAAAATAAAAGTC---ATGAA----------ATGATTAACT----------TAACTTAACCTGACCTTAAAAAAGATACTCCTCAAATATGGATTTCGTACTTTACAATTAATTAAATCAGAAAATATAACTTCATAAATAGCTGCCTTTCTAAAAAA--TAGCACATTTAAGATTACGCCATCTTAATAGCCTTTTCGAAGAGGTCTCGG-TGGGTAAAACTGAAACAAAGTAATAGTGATGATAAAAATAAAAGCATGTGCAACATGGCGTATACGCAACGTTGGCATCAGGCAACGTCAAACGGACGAGCCCATTGTTGGAAAGTGAAAGTTTATAGTTGGCGCACGTTCATAAAGTTTTGCGTGTTATACAAAAGATTTATTATATCGCATATATCGCTAGCTCCTGCCATTCTTTTTTCCATTTCCCC-ATCCTGCGCATTCGTCCTTTCCCATCCCGAGTTTAACCC---ACACACACACACACATTTTGCCTCTCTGTTTTGTTTGCCTTTGCCGTTTTATGTTTGGCCTGACTTTTTGGTTTTGTTTGGGCCGCACAGAGCGGCAGCTTAAAAGCAATATGGCCTTGGGAGTTTTCGTAATGGAATTAATGTGCCTGCGAAAATTTCTATAGACGG-CGTACAAAACTTTTTACAACCAAAGACGGATATGTCTGTGTGTCTGGCTGGATAAAATGTTGATAAGTTATAAATCTGTTCAATGTTCGCCCCTAAACGGGCCATATGACGTATTTATTGTTAGAATTTGAAAGACCCTTTACATATTTGTTGGCCATTGGTTGGGTAGAATATAATAACTGATATAAGAGTTGAATAACTAATAAAAA--TTGAAATAAAAAGTTTTTTATGGCAACCATTTTGAT-----CTAAT---TATTACAAAACAATGTGATAAATTAGGCTCATAAGATTGCCAATTTTTT-CAATGATTTTGAATAGGTAGA--GATATCCCTGACTGTGATAGACTAACAAGAAACATATTAAAACGTGATGCCCAAAAATAAAATAAAATCCTGCAAATGACTTGCCGCACACACACACA----TCCCAGCATACAGTGTATATATTTGTTATATACGGGTAAACAGCT----------------TACAACCTATGGATGGGGATTTATGTGGAGTTGGGGAATTGGAAGGCCAGCCAGAGGTTACGGGGTATTGGTCAAGCCTTGAGATTTTACGCAGCTGCGTAAGCTGCGTGGCTATAGTACACGATAAACCGTTATTATGTGCCATGTGCCCCCCTTGTGAGTGTGAGTGT------------------------CGATGTGTTTTTGGGGGAGCGTGCGTAGTAGTAAATAGTAAAACGGCGTAGCATACTTCTTTGGGCGCGCAAAACGCAAGGACCTCCACGTACACACACACACACACACACGCACACACTAGAGCAGCATTCGTTCTTTGCTCGAATTTTGATTTATGCTCAGAGCAATTGAAACTTTAGCCAATTTATGGGAATTTAGTGATTTTCGC-----------TTAGTTATTTTGCTTTTTGTTTTGCCCATTTTATTGTGCAATCAACGGGGACGCACTGGCTCTCTCTCTCTC----CAAAGGACTCTTCTCTTTCTCTCTCTCGCCCACTTTCTCACTTACTTGATGCTCCGGTGCGCGCCAAATTCGCAATTTCGAATTTCGAAGTCGAGTGTGTGCGAAAGTCTTGACCAAAAACAAAGTGGCCAAGGTGGCTCG----GCTGAGTGGGTGGGTGGTGCAGCAGGGCGCAGATTTTCCGACACTTTTTACTACGCGACTTTCGAACTGGAGAAAGCGGCGCGACTCGACGCGAGAAAGCGAGTAGCGCGTAGCGGAGAGACGAGACGAGAGATTTATTTGGCTGCGCGGCTCCGTCTCTTCGGCTTTTTGGCGCTCACAATTATTGCACCACCACAGGCACTCGCTCACGTACATACATTATACATATACACAGATATCTGTATTGGATTTTTTT-CCAAAGTTTGGATTTTGAAGATATCCTGCGGGGTATACAGCGATTTTCGAACTGGCTGTGCAACTTGAAACTAAACTTTATGGCCAGCCAAAAGCACTTTAAGCCTTTTA-GTGTGAGAATTAATATTGCACTTTGTGTTGGTACTGGTTTTCGCTT-TGTGTTTTATCGGTTTAGCGGATTGCATTGGGCAGAATGGAATTTTCGTTTGGACGCGGTTTCTGCTCGGAACGCATCCACACTCGCCAGATTCTCGCCACGAACTGAGTGTGCTCTTTGGGGCCAGATAGCTGCTCTTGGGGCACGATTCCTCGATACCTCGCCATTCGAACTTGCTTCCTCTCAACTCGAATTTGGTCAAAACCGTTGGGGTTGCTTCGAGCCAGTGCTGCCAGATGGTTTCGTTACCCTCTGTTAACCGCTCCCACCAC---GCCAGTGGTTCAGAATGTTAGCAGTTTGCAGAGCTATCGATATAAGGGTCAAAGTGCAACCGTTCTGAATTGGCGCAATTATTTGAAATACAAAGCGGTTAATTTGAATGGTAATTCATTCAACAA-------------------------------------------------------------------------------------------------------------------------------------------------------------------------------------------------------------------------------------------------------------------------------------------------------------------------------------------------------------------------------------------------------------------------------------------------------------------------------------------------------------------------------------------------------------------------------------------------------------------------------------------------------------------------------------------------------------------------------------------------------------------------------------------------------------------------------------------------------------------------------------------------------------------------------------------------------------------------------------------------------------------------------------------------------------------------------------------------------------------------------------------------------------------------------------------------------------------------------------------------------------------------------------------------------------------------------------------------------------------------------------------------------------------------------------------------------------------------------------------------------------------------------------------------------------------------------------------------------------------------------------------------------------------------------------------------------------------------------------------------------------------------------------------------------------------------------------------------------------------------------------------------------------------------------------------------------------------------------------------------------------------------------------------------------------------------------------------------------------------------------------------------------------------------------------------------------------------------------------------------------------------------------------------------------------------------------------------------------------------------------------------------------------------------------------------------------------------------------------------------------------------------------------------------------------------------------------------------------------------------------------------------------------------------------------------------------------------------------------------------------------------------------------------------------------------------------------------------------------------------------------------------------------------------------------------------------------------------------------------------------------------------------------------------------------------------------------------------------------------------------------------------------------------------------------------------------------------------------------------------------------------------------------------
>droSec1:super_3:1907874-1936440:+
-----------------------------------------------------------------------------------------------------------------------------------------------------------------------------------------------------------------------------------------------------------------------------------------------------------------------------------------------------------------------------------------------------------------------------------------------------------------------------------------------------------------------------------------------------------------------------------------------------------------------------------------------------------------------------------------------------------------------------------------------------------------------------------------------------------------------------------------------------------------------------------------------------------------------------------------------------------------------------------------------------------------------------------------------------------------------------------------------------------------------------------------------------------------------------------------------------------------------------------------------------------------------------------------------------------------------------------------------------------------------------------------------------------------------------------------------------------TGGTGTATACTTTTGCTA--TATCTAAATCAATTTTT-AGAACCATCATATGCTAACTATAAATTTCAGAGTGATTTTATGATCGCATACCAGGCA--ACCACCCAGACGAAATCC-AACAAATTACTGAGCTGCTGCAAAGGATTTAGCCAAGTTAAGGCACAAATTATCTTCACAGATTTCACTTGGTGCCCACAGTATGCATTTTCATAAGACGCAAACAAGAACTTTAGCTGCAGCGAAATTAGACCCAGTGGGGGCAGATCCCTGCTCCGAAGGAGGACAAACACCTGCAGTTATAGACACCACTGGGGATGGGCCACGCCCCTGCCAATCCCACACTCCCACTCCCGGGAAAATAAGGATAGGGAATGAGAACTTGGTTGCACCTGAAGATGCTGCAGTGGCTGCCGAGCTAAGCTGCATGTGGGTGCATTGAAATAGTTCAACTACTTTTGCACAATGGGGACGCAGAGCAGGAAAATAAAATAAAAATGCTTGAGCTCTGGTGTTCTCGGGGGCATGGGAACAACCAGTCCGAGTCTGAAGAAGATTTCAATGTAAATTGGCTGCCGTTGGGCAAACGCTGGTGCCACGGGAATGTGTCAGCGGCTTAGACAAATGGCAAGGGTTGGTATTGGGGAAAGAATGCCAGATAGAACGGGGGTAGTGCCGGTTTGGTGGTGGGATAGAAAGTTGTTGT---GAAAACTTCTTTCCAGGTGGGGAGCGCCAACTCTCAAAGTTATTTGCACATTTTCCGAGAGCTCGAATTAGTTAAGGAGTCTTAAAGTTTGCCCAAAAAGGTGTTGAGTAGCGAGCTAGTTAGGGCATTAAATAATAAACACTGCAAAAGTGAGTCAATAGAAAGGAGCACACTGGTGGTAAGTGGCAAGGAAGTTTCTATCGGATTTCGAGTCTTTGGTCGGCTGCAACCAACTGAAAGTTGGTTTCAATGGCTAAAGGGCGGTAAAAAATAGCACAAGTTGCTTCAAAGTAGTTATTCAATTGGGCCAACTCCGATGATGGCTAAAACTACCTGGAATATAGTATGAGAAGTAA--------CATAAA-AACTTTTAAA-TTGCATTCTAAATGTATTAATACTATATGACTCGAAATTC------TGAAAATGGGTAATGT-GAAAAGT---CCACCCCATTTATGCAACTTAAAAGATGTGTACAAAGAAATCATTGCATCATGAATGGCACTCTCCAAGATGTCATTCATCTGAACCCCT-AGTTATTTGCGCCGACCAACAATGTCATACCCATGTAAATAATTGCCAACATGCGTAGTCGCTTTGTCTAATACAACTCGGGATGGAACATGGC----AAAGTTCAGCAGACAAAACATGGCCGTGTATTATAAAATATTTGTTGTAAATTTTTTCTCCAACAATATTATGCACTTATGCAAAGGTCGAG-----------------AAATGCACAGGAAGGGGGCTGAAAAATAAAAAAAAAAAAGTAGAAGGTGTCTGTGTGGCGAAAAGGGTTGCATATAT--------GGATGGAACGGGTGGGACTTTGGCTTGGAGACCCGACCCTGAGCAATGCCCTCTCGCGCACGATTCTTAGTTGACACCAGCTGGCTTCCCTGTCGCTCGTCTGTGCAGCTGTCGACATCTTAACATTCAAAAGCCAACAATGACAACGCCAAAGATGGCTGCGAATGAGTATGGGTATGAGTATGGGAATGGGTCTGAGTCTGGGTCTGGAACCGGGTCTAGAAGACCGAGAACGAGACTGAGACCGAGACCGAGGAGACCTGCTCGAATGTCAGCGGTGCAGTGTCTGGGTGGTGCCGGAATTAGCAAAATGCAGCCACTTGCACGCAATTTGTTCGCCAGAAGTATAAG-TCTCTGGGCGTTGGCTGGAGCAACAGCCTGAAAGTGTGCTGTGTGCAAAAAACTGAGC----GCTGGCTGG------TTGGGAAAAGACGAATACGCGTTGACCATTTGCCAAGTGAAAAGCCAGATCCAGCCGAATGATTTTTCACTCCAGTTTTTTCTTCCCTCACTGGATAATGCGAGATATGTGTTTAAGCCACCCTTCGCTTCCCTTCCCCTCCCTAACCCACGACCTTATTCAGCGAATTTTTCTCCAATATATTTGCCATCTGAATGGACGTGCCAAATGTTGAAGCAATAAGTTGTGCAGCCGAAAAAGAAATTTATATTACGTTTTAATATGAGTTCACCTAAATATTTAAAGAACGCGGTGGTGCCAGTGTCGGATGTTCTTTGAATGAAAGCCCCTGATTAGTATAAGTAGACCAGTGGAAAAGAAAAA-------TAAACTGGCTGACATCAAGTGGGTGGCACCTGTTCTGCTGCTACCTGACCTCTTCAAGTCGACTCTGTTCTGCTTCGGTCTGTCTGTCCTGGCCAAATCTGTTGGGTATTTTTAGCCACAAATGCGACTGGATGACTGGGCTCCGACGACACATTCACACATTCATTTGATGCTTTCTACTTTGGGGATTATAAACAC-TTTTCCCCCAGCCAAAGTGCAACTTAGCATTGT--------------------------------------GGATTTCTCCCTTATTCCAGGGTAGAACT---------------AGTCTTTGGAGTAAGTGCTGTGAGCTGCGTAACGTTCTCGAAAGAAACACGGCATTAAGACGGACGGACATTGCCAGATCGATTTGGATATTGATCCTGATCAAGTAAATATATATACTTTATGTGGTTGGATACACTTCTTCCTACCTGTTTTTCATACCATTCAACGAACTATAAAACTATATATAAA------ACTTCATATAAAAACTAGTAAAGTATTCAGCTTTTAAGCCACTTTATGCTGAGTCATGTTCGCCAGTATTGAATGTCAGGATCCGTAAATCTATCCCAAGTGCAATTACAACATTGAGTAAGTGTCAAGAAATTTTGGTGCTGCCATTCTGAAGATTCTTTTCTCTCTCGTCTTTTTTAGTTGAAGGAAAATGCTTTTAGTGTAAAGACTTTTTTTGCAGCGTTGTTGCATGTTTCTATTTAAAAAT-CCCAAACAGCCTTCCAATATACTCAATACACATAGACATACCCACTTGCCCTCCATCTAGCAATCCATCTCTCTCGCTCTAGCTGCTCCTGCCCTCTCGCTTGCACAATGTCAACGTCAAAGTGCAAGTGGCATTATGGCAAAGAAGTCAACATCGCACAGGATGTGGGAGTGGACGGGTGTGTTTG----GGTAGTGGGTGGTGTGGCTAAAAGGAAAACGAACCAAACAGAGACACTGTGCAAAAAAGGATTCACCATTGGCC-ACCCAAATAAAAGGCAAGAGATGAAAATATTTTTGTCAAGTAATTATGTGAGGTGAGGAATAAAGGATTCGATA--AACATATAAGTC-AA-ATAATTATATGATTTTACTGTATTATATATATAAATAAATTAA-AATAT----AATTAAATAAGTTAAAAAG--TAAGA-CAATTT--TATAATTC---GCC----------ATTATCAACCAAGGACA----------TCATCACATCAAT-CCGGAAAATGGCCAAACTGCCAGCTCTGTTCGAAAATGAATGGCACACAGTGCAGGGGGCGTGGCACAGCCTTTTTTCAGCCATTAAATGCAATTTTAAAGTCAATTTTAGCTTGCAAACGAATGCAAATAAATGCTGTCAGCGACAGGACGCGATTAGTGGGAGTACAGTGGGGG---------------------TGGTGCAGGAAAAAGCGAGGTCCTTAAAGGCTTCAGGTTGCACTGGCAGTGGCACTGGCAACAGCTCAGTTAAAACGGCATTGACAGGCGTTGATAGATATCGAATTAGCAACGGCGATTGCCATTTGT----CTGCGTACAAATTATTACGCATACGCCTCCGAACAAAGTGGAAAATGAGATGCGTGCGTGCATGTGTGCGTACGAGTATTTGCGGCATCTGCAGTTCCCTTTATGTTTACAGGCAATTAGCATTTAAATGCCGCACCAAACAAAGGGCAACTGCAGGTGCCCAACCGAGTGATGCGATGC-----GATGTGATGCGGTGCGGTGCAAGGCCAATGGTGGCAATGGGGCATGGGAAAGACGGAGGGTGCACATATAGGTCTGGCATAATAACGTCGATGGAGGTTGATGCCGAGCCGAAGGGCAGGGGCAGGGCCAGGGACCTGCAGGTGCTCGGCTGGTCGCGCTCGAGTTGCTTTTCATTATTTTTCATGTTCGACATGAGCGCAAATTGTCGACGGCAGGCAAAGGGGTCCAGT--------------------------------------------------------------------------------------------------------------------------------------------------------------------------------------------------------------------------------------------------------------------------------------------------------------------------------------------------------------------------------------------------------------------------------------------------------------------------------------------------------------------------------------------------------------------------------------------------------------------------------------------------------------------------------------------------------------------------------------------------------------------------------------------------------------------------------------------------------------------------------------------------------------------------------------------------------------------------------------------------------------------------------------------------------------------------------------------------------------------------------------------------------------------------------------------------------------------------------------------------------------------------------------------------------------------------------------------------------------------------------------------------------------------------------------------------------GGGGCTCCAAATACTATAGCACTTAGTACGCAGATTCCAGCCAGAAACGATTTAAGTACCATAGACTGTGCTCCCAACGAGGTGCGTCTGGGAATATCACTTTGAGTGAAATACCCAACGCCTTAGCAAAGGCACATTTA-AATTTGGAAGCAATCCATTTTTAATGTTTTCCTCCTGGCAATGAGTCGAATAATTAAAACACTATCATAATATTTTTCGTAATATACAGTTCAAACATTATAAAAGTTTAATCAAGAGTGATTTGACGTATAATGCACGCGTTTTTGTAATCAC------GTGTGGGGAATTAAAT--TTTATATTGGGCATT-----TTTACGACTTAT--CAA---TATGAATTATCAATGA-----GAAAAGTAAATATTTTGAATGTTTAATAAACCAAAAAACAGATTTAA------------------ATTGTATATTTTGATTTTTATTG---------------------CGGGATATAATAATAACATATGTATGCATGC----AAAATTCTTTTAAAAA----TTATCGCGTTTGTTC-------AACATTCCACCTGCATTAGCAGTTGTTTATCGACT----GTCACAGAAATTCCAATTTGAATACGTTGTACATATT-------ATATATA-ATAT------AATATAATATATAAAACTAGTTTTCA-TATTAGGTTGTGTTATCCACGTTGATGCTGCCGATTTACACAGTCGAGGTGGCTTTGAATATTATTTACGTCGATCACCAGGTTTCCATTTTTGCTATAAAATCCACTGCCACATCCTTGAGGAGCAGCCATGCAGCATCCCACAATAAGGCAGCCAATTAGCAAGAGTAAAACGAAGGTTCGCGAATCCATTTCAATGCGTTCTGTTTGTTGCGATTAGCAAAGTGATACTGTTCAACCATATCAGCTTTGAACCCAGAGTATATACGATTTTATTCCAATCGGGAGATTCCCAGAATCAAATGCCACGTAATACAAAGTATTTATTATAGCAGATCTCTCCGAGCTCAAAACACGTTGCTTATGGAAGGGAAATCCAGTACGAATAAATTGCTTTATTAAG--------------------TTAGTTGTATTAAGAGGTCTACAAAGATATTTTCCTCTAAGCCAACTAACTT-------CCCCTCAAACAACGCCTCTGGCATACTGAGCTTGTCCGTCAGCTTTAAGCCAATAGTT---TATAAACCG----------GTAAAGTGGGCATCGCCCAGAAGCTATTTCCACCTATCTCTTATGTAGCATAGCAAATGCACATGTTGCATTTCTGGAAAAACCAAGAAAT-TGC------ATTGATTTCTTATTCCCGTGATGATGGCAAAGTTGAATCTGCACAT----TTCAGTTTAAACCTAAATTGTATTT-------------------------GGGTTAATGCCTACTTTT----ATTTATATTCAA---------------------ATTTA---------ATT--ATTATAT---TAT-ACATTTA-ATATTAATTATTAGATAACTTCTGACTGTATTCAATATAATCAATATAATTTAATCACGGGTATACGAAT-----------ACATGAGCTTAAGTATAAGCTCCGAGAAATG------GTGACTG--TTTATGATGCTGTCACGTCCGTCGTTGTTTTTCTTGTAGG--TTAATTATTAATTAATGATGCTTCGTATGCGTTTTTCTTATGGGCCAAGGG-----GAGAAATTTTGGAAAAATCTG---C-------------------CCGCTGTCCGCAAGAAAATTATTGTT------GAA--------------------------CCAAACA-------------AGCC-------------------------------------------------------------------------------------AAAACA-AAAACCTC--------------ACAGAAA---------------------------------------------ACAAATTT-----------AATCGA--TATAATGACG----------------------------------------------------------------------------------------------------------AAAT--------------------------------------------CATAAAAAGAAAGCCCCCATTAGG-----GGCTCAGGAGGAAAGTTTCCAGCAGACG-AATTGCCTGACATCGAAGACGA--ATGACTAAACGCAGA-----GAAAGGAGCTGGAAGAAGTGTGGA------------------------------------------------------------------------------------------------------------------------------------------------------------------------------------------------------------------------------------------TACATATAAGCTTGACAGCATGAGCAACATATAAAACTACGTTCTCTTACACTTTTGCCTCACAAAAAGACATAAATAAACTCGAAGAAT-----CGGTAATCATAAATAATTATAAATATATACATACGTTCATATTTATGCGATAAGGCTAAGATTCTT-TTTCATCTCATCAATAAGTGCTCAGAACATTCTGCTTTCAGTTTATTTCTCGACGTAGACTTGAATGGATTCAATGTACGGAATTATTGCAATAGTGTCGCTAATCCTGGTCGCTGGTCAAGTCCAGGCACAGGGCCA------------------AAGTTGCGGTGGATCAGATAATCACCATTGCGTCGCGCGTCATATGTGCAAGAACCAAATTGATTTTCGAATGGCAATGTCATACCGCAACCTAGGATGTGTTTCCACTGGGATTTGCTGCCCCAAGAACCGAACAGTAAGCATTACAATTTATTGGGACAAAAAGTATGGAGGTTTT------------TTTTAAATGCACGGCTAATTAAACCCGTGTTACTTGTAGAGTAAATGAGTAA--TTGATTCGTTGAAAAGTATGTAAGAAGGAAGCTAGTGATCCTGATCAAGCACTTATATTCTTTATAGAGTCGATAAATCTGACTCTAAAGTGTAATTCCATCTAATTT--ATTCCTTTATA-CATTTATTCCAGATCCAGGAGCCTGTCGTCATCATTAATGAACCGATAGCTGATCCCCACTGCGGATTTGTCAACTCGAAAGGTGTGACCTTCTCATTTAGTGATGATGGTACGGGCTTGGCCCAGGAGGGGGAGGTACCATGGATGGTGGCCTTGCTGGACGCCAGAACCCGCAGCTACGTGGCCGGTGGTGCCCTTATCGCTCCACATGTAGTGATCACGGCCAGGCAAAGGAGCGAAAACATGAACGCAAACCAGCTTGTTGTGCGGGCTGGCGAATGGGACTTTAACACCGCTACCGAGCAGTTTCCACATGTGGACGTTCCCATTCGGTCGATTGTCCGTCATCCTGGCTTCAGTTTAGAGACTGGGGGCAATAATGTTGCCCTTGTGTTTCTCCGCAGATCGCTCACAAGCTCCCGCCACATAAATTCAATATGTATGCCGTCGGCTCCAAAGAATTATGATTTCACCCGGTGCATATTTACGGGCTGGGGAAAGAATTCCTTCGATGATTCCTCCTACATGAATGTCATGAAAAAGGTATTATTGCCGGTGGTCCCAAGTCGTACCTGTGAGCAGCAACTTCGCCCCTATTACGGAAACGATTTCAAACTGGACAACAGCTTGATGTGCGCAGGCGGTGAGCCTGGAAAAGATTCTTGCGCGGGTGACGGTGGATCCCCGCTAGCCTGCCCAATGAAAGACAACCCGAATCGCTACGAACTGGCTGGCATTGTGAACTTCGGCGTTAGCTGCGGATTGCCTGGCGTCCCGGCTGTTTATACAAGTGTGGCTAACGTTATCGGATGGATTGTAATGGAAACTAACAAAGGGCCGATACCTGAAGAGCGGGAGGAGGTTCCTTACGCAAGTCCAGCACTTTCTGCAGGCACGCATCTTCAACAGTGGAATCAACCGAACTATGGA------------------------------GGGCA--TCCGACAAGCTA----------------------------------------------------------------------------------------------------------------------TCCAAATGTTGATTCCATTCCATGGCAGGTCCTAGAAACTAATAGTGATCTTGCCAGTAGTCCGTACGTTAGTTA---TCACCCTGTTGAAGACAGCGGGATCAACATTTCCTCTGGTGATCATGGAAATGAACAACAAATTATTAAGCCCATTCAGGAAGACAAGCCGAACGAGCCAGATGATTTTTTTAATAGCGTATTTTCAACCACAATGGAATACAGTTTCGA---TTAAATTTGTATA---------CTGAATACGTTG-------------TTTGTGTGTGAAAA----------TGTTTAACTTCG-------------------TATTAAAGAAAACGGCCGAGTATTTATGGTTGATAC----------------TAGC-GGATTTGCTC--------TTTCTTATAGTAG-----------------CTGTTCAGATCCAATTGATT-----------TTGTTATCGACTA--TTCACTGTGTATTATTAACCCA----------------TCGTGGCCCGT-----GCAAATTACC-------CGGATAGCGAGGGACTTCATTGACACGCAGTGGACACTGTGGAGTGCCACAAAGAGAGACAGACCGCAAGGACCGCAGAATGGGGATGTCCTCGGTGACGTGGGCGTGGCCAGCAGTTAGTCCTTTTGCCAGGAGCGGAGCCTCGCCTCCCGTCCCGTGACACTGCTGGGCACGCACACGCAGCAGCTGCGGGCACCATCAAAAACTTGGGCTTGTGGCGGGCGCACTTTAATTTCAATTTGGCGCCGACCCCTC--AGATTCACCACCGCCAGTAC-CACCA---TCGCAATCAGACTGGCCCCACGGCAATTTATTGTTTTCCACTTTACGCCAGTGTCCCTCTGGAGACGGTGTCCTGTGTCCGCGTGTTATTGTTTTGTTGTGTTTTTTAGTGCCGACCTCAAATTTGAGAGTTGGGGGGAG-----------------------------------------------------------------------------------------------------------------------------------------TGCCTTCGCCATTCCCTTGAGCTTTT-GAGAGATTGAGCCACTCGTCAATTGTAG---GCACATCCAATGAACAGGAAGTTTGGGGATG-TACAGTGAAAACAAATATCGGAACACAATTTCTTCATTACCATATCACGTTAAAG-----------------------------------------------------------------------------------------------------------------------------------------------------------------------------------------------------------------------------------------------------------------------------------------------TAATTGTTTGAAT--TATGTGTATCATAAATGAATT-TAAATCCTAAGGAACTTCAGCAAAAGCATTAAATTAAAATCTATCCAGTTCCTGGTATTCAAATCTCGTTTAATAACATTTCGTTGAGTGTACAAGAGCGGGAACACTTGGATGTTG-GGGGGAAGAATCGGAGATTTTCACTTACCATGACAGCATTGCGCTTGAAATCCATAAAGTTCTTCACCTCGGCGGCCAATTCACGCAGGAGGATAATACCATCCTTGCGCTTCACTTCGATGTCGTTGTCCTTGAAGCGCTGCAAATGAAACAACGAAATCATCAGATACACAATTCTCAGTACATTCGACGGGCATAATCTATAAAAGTGATGGGCGCCGGTTCGCGAAAGCAAAAAAGGGTTAAGGGGCCATAAAACTTTTGCGCTTTCTTATTGTCCAACATAAAAGGTTGATGTACCTCGGAAATGGCAATCTGAGCCTGAAATTACTTAAGTGGGCGGAGTTTCTATGGCTTCAGGCGACTCTTAAATTGATACTAAATTGATTTTAATGTATCTTATTAATTAAATAAGGTTTTCATTAGATAAAGGCAGGGTTGCGGTGCCATTTTCTTAAAAGCGTTCTAGCCCAAGGGAGGCTAATGCCGTTGGTCATAAAATGAAATACAAGTTGATCGAGTTACGAAATTGAATTAAGCTTAACTAACCACTAAAATTTAATTAATTGTAATTTATAAACACAATCTTAAATATTAACTGTGTAT-ATTAAAATCCATGCATAACT----------GCGTGTATAATTCTTATTAAATTTCACATTTCATTGCACTTATCCCCATA--AAACTCACACAAATGGAACTTCTGCTAACTGAAGTGAGACACGCACACA--TTCTAGTTTGAGATTGAAGCAGATACACGCATTTAGTGGCCAAGTTAATGGGCCCAGCATTTTGCCCTGATTTTCCTCACCAGTTACTAGAGCCAACACACGCACACGAAGATGCCCATCGTCATTTTAATGATTTTTCTATTGAACGTGTTGTCATCTGCTTTAATGGAAAATTCTGATGAGTTTTCTTCTCTGTTA-TTTTCCCCCCTGATGAATTCCCATAATCATAATCGAAAGA-----GTAGCAGGCGAATGGAAAAGTAATGGGCTTGGCAGGCAAATGCATTTTATGACTTTTCCATGCATTTAAGTGGCACAAATTAGCAATTTAGAAATGGAGTTATACGGGGGCGTCGGCCACGCCCATTTCAAATTGTCACTTTTCAAACAAACTGTCAGTTAAATTATATTTCAGCTGCAACGGAAG-----AGAAAAGAAGA-----AAGTCCT--GTGTGTGTTTGTGTGTCTGTACATGTCCCAGGCGAATTAATTAGGAAACTTTTCTTAACTGATTCACTGCCAGCAGCAGCAG---AGAAGAAACTGCTTGGCTACGAATACATATACATTC-CAAAAAAAAAGTAACTCAAATCAAATATAA---------------------------------------------------------------------------TTAG-----------------------AATATTTTACAACAA------------TTAAAAGCCTTTTTTTGGTTTG-TAGCTGAGAAAGAAACTCTCC-------------TCTCAACTT-----------------------------------------AAGTGAAGATCATATTAGTTC-GTGCATCT---ATCAATATGTTAAGAAT----CACTAAATGGTTGTATAATTT-------------CTATT-GTATA-----ATAG-TCTAGGTTTAC----------------------AGTACACTTGAATAAAATGGT----AAC-----------------ACACAATTTTGTTTAATTATAATAGT----------------------------GCAATAACTTTTCCTCTGTGTGTACTTGTAAATGTAAGTGTGAATGGAACACACACACACGCTGCAAATACTTGTGGCCTGGGCCAAAATCCAACCATGTACCATTTGTATGCTTGTGTGTGACCACAGAACTAAAACT---GCAGGAAGAAGTCTCTTTGAGGCATTCATTGGCGGGCCAAAGAAAATGTCACCCACAAAAATTGGG--CAAAAAGACAGTATTACTGGCACAAGGAGCTTATCCCTCGCTTTGTCTTACTTGTAATGCCACTGAGCATTATAAATGCCGACTGCAATTGACTCACATGTGAGAGCTTAAAAGTGTCGGAATTAGATTTCCC---AAAATAAATT----TTTTAAATCATTCATAAAGATCGCTTTAAGACATAAGACTTAATCAAATTAGGAATTTAACGCTGACAACCCATCTAAATTAAGGCAATTTTAAGCACTTT----TG-TACAAGTAATCCATCCTGCAAAGTTTTAACCGCAAAGATGATTTATAGCTATTGCAAAAACCATTAGCTAACTATTTCCAATTCAAAGCCATTGGTCAAAAAAGGAGTGGAGCAAGGTTAAATCGAAAAGGCAATCCATTGGGTTCGGAAAATGCATTGAAAATTAAAAGAATGTCAAGCAAGAAGCCGAAGCTTAACAAAAAAAATA-TAAAAAAAAAAGAATCAATGAAGGAAAAAGTTTCTACTCCTATATGTAT--ATCTGCGGGGCTAGCAAGATATTAGCCACGTCTGCACGGGCCACGCCCACAAAAACCTCACCCAACTTTCATTCGATGGCAACATTTTATAAAGCAATTTCCACGCGAGCAACATCGAAATGCAATGCACGCCTGAAGGACACACGCGTGTATGTGTGTGT--------------AAGAGTGTCCTGTCACG-ATGGGAAGTACAGGGGAGAG-TAGTGGGGCAGGGTCTGAATGGGGTGGTAGAGAAAAAAA-CTATATACAATATGTATACAATATGGGTAGCACTCGAAGAGCGAGAACAGCAGCAGCATCAGCAGC---CATAGAAAGTTTTCATATTGCGGTTGACTCTGGAAAATGTTGCGCAAGGAGGAGCCCTCCAGCGGACCTCCAACGCCCATCCCCACCCACCGTCCTCCACGCCCAACCACCCACAGACGGGTGCGTATGCAGCTGGTGCAGAATTTTAACTGGAGCAAGGACATCCGGGGGGGCCGAGCTGCGAGAGTGGAGCATTCCTGAGCTTTGGCTTCTGCTCCTGTTGAATTCCATCTTAAGTTAAGCAGCTTACGCATGCAGC------------AGCAGATGCAACAGCTCCGTCGTCTACCTGAACTC-------TGGCAGAACTGAGATGCAAATTTTGAACTCCTTTTGCACTGAAACAAACGCGTATGACTTTAGAAGCA------AGTTAATT-----------GAGCCTCCT--------------------------------------------ACTTTTGCAAATCATATA--TATAGTTATTATTATCAGTTTCGCAAATTCTATTTGTGCAGACGCTTTCGGTGCATTATTGATTTGGTGTTTTTGTTGGTGAAAACCCCA---TAATTTCATTTCCGTTTTAATCAGGA--AGGTTAAAACCCAATCTCACTTATTTAGCTTAGCAACGATTAAATAACAAACAAGACCTAAAGCATCTTGGGTTTGGAGATTATTTATTTTATTTTT-AGTAATGACTTTTCTTTTATAAGATCAAATATAATATTT------------------------------GTGTTTTTATTTTTTATTTACAAAAGCATAAAATAAATAGCTACAGAAAAAGATAAACTTCAGGTGCATTGTGTGTCCTAAAATAATTAAATTTAGCATTCCCCCAAGTGCATTTGTAGCGTTGAGAATATTGACTTTTGCCTTGGCTTCCTCTTGTCTGAGTTATAATGCTCCAAAGTGCCACGACGGGC-TGAGAAAGCGGAACAACTCTTTGGTCTGGTTTGGCATTTTGTGGCCTGGTCTGGAAATGCGCTAATTAGATTTTAATGAAGATGTCGCTGTCAACCCCCCACCA--------------CCTCCACCACTGAACTCCAGTTCCTAGCCCCAACGAATCTTGGGGCCCC-AACCCTTCGGAAAAGCGAGCAACAATGTCTCGCATCAACGCGCATGTTTCCCTGTTCGCTGAAGCAGAGGTTTCTCAAACTAATTTCTCAGCACGGACCTGTTTTT-ATATTTTTCTACTCTTTT---GCATATTAAAGTTTTGTAGTTTTCCTTTCTGTCATAGGTTGTGTTAATTTTTCATTCCTACGGATAATTTCAATTATTTTTTACACACGACCTGCTTTAAAGTTTTAATGAGCGTGTTTTGCTTGTTTTTAATGACTAGGTAAAAAGTTTGTTTGTTTTAGCAG---------------TAAATAGTTAAAAAGAGCAGTGTTTTCTAACTCCCAGAGCACTGCGACTATCGAACGTATTTGGAAAGAAATTTACTTAAATGATTGCTGGTAAAAAATGTCTTGAAAAGCAGCCATTAATTATTTTGTAGTTAATTAAGCAAATATATAACCTACCGGGAGTTGAGTCATTCCACCTGGCATTTGCTGCTTCCATTTAATGGACTAACCCCCCAAGGATTTGATGAAATTAAATATTTAATTTGCGTTATACTTTCATTAAGGACCAGTTCCGAGAAGTATCCGCCCACCTAACATTTGTTTGCCGGCAGCTGTATGTCATGCTCGCATTTTCCCCACCAAACGACAACGACAGACTTAAATATTTGCATAGACAAGACCTGGCCATACGCCGACGTACATCTGTATATATATATATATGGTATATATATATATATATATAAAGTATATATATATATGAAGAGGATCAAGGACTGTGTGGGTCTGCGGCCCGAATGCATTTTGGACCGCACAAAAGCCAGTGGAGAGTAGCTCCATGAAGGAGCTGAGCTGCCCCCAGCCATTCCGGTGGATACCCTATGCCCAACCC-CTCAAGTGCGTCGCCTAGTCGTCGCCTTGATTTACGATTAGTCTCTTTGCAGTCCGCAACACTGTTCGCCACACACTTAGTTAGCCAAACACACAAAACCAACTCGATCTCTCTGAGCCCAAGCCCAGTCTCCGCCCCCATTTAAGCCACAAGGCCCTTAA-------------------------------------------------------------------------------------------------------------------------------------------------------------------------------------CAAGGCCTTTTGTATTTGTCACCAAACTGTGGGAAATGGAGCAGAATCGCCGCGTGGGAGTTGCATGGTGATGTGTAGTTGGTATCGGTGGAGTGGGCAACCACTTTCCCAAACAAATGACCAACAATCT-GCATTTTGGGGCCCAGCCCCTTCAC--CGAAAATTATAATTGCTTAGGCGGCGAGAACAAACAGAAAAAAAGGAATTTTACTAAAT-----------------CTTACAGTCGAGCAGTGAAAGTCAGTTTTATTTAATTATAAATTAAAAAG-CTTG---TGATGTAAGTCAACAAGAACA----------------------TAGC-TCATGTT-GTTGAAAACAA-TTTAGAAAATAAATTGTAATAGTCCTCAAAATTGCTTTATTGCTTGAAAAGCTTTAAGGATTAAGATTCTCTCCCACGAACATGAACTCGACTTGCAGATGGTTTACTTTTACCTTCAATAAGCGTCGAGAAGAATGCCAAGTAGAAGCGCTAAAAAGCTGGCAAAGGCAGAAAACAATAATTTGGATGCCACTTACAGTGGGAGTCGACCAGGAAAATGAAATAGAGGAGGGAAAATGGAAAAATGTGTGGGAAAGCAAAGGCTGGACGCCGAAGAAAAACGACAGCACGCGCCAGTTTTGTTTTCTTATATTTTTCGCTGTTTAAAAAGTTTTGTATTACGTGCAAAATGGGGGCACGCTTAAATTTATTTGCCAGCAAAGCAAGTAGAAAGCGAGAAGGCAATTTTCACAAGAATTTGACCCATATTTCACTGCAAGTGATGTGAGCTAAGAGCCCAGCTGTTAGACAATGATCAGCAGCACCGTTAGCTGCACATCATCATTTGCCATAATGACAACACATACGCAAAGTGAGAGTGCTCCTGTCATTTTGTCCATTTGTGTTGCCATGTTGTCGATAAACCCCTTTCCTCTCAGTCACGTTTGACAGAAAGTGGCCGCCATATGCAAGTTATTTGGTTGTACAATGCGACCGTCAACTCTATTTTTGTTGCCATATCTTAGACAAAACTCTATGCTTCAGTATTTT-ATAATCACTATTTTTGTATCAAATAAAATTCACG-------------------------------------TATAGTAGTGCAT----------------------------------------------------------------------------------------------------------------------------------------------------------------------------------------------------------------------------------------------TGAAAGTAGCGATAAGCCA---------------------------------------------------------------------------CGAAA--------------------------------------------------------------------------------------------------------------------------------------------------------------CGTACG----------------------------------------------------------------------------ATGACTTTATAACGACTCCCA------------------------------------------TTAAATAAATAGAAA---------------------------AATACTTTTAATAAAAATTCTTTGAATTTGCGTATGGGCGATAACA---TACCATATTAATC-CT-----TGATTT-CATAGAAAAATGGA-ATGGAAT---------TAATCTTTAACATTGTGTATTATCACAATTCGGATTCGAATTTAA--AACTAGA----CCTTTCTGCTCGATGTACAACCAATAGTTGTAATGTAACAATATAGTTTA------TAGTTTGTAACCAATAGT--TTAGAGAAGTGACATCTA----ATGTCA--TTCGCATCGGCCTTTACATCCGGTTGTAGGTTGTATCTGTCTGAAGAACATATTTCATGACTTAGGTAGATACTTTTTT--AGATAGTGAGCGCTAAACACTTTTGAGCCAAG-GAATAGGGAAAATAAAATAAATGAATATGCGCCACGCACAGGCATTCCACACAAACACACACACACACACAC------TGCTTCCCATTCTCACTGAGCTCGTCCTTCGTCGCAGCCATTTTGTCTTCGGATTGCCGTTGTCCTTGCTGTCCCTGTTGTCCTGCGACGCCTTTCGCATAACTGAACGTGTGCGCTGCATTTGTTTTACTTTTTATTATGCTACTTTAAAACGCCAAACGGGAAAAACAGCTACCCAAAATAGCATAGAAAAAGCATCTACAGCAAAACAAAAGGAAAAAACGAATAAATAAAAGGAAGAGGAATCCGGGTGTGCGGGCCACACCCACAATGCTGCCCACTTTCCTTTTTTAGTTTTCTTTTTTTCCTATTTTTTCAATTACAACATAC--------AAAAACATACAAAAAAAAAA---CTGTGTCAGCATTAAAA--AATAAAAAGACCGAATGAAAA--ATTCAACTTATTTATTAATAAATATTT------TCAGTTCGTCAGAAATTGT---CATT---AAGGGGCTTTACAATTTTAGACGTGACTGC-ATACATAAATAAAAA-CAAATAATCTTTCTCCCGAAAAATAATTGAGTTTGTTATTTCTGATCTTTTGTCCGATTATACAGACAATCAGAATGTGTAGCTAAAAATGTCATTTAATCTTGAATTGGTTCTCGGACAACTATTATGTTCGAGGCTTGGATACTAATAGTAGCACTTTTTGTGCTTAGCGTGGCTGAAAATGTTGAAGACCTTTAAAAGATTGAAAAGATATATGCCAGAGCACATATTTATATTTATATATAAATATATACCAAATTTTAATTCATATTTACTTTAATTTAAGAATTCGGATCTTTTGCCAGTACATCTAAAGTGCGGATATGGTAATCCAAAAGCTCTGAAAGTGAAATTCAATGTTACCGATGGGCAA----------------TCCC----------------ATCCACAATCACAGCTTAGTGGGTGGTGGCTCTTTAATTGCCCCAGACGTTGTGCTCACAGCTGCCCATCGGA---------AAAGCGTGGGGGATATAAGCGTCAGAG-GCGAGTATGGAATTACGGATTAGCTTTGGAAAAATCTCCATTTGAAGAGGCAAGA--------AATGGTTATTCATGAATCATTTAATTATCGGAGAGGAGCCAACAACTTGGCGCTGCTCTTCTTGGATAGGGACTTCCCTCTAACATACAAGATTAACACCATCTGTTTGCCCACCCAGAAAAGATCGCTATCTTCCACTCCCTGATTAGTGGCTGGTTGGGGTAAACATCAGTTTAGTGACATGCATTACGGAGGCGTATTGAAGAATATTGATTTACCTATTGTACCCACGGATATCTGTCAGGATCAGCTGCGCAAAACCAGGCTGGGCAAAAACTACACACTGCCTCGTGGGGTAATTTGTGCCGGTGGCGAGAAGGATATTGATGCTTGCACCGGCGATGGTGGTGGAGCACTTTTTTGTCCAATTACCGAGGATCCCAATCGGTTCGAGCAAATTGGCATTGTCAACTGGGGTGTGGGTTGTAAGCAACAAAA----------------------------AAGTTTAAGCCATGGATTGATCGGCAAACGGAAGCAAATATAT----ATATACCCGATAATAATTAAT---TAATTATACAATTAACCGAAACCAAAATATAGTTTCATCCT--TAATATTATTTTTTAAACTGTTTTTTC--------------------------------------------------------------------------------------------------------------TTCCTAGTGGCATGTC-------------------------------------------------------------------AATAATTTT------------------------------------------------------------ATTAA------------------------------------------------------------------------------------------------------------------------------------------------------------ACACAC--------------------------------------------------------CGTAGGTTGGTGCCAAAGCGAAAGGCGTTGACAAGGGACGGCGTTCACATAACCACTAACAACACACACCTACAAAAAAA-GCAACGTAAGGGCAGATTAACCTTCACACGCACAAAATGGTATGATATAATGCTTATAAAGCACATAGGAATACATATCAACACACACATAGCCACG--GACCATTTCCGCCAAAAATTCAACGCGGCGAATACTTGATATTTAATTCAATCTGGGCGTAGGTTTTCATTTTTTGCCGTTGTAAGCGACGTGCGCTTTAAATTAACACAAACAAACGTTGTCAGCGACAGCAACACAC----GCACACGCATAC----AC-CCATACATACACACACACCCACAA---GCGGGACAACAGCAATGACACACACACACACACACGTACAGCAAAGCAACAGCAACAAGGCACTTGACAATTACAGACTCAATGACAGTCACAGCCAGCAAATTTATTTGCATTTTAGCTGCCTTTCTGGCTGCGAATCCTGTCGCTTCCTCCGCAGCTCGCCTTCCTCGCATGTCC-----CC-TTGTCCCGCCAGGATCCTTGTTCTTGCTCCTGCCCCTGTTTCTCTGTATAATTTGCCCGATATTTATACCCTTATTTGGGGACGGTTGGGCCTTCAGCAAGTCCAGACTATACTT-----CATTTAAAAATGGCCC-------CATATACATCCATTAACACTTTT-----------------TGTTTATTTTGTGAATACAATTTACCT--------------------ACTAAAGC----------------TATATTTTCCTGG---ATATTTCC---------CTATAATAT----CACTTATATTTTGCATTAGATCACTGTAAGTATATAATAAAACATATTTACTATTTTTAAAAATATATTAAAAAGTTGTATATTTTTT-GTTTCTAACTCATTAAATATTGAAAATAATATTAAATTTTTATTGGAAGTTCCTTGCTATCATATAATGTAGGGTATTATGAAAGCACTTATTTTGTTTATGCAAATCCGCATAAACGTAAT-CCCTCGCACATAATCACAACGTACA-----CAGTCGGCCAATAAAAGCAGTCCACTAACTTAGGCACGTCTGATTAAACGCGAAAGTACGCGACTTGCTGAAACCACCATCTTCCACCGCAGGCCACGCAGTCAACCAAATCCAAACAGAGTCGTGCTTATGAACATAGATAGCAGCGTGGCGTACACTTATATCAGCCCGCTTAACCCACGATTTAACCCCCCCAATTAGCCTTATTTGTGTTTAAATTGCATTAGGGCCAACAGCAAGCAACAAAGCAAAACC-AAACCAAACAAAA--CAACACACCATACGAGTATCAGAGCAACCAAATAAGAACGTCAAAGAAACACACGAAAAATTGACGCATTTGATGGTTAAGCTCCCTATAAGCCGAGCCATTCAAAGCTTTTATCGATAAATTCTTGCTTTTCGATAAGTTCAACTAAGTGGCCACAGGGCTTAAGTGAATTTGTTTCGACTAAACCCCAGCCAAACAATCGTAGCCATTAACCCAGGCGATTGGTCGTACCCACATGTCAGGATTATCAGATACATATGCTTATATTATCAGAGCCATCGAATAGCGTACTTATTGAATTTTCAGATATATCAGCCACGTAGTTACTTACACTTTTGATCTCGTTCATTTTGGTAAATTGTCGTCCAAACTCCCACAAGTCAACGCCGAACTTCAAGGCCCAATTGCGAACCCTG-AAAAAGTAGATATAAGTTTTATGAGTTTGAGTAAATTTTAGCACAATTAAGTTAGCGCAATTGTAAATAATTCTAAAAATCAGCTTAAACAGTCAATGATTGGCTGTCATTTGAGAAT------TTTTTTATATTAACCTATT-TGTTATGTTAAATTTGGTATTTAAGTGTCCTTTTCAACATTTGCTTAATGCACAAAATAAAAGTATCAGTTGCTCTTAAATCGTTAAAAAGCTTTCAGATCATTAGCCTACAATACCATTGCTACTCATCGACACGTGGCTGATTTAAAATCAATTAAAATCGATTTAAAATTGCGTATAAATTATTTCCAACTCATTATGCTTAAGCCTACGATTGGTTAATGAGAGCCAAATATAAAATGGCTGCGAAAATAATGCAACAAATACA-TAAATGTACTTGGCAACACATTTGAACAATGTT----AACAAATA-ATATTTATTCATGGAAGACTTAAAGACAAAAAAGGTAAATCGACTATTTTGCAGGACACGACCAACAGGACCAACTCACTTGAGAAAGACCCAAGACAGCAGCAAAACTCATTACAGAGGACCATCGAATGGGATGGGGGAAACTCTCAAGGGTCGAGGGATAACAACAGGACCAACAGCCAACTATTGTGAAAACATTTGCCAAACATTTATAATCTAAACGCGAAAGTCAAAAGCAAAACAAAAGCAGCCCAACGAGTGCTCAGAAAACAAGTCCATGGGAGGGGG-AAATGTGTCTAAAGCAACAGAAAATTTAAAATAAGGGGCGGAGGACCCGAAGTCGGAGTGTTGATACAGCCAAG-GAAAACGAGAAAAAAAT-TGAATATTATAC--AAAAAAATTACGAACGAAGCAACAAGCAAAAACAAAATCAAGTTGAGCCAGAGTAAAGACCTTGCAGAATAATGCCCCCAAAAATATTTGGACAATTTTATGGCATTATCTGCAATATCAATACTGTGGCAAAGAGAGGGAGGTAGGTGAAGCCAAGGAAACTCGAACCGCAGCAACGTTGCGTATACGCAATGTTGGTTATGTTGAGCCGACGGCGAGCCACCATACCAACGAGCTCCCTCTCTCTC------------------GCTCGCTACCACTGCCATCTAGATACAAAATAAGCGCATGTTTATATGCTATATGGCCAACTAGGGAGGCGGATGGTGCAAAGTTGGTTGGGGGTGAAGAGACAGAAGATTGTGATGGGAAGGAAGTGCAACTGCAGTCAAGCGGGCTACAGACAAAGTTTTATGGCTCGAACGATGCCAAAAATGAATTTAAATTATATGAAAATTGTATTATAAACGGAAACTCCCGAGGAGGCAGAAACCAGAAGCAGCAACATCTCTTCCCGCATCTTCGTGGCCCGCAGCAATAAAGCGTAGACAATGGAGCGAAATAAAGTGGCCAACAAAGTGATTGAAATTGGATAATGCTGATGGCTGGCAACAACAAAGAGCTGGCAA-----------------------------------------------------------------------------------------------------------ACTGATGGTAGGGTCAAGTGGTCACAATTAAACGAGATCCACACCATGGAAGCGTTAACTATGGACGGTTGGTTGAAACGAACGAGTTAAAACGAATGTAATATAAATGTTGATGA--------------------AATCGGAATGAATTAAAATATTAAGAAAGTTACATAAAAACATAAAGTTAAGAACAAGCTTGGTAAATTAGAAATTGGAGTTTAAAACATTCCAAATAATATTCCCAACTTCCTTGCAGCCCAGAAACAACTTTTCCAAATATTCTTTGAATAATATATCAGCAGGCATCCACAACAAAAATTTGTCTTTAAATATGAAAACCTAGTACAACATTCTATTCTAGTTTG--------GTTTTATCAAAAAATATGCTAGAAATACACACACACACGCAGAGAATATGGCGAACAAT----ACACACACACCCA---------AAGGAACAAGAAAAACATTGAAAATCGGGTCCAA-GCAGCAAACTGCAATGAAAGGCCATCAACGTCATCTTCTTGGCCTGAAGTAGAAGAGATTCTTTTTTTTTTAGATTCTTTGGACTCTTTCTGGTGCCTGTGGTGGAGGCCGGCACAATAAAAAGTCACATTTTTACACATAGATATTC---CTTTCTTTTTTTGTATTTTTGTTGCTTGGCCAGAAACTTGACAATGGCTAAAACTATGCAT------GTATGTACGTGAGGATGAGACGGTGGGTGCTCAGGTGTATTCGTAGTGACTTTCAATTCTGTCTCAGCTTTTTGAGCACGAACCAACCACCTACGTATGTCATTCTCAAGTAGCATATGTATATGCATGCCCAAA-GCCATCGAACCAGTTCCATTGCCTTTTTTCCACTGTTTTGTTCAGCTCGGTCGTTTCACGTTTGTCTATGCAGTTTCTCACTTTTCGGGCGGAGAGTTTATGCCGAGGCAGGT--------------------AGTAGTAGTCCCTTAGAGTAGGTCAATGGGTTTTTGCCATTTTGCATCATTGAAATTGAAATGAGTCCCCTTCTGCCGCTGCCAACAGACTTGAATGCGCAATCACAAGAGCGCACTTCAATGCAACCCTCAGCGAGAGCAGAGCTACTAAGATGTTCGAGGAAATACCAT--ATAGGAAATAGAATTTGATTCTAATACCTGTAAGGTACACA--------------------CATATTGCAATTTTTTGATCAATT-----------TTAATTCTGAATACATGATAGTTCGTTTTGATAAAA---ATCAATGACAA---------------------TAAA-------------------AATAGGGAGTCACTCA---TATC-------------------CTGTGCCC------------------------------GGCTTAG------TTGAATCTATAAAG------------ATATGGATGCCTAAGTGACATGGAGTG-----------ATCAATATTG-------------GATGCACA------GCCATAAACT-----TGATAGGATTCCTCA--------------AGATGTTTGGC-------------T---GG----TGATTTGATAGTTCGCTTTCGTTTATCCCGAT--CGTTTTCCTTCATGATTTCCAACAGTTCTGGGGGAA--------------GACTATATAGA-----TCTCCTCTCTTAATGA-----------------AAAATCCGAATGGCTGGTATTCTTCGAGCAATACTTTAATC------TCATCTTCAAAAACA------CTGCC-AGGCACACCAAAT--TTCCTTCCAATACTCGCGG--------------AAATC--------------TCCTGTAGA------------GTCATT-------GGCTTTCTAAT--AGCCTTCATTCTGTGA---CTAACAACCGCTACACCAAAGTTAACAACTCTGTGGTGATTTATTTTACAAAAATTTTGATTCATTTTTTTATTT--------------------------------------------------GATTATTATTGT-----------TTTGGATCTGACGAAGT-----TTACGTAAAGTACTGTGATCAAA------ATTATAATTTGA-ATAG--------------GATAATATACA----------AAAGATAAAATTA-ACGATTTTAAATACGAAGCTA--------------ATTAATTTGTTGTGTTCCGCGCTA---ATTCGAAATCCCCTT---------------------AAATAAAACTAAGTGGTA-----ATTACGACTG-----------------------------CTGGTAG------GTGGAAAATAA----------AAACC------------------AAAATAATGCGCTAGACA--------------------------------CTGC---------AGTCGCTTCTGTT-TGTGTCTC-TGGTTCAACTTCTGCT-------------------TAATGCACT---TTCACTGT-------------------------CATTT---GTCATAAGTAGT-----------------------------TAG------TGCTCTGTTTGC-----TTCCTTTTTGT--TGATTTT-----CCTTTATTTATTCACTTAAG---------CTGCCTCCACGGTAAT--------------TAGATCTGCCACGCCCAAGAGC--AAAAAA------AACAGCG----AATTGTGTCTTA----TGCAAAATGGTTTTAATCAGCAAATGTGCCAGTTG--------------------------CGCCAAATA--AACAATGCT----------------ACTA--AATAG--GAATAACAATTTATATATAATTTAGATGGG-GATTAAAACATT------TGTATCTTA---------------------------------------AAGATGCAATCGT----TTCCTTGTTTT----------TTAACCCCTTAAGCAGGGTTTT-------TTGGGTTAATATATT------------AAACTAA------------AATAGGAAATTAGCCCAAAAATACATAAAATTAAAGGGACGTGTTTTCAGAA-------TCTTTTCGTTGGTTT-----------CCATTTATTAAGAACAAATACT-------------GAGACAGTTTCTTATGTACCATTTAGA-CCTCCTGTGGCACATAACGAAAAGTCCTTCAATTCGATTAATTGCAGCCGAGTTGTGTGAGTCCTCGAATCGATCGCTCATCTGCAGGTCGTGTCAGAGAACGAATCATGTAACAATCGTGTTGACACAGGACAGCATGTCCTCTTTTCCACCCATTTAAAGTTTTCTGGCCACGGCACGTGACCCATAAGACGCTGTCAATGCAACTGGCTTCGAATGGAAAAGGATA---AGGGGGCCGGGGATGCTTAAGCAAACGAGGCATGCATTAAAATGGCGATGGAAGATGGCTACAACTACAACTGAAAATGAGGCAAGTGAATGGGCTGGCGGAGTGGG--TAGGCCTATGGAAAACCCGTTCAGTTCGTGAAGGCCAGTCCAAAAGGAAAAGCGAGCCAGCCGAGGAAGAACAACGTTTTCGACTTCACCTTCAATGGGCAGCGGGATTTGGGTCAAAGCAAAGGCATTGGGCACAGGACCATTTGCCTGCTATAGGACCAGAATCCAGAAA-CAGGACCAACTTCATCATCGTCAGCATCGGGGCATGCCAAGACATAATCGTCAAAGCTGGACCCTCAAGGCAGA------GGCAGCTCGACCGGCCTGCTTGCTTTCGCCTCCTGCCAGCAAAAGTTGAAATAAATTTAATTGAATTTCTGCAGTGACATAAAGCAAACGGCAACGTGGACACCAGGGAA--AACGGGGCGAGTCGAGT----------CGAATAAAACCCGGCCAACAGCGAAAGCAAAAGTTTGTTTTTCAAATTAATGAAATTTATTTTACGCATGTGCCACAACATGTCAGCAGTCCAAAAATAACGATAATTGAAGAGCAGTCAAAAAGTTAAGAGA--GTTTGATTATGAAATGGCCAGGATTTTAACCAAAAGCTAAAACTAATAGGCCGTAAAAGGAGGTTATCTTTTAGAAAAGTGGCTTAACTAACTAATATGAAA--------AGT-AAAAAAAAG------------TTTCAACTA---------------------------------------TATAACTATTATAACCA--------------TTATTAGAATTGTTCTCG-TTCCCTTTTCCTTGGACAGCAAAGTTAACCAACAGGCAGAAACGATTCAACAAATAACTAATTGAATTTCAACACAAAAACCCCACGCCAAAACTAATTTCAATAAATAAAAGTGACATTAGATACAAAAACACAGACCCAAAAAAA-TCACTTAGTGTGTCTGTTCCGGTTTCTGGTCTCTGCCCACCCACCGTCCCCCGAAATTCCCATCAGTCGACAGTTGTCCTTCCCTGCAAATGGCAGTTGGTTTTTGGGTTAATTAGCCAAGTGAGCGTTGCGGTTACGTGTGCTGTCTTTCTCTGCACCACCGAACCACCGCACCGAACCACCAACCA--------CCCACCGGGCGCCGTGTGAAGCTAATTGCAAAATCCTATTATATATCCATTAGATACGCACACTGCGAA---TGAGGCAAAAAAGTATCCCGTCGTCACATCAGAAAGTCAGCCCCTCATTTTTTCCCTAACAGTATGTATAAAGTTTATAAACATCTTGTCGTATACTTAATGGGAAAGCACTTTTGTCATCTATGCCATTTTGTCATTCATTATTTTTCATTTATGCACATTTTTAATGAAATTGGCTATTTCTAAGACATTACCACCAATATGCTTCTGGTACGAAAACGATAACTATAACTATAAAGATCAACAAAGAAGGCTGAGCGAATTTTATTCCAATCTGTGTGTGGTAAACAAAGTAATAATCATAAATAAA---------TCGGTCTATAAACGCAAATGAATGGCAAAAGTTTTACACAAGAGATTTTGCTACACATAAAATGTTGATGCATGAACATATTTATATTCGAAATAGTTGCTCAACTGGAACTTTATGGGTCATTAAAAGGGATTTTTTTTT--AATATTTTGACTTTGGAACAAATGC--AGTGTTCTAAAATTTAATAAATTTAAGAAGATTACTGTGGTTGTAA-TTACAAAACTACGTATATAATTACTATATAAGCTTCAATCAAACCTTAAAATTT----AATTTATTTTTTGCTTCTTGTTAACCGTATAAATCTATAAACACTTCACTTCTACAGTCAACACTCTAATTATTTTAGCTCAATTATTTAGGCAACAAATGTCGCCCAGTCAAGAGTAAAAACAGTTTAAATTTGCATACGTGTTTCAGCAGTTTGTTGAATTGTTGGCGAGAAATCGGTGTACATTGTATATATA----------------GTATAGAACAATGAGCAGGGGAAAAACGCCGCAGGCACAATAAACAAATTTTCAATTAATTTCCTGTCCAAGGAAATTGCCAAAATATTTGGCAAAATGCATAATTGAAACTGTTGGTGTGCCCAGTCGGATGTCAGATGCTGGATGATGAATAATACTTACTCGTTGTGCGGTATATCCTCATCCTGATCGGCGAATGCAACAAATATGTGCATTTTGAATATAAGCACACCCAGCACAATGGCCACAAAGCAGCTCCAATGTTTGCTCTCCATTTTTGCTTGTTTTGCTGTCCGTTTGCGTATTTATGTGGATCAATTTGTTTTTGATTGTTCACAATTAAATCCCTCGATT-GCGGCTAGATTCACTATCGATTGCTTTTAATTTCCAAAATGTATAAATTCTTGTTATTGTTTCGTGCTCGGCACATGGGTTAAGTACCACAGAACGGTTCACATATGAAATATATTTTCCGTTTTAATTGATTTCTTTTCACCTATTCACAATTTTTGGAATATTTTCTATGCATTGTTAGTAATAATTTCAGTTTCGATTGCGTTTTCATTTACTTGCTATAATCGCTTTAAAGTCACAAACTTTTTGTTGCCAAAAGTCTGTATTGCATTCTCCGGGTATGTTTAACATTTTTGTATACCTATTTTGCCCGGTTTTATTTTT--GTTGACAAGTGTTAATTGAGCTGGAAGTGGGATATGTGGTTAAGTGTGT-TTT-AACCTGAAACGGAAACCGAAAAAAGTATTTATTATTTAATGTTAAAATGGTTACAAAGTTA---TAA-----------------ATTCAAT-----AATTTCTGT-----CTTAATTGTACATTTAGCATAT------------------------------------TATATAA--------------------------------------------------------------------------------------GCAAAAA----CTTCGTACATGGGGAAATAT--------------------------AATATGAATATATG---------------------------------------------------------------------------AATCG--------------TTCGTAATCAAAAATTAA------------------------------------------------------------------------TAGCAATACA----------------------------TT---------GATGTTT-----CAATTTT----------------------------------------------------------------------AAAAAGGTAATGT----------------------------------------------------------------------------------------------------------GCAACGAGTAGAGAAT----------------------CGTTATATCTAC----------------------------AGATA------TATTC--CTCTATCCAAAACTTATTTAAATATGCGAAAATTTGGCCTGCGGCCTTGCTATAGGTATTTATTTTCGAAAATAAGGCAAAGAGAACTGGTTTACGAATAGTTTTATTTCGGTTCACAAACAGACCAGAAATATTTCAGCAATATATGTTTTTACGATTCTGGCTGTGGATGGGGA----CAAGGGCTGAGGCTGATTCCCCCTGGCTCCATGTGGATTTGACCTAGAAATGCGTTTCCACCCACCGCCTCGCACGCACACAGTTGCAGTAGCATAACTCACTCACACATAT--------GCAGAACAGGCGCAACTTCGTGATGTATTCGAGCTCGAACTCGAACTCGAATCTGGCGTACATGCGCAGTGTGAGAAGGCGGCCACACTCATTCACCCGTACTCCTCGTACTCTTATTCGCCAGAGAATCGTCCTTTTTTGTATGGGCATGCCACCCCCTAACGGGGCGCACATTGCCATACATCCGTTTCCCCTCCCCACCGCCC-CCTCCCGCACCCTTGTGCGTGTCCCCAAGGATATCGCGTAATAATTTTCAATAAACACGCTGCAAGCCTTTGCCTGTTCCGCAGGCCAACAACAACCACATCCGCAAGGAAGAAAGAAAGAAAGAAAGACAATTTATTGCGGCCAATACGCACTCAGACATCCACATACCCACG--TAC-CCACCAAGCCCTCACCCACC-----GCATATCTAAATATGTGTGTATATAACCGGATTTCGCACGCTTTTCTGATTCCCTCCCCCGTTTCCTCATCTGCCTCAACATCAAAAAGTTTGACA--------------TCCACGCTGGGGATGCGACATCGAACCGGCACCACATGCACAACGAACAGAAAGTCAACGACTTTGTTGCAGGCCCGCAAAACTAGGCAACTTTACCCATAATCTAACCAATGCATTGCAATGTTGCCTCACATGCCGCAACTTGTTTAAATCTTTGCTTAAAATAATACGTAGGCATAGCAAATGCAAATAAGTAAGTAT------------------------GGACGTTATATTTT------TATACTTT-----------------------------------------AAACTAATACTA----------TC--------------------------------------------------------------ATCAATCAAAGGAAAATGTGCCTAAATATGTTTGATTTTATTGATTTTA-------TATT---C-----TACAATAAATT-------TTCA-AGATAT---TATTTAGTCT--CTAAA---TGCTTAAAATAAAAGTC---ATGAA----------ATGATTAACT----------TAGGTTAACCTGACCTTAAAAAAGATAC---TCAAATATGGCTTTCTTACATTACGATTAATTAAATTCGAAAATACCACTTCATAAATAGCTGCCTATCTAAAAAA--TCGCAAATTTAAGATTACGCCATCTTAATAGCCTTTTGGAAGTGGTATCGG-TTGGAAAAACTGAAACAAAGTAATAGTGATAATAAAAATAAAATCATGTGCAACATGGCGTATACGCAACGTTGGCATCAGGCAACGTCAAACGGACGAGGCCATTGTTGGAAAGTGAAAGTTTATAGTTGGCGCACGTTCATAAAGTTTTGCGTGTTATACAAAAGATTTATTATATCGCATATATCGCTAGCTCCTGCCATTCTTTTTTCCATTTCCCCCATCCTGCGCATTCGTCCATTCCCATCCCGATTTCAACCC---ACACACACACA----TTTCGCCTCTCTGTTTTGTTTGCCTTTGCCGTTTTATGTTTGGCCTGACTTTTTGGTTTTGTTTGGGTAGCACAGAGCGGCAGCTTAAAAGCAATATGGCCTTGGGAGTTTTCGTAATGGAATTAATGTGCCTGCGAAAATTTCTATAGACGG-CGTACAAAACTTTTTACAACCAAAGACGGATATGTCTGTGTGTCTGGCTGTATAAAATGTTGATAAGTTATAAATCTGTTCAATGTTCGCCCTTAAACGGGCCATATGACGTATTTATTGTTAGAATTTGAAAGACCCTTTACATGTTTGTTGGCCATTGGTTGGGTAGAATATAATAACTGATATGAGAATTTAATAACTAATAAAAA--TTGAAATAAAAAGTTTTTTATGGCAACCATTTCGAT-----CTAATAATTATTACAAAACAATGTGATAAATTAGGCTCATAAGATTGCCACTTTTTTTCAATAATTTTGAATAGGTAGA--GATATCCCTGACTGTGATAGACTAACAAAAACCAAATAAAAACGTGATGCCCAAAAATAATATAAAATCCTTCAAATGACTTGCTGCACACACACACACACATCCCAGCATACAGCGTATATATTTGGTATATACGGGCAAACAGCT----------------TACAACCTATGGATGGGGATTTATGTGGAGTTGGGGAATTGGAAGGCCAGACAGAGGTTACGGGGTATTGGTCAAGCCTTGAGATTTTACGCAGCTGCGTAAGCTGCGTGGCTATAGTACACGATAAGCCGTTATTATGTGCCATGTGCCCCCCTTGTGAGTGTGAGTGT------------------------CGATGTGTTTTTGGGGGAGCGTGCGTAGTAGTAAATAGTAAAACGGCGTAGCATACTTCTTTGGGCGCGCAAAACGCAAGGACCTCCACGTACACAC--------ACACACGCACACCCTAGAGCAGCATTCGTTCTTTGCTCGAATTTTGATTTATGCTCAGAGCAATTGAAACTTTAGCCAATTTATGGGAATTTAGT----------------------------------------TTTGCCCATTTTATTGTGCAATCAACGGGGGCTCACTGGCTCTCTCTCTCTCTCTCCAAAGGACTCTTCTCTTTCTCTCTCTCGCCCACTTTCTCACTTACTTGATGCTCCGGTGCGCGCCAAATTCGCAATTTCGAATTTCGAAGTCGAGTGTGTGCGAAAGTCTTGACCAAAAACAAAGTGGCCAAGGTGGCTTG----GCTGAGTGAGTGGGTGGTGCAGCAGGGCGCAGATTTGCCGACACTTTTTACTACGCGACTTTCGAACTGGAGAAAGCGGCGCGACTCGACGCGAGAAAGCGAGTAGCGCGTAGCGGAGAGACGAGACGAGAGATTTATTTGGCTGCGCGGCTCCGTCTCTTCGGCTTTTTGGCGCTCACAATTATTGCACCACCACAGGCACTCGCTCACGTACATACATTATACATATACACAGATATCTGTATTGGATTTTTT--CCAAAGTTTGGATTTTGAAGATATCCTGCGGGGTATACAGCGATTTTCGAACTGGCTGTGAAACTTGACACTAAACTTTATGGCCAGCCAAAAGCACTTTAAGCCTTTTA-GTGTGAAAATTAATATTGCACTTTGAGTTGGTACTGGTTTTCGCTT-TGTGTTTTATCGGTTTAGCGGATTGCATTGGGCAGAATGGAATTTTCGTTTGGACGCGGTTTCTGCTCGGAACGCATCCACACTCGCCAGATTCTCGCCACGAACTGAGTGTGCTCTTTGGGGGCAGATAGCTGCTCTTGGGGCACGATTCCTCGATACCTCGCCATTCGAACTTGCTTCCTCTCAACTCGAATTTGGTCAAAACCGTTGGGGTTGCTTTGAGCAAGTGCTGCCAGATGGTTTCGTTACCCTCTGTTAACCGTTCCCACAAC---GCTAGTGGTTCACAATGTTAGCAGTTTGCAGAACTATCGATATAAGGATCAAAGTGCAACCGTTCTGAATTGGCGCCTTTATTTGAAATATAAAGCGCTTAATTTGAATGGTAATTCATTCAACAA-------------------------------------------------------------------------------------------------------------------------------------------------------------------------------------------------------------------------------------------------------------------------------------------------------------------------------------------------------------------------------------------------------------------------------------------------------------------------------------------------------------------------------------------------------------------------------------------------------------------------------------------------------------------------------------------------------------------------------------------------------------------------------------------------------------------------------------------------------------------------------------------------------------------------------------------------------------------------------------------------------------------------------------------------------------------------------------------------------------------------------------------------------------------------------------------------------------------------------------------------------------------------------------------------------------------------------------------------------------------------------------------------------------------------------------------------------------------------------------------------------------------------------------------------------------------------------------------------------------------------------------------------------------------------------------------------------------------------------------------------------------------------------------------------------------------------------------------------------------------------------------------------------------------------------------------------------------------------------------------------------------------------------------------------------------------------------------------------------------------------------------------------------------------------------------------------------------------------------------------------------------------------------------------------------------------------------------------------------------------------------------------------------------------------------------------------------------------------------------------------------------------------------------------------------------------------------------------------------------------------------------------------------------------------------------------------------------------------------------------------------------------------------------------------------------------------------------------------------------------------------------------------------------------------------------------------------------------------------------------------------------------------------------------------------------------------------------------------------------------------------------------------------------------------------------------------------------------------------------------------------------------------------------------
>droYak2:chr2L:19633638-19667285:-
-----------------------------------------------------------------------------------------------------------------------------------------------------------------------------------------------------------------------------------------------------------------------------------------------------------------------------------------------------------------------------------------------------------------------------------------------------------------------------------------------------------------------------------------------------------------------------------------------------------------------------------------------------------------------------------------------------------------------------------------------------------------------------------------------------------------------------------------------------------------------------------------------------------------------------------------------------------------------------------------------------------------------------------------------------------------------------------------------------------------------------------------------------------------AATATTAAATTTATTCGTGC-TCGTAGAGTATGACGGCAGGTATACCTTCGTAAAAAAGTATGTATATTTTTTGGATGAAGTTT-----ACTGTCCGAGTCGATCTCGTCATGTC---CGTTCGATCGCTGTGATCTCGGTAACTATAAAAACTAGAAAGTTGAGATTTTTCCTAGTGAAGCGGAATCAAGTGCCCACAAACCGTCCCAAACGGTTGGCCCACATATTTATAAGGTTTTGCTTTTTTTATTTTATTATTGGTTTTCCAAATTTCTATCGACATAGCAAAAACGTACGCAAGCCATCCAAAACTTTTATGCAAAACTTTGGAAAATT--TTTTTGATATCACTATTCTTCTATAACAATTTGTAGCCCATCATAACCCAGTCGGAATCAGAAAAAATTACCTAGAAGCTGCAGAGGGTCTAGCTAAGTTAAGGCATAAATTATCTTCACAGATAAAGCTTGGTGCCCACAGTATATATTTTCATAAGACGCAAACAAGAACTCTAGCTGCAACGAAATTAGACCCAAAGGGGGCAGATCCCTACTCCGAAGGAGGACAAACACCTGCAGATATAGACACCACTGGGGATGGGCCACGCCCCTTTTAATCCCAC--TCCCGCA--CGGGAAAATAAGGATAGGGAATGGGAACTTAGGTGCACCTGAAGATGCTGCAGTGGCTGTCGAGCTAAGCTGCATGTGGGTGCATTGAAATAGTTCAACTACTTTTGCACAATGGGGACGCAGAGCAGGAAAATAAAATAAAAATGCTCGAGCCCTGGTGTTCTCGGTG-CATGGGAACAACCAGTCCGAGTCTGAAGAAGATTTCAATGTAAATTGGCTGCCGTTGGGCAAACGCTGGTGCCACGGGAATGTGTCAGCGACT-------------ATGGTAGGTATTGAGGAAAGAATGCCAGATAGAACGGGAGTAGTGGTGGT-----GGTGGGATAAAAAGTTGTTGCACCGAAAACTTCTTTCCAGGTG--GAGCCCCAACTCTCAAAGTTATTTGCACATTTTCCGAGAGCTCGAATTAGTTAAGGAGTCTTAAAGTTTGCCCAAAAAGGTGTTGAGTAGCGAGCTAGTTAAGGCATTAAATAATAAACACTGCAAAAGTGAGTCAATAGAAAGGAGCACACTGGTAGTAAGTGGCAAGGAAGTTTCTATCGGATTTCGAGTCTTCGGTTAGCTGCAACCAGCTGAAAGTTGGTTTCAATGGCTAAAGGGCGG-GAAAAATAGCAAAAGTTCCTTCAAAGTAGTTATTCAGTTTTGCCAACTCCGATGTTGTCTGAAACTACAGGTAATATGGTTTTAGAAGTGAGATAACCACATAGCTAACTTTTAAA-TTGCATTCTACATTTATTAATACTACATGTTTTTAAAATTCATTATTAACAATGGTTAATGAAAAATTGTTTTCCCCCCCTTTCCCTTAACTTAAAAGCTGTTAAAAAAAAAATCATTGCTTCATGAAT--------CCAAGATGTCATTCATCTGAACCCGT-AGTTATTTGCGTCGACCAACGATGTCATACCTATGTATATAATTGCCAACATGCGTAGTCGCTTTGTCTAACACAACTTGGGATGGAACATGAAT----AAGTTCAGCAGACAAAACATGGCCATGTATTATACAATTTTTTTTGTATATTTTTACTTCAACAATATTATGCACTTATGGAAAGGTCGAGGCAGTGCCGCCCCTAAGCAATGCACAGGAAGGGGGCTGAAAAATAAAAAAGGAGA-------GGTGTCTGTGTGGCGAAAAGGGTTGCATAGAT--------GGATGGAATGGGTGGGCTTTTCGCTTGGCGACCCGACCCTGAGCAATGCCCTCTCGCACACGATTCTTAGTTGACACCAGCTGGCTTCCCTGTCGCTCGTCTGTGCAGCTGTCGACATCTTAACATTCAAAAGCCAACAATGACAACGCCAAAGATGGCTGCGAATGAGTATGGGT------------------------CTGGTTTTGCTTCTGGGTCTGGAAGACCGAGGCCGAGA------CTGAGACCGAGGAGACTTGCTCAAATGTCAGCGGTGCAGTGTATGGGTGGTGCCGGAATTAGCAAAATGCAGCTACTTGCACGCAATTTGTTCGCCAGAACTATAAGGGGTCTGGGCGTTGGCTTGAGCAACAGCCTGAAAGTGTGCTGTG--CAAAAAACTGAG----GACTAGCTGG----------CAAAAAACGAATACGCGTTGACCATTTGCCAAGTGAAAAGCCAAATCCAGGCGAATGATTTTTCGGTCCAGTTTTTTCCTCTCCTACTGGATAATGCGAGATATGTGTTTAAGCCACCTTCC-----------CTTCCCTGGCCCACGACCTTACTCAGCGAATTTTTTCCCAATATATTTGCCATCTGAATGGACGTGCCAAATGTTGGAGCAATAAGTTTTGCAGCCGAAAAAGAAATTTATATTACGTTTTAATATAAGTTCACCTTAATATTTAAAGA-CGTGGAGGTGGAGGTTTCAGATGTTCTTTGAATGAAAGCCCCTGATTAGTATAAGTAGACCAGT--TAAAAAAAAA----------ACTAACTGACATCAAGTGGGTGGCACCTGTTCCG---TTACATGTCCTCTTCAAGTCGACTCTGTTCTGCTTTGGTCTGTCTGTCCTGGCCAAATCTGTTGGGAATTTTTAGCCACAAATGCGACTGGATGACTGGGCTCTGACGACGCATTCACACTTTTATTTGATGCTTTCTACTTTGGGGATTATAAACACCTTTTCTCCCAGCCAAAGTGCAACTGTGGGTGGTTTCTTTTTTATTTCAGACTCGAACTTCTGTTAGAAAGAAGGTTTCTTTTTTATTTCAGACTCGAACTTCTGTTAGAAAGAATGGTCTTTGGAGTAAGGGCTTTGAGTTGCTTAACGTTTACGAAAGAAATACCG-AATTAAATAAACTCAT---GATAGACCTATTTGTAAACCTATTTTATCAAAATCCACCT-TAGCTGTTTTCAATTAAAAACCAATA-TACATACATATTAT--------------TTGTTTTGAAACTAAATTGTGCCATTGCTCTTAATATTAAACTCTGTAAAGTGTGCCACTTCTAAGC-ACTTTTTGCGGAGTCATCTTCGCTACTATTGAATGTCACGATCCGTAAATCTATCCCAAGTGCAATTACAACTTTCAGTAAGTGTCAACAAATTT-GGTGCTGCCATTCTGAAGATTCTTTTTTCTCTCGTCTTTTTTAGCGGAAGGCAAATGCTTTTAGTGTAAAGACATTTTATGCATCGTTGTTGCATGTTTCTATTTAAAAAAACCCAAACAGCCTTCCAATATACTCAATACCCATAGACATACCCACTTGCCCTCCATCTAGCTATCCATCTCTCTCGCTCTAGCAACGTCTGGCCTCTCGCTTGCACAATGTCAACGTCAAAGTGCAAGTGGCATTATGGCAAAGAAGTCAACATCGCACAGGATGTGGGAGTGGACGGGTGAGTTTG----GGTAGTGGGTGGTGTGGCTAAAACGAAAACGAACCAAACTGAGGCACTGCGCAAAAA-GTTGTATCTGTTGGTT-TTCCATAT-ACAGGAAAATACTCTAAGTGTTTTTATCAGGCTATTATGTGCATTGCATTGCGTCGGTAATAATTTAAATGTATAAACCTGGTATATATAATTAAATAAACTGAAATCTAAATCACTTTTTTTTAATAAGATTGAAAATTTCATTATTTACAAATATCAATATCAATTTTAAACAATTTCAAAGATAATAAAGGCACATTAAATAAAAAGTAAAATATCACCATATCACATAAATATCACACAAAGGCCAGAGTGCCAGCACTGTTCAAAAATAAATGGCACAAAGAGCAGGGGGCGTGGCACTGTCTCTTTTCCGCCATTAAATGCAATTTTAAAGTCAATTTTAGCTTGCAAACGAATGCAAATAAATGCTGTCAGCGGCAGGACGCGATTAGTGGGAGTACGGGGGGGGGGGTGGTGTGGGGTGTGTGTGTGGTAAAGGAAAAACTGAGGTCCTTAAAGGTTTCTGGTTGCAGTGGCTCAGTTAGTGGT------TCAGCTAAAACGCCATTGACAGGCGTTAAAAGATATCGAATTAGCAACGGCGATTGCCGTTTGT----CTGCGTACAAATTATTACGTATACGCCTCCGAACAAAGTGGAAAATGAGATGCGTGCGTGCATGTGTGCGTACGAGTATTTGCGGCATCTGCAGTTCCCTTTATGTTTACAGGCAATTAGCATTTTAATGCCGCACCAAACAAAGGGCAACTGCAGGTGCCCAACCGAGTGATG---------------TGATGCGATGCGCTGCAAGGCCAATGGTGTCAATGGGGACTGGGAAAGATAGAGGCTGCACACATAGGGCTGGGATAATAACGTCGATGGAGGTTATCGCTCAGGTGAAG----------GGGGTAGGGGCCTGCAGGTGCTCGGCTGGTCGCGCTCAAGCTGCTTTTCATTATTTTTCATGTTCGACATGAGCGCAAATTGTCGAGGGCAGGCAAAGGGGTCCAGT--------------------------------------------------------------------------------------------------------------------------------------------------------------------------------------------------------------------------------------------------------------------------------------------------------------------------------------------------------------------------------------------------------------------------------------------------------------------------------------------------------------------------------------------------------------------------------------------------------------------------------------------------------------------------------------------------------------------------------------------------------------------------------------------------------------------------------------------------------------------------------------------------------------------------------------------------------------------------------------------------------------------------------------------------------------------------------------------------------------------------------------------------------------------------------------------------------------------------------------------------------------------------------------------------------------------------------------------------------------------------------------------------------------------------------------------------------GGGGCTCCAAATACTGTAGCAGTTAGTACGCAGATCCCAGCCAGAGTCGATTTAAGTACCATAGAATGTGCTCACAACTATATCCGTCTATGAGTATCACTTTAAATAAAACACAAATCCTCTTAACAATGAAATTTCTATGATTTGCAAGAAAAGCATTTTTAG-GTTTTCACCGCTTAAAATATTGCGATAGTCATAAATCAAACAAGTTGCCTTTTTAAA-----GAATTAAAAATAAAATCAATATTTTCCTTGATTATCTGGCTTACAAAAAAAG---TATGTTAAACACTGAACTATATGAATATATAAATGGCTTTTATTTCCTTTTAAATGTCTACAACCCACAGCAAAATTATAAGAGCTTACTTGGATAAACAAGAAAACCATTATTTACTTTCATTACAATAAAACGTATAATTAACGCGTTTTTGTTATCACGAGTGGGGAATTAAAATGTTAATAGGTATTTTATTCAATGAACTAAGAAAAGTAAATATTCTGAATGCTTAATAAACAAAAAACCAGTATTAAGAAGCGTTTTCCGATTTTTTTTCTATTATAACA-TGCGCCTGCATCAGCAGTTGTTTATTGACAAATAATCATCCAAATTTTAATTAGAATCAGTTGTGCATATTTTATAAAATGTATAGACATTTCAACATTTTGGCACTCTAAACATGTATATACTAATGAATAAAACTATCCACGTTGATGCTCTTTGTTTATACACTCCAGGTATTTTTCAATTTCTAACGTGTTGATATGCAGGTCCCCGTTTTCGGCAAAAAATCCACCTTGACATCCTTGAGGCGCTGCCATGCAACATCCAACAATAAGGCAGCCAATTAGCAAGAGGAATACAAAGGTCCGCGAATCCATTTCAATGTAAACTGCTTGTGGCGAATAACGAAGAGATACTGGACACTTATTTTAGCTTTAAGTCCAGAATATATACGAATATATTGCAAACGCGAAATTCCCAGAG----------------ATAAGCTATAAATTAAAACAGATCTCTCCGAGGTCAAAACACGTTGCTTGCGAGAGAGAATTCCAATACGAACTAATCTTTTAATTAAC--------------------TCAGTTGTATTAACAGGTCAACAAAAATATTTTTCTCTAGGCCAAGTGGCAATTATAAGCCGCCATGGCAACGTCTCTGGTAATCATATCTCGTCCGTCAGCTTTAAGCCAACAAACCGGTATGATTCCTCTGGCGATTATGAAGTTGGCATTTCCCAGAAACTGCTTCCACATATA--CAGCAAAGAATAGCCGTATTAAGTAT--CAGCAAGTGCACAGCCTAGAATTTGAC------GTTGGTTTCTTATTTCGGGGATGATGACAAAGTTAAAGCCGGCTGCACATTTGAGTTCAAGCTTTTATTGTATTTTTCCTTTGAAGAACAAATATGTAGTACATAAATATTTATTTTTCGTCATTTGCCTTCAACTTTTGGACCATTCCTATATGATCTAGTCGTCCGAGTTCAATCAGACTAAAACCGAACTTATATATTGT-CAAATAAGAACTTCTGACTGTTATTAATAAAATCAATATAA--TGATCACGGGTTTACAAATTAAAAACAAATAAAAAATTATTTGTATATACCACACACTGTATTTTTTGTGCCCGGATCAGTGCTGCCGGAGGGTCAGAAAATGCGCTGATTAAAACATTTGATTGATAACCCGTAAATTGTATTCGACTTTTTCCAGCCTTGCCATAAATTTGTAAATAATTTCATAACACTGTGAAACCTAAAGCATAATTACATTTACATTAATATTTACATACTTCTTATTTATTTAGGATATATTAACAGAAATTTCGGCAATAGTCTAACGTTAATTATAATTCAATT-ATATAAATG---CAAGAAGATCATGCTGTTGGGCATTAAGTGCAATTTCCCATTGGGGGATCAGGAGGAAACTTTCCATCAGACGAATTGCCTGGCATCGAAGACGAATGACTATAGGCAGAGAAAGGAACTGAAAGAAGTGAAAAGCCCTAGTTTATTGTAAAGCAAACTTTTCC---GAAACAATCAATCAAAATTATTCGCTTGAAATACATTCAACGGAGTCAATTTTTTTAACAAGCCAGTGACATTAAATAGGTATAAAATATGGTAAATGGTACAATTTATTTATAAGATATAATCTCGGCTAGTAATCCTGAACCAGAATATATGTATATATAATCTTGAATTGGCGATGTATACCATTGGGTTCGCTTATATTTTTGCCCCACAGAAAGACATAACTATGTATGCAATCAGAACACATAAATAATTACAGTGGCTCACAGCATATTTCAACCAGCGTCTATCTGAAACTTCAACGGTCTGTAAAAGCTGAACAAAAAATGTTATCAACAAACTTTAAACCCAACATATTTCTTGTATGTTTCAATATATTATTTACTAACTTATTTTATTTTTAATTATTTTAGTAGCTGTGGGATTGTTTTGAGGTGCATTTTAATTATTAATTCTTTAAAAAATACTACCAAATTAATTAAAAATAAAATAAGTTAATAAATAAT-----------------------ATCTTTAAACATAAAAGAATTATGTTGCGTTTAAATTTTGTTGATAAAATTTTTA--GTTCAGCTTTTACAGACCGTTGAAGATTTTCATAGACGCTGG---TCGAAATAAGCTGTGAGGCACTGTATATATAAATGTATACATTAATGCGATAACGCT--GGTCTTT-TTTCAT---ATCAAAAAGTCCGCTGAATATTCTGCTATTAGTTTATTTCGCAACGTTAAGTTGAGTGGATTTAATGTACGGAATTATTTTAATAGTGTGCCTCATCCTGCTCGCTGGTCATGTCCAGTCGCAGGATCAG------GAACTTTACCAAAATTGCGGTGGATCATGGGATCACCATTGCGTCCCACGTCACTTGTGCAAATTTCAACTTGATTTTCGATCGACAATATCATACCGCAACCTAGGATGTGTTTCCACAGCTATATGCTGCCCCAGGAACCTAACAGTAAGCTTTAAAATGTATTGGGAC----------------------------------------ACCATTAGTC-------------------------------------------------TTATATA-----------------------------CCTAAATACCTT----------------CGACTC--AAATATAACT----------------TTATTATATATGTTATTCCAGATCAGCGCGCCAACCTTCGTCCAGTTTCAGCCTATGAATAATCCCGAATGCGGATTTATCAACCCAAATGGTGTGACCTTTTCATTTAGTCAGGAA---ACGATCTTTGCCCAGGAGGCGGAGATACCATGGATGGTGGCCTTGCTGGATGCCACAACCCGCGAATACGTGGCTGGTGGCGCCCTTATCGCTCCACATACGGTGATCACGGTCAAGCAAAAGATCGAAAATATGAACGCCAACCAACTTGTTGTGCGGGCCGGCGAATGGGACTTTGATACCAATACCGAGCAGCTTCCTCATGTAGACGTTCCTATTCGGTCGATTGTCCGTCATCCTGGCTTTAATATATCAACCGGGGCCAATAATGTGGCGCTTGTGTTTCTCGTCAGATCGGTTGAAAAATCCCGGCACATAAATCCAGTATGCTTGCCCACGGCTCCAAAGAATTTTGACTTCAGTCGCTGCATATTTACCGGCTGGGGTAAGAAGTCCTTTGATGATTCCACCTACATAAATGTCATGAAGAAGGTCGAATTACCGGTGGTCCCAAACCGTCTCTGTCAGCAGAAACTTCAACGCTTTTACGGAGACGATTTCGTCGTCGACAACAGCCTAATGTGCGCAGGCGGGGAGCCTGGAAAGGATGCATGCTTCGGTGACGGTGGGTCTCCACTAGCCTGCCCGATGAAAAACGATCCGCAGCGCTATGAACTGGCTGGCATTGTAAACTTCGGCATAAACTGCGGATTACCAGACGTCCCAGGTGTATATACAAATGTGGCCAGCGTTATCCAGTGGATTCTTACGGAAACAGGCAACGCCCCCCAGCCTGAAAAGCGCGAGGACGTTCCTTATGCAAACACACTAGCTGGGGAAAACTCGCAACTAAACCTGTGGAAGCAACCGAACTATGAAAGAAACTTTCCAAATATAGCAACCAATGGATGGCAGATCCAAGAAGCTAATCCAGAACTTGCCTATGGAAATAGTAATAGTAAAAATCAGCCAATTACTTATTACCCGGTTACAGAAGGCGAGAGACCACTAAACCTGTTGAAGCAAACGAACTATAGAAGAGACCTTCCAAATATTGCAACCAATGGATGGCAGATCCAAGAAGCTAATCCAGAACTTGCCTATGGAAATAGTAATAGTAAAAGTCACTCGTTTACCGAAATGGAAAAGCCCAATTATAATGAAGTTCCAGGAAATGATCAACAAATTGTTAAACCCCCTCAGCAAGATA------ACGACTCAGATGATTT---CAATAGTGTAAATCATTCGAAAATGGTATACGAGTACATACCATAAATTTGTATAATGAATTATTTTTAAATACTGCGAAAATCTTTGATTTGTATTACAAGATGTGAACGGATGATAATTATGCCGGTCTGGAATACTCTGTGTTTTTGCAAAAACTGTTTTTTATAAAAGATAATTACATATTCTTTAACCCAATAGATAAATTTGTTCGAAACCTTTTCAATAGAGCGTTATGTGAAAATTGTAGACTTTTTTGGTGTATTTAATGCAATAACCTAGTTGATATTAGCTGGATTTGCTTTTCCTTAGTCATTCAGAACCAATTGATTTTTTTATCGACAATTCACTGTATATTATTAACCCATCGTGGCATGGGGGACTTCATTGACACGCAGTGGACACAGTGGAGTGCCACAAAGAGAGACAGACCGCAAGGACCGCAGAATGGGGATGTCCTCTGTGGCGTGGGCGTGGCCGGCAGTTAGTCCTTTCGCCAGGAGCGGGGCTTT-----CCGTCCCGTGACATTGCTCGACACGCACACGCAGCAGCTGCGAACACCATCAAAAACTTGGGCTTGTGGCGGGCGCGCTTTAAATTCAATTTGGCGCCGACCCTAC--AGATTCACCACCGCGAGTACGTACCACCATCGCAATCAGACTGGCCCCACGGCAATTTATTGTTTTTCACTTTACGCCAGTGTCCCACTGGAGACGGTGTCCTGTGTCCGCGTGTTATTGTTTTGTTGTGTTTTTTAGTGCCGTCCTCAAATTTGAGAGTTGGTGGG---------------------------------------------------------------------------------------------------------------------------------------------TCGTCACCATTCCCTTGAGCTTTTTGAGAGATTGAGCCACTTGTCAATTGTAG---GCACTTCCGATTAACAGAAAGTTTCGGGATGGTACAGTAAAAACCAAAATCGGAACACAATTTCTTTATTACCATATCACGTAAGAGTAA--------------------------------------------------TCGCCTTTTCTAGCTGTGCAATTCATTTGGATTGC-----------AGATCTGCTGATTTTGTTTTTGTTACTGTTGTTGTTAATTAACACTTACAACAAAAAAG-------------------------------------------------------------------------------------------------------------------------CTTTTTTATATTTTCCCCAAAAATATACATACCAAAATTTTCTTACGTACGCAAAAAACATTAAAAAAAATTTATTCAGTTCCCATTTTTTAAATTATGAGACTCTAAACTCTTTTACAAAAATTTTGGTAAGTGTACCAGAGCAGGAATGTTTGGTGGTTT-AAGGGAAGAGTAGAAGATTTTCACTTACCATGACAGCATTGCGCTTGAAATCCATAAAGTTCTTTACCTCGGCGGCCAATTCACGCAGAAGGATAATACCATCCTTGCGCTTTACTTCGATCTCGGTGTCCTTGAAGCGCTGTTAATGAAAAAACGAAATCATCAGATACACAATTCTCAGTACACTCTACAGGCATAAACTATAAAAGTGATGAGCGCAGGTTCGCGAAAGCAAAAAAGGGTTAAGGGGCCATAAAACTTTTGTGCTTTCTTATTGTCCAACATAAAAGGTTGATGTACCTCGGAAATGGCAATCTGAACCTGAAATTACTTAAGTGGGCGGAGTTTCTATTGCTTCAGGCGACTCTTAAATTGATTCTAAATGGATTTTAATGTATCTTATTAATTAAATAAGGTTTTCATTAGATAAACGCAGGGTTTTGGTGACATTCTCTTTTAAGCCATCCAAC--------------------TGCTCATAAAATG----AAAAATTGATCGAGTTAAGACATCGAATAACGTTTAACTAACCACTAAAATTTAATTAAATTTAATTTGTAAACACAGTCCAAAATGCACTTCTTCTATTATTAAAA--AATTCGCAACT--------------GCGTACTTCTTATAAAATTTTACAATTTATTGCACTTGTCCTCATACAACACTCTCACAAATGAAAGTTTTGCTAACTGAAGTGAGACACGCACACA--TTCTAGCTTAAGATTGAAGCAGAGATACGTATTTAAAGGCCAAGTTAGTG-------------GCTCTGATTTTCCTCACCAGTTACTAGAGCCAACACACGCACACGAAGATGCAAATCGCCATTATAATGATTTTTCTATTAAACGTGTTGTCATCTGCTTTAATGAAAAATTCTGACGAGTTTTCTTCTCTGTTAGTTTTTCTCTCTGGTGAGTTCCCATAGTCATAATCAAAAGACCAGAGTAGCAGGCAAATGGAAAAGAAATGGGCTTCGCAGGCAAATGCATTTTATGACTTTTCCATTCATTTAAGTGGCACAAATTAGCAATTTAGAAATGAAGTTATACGGGGGGGTCGGCCACGCCCATTTCAAATTGTCACTTTTCAAACAAACTGTCAGTTAAATTATATTTCTGCTGCAACGGGAAAAGA-AAGAAAGAAAAGCGCAAAGTCCT----------GTGTGCGTCTGTACATGTCCCAAGCAAATTAATTAGGAAACTTTT-TTAACTGATTCAGTGCCAGCAGCAGCAGCAGACAAGAAACTGCTTGGCTATAAATACATATACGTTCGCAAAAAAAATTTAATTCAAATTAAATACAAGAGAGAACGCTATAGACGAGTTCCCCGACTGTCTGATACCCGTTAGTGTCTTCAACTCTGACAGTTTTTGACGGTTTGTGGGCGTTGATGTGGGCGTGGCAAAATTTTTTTTGGCAAATTGATAGAAGTTTACAAGACCAATACAAAAATGATAAAATATCAAAACATTTTTCAAAAGTGTGGGCGTGGCAGCTTTGGGCGGTTTGTGGGCGTTAGAGTGGGCGTGGCAACATGAAAAGACAAACTTGCGCTGCTTCTATGTCCCTGGAGTCTGTATGCCTAATCTCAACTTTCTAGCTTTTGTAGTTCCTGAGATCTCGACGTTCATACGGACAGACGGACATTGCCAGATCGACTCGGCTATTGATCCTGATCAAGAATATATATACTTTATATGGTCGGAAACGCTTCCTTCTGCCTGTTACATACTTTTCAACGAATCTAGTATACCCTTTTACTCTACGAGTAACGGGTATAACTATTACCTTTTCTTTGTGTATACTTGTCAATGTAAGAGTGAATATAACACACACGC----TGCAAGTACTTGTGGCCTGGGCCAAAATTCCACCATTTACCATTTGAATGCTTGTGTGTCACCTCAGAACTAAAACT---GCAGGAAGAAGTCTCTTTGTGGCAGTCATTGGTGAGTCAAAGAAAAAGTCACCCACTAAAATTGTGAATAAAAATACTGTATTACTGGCACAAGGAGCTTATCCCCCGCTTTGTCTTACTTGTAATACCACTGAGCATTATAAATTCCGACTGCAATTGACTCACATGTAAAAGCTTTGAAATAGCGGAATTACATTTACTAGGGAAATAATTTAAATTTTAAAGTCGTTAATAAAGATCTCTTTAAGGGAAAT-------TCAAATTAGAAGTTTAACGCTAGCTAAACATTTAAATTAATCCAATTTCAAGCACTTTTCCTTGGTACGAA-AATCGATCCTCCACAGTTTTAACCGCTAGGATGATTTATGG---TTGCAAAAACCATTAGCAAACTATTTCCAATTCAAAGCCAATGGTCAAAAAAGGAGTAGAGCAAGGTTAAATCGAATAGGCAATCCATGGGGTTAGGAAAATGCATTGAAAATTAAAATAATGTCAAGCAAGAAGCCGAAACTTAACAAAAAAAAAA-----------AGAATCAATAAAAGAAAAAGTTTTTACTTCTAGATATATCTATATGCGAGGCTAGCACGATATTAGCCATGTCTGCACGG-CCACGCCCACAAAAACCTCACCCAACTTTCATACGACGGCAACATTTTATAAAGCAATTTCCACGCGAGCAACATCGAAATGCAATGCACGCCTGAAGGACAAACGCGTGTATGTGTGTGTGT------------AGCAGTGTCCTGTCACA-ATGCGAAATGCTAGGGAGTG-TGGTGGGGGAGGCGCTGCA-AGGGTTGTGGCGCAAAAAA-CTATATACAATATGTATACAATATGGGTAGCACTCGAAGAGCGAGAACAGCAGCAGCAGCAGC------CATAGAAAGTTTTCATATTGCGGTTGACTCTGGAAAATGTTGCGCAAGGAGGAGCCCTCCAGCGGACCTCTGTCAACCA-CCCCACCCACCGTCCTTATCGGCCAACCACCCACAAGCGGGTGCGTATGCAGCTGGTGCAGAATTTTAACTGGAGCAAGGACATCCGGGGG--CGGAACTGCGAGAGAGGAGCATTCCTGAGCTTTGGCTTCTGCTCCTGTTGAATTCCATCTTAAGTTAAGCAGCTTACGCATGCAGCTGCGAATGCAACAGCCAATGCAACAGCAGCGTCGGCTACCTGGACCTGAACTC-TGGCAGAACTCAGATGCAAATTTTAAACTTCTTTTGCACTGAAACAAAAAGCAATGACTTTAAAGGCATCTGCCGCAAAACTT-----------GATTGCA------------------------------------------------TTTACAAATAAAATA----TTGCATTTATT--CAAT-----AAAATTCATGTTTTGAGATTCCACGAA-------------------TTTCATTT-TGATTACATCAGACATTTTTTATTAGAATAAAAGATAATACTGGATTTGTGTTCCAAATCACATATTCGGCTTATCAAACTTTCAGAGTTGGA-AAACTTTATTGAACACTTATTCTGTACATTCTCTATAAAAATTTC-ATTATTGAAAACACCCTACAGAGGTTTTGCATTTCGATTAAAAA---CGGAAATAAAAGGTCATTCTTAGGGTTATCAACAGTTATTAACAAAAAAAAAAACCCAAAAGGTCTTGC----GTTGAAGATTATTTATAT---ATAAC---AGGTATATAAA---AGCATTCCCACCAGTGCACTTGTAGCGTTGGGAATATTGACTTTCACCCTGGCTTTCTCTTGTCTGAGTTATAATGCTCTTAAGAGCCACGACGAGC-TCCGACAGCGGACAAACTCCTTGGTCTGGTTTGGCATTTTGTGGCATGGTCTGGAAATGCGCTAATTAGATTTTAATGAAGATGTCGCTGTCGCTTCTC-------------------------------AACTCCTGTTTGTAGCCCCAACGAATCTTAGCGCCCC-AACCCTTCGGA---GCGAGCAACAATACCTCGCATCAACGCGCATGTTTCCCTGTTCACTGAAGTAGAGATTTCTTAAACTAGTTTCTCAGCACAGACATGTTTTT-ATATTTTTCCTCTTTTTTTTTGCATATTAAAGTAT-GTAGTT---------------GAT---GCTAATTGATTTCTCCCACTGATAATTTAAATTATGTTTTACTCACGAACTGCATTTAAGTTTTAATGAGCGTGTTTTCCTTGTTTTTAACGACGAGGTAAAAAGTTAGTTTGTTTCAGCAGACCTTCTGTCTCGTATTAATTAGTTTAAAGGGCAGTGTTTCCTAACTCATAAAGCAGTGCGACTATTAAACGTATTTGGAACCTAATTGAAATTAGTG-TAAAGGGAAAAAACTGCCTAGAAAACCAGTCTTTTATTATTCTGTAGTTAATTAAGAAAATATATAACCTACCGGGAGTTGAGTCATTCCAGCTGGCATTTGCTTCATCCATTTAATGGACAAACCCCCTAAGGATTTAATGAAATTAAATATTTAATTTGTTTTATACTTTCATTAAGGACCAGTTCCGAGAAGTATCCGCCCACCTAACATTTATTTGCCGGCAGCTGTATGTCATGCTCGCATTTTCGCCACCAAACAACAACGACAGACTTAAATATTTGCATAGACAAGACGTGGCCATACACCGACGTACATCTATACATACATATACAT-----------ATACCTATATA-------------TATGAAGAGGATCAACGACTGTGTGGGTCTGCGGCCCGAATGCATTTTGGACCGCACAAAAGCCAGTGGAGAGTAGCTCCATGAAGGAGCTGAGCTGGCCTCGGCCATTCCGTTGGATCCCCTATGCCCAACCCTCTCAAGTGCGTCGCCTAGTCGTCGCCTTGATTTACGATTAGTCTCTTTGCAGTCCGCAACACTGTTCGCCACACACTTAGTTAGCCAAACACACAAAACCAACTCGATCTCTCTGAGCCCAAGCACGGTCTCCGCCCCCATTTAAGCCACAAGGCACTTCA-------------------------------------------------------------------------------------------------------------------------------------------------------------------------------------CAAGGCCTTT-GTATTTGTCACCAAACTCTGGGAAATGGAGCAGAATCGTCGCGTGGGAGTTGCAAGCTTATGTGTAGTTTGTATCGGCGGAGTGGGCAACCACTTTCCCAAACAAATGACCAACAATCT-GCATTTTGGAGCCCAGACCCTGCACACGAGAAATTTTAATTGCTTAGACGGCGTGC------AGAA---------------------------------------TGCAGAC--GCAAAGAAAGGGGTTCTTACTAAATT--------------------------TAAATCACAACTAA-------------------------ATCATAATATC------GAGCAG-------------------------------------TGAGCGC---------------AATGAAGGT------------ATATGAGCTCGACTTACAGATGGTTTACTTTTACCTTCAATAAGCGTCGAGAAGAATGCCAAGTAGAAGAGCTGAAAAGCTGACAAAGGCAGAAAACAATAATTTGCATGCCAATTACAGTGGGAGTCGACTGGGAAAATGAAATAGAGGAGGGAAAATGGAAAGGTGTAAGGGAAAGCGAGGGCTGGACGCCGAAGAAAAACGACAGCACGCGCCAGTTTTGTTTTCTTATATTTTTCGCTGTTTTTAAAGTTTGGTATTTCATGCGAAATGAGGGCACGCTTAAATTTATTTGCCTGCAAAGCAAGTAGAAAAAGAAAAGGCAATTTTCACATAAATTTGACCCATATTTTACTACAAGTGATGTGAGATGCGAGCCCAGCTGTTAGACAATGATCAGCAGCACTGTTAGCTGCACATCATCATTTTCCATATTGACAATA-------AAA----------TCCTGTCATTTTGTCCATTTGTGTTGCCATGTTGTCGATAAACCCTTTTCTTTGCAGTCACTTTTGACAGAAAGTGGCTGCCATATGCAAGTTATTTGGTTGTGTAATTCGGCTGTCACCTCAATTTTCGTTGAAATATCTTGGGTAATGCTCAGCGGCTCAATAATAT-AAAAACTGAATTATTATAGCAGATCAAATACATGGTAGTAGTGCAATGAAAGTAGCCACGAAATAACAAAATATTTGACTTGATATAGTTCCAATAATTAAATAGAATAAAAGCCGATTTTAAAATAAACAAGAGAGAACGTTATAGTCGAGTTCCCCGACTATCTGATACCCTAGCTAGTGGAAGTGCGAAAGAGAGTCCTCAACACTGACAGTTTTTGGCGGTTTGTGGACGTTAGAGTAGGCGTGGCAGAAAGTTTTTTGGCAAATCGATAGAAATTTACAAGACTAATAAAAAAATCAAAAAATTCCAAAACATTTTTTAAAAGTGTGGGCGTGCCAGCTTTGGGCGGCTTGTGGGCGTTAGAGTGGGCGTGGCGTTTTTTTGCAAATCGATAGAAATTTACAAGACCAATACAAAAATATTTAAAAAAATTTTCAAAAGTGTGCGCGTGGCAGTTTTTGGCGGTTTGTGGGCGTTAGAGTGGGCGTGGCAACATGAATCGACAAACTATGTCTCTGGAGTCTGTATGCTTAATCTCAACTTTCTAGCTTTAGTAGTTCCTGAAATCTCGACGTTCATACGGACGGACAGACGGACATCGCCAGATCGACTCGGCTATTGATCCTGATCAAGAATATATATACTTTATATTGTCGGAAAGGCTTCCTTCTGCCTGTTACATACTTTTCAACGAATCTAGTATACCCTTTTACTCTACGAGTAACGGGTATAGTTATTAATAAGCTCAGCTAGCAGAAAAGCTGACACTTTTAATAAAGTTTCTTTGAACTTGCATATAAGAGATAACGATGTACCATTTCATTCACAATCAATCATTTGCGTAGGAAAATTAACATCGAATTCTGATTTAATAGTCTTAGCAATAAGATTATTTATAATATTTGTTAATCTTTAGCAGACTAGATCGACCTTACTGCGCAGTGTACGGGAACTACTAAATATTTTATACAAGTTGTCAATAATTCATTATTTTATAAATCGTGCTAAAAAATATGGCAGAGAGAGTATGCCAAATTCGCATTTGCCATTGAAACCGGTTGAATGTTGAACCCGTCTGAAAAACATATTTCATGACTTAGCTAGAAACTTTTTTT-AGCTAGTCAGCGCTAAGCACTTTTGAGCCAAAAGAATACGGAAAATAAAATAAATGAATATGCGCCACGCACAGGCATTCCGCACAAATACACGCACACACAC--------TCCCTCCCATTCTCATTGTGTTTCTCCTTCGTCGCAGCCATTTTGTCTTTGGATTGCTGTTGTCCTTGGTGTCCTTGTTGTCCTGCGACGCCTTTCGCATAACTAAACGTGTGCGCTGCATTTGTTTTACTTTTTATGGCGTTTCTTTAAAACGCCGAACGGAAAAAACAGCTACCCAAAATAGCAAAGAAAAAGCAGCTACAGCAAAACAACAAGAAAAAGCGATTAAATAAAAAGAAGAA-AAACT--GTGTGCGGTCCACACCTACAATGTGGCCCACTTTCCTTTTT-AATATTCATTTTTTCCAATTTTCTCGATAACAACATATT-TTTTTAAGGAACAACCATACAAACAACTACTGTGTCAGCAATTAAATGAAGAAGAAAATGACCTAAAGAAAGATGCCACTTTTAAATAATAATTTTTT--TTATTTAGTTCGTCAAAAATTTCTTCCATTCAAAAATGGTTCTACATTTTTGAACGTATTTGTTGTATACACATAAAAAGCAAATAATCTTTCTCCCGAAAAACGAAATTATCTATTATTTCAAATCTTTCGTTTGATTATATAGGCTTTCGGAACGTGTAGCTTAAAATGTTATTTAAATTTGAATTGAGTCTCGGAGAGCTAACATGTTC---GCTTGGACACTAATAGTGGCACTTTTTGTTTTTGGCGCGGCGGAAAATGAAGTACAAATATAATTAGTT---------------------------TTAATTCAGATTTAACTA-GTGTC---TTTATATCCTTATT-----CAATTATAGAAAGCCGACCTTTTGCTAGTACCTACAAAGTGCGGACAAGCCAATCCAAATGCTTTGAAAGTGGACTTTAATATTACCGATGGTCAAGCAAAACCAGGCGAATTTCCGTGGACCATAGCTGTGATTCACAATGACAGCTTAGTAGGTGTTGGCTCTTTAATTGCCCCAAACGTAGTTCTCACAGCGGCCCATCGGATATTCAATAAAGACGTGAAGGATCTTATCGTCAGCGCGGGAGAATGGAAGTACGCAGATCCTTTGGAAAAATATCCAATTGAAGAGGCGGATGTGTCAGAAATGGTTATTCATGAGTTGTTTGATTATCGGAAAGGAGAAAACAACTTGGCGCTGCTCTTCCTAAAGGATCATTTCCCAATCACATTCAAGATTAATACCATCTGTTTGCCCACCCAGAGAAGATCGCATACTTCCACTCGCTGTGTGGTGGCTGGTTGGGGTAAAAAACGGTTCAGCGATAAGAAACAAACAAGCATCCTGAAAAAAATTGATTTACCGATCGTACCCAGGGATGCATGTCAGGAGAAGCTGCGAAAAACCAGGCTGGGCCCAAACTTTACACTGCCTCGTGGGTTGATTTGTGCCGGTGGCGAGAAGGACATTGATGCATGCACCGGCGATGGTGGTGCAGCTCTTTTCTGTCCAATGACCGAGGATCCCCAGCAGTTTGAGCAAATTGGCATTGTCAACTGGGGCGTGGGTTGTAACGAAAAAAACTTTCCGGGGACTTATACAGATGTTTTTGAATATAAGCCATGGATTGATAAGCATTTGGAAGTTAATGTAT----ATTTACCCGATGATAATTAATATGCAATTATATAATTATTTGAATCCAAAATATAGTT-CATCCCACTTCTACTACTTCTAAAGCAGTTTTTTTATATTTTTTAATCATTTTAAAATACACAGAAGGGTATAGTCGGGTTCCCCGACTATCTGATACCCGTTACTCAGCTAGTGGAAGTGCGAAGGAGTCTTCAAAACTGACAGTTTTTGGCGGTTTGTGGGCGTTAGAGTGGGCGTGGCAAAAAGATAGAAATTTACAAGACCAATTCAAAAATGAAAAAATATCAAATTATTTTTCAATAGTGTGGGAGTGGCAGTTTTGGGCGGTTTGTTGGCGTTAAGGTGGGCGTGGCAACATGAATCTCAACTTTCTAGCTTTTGCAGTTCCTGAGATCTCGACGTTCATACGGACGGAGAGACGGACAGACGGACGGACATGGTCAGATCGACTCGGCTATTAATCCTGATCAAGAATATATATACTTCATATGGTCGGAAACGCTTCCTCCTGCCTGTTACGTACTTTTCAACGAATCTAGTATGCCCTTTTACTCTACGAGTAACGGGTATTAATAGCGTTGAAGGTTGATGCCAAAGCGAAAGGCGTTAACAAGGC-CAACGTTAACACAACCACTAACAACAAACGTATCGTAAAAAA--------AAGGACAGATCAACCTACACACGCACAAACTGGTATGATATA---------AGGCACATATAAATACATGCCAACACACACATAGACACATAGACCATTTCAGCCAACCGAACAACGCGGCGAGTACTTGATATTTAATTCAATCTGGGCAAAGGTTTTCATTTTTTGCCGTTGTAAGCGACGTGCGCTTTAAATTAACACAAACAAACGTTGTCAGCGACAGCCACACACAGCAGCACACGCACACCGAAACACCATACACACACTTACACCCACAACGGGCCCAACAACAACAATGACACATACAC--------GTACAGCAGAGCAATAGCAACAAGGCACTTGACAATTACAGACTCAATGACAGTCGCAGCCAGCAAATTTATTTGCATTTTAGCTGCTTTTCTGGCTCCGAATCCTGTCGCTTCCTCCGCAGCACTCCTTTCTCTCACGTCC------CCTCGTCCCGCCAGGATCCTTGTTCTTTCTCCTGCCC-TGTTTTGCTGCATAATTTACCCGATATTTATACCCTTATTTGGGGCCGGCTGGGCCTTCAGCAAGTCCAGGCCATACTTTACTTCATTTAAAAAAGGCCCATGCGCTTATTTCAATCCATCAACACTTTTAATGTCACCGAAAAATTGGTTTAACCTTTAAATAAAAAGTATTTTCAAGGCTTTATTTCGGAGTATTAAGTCAGTGTACACTTTCTTGGCTATTTCCATGATCAATATTATAAAAGCTTTAAAAAATTATTATACATTGATTCATGATATTAGGTTATTCAAAGTAAAGATTTGTACTAATAAATTATTTTGAAAGCATAACTTAAAAACTATTGGCTCTTT-GTTTTAAGCTCTTTAAACACTACAACAACATCACTACTTCC----GTTTAATCATAAAATAAAATAACGTAGAGTAT-AGGAAAACGCTTGTCTTCTGTATGCAAATCCGCAGAAACGTAACATCCTCGCACATAATGACAACGTATAGTATACAGTCGGCCAGTAAAAGCAGTCCACTAACTCAGGCACGTCTGATTAAACGCAAAAGTACGCGACTTTCTGAAACCATCTTCCCCTACCGCAGGCCACGCAGTCAACCGAATCCAAA------------------------TAGCAGCGTGACGTATACTTATATCAGCCCGCTTAACCCACGATTTAACCCCCCAAATTAGCCCTATTTGTGTTTAAATTGCATTAAGGCCAACAGCAGGCAACAAAGCAAATCC-AAACAATACAACG-----TACACCATA------TCAGAGGAACCAAATAAGAACGTCAAAGGAACACACAAAAAATTGACGCATTTGCTAGTTAAGCTCCCTCTAAGCCGAGCCATTCGAAGCTTTTATCGATATATACTTGCTTTTCGATAAGTTTAACTAAGTGGCCACAGAGCTTAAGTGAATTTGTTTCGACTAAACCCCAGCCAAACAATCGTAGCCATTAACCCAGGCGATTGGTCGTACCCACATGTCAGCATTATCAGATAAATATGCTTATATTATCACAGCCATCGAAT----------------TTCTAGAAATTTCGTCCACGTAATTACTTACACTTTTGATCTCGTTCATTTTGGTAAATTGTCGTCCAAACTCCCACAAGTCAACGCCGAACTTCAAGGCCCAATTGCGAACCCTG-AAAATGTAAGTATAAAATGGATGAGTTTAATCAAAAT--------------------TAAATTTGCACAAGTCTAATAATAATTCTAAAAGTAAAGTTAATGTTGTTATTTGTTGTATA----------TTAACCGTTTTGTTGTGTTCAATAAAACTTGGGAATTAAGTGTAAATTTCCACATTTGCTTAATGTACAGAATACTCGTACAAGT---------ATCGTTAAAAT-CGTTCAGGTCATTACCCTACAA-----------CTCATCGACATGAGGCTGATTTTAAATCAATTTAAATCGATTTAAAATTTCGCATAAATTATTTCCAACTCATTATGTTTAAGTCTACGATTGTTTAATGATAGCATTATATATT-TGGCTGCGG---------AAATATTGCAGCCAATGTTTGTATAAATACAT---AATAATAAGT----ATAAATATAAATGTACTTG-GCAACATATTTGGACTGTATTTGCTAATAGGTAAT-----AGGTAGT--CCAGTAGT-CCAATTCACTAGAGAGAAACCCAAGACAGCAGCAAAACTCATTACAGAGGACCATCGAATGGGACGGGGAAAACTCTCAAGAGTCAAGGGGTAACAACAGGACCAACAGCCAACTATTGTGAAAACATTTGCCAAACATTTATAATCTAAACGCGAAAGTCAAAAGCAAAACAAAAGCAGCCCAACGAGTGCTCATAAACCAAGTCCACGGAGGGGGG-AAATACGTCTACAGCAACAGAAAATTGAAAATACGGG----AGGACCCGAAGTCGGAGTGTTGATACAACCAAG-GAAAACGAAAAAAAA---GGAATATTATA---AAAAAAATTACGAACGAAACAACGAGCAAAAAGAAAATCAAGTTGAGCCAGAGTAAAGACCTTGCAGAATAATGCCCCCAAAAATATTTGGACAATTTTATGGCATTATCTGCAATATCAATACTGTGGCAAAGAGGGGAAGGTAGGTAAAGCAAAGGAAACTTGAACCGCAGCCACGTTGCGTATACGCAATGTTGATTATGTTGGGCCGACGGCGAGCCACCATACCAACGAGCTCTCTCTCTCTC--------------------------TCCCTGCAATCTAGATACAAAATAAGCGCATGTTTATATGGTATACGGCCAACAAGGAAGGAGGGTGGTGAAAATTTGGTTGGGGGTGAAGAGACAGCAGATTGCGATGGGAAGGATGTGCAACTGCAGCCAAGCGGGCTACAGACAAAGTTTTATGGCTCGAGCGATGCCAAAAATGAATTTAAATTATATGAAAATTGTATTATAAACGGAAACTCCAGAGGAGCCAGAAACCAGAAGCACCAGCATCTCTTCCCGCATCTTCGTGGCCCGCAGCAATAAAGCGTAGACAATGGAGCGAAGTAAAGTGGCCAACAAAGTGATTGAAATTGGATAATGCTGATGGCTGGCAACAACAAAGAGCTGGCAA--------------------------------------------------------------------------------------------------------------------------------------------------------------------------AATGCTTGG------CGAACAAA--AAAACCA--GCAAT-------------------------------------------------------TATCTAGATTTT-------CTCAAAATAAA--ATCATGTTAACAAAC-------------ACAGAATATTTGACACAACATTC---------TTGAAGCTCAAAAGCAACTTTTTAAAAC---CTTTGAAAAATATATTTGCAGTTATCTAAAACAAAAATTAGGGCTTAAATAT--------AGCACTAACTTCTATTATACTTTT--------AATTTAT-AAAAAATACGCAAGAAATCCACGCACA--------AAATATGGCGAA---TGCATACACACACATCAA---------AAGTAACACGAAAAACATTGAAAATCGGGTCCAAAGCCGCAAACTGCAGTGAAAGGCCATCAACGTCATCTTTTTGGCCTGAAGTAGAAGATATTCTTTTTGTAGA---TTCTTTGAATTCCTTCTGGTGCTTGTGGT---GGCCGGCAAAACAAAAAGTCATATTTCTACACACAGATATTC----CTTCCTCTTTCGTATTTTTGTTGCTTGGCCAGAAACTTGACAATGGCTAAAACTATGTATACGAGTGTATGTTCGTGACGATGAGGCGGTGGGTGCTCAGGTGTATTTCTAGTGACTTTCAATTCTGTCTCAGCTTTTTGAGCACGAAC----CAACTACGTATGTCATGCTCAAGTACCATATGTATATGCATAC-CAAAAGCCATTGAACCAGTTCCATTGCCATTTT--CACTGTTTTGTTCAGCTCGGTCGTTTCACGTTTGTCTAAGCAGTTTCTCACTTTTCGGGTGAAGAGTTTATGCTAAGGCAGGTGGAAATAGACTGGCGGTGGTAGTAGTAGTCCCTTAGAGTAGGTCAATGGGTTTTTTCCATTTTGCATCATTGAAATGGAAATGAGTCCCCTTCTGACGCTGCCAACAGACTTGAATGCGCAATCACAAGAGCGAACTTCAATGCAACCCTCAGCGGGTGAAGAGATACTAAGAAGTTCGAGCAAATAGCAT--GCGGAAAATAGAATCTGATTCCAGTAGAACTAACTTAAACCTGTTATGTACACAGTATACACGCAGTGCAATTTTTTAACCGATTGGGTGGTATTATTATTATTATTTTCCCATTCAACTAATTTAGCTACATCCGTTACTCGTAGAGTAAAACGTTTCCGACCATATAAAGTATGTATATATATTCTTGATCAGAGAATCAGTATCAGGATCAGTAGCCGAGTGGATCTGGCCATGTCCGTCCGTCTGTCCGTCCGTATGAACGTCGGGATCTCAGAAACTACAAAAGCTAGAAAGTTGAGATTAAGCATACAGACATATAACTTAGAAACAGCGCAAGTTTGTCGATTTATGTTGCCACGCCCACTCTAACGCCCAAAAGCCGCCAAAAACTGTCAGTGTGGAAATTTCTCCTTTGCACTTCCACCAGCTGAGTAACGGGTATCAGATAGTCGGGGAACTCGACTATAGCGTTCTCTCTTGGTTTTACTGGATACGTGATAGTTCGTTTTTATAAACATCTATGACAAAACTGTGAATCAACTAAATTACGGAGAGTCACTCATTTCTTTTGGCCAGCTTAGTTAAATCTATAAAGATATGGATGCTTCGTTTTTCCTGGTCGATTTTCTTGCCAACAATTCAGTGTGAAGACTAATTAATTTGTCGAAACACGACAAATAATACTATGTGGTAATTACGGCTGGTGGCAGGTGGAAATTAAAAACCAAAATAATGCGCTAGACATGGCACTGTAGTCGCTTCTGTTTGTGTCTCTGGTTCAGCTTTAGCTTTATGCACTTTCACTGTCATTTGTCATAAGTAGTTAGTGCTCTGTTTGCTTACTTTTTGTTGATTTTCCTTTATTTATTCACTTAAGCCGCCTCTCCACGGTAATTAGATCTGTCACGACCAAGAGAAAGAGAAGAATTGTGTCTTATGCAAAATGGTTTAAATCAGCAAATGTGCCAGTTGCACAAAACAATACCATCAAATAGAGAGTACAAATTCGATGTAACTCACAAAAAAGTTATTAATATATATTTTTTAATAAAATTGAAAATTACATCACTGTGGGTATTCCACTATCCTATACCCGTTACTCAACTAGTAAGGGTGCGGGGAAGAAATTTAAAAATTCTTTTGAAATATTAATAAAAATTGTAAAAAAAATCAAATTTTTTTAATATTATGAATATTAAACAATTTTTTGTTTTTAGAACGGGCGTGGCAACGTTCTGCAAAGAGTAGGCGTCACTATAAACTGCTTAGTTAATTTCACGAAGAAAAATTCGTTTACCACGCCCATTCTAACGCCCACAAACCGTCCAAAACTGTCACGCCCACAGTTGATTTTGTTGTGTTTTTTATAATTATATTTATACCCGTTAGTCGTAGAGTAAAATGGTATACTAGATTCGTTGAAAAGTATGTAACAGGCAGGAGGAAGCATTTCCGACCATATGAAGTATATATGTATGTATATTGATCAGGATCAATAGCAAAGCTGCCACGTCCACACTTTTTCATTTTTATATTGGTTTTGTAAATTACTATCGATTTGCAAAAGAACTTTTTGCCACGCCCACGCCAACGCCCACAAACCGCCCAAAGCTGTCACGCCCACACTTTTAAAAAATGTCTTGATATTTTTTCATTTTTGTATTGGCCTTGTAAATTTCTATCGATTTGCCAAAAAACTATTTGTCACGCCCACTCTAACGCCCACAAACCGCCAAAAACTGTCAGTGTTGAGGACTCTCCTTCGCACTTCCACTAGCTGAGTAACGGGTATCAGATAGTCGGGGAACTCGACTATAGCGTTCTCTCTTGTTTTTGATTCTTATTCGCACTCCCACTAGCTAAGTAACGGGTATCTGATATTCAATTTTAGCGTTCTTTGTTTTAATGCAAAACTTAATTTCTCAAACATTTCAGTAATAATGTTCGAACAGTTCATTTCAACAAAAGAAAAACTAATCGTTTTTTAACAACATTTTTTTTTTTGACATGCAACTTATATTTTAGGGTCCTGAAGCTAAAAAGCGTTTTTATTTTATAAATGTAATAATATAAATTATTAATTAGGCAAATATATATCCTTATTTATTAAGAACAGTTCCAAATGGACAATTTAAAAGCCTCTCCGGCATATAGCGAAA-GTCCTTTAATTCGCTTAATTGCTACCGAGTTATGTGAGTCCTCGAATCGATCGCTCATCTGCAGGCCGTGTCACAAAACGATTCATGTAACAATCGTGTTGACACAGGAGAGCATGTCCTCTCTTCCACG-ATTTAAAGTTTTCTGGCCACGGCACGTGACCCATAAGACGCTGTTAATGCAACTGCCTTCGAATGAAAAAGGATACGAAGGAGGAAGGGGATGCTTAAGCAAATGAGGCATGCATTAAAATGGCGATGGAAGATGGCTGCAACTACAACTGAAAATGAGGCAAGTGAATGGGCAGGCGAAGTGGAG--AGGCCTATGGAAAACCCGTTTAGTTCGTGAAGGCCAGTCCAAAGGGAAA-GCGAGCCAGCCGAGGAAGAACAACGTTTTCGACTTCGCCTTCAATGGGCAGCGGGATTTGGGTCAGAGCAA-GGCATTGGGCACAGTAATATTTGCCTGCAATAGGACCAGAATCCAGAAA-CAGGACCAACTTCATCATCGTCACCATCGGGGCATGCCAAGACATAATCGTCAAAGCTGGACCCTCAAGGCAGA------GAAAACTCGAGCGGCCTGCTTGCTTTCGCCTCCTGCCAGCAAA-GTTGAAATAAATTTAATTGAATTTCTGCAGTGACATAAAGCAAACGGCAACGTGGACGCCAGGGTAGAAACGGGGAGAGTTGAGT----------CGAATGAAACCCGGCCAACAGCGAAAGCAAAAGTTTGTTTTTCAAATTAATAAAATTTATTTTACGCATGTGCCACAACATGTCAGCAGTCCGAAAATAACGAGAATTAAAGAGAAGTCAAGAAGTT-------------ATTATGAAAGGTCTCGAATATTAACCAAAAGTTAAAACTGATAGGCCGGAAACGGAGATTATCTTTTAGAATACTTGCCTAATAGGTTAACAGGAGGATAACAGCGGTTCAGAAAAAGAACTTTAATTTATTTCAATTAAAATAAAGTAGCTCCAGGAAAGCATAAACTAAATAAAAGTTTAAACAATGTAACCACCGCAAAAATTAGTTTATTAGAATTGTCCTCG-TTCATTTTTCCTTGCACAGCAAAGCTACCCGAAAAGCAGAACTGCTTCAACAAATAACTAATTGAATTTCAACACAAAAACCCCATGCCAACATTAATTTCAATAAATAAAAGTGACATTAGATACAAAAACAGAGCCCCCAAAAAAATCACTTAGTGTGTCTGTTCCGGTTTCTGGTCTCTGCCAACCCATCGACCCCCGACATTCATATCAGACGACAGTTGTCCTTCCCTGCAAATGGCAGTTGGTTTTTGGGTTAATTAGCCAAGTGAGCGTTGCGGTTACGTGTGCTGTCTTTCTCTGCATCACCGAACCACCGCACCA--------------------CCCATCAGCCGCCGTGTGAAGCTAATTGCAAAATCCTATTATATATCCATTAGATACGCACACTGTGAACCGTCAGGCAAAAA-GTAACGCGTCGCCACATCAGAAAGTCAGACCCTCATATGTTCTCTACCAGAATGTATAAAGTTTATAAACATCTTGTCGTATACTTAATGGGAAAGCACTTCCTTCATTTATGCCATTTTGTCATTCATTATTTTTCATTTATGAACATTTTTAATGAAACTGGCTGTTTCTAAGGCTTTTTCGTCAATATGCTTCTCGTACGAAAACGATAACTATAACTATAAAGATCAAGCAAGAAGGATGAGCGGATTTTATTTCAATCTGTGCGTGATAAACAAAGTAATAATCATAAATAAAATAAATAAATAGGTCTATGAACGCAAACGAATGGCAAAAGTTTTACACGAGAGACTTTAGAGCACATAAAATCCTGATGCATGAACATATTTATATACAATTTAAATACTGAACTGAAACGTTATGGATTATTAAAAATTTTTTTTTTTTTTTATATTTTCGATATGCAATAAATGCCAAATTTTTTAAAGTTTTATCAATTTAATG-GAAAGGTGTAAT-ACAAATTACAAAACCCAGAATTTTTAAACTTAATAGTTATCATTTATTTAATTGAACTGGTAAAATTAATTTTTTGTTGCTTCTTAGCCTCT--AATCTATAAACATCTCACTTCACTCGTCAACACACCAATTATTT--------------ATGCAACAAATACCGCCCAATCAAGAGTAAAAACTGTTTAAATTTGCATACGTGTTTCAGCAGTTTGTTGGATTGTTTGCGAGAAATCGGGGTACATTATATATATATTTATACATTATATGTATATAAAACAATGAGAAGGGGATAAACGTTTCAGGCACAATAAACAAATTTTCAATTAATTTCCTGTCCGAGGAAATTGCCAAAATATTTGGCAATATGCATAATTGAAAGGGTTGGTACTCCCATTCGGATGTCAGATGCTGGATGATGAATAATACTTACTCGTTGTGCGGTATATCCTCATCCTGATCGGCGGACGCAACAAATATGTGCATTTGGAATATTAGCACACCCAGCACAATGGCCACGAAGCAGCTCCAATGTTTGCTCTCCATTTTTGCTTGTTTTGCTGTCCGTTTGCGTATTTATGTGGATCAATTTATTTTGGATTGTTCACGATTAAATCCCGTGTTT-GCGGCTAGACTCACTATCGATTGCTTTTAAATTCCAAA-TGTATAAATTCTATTTGTTG------------------GGTTGAACACCACAGAACAGTTCAAATATGAAATATACTTCCCGGTTTAATTGA-TTTTTTTCACCTATTCACACTTTTTGGA----------------------------------------TGCGTTTTCATATACTTGCTATAATCGCTTGAAAGTCACAAATTTTTTGTTGCCAAAAGTCTGTATTGTATTTTCCGGGTAAGTTTAACATTGTTTTATACCTATTTTCCCGGGTTTTGTTTTCT-GTTTACTATTGTTAATTGAGCTGG------GATATGTCGTTAAGTGTGTGTTTTAACCTGAAAAAGAAC-------AAATATTTATTATTTAATGCCAAAATGGTTATCAAGTTAAGGTAATAGCTTAACGAACACTCATACAATGTTTTAACGGTTGTAATGACTAAATTGTACATTTAGTATATGAAACAAGAGAGAACGCTATAGTCGAGTTCCCCGACTATCTGATACCCGTTACTCAGCTAGTGGAAGTGCGAAGGAGAGTCTTAAACACTGAGAGTTTTTGGCAATTTGTGGGCGTTAGGGTGGGCGTCACAAAAAGTTTTTTTGCAAATCGATAGAAATTTACAAGACTAAAACAAAAATGAAAAAATATCAAAACATTTTTCAAAAGTGTGGGCGTGGCAGCTTTGGGCGGTTTGTGGGCGTTAGAATGGGCGTGGCAAAAAGTTGTTTGGCAAATCGATAAAAATTTAGAAGACCAATACAAAAATGAAAAAATATTAAAAACATTTTTCAAAAGTGTGGGCGTGGCAGTTTTGGGCGGTTAGTGGGCGTTAGAGTGGGCGTGGCAACATGAATGACAAACTTGCGCTGCTTCTATATCTTGGGAGTCTGTATGCTTAATCTCAACTTTCTAGCTTATGTAGTTCCTGAGATCTCGACGTTCATAAGGACAGACAGACGGACAGACGGACGGACAGACGGACATGGCCAGATCGACTCGGCTATTGATCCTGATCAAGACTATATATACTTTATATGGTCGGAAACGCTTCCTTCTGCCTGTTACATACTTTTTAACGAATCTAGTATACCCTTTTACTCTACGAGTAACGGGTATAAAAATATGTAAGTTCTATCCGCTGTTTCTGTTTAAAATTCGAAGAGGTAAAGTACAACGAAATCTATGGATACATTAATCTATCCAAAAATGAATTAAATATACGAAAATTTGACCTGCGGCCTTGCTATATGTATTTATTT-CATAAATAAGCCAAATAGAACTGGTTTACAAATAGTTTTATTTTGGTTCACAAACAGACCAAAAATATTTCAGTAATATATGTTTTTACGATTTTGGTTGTGGGTGGGGA----CAAGGGCTGAGGATGGTCCTC--TGGCTGCATGTGGATTTGACCTAGAAATGCGTTTCCACCCACCGCCCCACACAAACACATATCCACTAGCATAACTCACGCACACAAAT--------GCAGAA-AGGCGCAACTTCGTGGTGTATTCGATCTCGAACTCGAAT------CTGGCGTACATGCGCAGTATGAGAAGGCGGCTACACACATTCACCCGAACTCCTGG-------ATTCGCCAGAGAATCGTCCTTTTTTGTATGGGCATGCCACCCCCTAACAGGGCGCACATTGCCATACATCCGG--------------------ACCCAGAACCCTTGTGTGCGTCCCCAAGGATATCGCGTAATAATTTTCATTAAACACGCTGCAAGCCTTTGCCTGTTCCGCAGGCCAACAAC---CACATCCGCAA----GAAAGAAAGAAAGAAAGACAATTTATTGCGGCCAATACGCACTCAGACATCTACAAACCCGC--------CTCTGCGTCCTCCACCTCC-----GCATATCTAAATATGTGTATATATAACCGGATTTCGCACGCTTTTCTGATTCCCTCTCCCGTTTTGTCATCTGCCTCAACATCAAAAAGTTTGACAGAAGTGGAGCGCCATCCACGCTGGGAATGCGACATCGAACCGGCACCACATGCAGAACCAACTGAAAGTCAACGACTTTGTTTCAGGCCCTCAAAAGTAGGCAACTTTACTCATAGTCTAACCATTGTTGCCTCATAT-GCC---------ACAACTTGTTTAAATCTTTGCCTAAAAAAATTCGTAATTATGTGAAAACTTAATTTTTTAGCATCTAACACATTGTTTTATAGTT--AAAACTACCTATTCCATCAATCGCACCTGGCCAATCACCAAATCGGTCGAAAAACTTACAACGATTACCGAAACTAATACGAAAAATTCAGCTCTCGTAGAAGCCCTCAGTTCCCGAGAGGAATAAAAGGAATTAAAAAAAAAGAAAAAAAATTCCATCAATCAAAGGATTCTGAATCAAAAAATGTTTCACATAA--GATCCTACAACTAAAATTACATGAACATATAGAAACTTTATAAATGCCGAAAGCATCGTGAAACATTTTGACGATATCTTATTGTTAATTATAATCTCCATTAGGACCTTAAGTATCTTTAATTGCAGTCCAGATAAATTGACTTGACCTCAAAAA-GATAC---TCCAGTATAGCTCTAATACATTAGGATTAATTAAA-TGAAAAATACAACTGCATAAACATTTGCCTAACCGAAAAA--TCGCACATTTAAGATCAAACCATCGTAGTTGC-TATCCGAAGAGGTCTGGAGTAAGAAAGA-TGAAACAAGTTAATAGTGATAATAAAAATAAAAGCATGTGCAACGTGGCGTATACGCAACGTTGGCATCAGGCAACGTCAAACGGACGAACCCATTGTTGGAAAGTGAAAGTTTATAGTTGGCGCACGTTCATAAAGTTTTGCGTGTTATACAAAAGATTTATTATATCGCATATATCGGTAGCTCCTGCCATTCTTTTTTCCATTTCCCT-ATCCTGCGCATTCGTCCTTTCCCATCCC----------------------------ATTGTGCCTCTCTATTTTGTTTGCCTTTGCCGTATTATGTTTGGCCTGACTTTCTGGTTTTGTTTGGTCCACACGGAGCGCCAGCTTAAAAGCAATATGGCCTTGGGAGTTTTCGTAATGGAATTAATGTGCCTGTGAAAATTTCAATAGGACGGAGTACAAAACTTTGTACAACCAAAAACCGATATGTCTGTGTGTCTGGCTGGATAAAATGTTGATAAGTTATAAATCTGTTCAATGTTCGCCCTCAAACAGGCCATATGACATATTTATTGTCACATTTTGAAAGACAATTTACTTATGTATT--------------------------ACTGATATAAAAACTGAATAGGTAAATAAGAAGATTTTTTGGGAACAATTTCGATCTAATTATT---------------------TGCAAAACAACGTCATAACTTAGCC-CATGAGATCGAAATTTTTTGCCATTGATTTTTAATAGGTAGA----CATCTTTGACAGAGATAGAC-GATAAGGGACATA--AAAACGTGATGCCCAATAATAAAATAAAATCCTCAAAATGACTTCCCGCACACACA--------TCCTAGCATGCAGCGTATATATTTGCTATATATGGGTAAACAGCTTACAACGGTGCAGAGGCAGGAGCCTTGGATGGGGATTTATG-GGAGTTGGGGAATTAGAAGGCCAACCAGACGTTACGGGGTATTGGTCAAGCCTTGAGATTTTACGCAGCTGCGTAAGCTGCGTGGCTATAGTACAGGATAAACCGTTATTATGTGCCCTGTGCACACTGGCAGGGTGTGGGTGT------------TAGTGCTAGTGTTGGTGTGTTTGTGAGGGAGTGTGCGTAGTAGTAA-TAGTAAAACGGCGTAGCAAACTTCTTTGGGCGCGCAAAACGCAAGGACCTCCACGAGCACACAT----ACACATACGCACACACTAAAGCAACATTCCTTCTTCGCTCGAACTGTGATTTATGCTCATAGCAATGAAAACTTTGGCGAATTTATGGGAATTTAGTGATTTTCGGCAACGCTTTCGTTAGTAATTTGGCTTTTTGTTTTGCACATTTTATTGTGCAATCAACGGGGGCACCCTGGTTCTCTC----------CAAAGGACTCT-------CTTTCTCTCGCCCACTCTCTCACTTACTTGATGCTCCGGTGCGCGCCAAATTCGCAATTTCGAATTTCGAAGT-------------------------------------------------------------------------------------------------------------------------------------------------------------------------------------------------------------------------------------------------------------------------------------------------------------------------------------------------------------------------------------------------------------------------------------------------------------------------------------------------------------------------------------------------------------------------------------------------------------------------------------------------------------------------------------------------------------------------------------------------------------------------------------------------------------------------------------------------------------------------------------------------------------------------------------------------------------------------------------------------------------------------------------------------------------------------------------------------------------------------------------------------------------------------------------------------------------------------------------------------------------------------------------------------------------------------------------------------------------------------------------------------------------------------------------------------------------------------------------------------------------------------------------------------------------------------------------------------------------------------------------------------------------------------------------------------------------------------------------------------------------------------------------------------------------------------------------------------------------------------------------------------------------------------------------------------------------------------------------------------------------------------------------------------------------------------------------------------------------------------------------------------------------------------------------------------------------------------------------------------------------------------------------------------------------------------------------------------------------------------------------------------------------------------------------------------------------------------------------------------------------------------------------------------------------------------------------------------------------------------------------------------------------------------------------------------------------------------------------------------------------------------------------------------------------------------------------------------------------------------------------------------------------------------------------------------------------------------------------------------------------------------------------------------------------------------------------------------------------------------------------------------------------------------------------------------------------------------------------------------------------------------------------------------------------------------------------------------------------------------------------------------------------------------------------------------------------------------------------------------------------------------------------------------------------------------------------------------------------------------------------------------------------------------------------------------------------------------------------------------------------------------------------------------------------------------------------------------------------------------------------------------------------------------------------------------------------------------------------------------------------------------------------------------------------------------------------------------------------------------------------------------------------------------------------------------
