# Supplementary material for: Duplication and Gene Conversion in the Drosophila melanogaster Genome
Source: PLoS Genet. 2008 Dec 12;4(12):e1000305. doi: 10.1371/journal.pgen.1000305 (PMC2588116; doi:10.1371/journal.pgen.1000305)
Supplement: Dataset S1 — Alignment data. (0.20 MB ZIP) [file pgen.1000305.s004.zip › alignment/Post03.fas]

>dm3:chr2R:2882731-2889019:+
AACTGTACTTCGTCCAACCAGTTTGGGGC------TGGGACCCTGACTTGCTGCTGGTGGGAAATCTGACTGCGTCGGAGTACCAGCGCATTATTCGCGTCACGCAAACATGGATGTCATTCACTACGGGCGGAAAAACATCAGCACACGGCGCTAATTCTTCAATCGTATGCAGTATACGGATATAGAAAATTTACAAAACAAAAC--CATTTTTTGTTGATGG--GAAATCGGTAAACGAGATGGATG-----ACCTATCTACTTGAAATAGGTCATTTGATTTGTTCAAGAGTTCCAATCCGCAGTTCTCCAACCTTTTTGATAATTTAAAGTAGCTGCAATTAACTTAAGAACCAACATGGAAACATACAAATAT-TTTGTCTGTGTGTAAAGTCTGCCGCCACTTCAGTGGAAAGTTGTGTAATGGTTCAAGAGGGGGGGGGGGGGGGGGAAGGGGGTCTCACCCAAAAATAGTTGACTTAATTTAATGTGAACTTGCTCCCATTGTGAGACGACGAGCCAAAACTCGGAAACAACGAAATATCATCTACACACGCACATCATGGAATGGAAACACGGGGG-TCGTTGGCGGTACACTTGAACTCAATTTTCCGAGGGAGGG----------------------CGATCTAGAAATGCCAGACGAATGCGAGTGGGTGGACTGGTTATTATTATAATTGTGGACCAGTGTCGAAATGTCGCTCTCTTCTGA---TCGGATGCGATGCTAACTATTCTGATCCCACGAACCGCTGAGCTCGGCGGCTGAGTCATGCTGCAGTTTGGCGCAATCCTACGAATTTATGAACTATAGTTTGGCTGGGGGTGGATCTAATCTAATGACTACGTCAACTGATACAA-TCAAAGCCAA-----AGTAAATATGTTTTTAATAGTTATCGTCGATGGCCAGGCGCTTTTATGCATAATCTTAATTAACGAAGCGAATCGGATTGATAAGAGATAAGCTTGTGATAGCCATGCAAATAGCCAATCTGAAACTCTATAAACGAAAATCGCCGAAGAACTGGGCAATAATAGAAAGTAGTTTTAATAATAAAGCAGGTGATTTCGCCATATCGCAAATATTGAAATGCATGTCCCTGGAAGTAGTTCCAGTTTCTCGCAGTGCATATTATTTGTCGAACAACAGGCATGAGCTTTTAACGCCTACAAGCTTTTTAATGAAACAAAAAAGCTAATGATATCCCAGCCAGCATTTATATGGATGAATATTCTTCAGGCGATTTGGTATCGCAAATCTTGTC----------------------AAATCATTTGATCAAATTAAATCATAAATAACTTAGA-ACTGTATTAATTTATTACATGATTAGTAAGTCCAATATAAAACGGATATGAAGTGATTGTTTTTGACCAATTTCTGTCAAAATCTGAGGGCTTGAGAATTCAAGTTTAGTTAGATTAGACAACCCTGGTTGGCTCAGGATTGATAAACTCAACATTTCCCTTCCTCAGATATGCGGCATATTGCTGATCGTATTCGGAGCTCTGCTGTTCAGCAAAGTCCGTAACATGGATGACTTCGCGGAAGCCCTGCGAACCCAGCAGGTGCCCGTAACGATGATCATCCTGGGCACCATCATCCTGCTGATTTCCTGGTTCGGCTGCTGCGGAGCCATTCGGGAATCCTACTGCATGTCCATGACGGTAGAGTACTGATCCTGCATCGTGCCATTCATCTTGCAATTCAAAATGTATTCTTTGTGGCAGTACTCGATCTTGCTGTTCGTCCTGATGATTGGCCAACTGGCTTTGGTGATCTACATGTGGGTGCAGAAGGACAAGTACCTGGAGATCATGGGCGACGTGGTCGAGAAGGCCTGGAACCATCGCACCAGTCGTTCCGACTACATGGACGCGATTCAGATCAGCGTAAGT-ATTTAGGGACTTCCAAGGACATGTGACCCGCCTTCAACTGACTTTCTGCCGCTCCCGCAGATGAAATGCTGCGGACGCAGTGGCTACACCGACTACGCCTACCAGGGCAAGTTCCCTCCCTCCTGCTGCAGCGACACCAACAACTGCCGCTGGGAGACCGTCTACCGGCGGGGATGCAAGGTCACCTTCGTTGAGTTCTGGGACAGGAACAGCGACATCATCAAGTATGCCGGTCTGGTCATCGCCGCCATCGAAGTAAGTTATTGTCCAGAGTAACGCAATCGAACGAAATCGATCATCGAATCTAGGTGCTTCCCCATGTGA-ATTTCGAAAA--TATGATGGATGGGTTCATGTTACCT--ACCTTCCATTGTGATTT----CTTGGGGATAACCAAAAAGTACTAAGTAATGTAAATCATAATTCGTAGCAATGCAGTTTAGTTTGTTATTTTACCATAAGCGTTATGAGATTTACACCTACATGTATATTCTTCCAATATACCATACTCTGTTTGCTTTCAGTTTGTGGGATTCGTTTTCGCCTGTTGCTTGGCGAACAGCATTCGGAACTATAGACGCCGTGCGGAATATTAATCGACAAAGGACTAAGGCCTTGCACTAATTTTAATTGAAACCGAAAGTACGAATTATGTTGCCCAATTTTACGAATATTTACCTGATACAGATGGCCATTCAAATTTGCATAATCTCAAGCGTAAGCAGCAAATGCAGCAAATCCAATGACGAATGCGTAACGATCACTTTTGTAAGATCGTTTGTTCAAAGTTACACTGAATGTGCTAATATGTTTAACTGTACAAAATAACTTATACTCCTGGAGATTGCAATAAACGGAGAAATTTATTTACAATTTACGAAAAGAGTTCAGTCTTTGTCTTAATGGGAAA---------------------------------------------------GCTTACATTGTTTGCAATTCGACTTAATCCCTAAAGCACCTATTTTTCTAAATTGCCACGGG----AGGATTTCGGCCATTCGCGATAACGTTTTAATCTGCA---AAGTAATAAGTATAAATAGAGTTGGCCGAAACCAACAAGTACACTTTGATTACAGATCATTATCAATCATTGGCTCTATTGACATATTTCCGTAGAACTAACCTATCAGAAGACTATATTTAGTTAGTTAGCTTTTTAGGGCTCAGACGAAATCTTATCTCCATTGAGCTATTTTATCTATGAAGGGCACATAGCCGTTTTGTGAATGTCAATGGGAAATTATTCCGCCGTGGAAACCCCAATAGTTGCCAAAATCT---------TGTTGAAGTTAGGCTGGGAGTGCACTCGCTAAAAGGTTTATTGCTCGATTGATAGTACATAAATCTAGGCGATAAGATCGGGGACTCACGGGGAAACGGACTCCAAGCAACGTAATATGTGAGTCAGCGTGCACCGCGTACTCTTGACTGGTGATAAGGCAAGGTGTGGAGGGTG----------------TGAATGATTCATCTTATGAACGATCTAACGCCCCCAAGATGGAATCGCACGAGGGCTAGATAAAATTCCGCCACCAGCAGTTTGCACCTACCATTCGTTGAATGAATCATTGCGCCAAGGATGTAATTTCCCAGGTTCGGACCACCACAATGATCTGGTATCTCG-TGGGTGCAAAGCGATTCACCAAGTACAAGTACATGGGCATCGGAGCTTCCAGCACAAGTACATACGGAATTTTATGGCCGAGATAAGAGCGCAGCCGATAAGATGAGGACTCCGAGTAAGCTTTAATAGCCGCGTTCTGTCCGAGGGCCCATTCAGTTAGACGAACATCGTCACATCGAACGAACGGATTATCCAGCTAGCCAACGAGAAACCCGAACAGAACCCAGCACCATGAACTGTCTATCCGCGATGTTCAAGTACCTGCTGTACTTGCTCAACCTGGTGTTCGTGGCCGGTGGCATCCTGCTCATTGTGGTGGGCTCCATCATGCTCTCCACGATGGGCAACTTTACGGCCTTCGACGGAGGCGTTAACACCCAGACCATCCCGATCTGCATTATCGTCATCGGAAGTGTCACCTTCGTAGTGGCCTTCTTCGGATGCTGCGGCACCATTCGCGAGAACGCCTGCTGCACCACCATCGTAAG-CACTCGGAAATCACCC---ACTGACCGAAAT--TGGATTCTAAATGACTTGGCATTCCTTTCAGTACGCCATCTGCATGCTGATTCTGTTCGGCCTGCAACTGGCCCTCTCCATCTGGATCTTCGCGGCCAACGACAAGTTCCTGTCCAGCATGGGCAAGGCAGTGGACAAGGCGTGGGATGAGAACAATGCCGCCCAGGGATACCCCATGGATGCCCTCCAGTTGGCCGTAAGTTTATCGAAATTCACCATCAGATGTCATTAGTTTTTTCCGGATATTTACGTATCTATTCCATTGCAGTTCTCTTGCTGTGGCAACACGGGATACCAACAGTATGAAACCGTGCCCAGCTCCTGCTGCGGCTACAAGGATCGCACCAAGGTGTGCGAAGCGGAGATCTACAGCCAGCGACCTGGCTGCCGGCAGGAGTTCGTCGATTTCTGGGCCTCCAATACGGACCTGATTCGATGGAGCAGTCTGATCATCGCCCTCTTCGAGCTGGGCATCTTCATCATGTCGTGCTGCCTGGCCAGCGCGATGAGGAAGCGCTAGA-GCCGAAGTCAGATACAATCCTTAGACGTAGCCCAGTTCATAGCATAAATCCAACACACGAATTCCTC----ACTCACTCACTCACCGTAAATAAACCAGAATAGGTTAAGCCCAATGAAATATTATTGCTTATTCGCTGTCTACCTCTGGCTGCC--GTCTATCTAATCAAGACAGGTTGATGTTTTTCCAAAAAGTATGT--CCTTATCGGCCTGTTAGCCGAGTGCCGCGTTTCCGAGATCGAATGCCCTCAGTAGTGGTGAATCACCTCCATATGGCAATGGCTATCGATCTCC-----GCCCGCCGCCCAGTGCCCATTATCTATTTTTCGTTTCGGCCATGATTATGATAACAGGCACTTGCGTATCTTTCCTCCGATAGCGCCCGTGTCTGTTGGCCAATTTAAAAACAGTAGCCCATCTGGAGGAGCAGTCCAATCGAACGACAGTAAACGACGCGAGTGCGCGATAAAATCAGAGACACCGAC------------AACTCCTTTGGATAAAACAATAGTGTTTATTTAATTCTACTAAATACAGGAGCAAACTATATACTTTCAAAATGGGTTGTCTATCGGGAATAGTCAACTTTATTTTATATATTGTCAATATCGTGTTTTTGGTAAGT--GCTTGTCGGTTGAGTATCTAAGTAAAAGGAATTAATAATGTAATGAGACGTGTAACAATAGACCAAACACTACTGGGTGCAGATCCCAAATAGGTTCCAATTATGGATAACTTC--ATACTCTCCAATTACTTGTGTTATAATGAACTT-CCAAAAAATGTCCATTAATT-ATGTTAATTTATTT-ATCAAACTGTAGATGTTTATT-----------TATTT-GCATATAAGACCTTCTAGCTGACTTCTGTCATTCATTAATCAAGTCATATGCAATA-AATATTTGTGCAACAAATATCGAACA------TGTATTATTTAAAACAAGTGAAATGAAATTTGAAAATCCATAAATTACGCATCGGTCGCTTCCTTTCGATTGTCTTTGAGTCACAAGGTTTAACACTATTATTCATATAAATGTGCTGGCATAGATAATAATATCTATCTGTAATGCAAGTGTGGACGGACATACA-GAATTTTATCAGTTGATTGACATTATCAGTGTTTTGTAATATAAGTAATGAGCCCAAAATGAGCTTCAAAGGGGGCACACATGCACACAAGTTCACATTTTAGCAAGGCTAAGTTGGAGTGAATAAAAGATCATTTAGA-GAATAAACTAAGGAAATACAACAAACTATTATTTACAAATGATTTATTATTTAT-CCAAATAAATGTGTAGTTACTCGCAGTATTAACGCAGCTAAAAGATACATTTTTCACCTTAAGAATTATGCCAAAAACAAGATAAAGGTGATTAACGTTTGTTTTTTTTATCAGCTACGTTTTTAAACTAGCCATATCCGTCTGATTGTGAATTTCATTAATTTGT-----ATGCAAGTATAAGACTTGATTATTCACTTTGTTAATCACTTTGTCAACTTAAAGAATCAAATGAAGAAATTTAAGTAAATCTTGGTCACCGACATCCTGAAGGCTATTTTAAAAGCTCATATCTTAGTCCAGTTTGCGGACAAGTTTTCAGTACATAGATATTCCCGGATAATTAGAAGTCCATAAAACATTCATTA-TAATGTGGTATGCTTATGACCATAAAACTGTTAGGCAACCAGAGATGCCTTCTAGTAATACTCCGAATACTTCCAGATCGTTGGCATCCTACTGATCGTGTTGGGCTCGATCATGCTGTCCGATCTGAGCCGCTTCGATGTCGCGGGGAGTGG
>dm3:chr2R:2889020-2895307:+
AACTGTACTTCGTCCAACCAGTTTGGGGC------TGGGACCCTGACTTGCTGCTGGTGGGAAATCTGACTGCGTCGGAGTACCAGCGCATTATTCGCGTCACGCAAACATGGATGTCATTCACTACGGGCGGAAAAACATCAGCACACGGCGCTAATTCTTCAATCGTATGCAGTATACGGATATAGAAAATTTACAAAACAAAAC--CATTTTTTGTTGATGG--GAAATCGGTAAACGAGATGGATG-----ACCTATCTACTTGAAATAGGTCATTTGATTTGTTCAAGAGTTCCAATCCGCAGTTCTCCAACCTTTTTGATAATTTAAAGTAGCTGCAATTAACTTAAGAACCAACATGGAAACATACAAATAT-TTTGTCTGTGTGTAAAGTCTGCCGCCACTTCAGTGGAAAGTTGTGTAATGGTTCAAGAGGGGGGGGGGGGGGGGGAAGGGGGTCTCACCCAAAAATAGTTGACTTAATTTAATGTGAACTTGCTCCCATTGTGAGACGACGAGCCAAAACTCGGAAACAACGAAATATCATCTACACACGCACATCATGGAATGGAAACACGGGGG-TCGTTGGCGGTACACTTGAACTCAATTTTCCGAGGGAGGG----------------------CGATCTAGAAATGCCAGACGAATGCGAGTGGGTGGACTGGTTATTATTATAATTGTGGACCAGTGTCGAAATGTCGCTCTCTTCTGA---TCGGATGCGATGCTAACTATTCTGATCCCACGAACCGCTGAGCTCGGCGGCTGAGTCATGCTGCAGTTTGGCGCAATCCTACGAATTTATGAACTATAGTTTGGCTGGGGGTGGATCTAATCTAATGACTACGTCAACTGATACAA-TCAAAGCCAA-----AGTAAATATGTTTTTAATAGTTATCGTCGATGGCCAGGCGCTTTTATGCATAATCTTAATTAACGAAGCGAATCGGATTGATAAGAGATAAGCTTGTGATAGCCATGCAAATAGCCAATCTGAAACTCTATAAACGAAAATCGCCGAAGAACTGGGCAATAATAGAAAGTAGTTTTAATAATAAAGCAGGTGATTTCGCCATATCGCAAATATTGAAATGCATGTCCCTGGAAGTAGTTCCAGTTTCTCGCAGTGCATATTATTTGTCGAACAACAGGCATGAGCTTTTAACGCCTACAAGCTTTTTAATGAAACAAAAAAGCTAATGATATCCCAGCCAGCATTTATATGGATGAATATTCTTCAGGCGATTTGGTATCGCAAATCTTGTC----------------------AAATCATTTGATCAAATTAAATCATAAATAACTTAGA-ACTGTATTAATTTATTACATGATTAGTAAGTCCAATATAAAACGGATATGAAGTGATTGTTTTTGACCAATTTCTGTCAAAATCTGAGGGCTTGAGAATTCAAGTTTAGTTAGATTAGACAACCCTGGTTGGCTCAGGATTGATAAACTCAACATTTCCCTTCCTCAGATATGCGGCATATTGCTGATCGTATTCGGAGCTCTGCTGTTCAGCAAAGTCCGTAACATGGATGACTTCGCGGAAGCCCTGCGAACCCAGCAGGTGCCCGTAACGATGATCATCCTGGGCACCATCATCCTGCTGATTTCCTGGTTCGGCTGCTGCGGAGCCATTCGGGAATCCTACTGCATGTCCATGACGGTAGAGTACTGATCCTGCATCGTGCCATTCATCTTGCAATTCAAAATGTATTCTTTGTGGCAGTACTCGATCTTGCTGTTCGTCCTGATGATTGGCCAACTGGCTTTGGTGATCTACATGTGGGTGCAGAAGGACAAGTACCTGGAGATCATGGGCGACGTGGTCGAGAAGGCCTGGAACCATCGCACCAGTCGTTCCGACTACATGGACGCGATTCAGATCAGCGTAAGT-ATTTAGGGACTTCCAAGGACATGTGACCCGCCTTCAACTGACTTTCTGCCGCTCCCGCAGATGAAATGCTGCGGACGCAGTGGCTACACCGACTACGCCTACCAGGGCAAGTTCCCTCCCTCCTGCTGCAGCGACACCAACAACTGCCGCTGGGAGACCGTCTACCGGCGGGGATGCAAGGTCACCTTCGTTGAGTTCTGGGACAGGAACAGCGACATCATCAAGTATGCCGGTCTGGTCATCGCCGCCATCGAAGTAAGTTATTGTCCAGAGTAACGCAATCGAACGAAATCGATCATCGAATCTAGGTGCTTCCCCATGTGA-ATTTCGAAAA--TATGATGGATGGGTTCATGTTACCT--ACCTTCCATTGTGATTT----CTTGGGGATAACCAAAAAGTACTAAGTAATGTAAATCATAATTCGTAGCAATGCAGTTTAGTTTGTTATTTTACCATAAGCGTTATGAGATTTACACCTACATGTATAT-CTTCCAATATACCATACTCTGTTTGCTTTCAGTTTGTGGGATTCGTTTTCGCCTGTTGCTTGGCGAACAGCATTCGGAACTATAGACGCCGTGCGGAATATTAATCGACAAAGGACTAAGGCCTTGCACTAATTTTAATTGAAACCGAAAGTACGAATTATGTTGCCCAATTTTACGAATATTTACCTGATACAGATGGCCATTCAAATTTGCATAATCTCAAGCGTAAGCAGCAAATGCAGCAAATCCAATGACGAATGCGTAACGATCACTTTTGTAAGATCGTTTGTTCAAAGTTACACTGAATGTGCTAATATGTTTAACTGTACAAAATAACTTATACTCCTGGAGATTGCAATAAACGGAGAAATTTATTTACAATTTACGAAAAGAGTTCAGTCTTTGTCTTAATGGGAAA---------------------------------------------------GCTTACATTGTTTGCAATTCGACTTAATCCCTAAAGCACCTATTTTTCTAAATTGCCACGGG----AGGATTTCGGCCATTCGCGATAACGTTTTAATCTGCA---AAGTAATAAGTATAAATAGAGTTGGCCGAAACCAACAAGTACACTTTGATTACAGATCATTATCAATCATTGGCTCTATTGACATATTTCCGTAGAACTAACCTATCAGAAGACTATATTTAGTTAGTTAGCTTTTTAGGGCTCAGACGAAATCTTATCTCCATTGAGCTATTTTATCTATGAAGGGCACATAGCCGTTTTGTGAATGTCAATGGGAAATTATTCCGCCGTGGAAACCCCAATAGTTGCCAAAATCT---------TGTTGAAGTTAGGCTGGGAGTGCACTCGCTAAAAGGTTTATTGCTCGATTGATAGTACATAAATCTAGGCGATAAGATCGGGGACTCACGGGGAAACGGACTCCAAGCAACGTAATATGTGAGTCAGCGTGCACCGCGTACTCTTGACTGGTGATAAGGCAAGGTGTGGAGGGTG----------------TGAATGATTCATCTTATGAACGATCTAACGCCCCCAAGATGGAATCGCACGAGGGCTAGATAAAATTCCGCCACCAGCAGTTTGCACCTACCATTCGTTGAATGAATCATTGCGCCAAGGATGTAATTTCCCAGGTTCGGACCACCACAATGATCTGGTATCTCG-TGGGTGCAAAGCGATTCACCAAGTACAAGTACATGGGCATCGGAGCTTCCAGCACAAGTACATACGGAATTTTATGGCCGAGATAAGAGCGCAGCCGATAAGATGAGGACTCCGAGTAAGCTTTAATAGCCGCGTTCTGTCCGAGGGCCCATTCAGTTAGACGAACATCGTCACATCGAACGAACGGATTATCCAGCTAGCCAACGAGAAACCCGAACAGAACCCAGCACCATGAACTGTCTATCCGCGATGTTCAAGTACCTGCTGTACTTGCTCAACCTGGTGTTCGTGGCCGGTGGCATCCTGCTCATTGTGGTGGGCTCCATCATGCTCTCCACGATGGGCAACTTTACGGCCTTCGACGGAGGCGTTAACACCCAGACCATCCCGATCTGCATTATCGTCATCGGAAGTGTCACCTTCGTAGTGGCCTTCTTCGGATGCTGCGGCACCATTCGCGAGAACGCCTGCTGCACCACCATCGTAAG-CACTCGGAAATCACCC---ACTGACCGAAAT--TGGATTCTAAATGACTTGGCATTCCTTTCAGTACGCCATCTGCATGCTGATTCTGTTCGGCCTGCAACTGGCCCTCTCCATCTGGATCTTCGCGGCCAACGACAAGTTCCTGTCCAGCATGGGCAAGGCAGTGGACAAGGCGTGGGATGAGAACAATGCCGCCCAGGGATACCCCATGGATGCCCTCCAGTTGGCCGTAAGTTTATCGAAATTCACCATCAGATGTCATTAGTTTTTTCCGGATATTTACGTATCTATTCCATTGCAGTTCTCTTGCTGTGGCAACACGGGATACCAACAGTATGAAACCGTGCCCAGCTCCTGCTGCGGCTACAAGGATCGCACCAAGGTGTGCGAAGCGGAGATCTACAGCCAGCGACCTGGCTGCCGGCAGGAGTTCGTCGATTTCTGGGCCTCCAATACGGACCTGATTCGATGGAGCAGTCTGATCATCGCCCTCTTCGAGCTGGGCATCTTCATCATGTCGTGCTGCCTGGCCAGCGCGATGAGGAAGCGCTAGA-GCCGAAGTCAGATACAATCCTTAGACGTAGCCCAGTTCATAGCATAAATCCAACACACGAATTCCTC----ACTCACTCACTCACCGTAAATAAACCAGAATAGGTTAAGCCCAATGAAATATTATTGCTTATTCGCTGTCTACCTCTGGCTGCC--GTCTATCTAATCAAGACAGGTTGATGTTTTTCCAAAAAGTATGT--CCTTATCGGCCTGTTAGCCGAGTGCCGCGTTTCCGAGATCGAATGCCCTCAGTAGTGGTGAATCACCTCCATATGGCAATGGCTATCGATCTCC-----GCCCGCCGCCCAGTGCCCATTATCTATTTTTCGTTTCGGCCATGATTATGATAACAGGCACTTGCGTATCTTTCCTCCGATAGCGCCCGTGTCTGTTGGCCAATTTAAAAACAGTAGCCCATCTGGAGGAGCAGTCCAATCGAACGACAGTAAACGACGCGAGTGCGCGATAAAATCAGAGACACCGAC------------AACTCCTTTGGATAAAACAATAGTGTTTATTTAATTCTACTAAATACAGGAGCAAACTATATACTTTCAAAATGGGTTGTCTATCGGGAATAGTCAACTTTATTTTATATATTGTCAATATCGTGTTTTTGGTAAGT--GCTTGTCGGTTGAGTATCTAAGTAAAAGGAATTAATAATGTAATGAGACGTGTAACAATAGACCAAACACTACTGGGTGCAGATCCCAAATAGGTTCCAATTATGGATAACTTC--ATACTCTCCAATTACTTGTGTTATAATGAACTT-CCAAAAAATGTCCATTAATT-ATGTTAATTTATTT-ATCAAACTGTAGATGTTTATT-----------TATTT-GCATATAAGACCTTCTAGCTGACTTCTGTCATTCATTAATCAAGTCATATGCAATA-AATATTTGTGCAACAAATATCGAACA------TGTATTATTTAAAACAAGTGAAATGAAATTTGAAAATCCATAAATTACGCATCGGTCGCTTCCTTTCGATTGTCTTTGAGTCACAAGGTTTAACACTATTATTCATATAAATGTGCTGGCATAGATAATAATATCTATCTGTAATGCAAGTGTGGACGGACATACA-GAATTTTATCAGTTGATTGACATTATCAGTGTTTTGTAATATAAGTAATGAGCCCAAAATGAGCTTCAAAGGGGGCACACATGCACACAAGTTCACATTTTAGCAAGGCTAAGTTGGAGTGAATAAAAGATCATTTAGA-GAATAAACTAAGGAAATACAACAAACTATTATTTACAAATGATTTATTATTTAT-CCAAATAAATGTGTAGTTACTCGCAGTATTAACGCAGCTAAAAGATACATTTTTCACCTTAAGAATTATGCCAAAAACAAGATAAAGGTGATTAACGTTTGTTTTTTTTATCAGCTACGTTTTTAAACTAGCCATATCCGTCTGATTGTGAATTTCATTAATTTGT-----ATGCAAGTATAAGACTTGATTATTCACTTTGTTAATCACTTTGTCAACTTAAAGAATCAAATGAAGAAATTTAAGTAAATCTTGGTCACCGACATCCTGAAGGCTATTTTAAAAGCTCATATCTTAGTCCAGTTTGCGGACAAGTTTTCAGTACATAGATATTCCCGGATAATTAGAAGTCCATAAAACATTCATTA-TAATGTGGTATGCTTATGACCATAAAACTGTTAGGCAACCAGAGATGCCTTCTAGTAATACTCCGAATACTTCCAGATCGTTGGCATCCTACTGATCGTGTTGGGCTCGATCATGCTGTCCGATCTGAGCCGCTTCGATGTCGCGGGGAGTGG
>droSim1:chr2R:1689838-1695893:+
AACTGTACTTCGTCCAACCAGTTTGGGCCCCAGTCTGGTGCCCTGACTTGCTGCAGCTGGGAAATCCGACTGCGTCGGAGGCACAGCGCATTATTCCGGTCACGCAAACATGGATGTCATTCACTACGGGCGGA-----------------------------------GGGCAGTAAACGGATAAACAAAATTTACAAAACAAAAC--C-CTTTTTGTTGATGGA-GAAATCGGTCAACGAGATGGATGGGATGACCTATCTGTTTGAAATAGGTCATTTGATT--------------GCTCCGCAGTTCTGAAACCTTTTTGACATTTTAAAGTGGCTGGAATTAACTTGAGAACCAACATGGAAACATACAAATAT-TTTTTCTGTGTG-----------------------GAAAGTTGTGTAATGGCTCAGGAGGGGAGGGGGG-------------TCTCACCCAAAAATAGTTGACTTAATTAAATGTGAACTTGCTCCCATTGTGAGACGACGAGCCAAAACTCGGAAGCAACGAAATTTCATCTACACACGCACATGATGGAATGGAAACCCGGGGG-TCGTTGGCGGTACACTTGAACTCAATTTTCCGAGGGAGGGGTGGGGGTGTTT----TCCGAGCGATCTTGAAATGCCAGACGAGTGCGAGTGGGTGGGCTGGTCATTATTATAATT--GGACCAGTGTCGAAATGTCGCTCTCTTCTGA---TCGGATGCGATGCTAACTAATCTGATCCCATGAACCGCTGAGCTCGGCGGCTGAGTCATGCTGCAGTTTGGCGCAATCCCACGAATTTATGAACTATAGTTTGACATGGGGAGCATCTAATCTAATGACTACGTCAACCGATAAAA-TCAAAGCCAG-----AGTAAATATGTTTTTGATAGTTATCG--------------CTTTTATGCATAATCTTAATTAACGAAGCGAATCGGATTGATAAGAGATAAGCCTTTGATAGCCATGCAAATAGCCAATCGGAAACTCGGTAAACGAAAATCGCCGAAGAACTGGACAA------AAAACAG----------------------------------------------------------AAAGTAATTCTAGTTTCTCGCAGTGCACATTATTTATCTAACAACAGACATGAGCTTTTAACGCCTAAAAGCTTTTTAATGAAACAAAAAAGCTCATGATATCCCAATAAGCATTTATTTGAATGAATATTCTTTAGGCGATTTGGTATCGCAAGTCTGGTAGAAACAAGAAATTCGATACTAAAAATCATTTGATCAAATTAAATCATAAATAACTTAGTTATTATATTAGTTTATTACATGATTAGCAATAGCAATATAAAAGGGATATGAAGTGATTGTTTTTGACCAA----TGTCAAAATCTGAGGGCTTGAGGATTCGAGTTTAGTTAGACTAAACTACCCTGGTTGCCGTAGGATTAATAAACTGAACATTTCCCTTCCTCAGATATGCGGCATCTTGCTGATCGTGTTCGGAGCTCTGCTGATCAGCAAAGTCCACAGCATCGATGACTTCGCGGAGGCCCTGCGCACGCAGCAGGTGCCCTTGACGATGATCATCCTGGGCGCCATCATCCTGCTGATTTCCTGGTTCGGCTGCTGCGGAGCCATTCGGGAGTCCTACTGCATGTCCATGACGGTAGCGTACTGATCCTGCATCTCGCCATTCATCTTGCAATTCAAAATGTATTCTTTGTGGCAGTACTCGATCTTGCTGTTCGTCCTGATGATTGGCCAACTCGCTTTGGTGATCTACATGTGGGTGCAGAAGGACAAGTACCTGGAGATCATGGGCGACGTGGTCGAGAAGGCGTGGGACAATCGCACCCGTCGTTCCGACTACATGGACGCGATTCAGATCAGCGTAAGT-ATTTGGGGATTTCCAAGGACATCTGACACACCTTCAACCGACTTTCTGCC----CCCCAGATGAAGTGCTGCGGACGCAGTGGCTACACCGACTACGCCTTCCAGGGCAAGTTCCCTCCCTCCTGCTGCAGCGACACCAACAACTGCCGCCGGGAGACCGTCTACCAGCGGGGATGCAAGGTCACCTTCGTCGAGTTCTGGGACAGGAACAGCGACATCATCAAGTATGCCGGTCTGGTCATCGCCGCCATCGAAGTAAGTCTTTGTCCAGAGTAACGCAATCGAACGAAATCGATCATCGAAGATAGGTGCTTCCCCATGTGA-ATTTCGAAAAAATATGATGGATGGGACCAAGTTACCT--ACCTTCCATTGCGATTT----CTTCGGGAT---------------------------------------------------------------------------------TTTACACCTATAT-------CTTCTTATATACCACACCCTTTTTGCTTTCAGTTCGTGGGATTCGTTTTCGCCTGTTGCTTGGCGAACAGCATTCGAAACTATAGACGCCGTGCGGAATATTAATCGACAAAGGACTAAGGCCCTTCACTAATTTTAACTGAAACCGAAAGTACGAATTATGTTGCCCAATTTTACGAATATTTACCTGATACAGATGGCCATTAAAATTCGCATAATCTCAAGCGTAAGCGGCAAATGCAGCAAATCCAATGACGAATGCGAAACGATCCCTTTTGTAAGATCGTTTGTTCAAAGTTACACTGAATGTGCTAATATGTTTAACTGTACAAAATAATTTATACTCCTGGAGATTGCAATAAACGGAGAAATTTATTTACAATTCACGAAAA---TTTAGTCTTTGTCTTAATGGGAAAGCGGTATACTTTCGATAGTCGGAAAGTGGCACTTTCGTATGGCAATAATTTGCTTACATTGTTTGCAATTCGATTTAAGCCCTAAAGCACCTATTTTTCTAAATTGCCACGGGAGGGAGGATTTGAGCCATTCGTGATAACGTTTTAATCTATA---A--TAATAAGTACAAATAGAGCTGGCCCAAACCAACAAGTACACCTTGATTGCAGATCATTATCAATCATTG---------ACATATTTCCGTAGAACTAACCTATCAGAAGACTATATTTAGTCGGTTAGCTTTTTAGGGCTTAGACGAAATCTTATCTCCATTGAGCTATTTTATCTATGAAGGGAACATAGCCGTTTT-TGAATGTCAACGGGAAATTATTCCACCGCGGAAACCCCAATAGTTGTCAAAATCTAAATCAGGTTGTTGGAGTTAGG----GAGTGCACTCTCTAAAAGGTTTATTGCTCGATTGATAGTACGTAAATCTATGCGATAAGATCGGGGACTCACGGGGAAACGGACTCCGAGCAACGTAATGTGTGAGTCAGCGTGTACGGTGAACTCTTGATTGTTGATAAGGCAAGGTGTGGAGGGTG----------------TGAATGATTCATCTTGTGAACGATCTAACGCCTCCAAGATGGAATCGCACGAGGGCTAGATAAAATTCCGCCCCCAGCAGTTTGCACCGACCGTTCATTGAATGAATCATTGCGCCAAGGACGTAATTTCCCGGGTTCGGACCACCTCCATGATCTGGTATCTCG-TGGGTGCAAAGCGAACCACCAAGTACAAGTACTTGGGCATCGGAGCTTCCAGCACAAGTACATGCGGAATTTTATGGCCGAGATAAGAGCGCAGCCGATAAGATGAGGACTCCGAGTAAGCTTTAATAGCCGGGTTCTGTCAGAAGGCCCATTCAGTTAGACGAACATCGTCGCATCGAACGAACGGATTATCCAGCTAGCCAACGAGAAACCCGAACAGAACCCAGCACCATGAACTGTCTATCCGCGATGTTCAAGTACATGCTGTACTTGCTCAACCTGGTGTTCGTGGCCGGCGGCATCCTGCTCATCGTGGTGGGCTCCATCATGCTCTCCACGATGGGCAACTTCACGGCCTTCGACGGAGGCGTTAACACCCAGACCATCCCGATCTGCATTATCGTCATCGGATGTGTCACCTTCGTGGTGGCCTTCTTCGGATGCTGCGGCACCATTCGCGAGAACGCCTGCTGCACCACCATCGTAAG-CACTCGGATACGACCC---ACTGACCCAAAT--TGGAAGCTAACCGACTTGCCATTCCTTCCAGTACGCCATCTGCATGCTGATTCTGTTCGGCCTGCAACTGGCCCTCTCCATCTGGATCTTCGCGGCCAACGACAAGTTCCTGTCCAGCATGGGCAAGGCAGTGGACAAGGCGTGGGATGAGAACAATGCCGCCCAGGGATACCCCATGGATGCCCTCCAGTTGGCCGTAAGTTCCCCGAAATTCA-------------TTAGTTTGCTCCGGATATTTACGTGTCTATTTCATTGCAGTTCACTTGCTGTGGCAACACGGGTTACGAACAGTACGAAACCGTGCCCAGCTCCTGCTGCGGCTACAAGGATCGCAACAAGGTGTGCGAGGCGGCTATCTACAGCCAGCGACCTGGCTGCCGGCAGGAGTTCGTCGACTTCTGGGCCTCCAACACGGACCTGATTCGGTGGAGCAGTCTGATCATCGCCCTCTTCGAGCTGGGCATCTTCATCATGTCCTGCTGCCTGGCCAGCGCGATGAGGAAGCGCTAGA-GTCGAAGTCTGGCACCATCCCTAGCCGTAGATCAGTTCCTAGCATATGTCCAGCACACGAATTCCTCCCTCACTCATTCACTCACCGTAAATAAACCGGAATAGGTTAAGCCCAATGAAATATTATTGCTTATTCGCTGTCTACCTCTGGCTGCC--GTCTATCTAATCAGGACAGGTTGATGTTTTTCCAAAAAGTATGT--CCTTATCGGCCCGTAAGCCCAGTGCCGCGTTTCCGAGATCGAATGCCCTCGCTAGTGGTGAATCAGCTCCATATGGCAATGGCTATCGATCTCC-----GCCCGCCGCCCATTGCCCATTATCTATTTTTCGTTTCGGCCATGATTATGATAACAGGCACTCGCGTATCTTTCCTCCGATAGCGTCCGTGTCTGTTGGCCAATTTAAAAACAGTAGCCCATCTGGGGGACCAGTCCAATCGAACGACAGTAAACGACGCGAGTGCGCGATAAAATCAGAACCAACCACCCACCCAACCACAACTCCTTTGGATAAAACAATTGTGTTTATTTCATTCTACTAAATACAGGAGCAAACTACATACTTTCAAAATGGGTTGTCTATCGGGAATAGTCAACTTTATTTTATATATTGTCAATATCGTGTTTTTGGTAAGT--GCTTGGCGGTT----------------------AATAGTGTAATGAGCCGTGTATTAATA--CCAAAAACTACTGGGTGCCAATCCCAAATAAGTTACAACTAAAATGAATTTCCAATAATGTCCA-TTAATTATGTAA--ATTTATTTATCAAACAGTACCTGTTTATTTATTTGAATTTCTTTCAATAATATCTTGACCTATGTTCTGGAAAATACTATATAGCATTTAAGACCTTCTAGCTGACTTCTTTCATTCAACAATAAAGTCATATGCAAAACAATATATATGCAACAAATATCGAACTCTATTCTGCATAATTTAAAACAAGTGAA-TAAAGTGTGAAAATCCATAAATTACGCATCGGTCGCTTCCTTTCGATTGGCTTTGAGTCACAAGGTTTAGCACTATTATTCATAGAAATGTGCTGGCATAGATAATAATATCTATCTGTAATGCAAGTG--GACATA----CACGAATTTTATCAGTTGATTGGCATTATCAGTGTTTTGTAATATAAGTAATGAGTTCAAAATGAGCTTCAAAGGGGGCACACATGCACACAAGTTCATATTTTAGCAATGCTAAGTTGGAGTAAATAACAGATGATTTGGATAAATAAACTAAGGAAGTAC---AACCCATAATTAAATAATCATTTATTTTTTAT-CTAACTAAATATGTAGTTACTCGCATTATTTACGCAGTTAAAAGATACATTTTTCAAACTAGGAATTA---------CCAGAAAAGGCTGATTAAAGTTTGTTTTTTT-ATCAGCTTAGTTAT--AACTAGTCATATCCGTCTGATTGTGAATTTCATTAATTTGT-----ATTAAAGTATTAAACTTGATTATT--------TAATCACTATGTAACATTAAAGAATCAAATAAAG------------ATCTTGGCCACCGACATCCTT---------------------------GTCCAGTTTGTGGACAAGTTTTCAGGACA----TATTCTCGGATACTTACAATACCATTAAACATTTATTT-TAATGTGGTATGCTTATGACCATTGAACTGTCAGGCAACCAGAGATGGCTCCTAGTAATCATCCGAACACTTCCAGATCGTCGGCATCCTCCTGATCGTGCTGGGATCCATCATGCTGTCCGATCTGAGCCACTTCGATGCCGCGGGCAGTGG
>droSec1:super_1:555058-561030:+
AACTGTACTTCGTCCAACCAGTTTGGCGC------TGGTGCCCTGACTTGCTGCAGCTGGGAAATCCGACTGCGTCGGAGGCACAGCGCATTATTCGCGTCACGCAAACATGGATGTCATTCACTACGGGCGGAAAAACATGAGCACACGGCGCGAATTCGTCAGTCGTGGGCAGTAAACGAATAAGGAAAATTTACCAAAGAAAAC--C-CTTTTTGTTGATGGG-GAAATCGGTCAACGAGATGGATGGGATGACCTATCTATTTGAAATAGGTCATTTGATT--------------GCTCCGCAGTTCTCAAACCTTTTTGACATTTTAAAGTGGCTGAAATTAACTTGAGAACCAACATGGAAACATACAAATAT-TTGTTCTGTGTG-----------------------GAAAGTTGTGTAATGGCTCAGGAGGGGAGGGGG--------------TCTCACCCAAAAATAGTTGACTTAATTAAATGTGAACTTGCTCCCATTGTGAGACGGCGAGCCAAAACTCGGAAACAACGAAATTTCATCTACACACGCACATGGTGGAATGGAAACCCGGGGG-TCGATGGCGGTACACTTGAACTCAATTTTCCGAGGGAGGGGTGGGGGTGTGT----TCCGAGCGATCTTGAAATGCCAGACGAGTGCGAGTGGGTGGGCTGGTCATTATTGTAATT--GGACCAGTGTCGAAATATCGCTCTCT-CTGA---TCGGATGCGATGCTAACTAATCTGATCCCATGAACCGCTGAGCTCGGCGGCTGAGTCATGCTGCAGTTTGGCGCAATCCTACGAATTTATGAACTGTAGTTTGACATGAGGAGCATCTAATCTAGTGACTACGTCAACCGATAAAA-TCAAAGGCAG-----AGTAAATATGTTTTTGATAGTTATCG--------------CTTTTATGCATAATCTTAATTAACGCAGCGAATCGGATTGATAAAAGATAAGCCTTTGATAGCCATGCAAATAGCCAATCGGAAACTCGGTAATCGAAAATCGCCGAAGAACTGGACAA------AAA-TAG----------------------------------------------------------AACGTAGTTCTAGTTTCTCGCAGTGCATATTATTTATCTAACAACAGACATGAGCTTTTAACGCCTAAAAGCTTTTTAACGAAACAAAAAAGCTTATGATATCCCAATAAGCATTTATTTGAATGAATATTCTTTAGGCGATTTGGTATCGCAAGTCTGGTAGAAACAAGAAATTCGATACTAAAAATCATTTGATCAAATTAAATCATAAATAACTTAGA-ACTATATTAGTTTA----------------------------------------------------------------------------------------------GTTAGACTAGACTACCCTGGTTGCCGTAGGATTAATAAACTGAACATTTCCCTTCCTCAGATATGCGGCATCTTGCTAATCGTATTCGGAGCTCTGCTGATCAGCAAAGTTCACAGCATCGATGACTTCGCGGAGGCCCTGCGCACGCAGCAGGTGCCCTTGACGATGATCATCCTGGGCGCCATCATCCTGCTGATTTCCTGGTTCGGCTGCTGCGGAGCCATTCGGGAGTCCTACTGCATGTCCATGACGGTAGCGTACTGACCCTGCATCTTGCCATTCATCTTGCAATTCAAAATGTATTCTTTGTGGCAGTACTCGATCTTGCTGTTCGTCCTGATGATCGGCCAACTGGCTTTGGTGATCTACATGTGGGTGCAGAAGGACAAGTACCTGGAGATCATGGGCGACGTGGTCGAGAAGGCCTGGGACAATCGCACCCGTCGTTCCGACTACATGGACGCGATTCAGATCAGCGTAAGT-ATTTAGGGATTTCCAAGGACATCTGACACACCTTCAACCGACTTTCTGCC----CCCCAGATGAAGTGCTGCGGACGCAGTGGCTACACCGACTACGCCTTCCAGGGCAAGTTCCCTCCCTCCTGCTGCAGCGACACCAACAACTGCCGCCGGGAGACCGTCTACCAGCGGGGATGCAAGGGCACCTTCGTCGAGTTCTGGGACAGGAACAGCGACATCATCAAGTATGCCGGTCTGGTCATCGCCGCCATCGAAGTAAGTCTTTGTCCAGAGCAACGCAATCGAACG----CAATCATCGAAGCTAGGTGCTTCCCCATGTGA-ATTTCGAAAAAATATGATGGATGGAACCAAGTTACCT--ACCTTCCATTGCGATTT----CCTCGGGAT---------------------------------------------------------------------------------TTTACACCTATAT-------CTTCTTATATACCACACCCTTTTTGCTTTCAGTTCGTGGGATTCGTTTTCGCCTGTTGCTTGGCGAACAGCATTCGGAACTATAGACGCCGTGCGGAATATTAATCGACAAAGGACTAAGGCCTTTCACTAATTTTAACTGAAACCGAAAGTACGAATTATGTTGCCCAATTTTACGAATATTTACCTGATACACATGGCCATTAAAATTCGCATAATCTCAAGCGTAAGCAGCAAATGCAGCAAATCCAATGACGAATGCGAAACGATCCCTTTTGTAAGATCGTTTGTTCAAAGTTACACTGAATGTGCTAATATGTACAA-------AAATAATTTATACTCCTGGAGATTGCAATAAACGGAGAAATTTATTTACAATTCACGAAAA---TTCAGTCTGTGTCCTAATGGCAAAACGGTCTACTTTCGATAGTCGGAAAGTGGCACTTTCATATGGCAATAATTTGCTTACATTGCTTGCAATTCGATTTAAGCCCTGAAGCACCTATTTTTCTAAATTGCCACGGG----AGGATTTGAGCCATTTGCGATAACGTTTTAATCTGCG---AACTAATAAGTATAAATAGAGCTGGCCCAAACCAACAAGTACACCTTGATTGCAGATCATTATCAATCATTG---------ACATATTTCCGTAGAACTAACCTATCAGAAGACTATATTTAGTCGGTTAGCTTTTTAGGGCTTAGACGAAATCTTATCTCCAATGAGCTATTTTATCTATGAAGGGAACATAGCCGTTTT-TGAATGTCAACGGGGAATTATTCCACCGCGGAAACCCCAATAGTTGTCCAAATCTAAATCAGGTTGTTGGAGTTAGGCTGGGAGTGCACTCTCTAAAAGGTTTATTGCTCGATTGATAGTACGTAAATCTATGCGATAAGATAGGGGACTCACGGGGAAACGGACTCCGAGCAACGTAATTTGTGAGTCAGCGTGCACGGTGAACTCTTGATTGTTGATAAGGCAAGGTGTGGAGGGTG----------------TGAATGATTCATCTTGTGAAGGATCTAACGCCTCCAAGATGGAATCGCACGAGGGCTAGATAAAATTCCGCCCCCAGCAGTTTGCACCTACCGTTCATCGAATGAGTCAGTGTGCCAAGGACGTAATTTCCCGGGTTCGGACCACCTCCACGATCTGGTATCTCG-TGGGTGCAAAGCGAACCACCAAGTACAAGTATTTGGGCATCGGAGCTTCCAGCACAAGTACATGCGGAATTTTATGGCCGAGATAAGAGCGCAGCCGATAAGATGAGGACTCCGAGTAAGCTTTAATAGCCGGGTTCTGTCAGAAGGCCCATTCAGTTAGACGAACATCGTCGCATCGAACGAACGGATTATCCAGCTAGCCAACGAGAAACCCGAACAGAACCCAGCACCATGAACTGTCTATCCGCGATCTTCAAGTACATGCTGTACTTGCTCAACCTGGTGTTCGTGGCCGGTGGCATCCTGCTCATCGTGGTGGGCTCCATCATGCTCTCTACGATGGGCAACTTCACGGCCTTCGACGGAGGCGTTAACACCCAGACCATCCCGATCTGCATTATCGTCATCGGATGTGTCACCTTCGTGGTGGCCTTCTTCGGATGCTGCGGCACCATTCGCGAGAACGCCTGCTGCACCACCATCGTAAG-CACTCGGAAACCACCC---ACTGACCCAAAT--GGGAAGCTAACTGACTTACCATTCCTTCCAGTACGCCATCTGCATGCTGATTCTGTTCGGCCTGCAACTGGCGCTCTCCATCTGGATCTTCGCGGCCAACGACAAGTTCCTGTCCAGCATGGGCAAGGCAGTGGACAAGGCGTGGGATGAGAACAATGCCGCACAGGGATACCCCATGGATGCCCTCCAGTTGGCCGTAAGTTCCCCGAAATTCA-------------TTGGTTTGCTCCGGATATTTACGTGTCTATTTCATTGCAGTTCACTTGCTGTGGCAACACGGGTTACGAACAGTATGAAACCGTGCCCAGCTCCTGCTGCGGCTACAAGGATCGCAACAAGGTGTGCGAGGCGGCTATCTACAGCCAGCGACCTGGCTGCCGGCAGGAGTTCGTCGACTTCTGGGCCTCCAATACGGACCTGATTCGGTGGAGCAGTCTGATCATCGCCCTCTTCGAGCTGGGCATCTTCATCATGTCCTGCTGTCTGGCCAGCGCGATGAGGAAGCGCTAGA-GTCGAAGCCCGACACCATCCCTAGCCGTAGATCAGTTCCTAGCATAAATCCAGCACACGAATTCCTCCCTCACTCATTCACTCACCGTAAAAAAACCGGAATAGGTTAAGCCCAATGAAATATTATTGCTTATTCGCTGTCTACCTCTGGCTGCC--GTCTATCTAATCAGGACAGGTTGATGTTTTTCCAAAAAGTACGT--CCTTATCGGCCCGTACGCCCAGTGCCGCGTTTCCGAGATCGAATGCCCTCGGTAGTGGTGAATCAGCTCCATATGGCAATGGCTATCGATCTCC-----GCCCGCCGCCCATGGCCCATTATCTATTTTTCGTTTCGGCCATGATTATGATAACAGGCACTCGCGTATCTTTCCTCCGATAGCGTCCGTGTCTGTTGGCCAATTTAAAAACAGTAGCCCATCTGGAGGACCAGTCCAATCGAACGACAGTAAACGACGCGAGTGCGCGATAAAATCAGAGTCAAC---------------AACTCCTTTGGATAAAACAATTGTGTTTATTTCATTCTACTGAATACAGGAGCAAACCACATACTTTCAAAATGGGTTGTCTATCGGGAATAGTCAACTTTATTTTATATATTGTCAATATCGTGTTTTTGGTAAGT--GCTTGGCGGTT----------------------AATAGTGTAATGAGCCGTGTACCAATAGACCAAAAACTACTGGGTGCAAATCCCAAATAAGTTACAATTAAAATGAATTTCCAATAATGTCCA-TTAATTATGTAA--ATGTATTTATCAAACAGTACCTGTTTATTTATTTGAATTTCTTTCAATAATATCTCGACCTATGTTCTGGAAAATAATATATAGCATTTAAAACCTTCTAGCTGACTTCTTTCATTCAACAATAAAGTCATATGCAAAACAATGTATATGCAACAAATATCGAACTCTATTCTGCATAATTTAAAACAAGTGAA-TAAAGTG-AATAATCCATAAATTACGCATCGGTCGCTTC-TTTCGATTGGCTTTGAGTCACAAGATTTAGCACTATTATTCATAGAAATGTGCTGGCATAGATAATAATATCTATCTGTAATGCAAGTG--GACATATGTACACGAATTTTATCAGTTGATTGGCATTATCAGTGTTTTGTAATATAAGTAATGAGTTCAAAATGAGCTTCAAAGGGGGCACACATGCACACAAGTTCATATTTTAGCAATGCTAAGTTGGAGTAAATAAAAGATGATTTGGATAAATAAACTAAGGAAGTACCACAATCCATAATTAAATAATCATTTATTATTTAT-CTAACTAAATATGTAGTTACTCTCATTATTTACGCAGTTAAAAGATACATTTTTCAACCTAAGAATTA---------CCAGAAAAGGCTGATTAAAGTTTGTTTTTT--ATCAGCTTAGTTAT--AACTAGTCATATCCGTCTGATTGTGAATTTCATAAATTAGC-----ATAAATGTATATGACTTGATTATT--------TAATCACTATGTCACATTAATGAATTAAATGAAG------------ATCTTGGTCACCGACATCCTT---------------------------GTCCAGCTTGTGGACAAGTTTTCAGGACA----TATTCTCGGATACTTATAATACCATTAAACATTTATTA-TAATGTAGAATGCTTATGACCACAGAACTGTCAGGCAACCAGAGATGGCTCCTAGTAATCATCCGAACACTTCCAGATCGTCGGCATCCTCCTGATCGTGCTGGGATCGATCATGCTGTCCGATCTGAGCCACTTCGATGCCGCGGGCAGTGG
>droYak2:chr2L:15604396-15610226:+
AACTGTACTTCGTGCAACCTGTTTGGGGC------CCAAGGTTTGGGTT--TGCAAGTGGGAAATCTTACTGCGTCGGCGGCCCACCACATTATTCGCGTCACGCAAACATGGCAGTTATTCTCTACGGGCGGAAAA---------------------CCCTAAAATGAGTGCGGATTACG-ATATATAAAATGCATAAAGCGAAAATGCACTCATTGTAAATGGGAGAATTCGGTGAATGAAAAGG--------------------GAAAGAGGTCATTTGTTTTGATCAAAAGCTATCATCCGTAGTTCT--AAC-----TAACATGGAAACATATTTATATTTTTTTT------CTCTGTAAAAGTCTCCCACTCCGTCTGGCCATGTT-----------------------CCGAGTTGTGTAATGGCTTAAGGGGGG--------------------CCTCACCCAAAAATAGTTGACTTAATTAAATGTGAACTTGCTCCCATT-TGAGA-GAC-------------GAAACAACAAAATTTCAT-TACACACGCACATCAATAAATGGAAATGGGGGGGCTTGTTGGCGGCACACTTGAACTCGATTTTCCACGGATGGGTGTGGGGTGTGGGTTGTCCGAGCGATCTAGAAACGCCAGACGAGTGGGTGTAC-TGGGTTA--TAGTATTATAATT--AGAGCAGTGTCGGAATGGTGCTCTCTTCTGGATTCCGGAACCGATCCCATCCGAACTGATCCCATGAACTGGTGAGCTCGGCGGCTGAGTCATGCTGCAGTTTGGCAGAAATCCA--------------ATAGCTTGG--------GGATTT--------GACTACGTCAGCCGATAAAAATCAAAGCCAAGCCAAAGTAAATATGTTGTTGATAGTTATCGCAGATGGTCAGGCGTTTTTATGTATTATCATAATTAACGAAACCAATCGGATTGATAAAAGATAAGCCTTTGATAGGCATGCAAATAGTCAAATTGATATTCTGCACACGAAAAGTTATAGTTATTTTTCTAACTAATGAAACTAA---------------------------------------------------------------AAAGCTGGTGATAGGTGATACGCAACAATCGTTTATTTGGATAAATATTCTCATGTCGTTTA--------------------------TTATGATTTTCT--TTAATGTTTCTGTTTGCGGAGATTCATT---CAATTTTGTATTGCAGTACTAATAAAACC------------------AACAATTTGAT--AATCAAATCATTTATATTTATAAACTTTTACCAGCATAAAATATGAT-------------------AGGATATAAAGTAATTTCTCC--------------CAAAATCTGAAGCCGGGAGG-----------AATATATT-GATTGACTTACTTG---TGTGTGTGTTAAACTTACCAATTCCCTTCCTCAGATATGCGGCATCCTACTGATCGTCTTCGGAGCTCTGCTGTTCAGCAAAGTCCACAACATCGATGACTTCGCGGAAGCCCTGCGAACCCAGCAGGTGCCCGTGACGATGATCATCCTGGGCACCATCATCCTGTTGATTTCCTGGTTCGGTTGCTGCGGAGCCATTCGGGAGTCGTACTGCATGTCCATGACGGTAGAGTACATATCCTGCACCTTGACATTCATT-----ACTAAACAAGTGGTCTTTATAACAGTACTCGATTCTACTGTTCGTCCTGATGATTGGCCAATTGGCTTTGGTCATCTACATGTGGGTGCAGAAGGACAAGTACCTGGAGATCATGGGTGATGTGGTCGAGAAGGCCTGGGACAATCGCACCCGTCGCTCCGACTACATGGACGCGATTCAGATCAGCGTAAGTTATCGAGGACCCTACTAGGACATCCGACACATATTTAACTAACTTTCTGCC----ACACAGATGAAATGCTGCGGACGCAGTGGCTACACAGATTACTCCTTCCAAGGCAGGTTGCCTCCCTCCTGCTGCAGCGACACCAACAACTGCCGCATGGAGACCGTCTACAAGCGGGGATGCAAGGTCACCTTTGTCGACTTCTGGGACAGGAACAGCGACATCATTAAGTATGCCGGTCTGGTCATTGCCGCCATTGAAGTAAGTTCTCGCCCAGAGTGAATGAATCAAACCCAATTGATAATGGAAACTAGGTGCTTCTTTTTTGGAGATAACTTAAATGTGCAAAGTATTGTTATACTTTTCCCCAGCTTAGCAGTTTAGTTTGGTGTTTTACCATAAATAAACTACTAAAAGATGGTTTATGTATTTTCCTAAGAGAAAATTCTTTAT----------------AGAAACAAGAGATGTGCACTTATAT-------TTTCTTATACACCATTCACTTCT--CTTTCAGTTTGTGGGATTCGTTTTCGCCTGTTGCCTGGCGAACAGCATTCGAAACTATAGACGCCGTGCGGAATATTAATC---AATGGACAAAGGCCTTGCACTAATTTTAATTGAAACCGAAAGTACGAATTATGTTGCCCAATTTTACGAATATATACCTGATACAGATGGCCATTGAAATTTGCATAATCTCAAGCGTAAGC---------AGCAAATCCCACGACGAATGCGAAATGATCCCTTTTGGAAGATCGTTTGTTCAAATTTATACTGATTGTGCTAATATGTTTAACTGTACAAAATAATTTATACTCCTAGAGATTGCAATAAACGGATAAATTTATTTACAAGTCACGGAATGAGTTCAGTTTTTGTATTAACGGTGAAGCGTTCAAATTTAAAAAGGTTCAAAATGGAAAT-------------------TTTATATGGCATGAATTTC--CTTACACGGTAAA-CACATTTAATCCTTAAAGGACATC----------TTTTATTTAAATGCAGTAACGTTTTAATCTGCGCCTAATATGTGAGTATAAATAGAGGTTGCCCAAACCAACAAAATCACCTTGATTACAGATCACTATCAATCATTG---------CCATATTTCAGTAGAACTAACCTATCAGAAGACTATATTTAGTTGG----CTTTGTAGGTCCTAAAGGAAATCTTATCTTC-CAAAGCCATTTTATCTATAAAGGGAA----------------ATTTCAATGGGAAATTATTCCACCCCGGAAACCCCAATAGTTGTCAAAATCTAAATCGCGTTGTTGGAGTTACGCTGGGAGTGCACTCGGTAAGAGGTTTATTACCCGATTGATAATGCATAAATCTATGCGATAAGGTCGGGGACTCACGGGGAAATGGAGTCCCAGCCAAGTAATATGTGACTCAGCGTACACAGCGAACTTTTGATTGTTGATAAGGGAAGGTGTGAAAGGTAGAAGTAGCAGAAGTGCTGAATGATTCATCTTGTTAACGATCTAACGCCCCCAAGATGAAATTGCACGAGTGCTAGATAAAATTCG---------AATACGTA------------TGAATGAATCAGTGCGTGAAGGACGTAATATTCCGGGTTCGCACCACAACCAGATTCCGGCAACTCGGTGGGTACACAGCGACCCACCAAGTGTAAGTACATAGGCATCGGAGCTTCCAGCGCAAGTACATACAGCACTTTATTGCCGAGATAAGAACGCGTCCGATAAGATGAGGACTCCGAATAAGCTTTAATAGCCGCGTTCTGGCAGAAGGCCAATTCAGTTTGACGAAAATCGTTGCTTCGAACGAACGGATTATCCAGCTAACCAA----------AAACAGAAGCCAGCACCATGAACTGTCTATCCGCGATGTTCAAGTACTTGCTGTACTTGCTGAACCTGGTCTTCGTGGCCGGTGGCGTCCTGCTCATCGTGGTGGGCTCCATCATGCTCTCCACCATGGGCAACTTTACAGCCTTCGACGGCGGCGTTAGCACCAAGACCATCCCGATCTGCATCATTGTCATCGGATGTGTCACCTTTGTGGTGGCCTTCTTCGGATGCTGCGGCACCATTCGCGAGAACGCCTGCTGCACCACCATTGTAAGATACTCAGATTCCCCTCTAAACCAAACCGGATACTGGATACTGACTGGTCTGCTCTCCTTTCCAGTACGCCATCTGCATGCTGATACTGTTCGGCCTCCAGCTGGCCCTCTCCATTTGGATCTTCGCGGCCAACGACAAGTTCCTGACCAGCATGGGCAAGGTAGTGGACAAGGCCTGGGATGAGAACAATGCCGCCCAGGGTTACCCCATGGACGCCCTCCAATTGGCCGTAAGTTTACCGAAAATCGAAAC---------CTAATTTGATCCGGATATTAACGTGGCTATTTCCATGCAGTTCACTTGCTGTGGCAACTCGGGATACCAACAGTATGATACCGTGCCCAGCTCCTGCTGCGGCTACAAGGATCGCAGCAAGGTGTGCGAAGCGGCAATCTACACCCAGCGACCTGGCTGCCAGACGGAGTTCGTCGACTTCTGGGCCTCCAATACGGACCTCATCCGGTGGAGCAGTCTGATCATCGCCCTCTTCGAGCTGGGCATCTTCATCATGTCCTGCTGCCTGGCCAGCGCGATGAGGAAGCGCTAGACGCCAAAGACTGACCCTACTCCTAGCTATAGCCCAGTTCCTATCATAAATCCAGAATCCAGAACACA-----AATTCCTCACTCGCCGTAAATAAACCAGAATAGGTTAAGCCCAATGAAATATTATTGCTCATTCGCTGTCTTCCTCCGGCTACCTAGACTATCTAATCAAGACAGGCTGATGTTTTTCCAAAAAGTGTGTGTCCTTATCGGCCCGTAAGCCCATTGCCGCGTTTCCGAGATCAAATGCCCTCAAAAGT---GAATCACCTCCATATGGCAGTGGCTATCGATCTCCCCAGCGCGCACCGCCCAGTTGCCATTATCTATG--TCGTTTCGGCCATGATTATGATAACAGGCCCTCGCGTATCTTTC---AGATAGCACCCATTTCTGTTGGGCAACTTAAAAACAGTAGCCCATCTGGACGACCAGTCCAATCGAACGACAGTAAACGACGCGAGTGAGCGATAAAATCA------------------------ACTCCTTTGGATAAAACTATTGCAATTACTTTATTTCACTAAAAGGAGGAGCTAACTAC--ACTTTCAAAATGGGTTGTCTATCGGGAATAGTCAACTTTATTTTATATATTGTCAATATCGTGTTCTTGGTAAGTTGAATAAACGAAT------------AAAACGAATTAATAATGTAATGAAACGTGCACCAATAGACTAA---TTGCTGGGTG-AAAGTATAAACATTTTCCAA-TAAAAAGTTTTCCCAAAAATGTT-----------------GTACATTTATTTAAACCTACCACGT--TTTATACATATTTCTTTTAAAAATACCTCGAAGTGTGTTCTGGAAAATGGGATATTGCAATTAAGGCTTTCTCGCTGACTTTCTGTATT---TAATAAAATAAAATATCGAACTA-------GGAAAACATATT----------CTGTACAAATTAAATATTGTGTTATTAATATTGAAAATC-ATAA-TTACGCATC----GCTTCCTTTCGATTTACTTTGAGTCACAAGGTGTATTACCATTATTCATATAAATGTGCTGGCATAGATAAAAATATCTATTTGTAATGCGAGTG--GACGTA----CACGAATTTTATCAGTTGATTGACATTATCAGTGATTTGTAATATAAGTAATGAGCCCAAAATGATCTTCAA---------ACATTAACACAAGTTCATATTTAAGCAAGGCCAAGTTGGTGTAAATTAATAATCATGTATA-CAATAAATTAGGACCAT-------TTTAT-ATTAAATGCT-GTTTACTTTTCATACTAAATATGTAC-TAGTTACTCGAATAATTTACAGAGGTAAACGATGCATTTCTTATTTTACAAATTAAGTCAAAA-CCAGAAAAATGTGATT---------CCATGCAATCAACTTTTTTTT----CTAGCC-TTTTCGACTGAATGTGAATCTACTTAATTGTTTCTTAAGAAAAGTATAAAACTTGTTTATC-----------------------CTTAAAAGCT---ATAAA----------------TTAGTCA-----ATTTTGA--------------------------GCACATTTTCAGAGCGTAGTCTCAG-ATACTAATGATGCTAAAAATGCA----ACCATTAATCCTTTGTTGGTTATGTGGTGTTATTA-AGTATCTAAATTAT--GGCTGGTAAACTTACTTACTTATAATCCGCCGACTAATTCCAGATTGTTGGCATCCTCCTTATCGTGCTGGGCTCGATCATGTTATCCGATCTGAGTCACATCAATTCCACGGGGGATGT
