# Supplementary material for: Duplication and Gene Conversion in the Drosophila melanogaster Genome
Source: PLoS Genet. 2008 Dec 12;4(12):e1000305. doi: 10.1371/journal.pgen.1000305 (PMC2588116; doi:10.1371/journal.pgen.1000305)
Supplement: Dataset S1 — Alignment data. (0.20 MB ZIP) [file pgen.1000305.s004.zip › alignment/Post04.fas]

>dm3:chr2R:3714246-3717355:+
CGGATAACTTTTGCTTCTACAACGAGCACTATGATAGTCTTAAAGGTCTAAGTTCTTGGGCATATCAAACGCTAGATGCACATCGCAAGGACAAGCGAGATCCCTGCTACAGCTTAGAAGAACTAGAAAAGGTTCACCACGGATTCTTTTTCTTTTGATTTGAGACTAAAATGATTTTATAATTTTTTCCTAGTCTCTCACTTATGACGACCTGTGGAACTCGGCGCAACTGCAGCTGGTACGCGAGGGAAAGATGCACGGCTTTTTGCGCATGTACTGGGCCAAAAAGATTCTGGAATGGACAGCGACACCGGAGCATGCGTTGGAGTACGCAATCCTGCTGAACGACAAGTACAGTCTGGATGGTCGCGACCCCAACGGCTATGTGGGCTGCATGTGGTCCATTGGCGGCGTCCATGACATGGGCTGGAAGGAGCGGGCTATCTTCGGTAAGGTTAGGTACATGAACTATCAGGGATGCCGTCGCAAATTCGATGTAAATGCCTTTGTCATGCGATACGGCGGTAAGGTGCACAAGAAGAAATAAAACGTTTTCGGA-TTTGCCTTTGTTTTGAATGCAAGCCAAGAGCATTTTTTATTTAACCATAGATCCAAG---AGGCTTTATAAAATATGACAAAATTACAGCTAGCGGGACAGAACTTAGTCCTTCTCGGCGATCTTGGTGAGGTGTTCCTCGATCTCCCGCTCATCCAAAATACGGAAAGTGGGATCAGACTTGCTGACCACGCCGATCTCAATGCCGTTCGGCTTGAAGTCTATAGCGAGCACACTGGACAGACAGGAGATGGCCAGCTGGATCGCTTTCTCCTCCGACAAGTTGGGCTTGTACTTCTTTTCCAGATAGCTGTTGGCCTCCAGAGTCTTGGCACCCACGCTGCAGGCCTTGAACCCGCTGAAGTAGCCAGCCGGGTCCGTCTTGTAAACGCTGGGGCCGATTTCATTGTCGTAAGCGATCAGCACCATGCTGCAGCCGAGCGGACGCATCTCGGCATTCTGCGTGTACACCTGGTTGATATCCGCAATTCGACGACACAGCACATCCACGGGCATTTCGTAGCCGTACTTGTAGCGGAAGTTGGCGGCCTCGTATCTGGCCTTCTGCACCTGTGAGCGGGAATCAGCTAGGGGAGAGAAATAATTTTAAGTATTTAGTG-ACACTCTTGGGTTGATATGTCCTCTTTTCTAGTTGAAGCACCGTGTGAAAACTACGTTTAAAAT-GGCTCCACGCTATACGCCTTT-------------------------------------------G---CCCTAATGTCTGGCA------------GGC-------TATTTCT-TCTGATTTTAGCACA-ATCATAAGTGAATCG----------------CTACTTGGTTACA------TGGGACA----TATCAACAATGGGATAACTCTGTGCTAA-----CTCGACTGGAATTTGACTCGAATCACGCCGGGATAAACAAGAATTTAAAGTATCTATGGTTCATACCTATGCGTCCGGTCATTGCGCATCCAATGTCCTTGGTGATGCGGAACAGGTGGGTCACCGTTTCAGGCACGATGTTCTTCTCGGTCACTTTTTTTTGGGTGGCCACCACGGCACAGTCGCCACTCTTCAGCGCCACCGTGGTGATGTTCTCCTGGGCAATAGCCTTGAAGGCGTACTCTGGCGGGGAAAT----GAGAATGTCAGACTGGATACAATGGAGCCGCAAGTGCCAGGATACTAACCCACTTGGTAGAGGCGTCCCTCCGGAGAGAAGATCGTGATGTGTCTGTCAAAGCCGGCTGAACTTCCGCGAGACATGATGCTTTCTTCGTGCTTCGATAGCTGCAATAGACAACGCCGGTTAAAATTCAGTTCTCAAGTCTGCCGCAAGCAACACACCTTTTGAACAATTAAAATTTACAAATTTGTAT-ATAGCAGGGAAAATGTCGCTTCAAATCGAACCTACTGTGCAAAATTCAGATTGTCATTCTCAGCCCGAAAATGAACCTAAAAAATACCAAAAA-GAAACGCGCGCTGGGATATATCGTTTATCATTGAAATCGAATATTTGGAAAAAGCCAAAATAGTGTTAAGCTACGCTTACAAAAT-GTTTAAATTATTCCTATTTTTATTTGTGAATTATTGTAAATTAGTCAACATAGAGCAAAGGGATTTGTAAAAAAAA-ATATT----AACAAACATATGTAAATTGA-AGACAAAACTTTTACT-GCTCAGTAACGT-TATCTTATATAATTT--TTGTTGAGGCTTACAACGTTATTTCTTAAGAAAATGTTTGTAAAAAAAGCTATTGAGCGCAAGCTAAATCTAACTGGAATTAAGGCAGTTGGCCGTAACTAAGCACAGGTGAACCTATCGACAATCGATAACGTCGCGGTGCCGTGCGTAAGTGATGGCCAACTCTAGCTGGATGTAACCATTGAGAAT-CGAGGTAAATATTGGTCAATAACAGCGGAGAACGCTGCAATTGCGGATTATTTGGGAGTCAAGTGCGCGTTGCCGGCAGCGAAAATGCACGAGGATGATCTGAAGAGTCAGTTGACCATCGCGCGGAACGAGATCAACAATCTCAGGTGCGTTTGAGACAGGCAAATTGCCATGAGTGTCCTTTTGCTACTGGTATAGTTCAAGTTCACACCGATTTTGCCTTGACCATGATGCAGGCAGCAAGTGCGCAACCTGCAGCATGTGCAGCGCAAGGACATTGAGACGATAACCCGCCTGCTGCAGGACTTCCGCTGCGAGGGGTGTGCGAACAACAACAAAAGCGCCAAGGACAAGGTCGCCGGCGAGAAGCAGGAGCACCAGCACCAACAGCAGACGCAGGACCAGCAGACGGGCCAAGGTCAGGTGCGTTTGACCCTCCCACACACTGAAAGACACATACAAACCTCGCACCCAATCCTTAGAGCAATTATACCAATGGTGGGCACTGCTTGGGAGAGGACTACGCACACTTTCGGCCCATAGGAGTGATCCGGACAGCATTCCCAGAGAAGCGGGCCGTGCCGAGGCAGTCAATTGTGGGCAGTCGCCTGCGGGGTATCATCCAACTGAACGACGGTGTGTTCACCAATCCGGAGCACTCCTTGGAGGGACTAGAGGACTTTTCCCATCTGTGGCTCATCTATCATTTTCACCGCAACAATTCCCACCCCAAGGCCAAGG
>dm3:chr2R:3717356-3720465:+
CGGATAACTTTTGCTTCTACAACGAGCACTATGATAGTCTTAAAGGTCTAAGTTCTTGGGCATATCAAACGCTAGATGCACATCGCAAGGACAAGCGAGATCCCTGCTACAGCTTAGAAGAACTAGAAAAGGTTCACCACGGATTCTTTTTCTTTTGATTTGAGACTAAAATGATTTTATAATTTTTTCCTAGTCTCTCACTTATGACGACCTGTGGAACTCGGCGCAACTGCAGCTGGTACGCGAGGGAAAGATGCACGGCTTTTTGCGCATGTACTGGGCCAAAAAGATTCTGGAATGGACAGCGACACCGGAGCATGCGTTGGAGTACGCAATCCTGCTGAACGACAAGTACAGTCTGGATGGTCGCGACCCCAACGGCTATGTGGGCTGCATGTGGTCCATTGGCGGCGTCCATGACATGGGCTGGAAGGAGCGGGCTATCTTCGGTAAGGTTAGGTACATGAACTATCAGGGATGCCGTCGCAAATTCGATGTAAATGCCTTTGTCATGCGATACGGCGGTAAGGTGCACAAGAAGAAATAAAACGTTTTCGGA-TTTGCCTTTGTTTTGAATGCAAGCCAAGAGCATTTTTTATTTAACCATAGATCCAAG---AGGCTTTATAAAATATGACAAAATTACAGCTAGCGGGACAGAACTTAGTCCTTCTCGGCGATCTTGGTGAGGTGTTCCTCGATCTCCCGCTCATCCAAAATACGGAAAGTGGGATCAGACTTGCTGACCACGCCGATCTCAATGCCGTTCGGCTTGAAGTCTATAGCGAGCACACTGGACAGACAGGAGATGGCCAGCTGGATCGCTTTCTCCTCCGACAAGTTGGGCTTGTACTTCTTTTCCAGATAGCTGTTGGCCTCCAGAGTCTTGGCACCCACGCTGCAGGCCTTGAACCCGCTGAAGTAGCCAGCCGGGTCCGTCTTGTAAACGCTGGGGCCGATTTCATTGTCGTAAGCGATCAGCACCATGCTGCAGCCGAGCGGACGCATCTCGGCATTCTGCGTGTACACCTGGTTGATATCCGCAATTCGACGACACAGCACATCCACGGGCATTTCGTAGCCGTACTTGTAGCGGAAGTTGGCGGCCTCGTATCTGGCCTTCTGCACCTGTGAGCGGGAATCAGCTAGGGGAGAGAAATAATTTTAAGTATTTAGTG-ACACTCTTGGGTTGATATGTCCTCTTTTCTAGTTGAAGCACCGTGTGAAAACTACGTTTAAAAT-GGCTCCACGCTATACGCCTTT-------------------------------------------G---CCCTAATGTCTGGCA------------GGC-------TATTTCT-TCTGATTTTAGCACA-ATCATAAGTGAATCG----------------CTACTTGGTTACA------TGGGACA----TATCAACAATGGGATAACTCTGTGCTAA-----CTCGACTGGAATTTGACTCGAATCACGCCGGGATAAACAAGAATTTAAAGTATCTATGGTTCATACCTATGCGTCCGGTCATTGCGCATCCAATGTCCTTGGTGATGCGGAACAGGTGGGTCACCGTTTCAGGCACGATGTTCTTCTCGGTCACTTTTTTTTGGGTGGCCACCACGGCACAGTCGCCACTCTTCAGCGCCACCGTGGTGATGTTCTCCTGGGCAATAGCCTTGAAGGCGTACTCTGGCGGGGAAAT----GAGAATGTCAGACTGGATACAATGGAGCCGCAAGTGCCAGGATACTAACCCACTTGGTAGAGGCGTCCCTCCGGAGAGAAGATCGTGATGTGTCTGTCAAAGCCGGCTGAACTTCCGCGAGACATGATGCTTTCTTCGTGCTTCGATAGCTGCAATAGACAACGCCGGTTAAAATTCAGTTCTCAAGTCTGCCGCAAGCAACACACCTTTTGAACAATTAAAATTTACAAATTTGTAT-ATAGCAGGGAAAATGTCGCTTCAAATCGAACCTACTGTGCAAAATTCAGATTGTCATTCTCAGCCCGAAAATGAACCTAAAAAATACCAAAAA-GAAACGCGCGCTGGGATATATCGTTTATCATTGAAATCGAATATTTGGAAAAAGCCAAAATAGTGTTAAGCTACGCTTACAAAAT-GTTTAAATTATTCCTATTTTTATTTGTGAATTATTGTAAATTAGTCAACATAGAGCAAAGGGATTTGTAAAAAAAA-ATATT----AACAAACATATGTAAATTGA-AGACAAAACTTTTACT-GCTCAGTAACGT-TATCTTATATAATTT--TTGTTGAGGCTTACAACGTTATTTCTTAAGAAAATGTTTGTAAAAAAAGCTATTGAGCGCAAGCTAAATCTAACTGGAATTAAGGCAGTTGGCCGTAACTAAGCACAGGTGAACCTATCGACAATCGATAACGTCGCGGTGCCGTGCGTAAGTGATGGCCAACTCTAGCTGGATGTAACCATTGAGAAT-CGAGGTAAATATTGGTCAATAACAGCGGAGAACGCTGCAATTGCGGATTATTTGGGAGTCAAGTGCGCGTTGCCGGCAGCGAAAATGCACGAGGATGATCTGAAGAGTCAGTTGACCATCGCGCGGAACGAGATCAACAATCTCAGGTGCGTTTGAGACAGGCAAATTGCCATGAGTGTCCTTTTGCTACTGGTATAGTTCAAGTTCACACCGATTTTGCCTTGACCATGATGCAGGCAGCAAGTGCGCAACCTGCAGCATGTGCAGCGCAAGGACATTGAGACGATAACCCGCCTGCTGCAGGACTTCCGCTGCGAGGGGTGTGCGAACAACAACAAAAGCGCCAAGGACAAGGTCGCCGGCGAGAAGCAGGAGCACCAGCACCAACAGCAGACGCAGGACCAGCAGACGGGCCAAGGTCAGGTGCGTTTGACCCTCCCACACACTGAAAGACACATACAAACCTCGCACCCAATCCTTAGAGCAATTATACCAATGGTGGGCACTGCTTGGGAGAGGACTACGCACACTTTCGGCCCATAGGAGTGATCCGGACAGCATTCCCAGAGAAGCGGGCCGTGCCGAGGCAGTCAATTGTGGGCAGTCGCCTGCGGGGTATCATCCAACTGAACGACGGTGTGTTCACCAATCCGGAGCACTCCTTGGAGGGACTAGAGGACTTTTCCCATCTGTGGCTCATCTATCATTTTCACCGCAACAATTCCCACCCCAAGGCCAAGG
>droSim1:chr2R:2434119-2437303:+
CGGATAACTTTTGCTTCTACAACGAGCACTATGATAGTCTTAAAGGTCTTAGTTCTTGGGCATATCAAACGCTGGATGCACATCGAAAGGACAAGCGAGATCCCTGCTACAACTTAGAGGAACTAGAGAAGGTTCACCA-GGAATCTTTTTCTTTTGATTTGTGACTAAAATGATTTTATAATTTTTCACTAGTCTCTCACCTATGACGACCTGTGGAACTCGGCGCAACTGCAGCTCGTGCGCGAGGGAAAAATGCACGGCTTTTTGCGCATGTACTGGGCCAAAAAGATTCTGGAATGGACTGCGACACCGGAACAGGCGTTGGAGTACGCGATCCTGCTGAACGACAAGTACAGTCTGGATGGACGCGACCCCAACGGCTATGTCGGCTGCATGTGGTCCATAGGCGGCGTCCATGACATGGGCTGGAAGGAGCGGGCTATCTTCGGTAAGGTTCGCTACATGAACTATCAAGGATGCCGCCGCAAATTCGATGTAAACGCCTTTGTCATGCGATACGGCGGTAAGGTGCACAAGAAGAAATAAAACGCTGTTGGAATT-GCCTTTGTTTTGAATGCAAGCCAAGAGCATTTTTTATTTAACCATAGATCCAAGGAGAGGCTTTATAAAATATGACAAAATTACAGCTAGCGGGACAGAACTTAGTCCTTCTCGGCGATCTTGGTAAGGTGTTCCTCGATCTCCCGCTCATCCAGAATGCGGAAAGTGGGATCAGACTTGCTGACCACGCCGATCTCAATGCCATTCGGCTTGAAGTCTATAGCGAGCACGCTGGACAGACAGGTGATGGCCAGCTGAATCGCTTTCTCCTCGGACAAGTTGGGCTTGTACTTCTTTTCCAGATAGCTGTTGGCCTCCAGAGTCTTGGCACCCACACAGCAGGCCTTGAACCCGCTGAAGTAGCCAGCCGGGTCCGTCTTGTAAACGCTGGGTCCGATTTCATTGTCGTACGCTATCAGCACCATGCTGCAGCCGAGCGGACGCATCTCGGCATTCTGGGTGTACACCTGGTTGATATCTGCAATTCGACGACACAGCACATCCACGGGCATTTCATAGCCATACTTGTAACGGAAGTTGGCGGCCTCGTATCTGGCCTTCTGCACCTGTGAGCGGGAATCAGCTAGGGGAGAGAAATAATTTTAAGTATTTAGTG-ACATT--TGGTTTGATATGACCTTTATTCTTGCTGAAGCACCCAGTGAAAACTACTTTTGGAGTTGGCTCCACGCTAGACGCCTTTGCCTTAATGTCTGGCAAGCTGGCAAGCTGTTGCTTCTGATTTTAGCACAATCATAAGTGAAAAACAGTTCGAAAGACCCTACCATACTTCT-CGGACTTTCGACAGACAGAATAAATGAATTGAAATAGAAAATCACACCCATTTATCCCTAGAATTTCGAGAAACCCCTATCAAAAATGGAATAACTCTGTGTTAA-----CTCGGCTGGAATATGACTCGAATCATGCCGGGATTAATAAGAATTTAAAGTATCTATGGTTCTTACCCATGCGTCCGGTCATTGCGCATCCAATGTCCTTGGTGATGCGGAATAGGTGGGTCACCGTTTCAGGCACAATGTTCTTCTCGGTCACTTTTTTTTGGGTGGCCACCACGGCACAGTCACCACTCTTCAGCGCCACCGTGGTGATGTTCTCCTGGGCAATAGCCTTGAAGGCGTACTCTGGCGGGGAAA----GGAAAATGTCAGACTGGATGCAATGGAGCGGCAAGTGCGAGGATACTCACCCACTTGGTAGAGGCGTCCCTCCGGAGAGAAGATCGTAATGTGTCTGTCAAAGCCGGCTGAACTTCCGCGAGACATGATGCTTTCTTCTTGCTTCGGTAGCTGCAATAGATAACGCCGGTTAAAATGCAGTTCTCAAGTCTGCCGCAAGCAACACACCTTTTGAACAATTAAAATTTACAAATTTGTAT-ATAGCAGGGAAAATGTCGCTTCAAATCGAACCTACTGTGCAAAATTCAGATTGTCATTCCCAGCCCGAAAATGGACCTAAAAAATACCAAAAA-GCAACGCGCGCTGGGACCTATCGTTTATCGTTGAAATCGAATATATGGAAAAAGCCAAA-TATAGTTAAGCTAAGCTTAAAAAAT-GGTTACACA-TTCCAATATTTATT-GGGAATTCTTGTAAATTTTTAAAAATAGAGCAAAGTGATTTGTAAAATAAA-ATGTT----TACAAACATAAGTAAATTGATAAATTAATAATGTATATATCTATATTTATATATCGTATATAATTTCTTTTTTGATGTTTACGAAAAAATTTCTTTAG----------TAAAAAAAGCTATTTAGCACAAGCTAGATCTAACTGGAATTAAGGCAGTTGGCCGTAACTAATCACAGTTAAACCTATCGACAATCGATAACGTCGCGGTGCCGTGCGTAAGTGATGGCCAACTCTAGCTGGATGTAACCATTGAGAATACGAGGTAAATATTGGTCAATAACAGCGGAGAACGCTGCAATTGCGGATTATTTGGGAGTCAAGTGCGCGTTACCGGCACCGAAAATGCACGAGGATGATCTGAAGAGTCAGTTGACCATCGCGCGGAACGAGATCAACAATCTCAGGTGCGTTTAAGACAGGCAAATTGCCATGAGTGTCCTTTTGCTACTGGTATAGTTCAAGTTCACACCGATTTTGCCTTGACCATGATGCAGGCAGCAAGTGCGCAACCTGCAGCATGTGCAGCGCAAGGACATTGAGACGATAACCCGCCTGCTGCAGGACTTCCGCTGCGAGGGGTGTGCAAACAACAACAAGAGCGCCAAGGACAAGGTCGCCGGCGAGAAGCAGGAGCACCAGC------AGCAGACACAGGACCAGCAAACTAGCCAAGGTCAGGTGCGTTTGACCCTCCCACACACTGAAAGACACATACAAACCTCGCACCCAATCCTTAGAGCAATCATACCAATGGAGGGAACTGCTTGGGAGAGGACTACGCACACTTTCGGCCTATAGGAGTGATCCGGACAGCGTTCCCAGAGAAGCGGGCCGTGCCGAGGCAGTCAATTGTGGGCAGTCGCCTGCGGGGTATCATCCAACTCAACGACGGTGTGTTCACCAATCCGGAGCACTCCTTGGAGGGACTGGAGGACTTCTCGCATCTGTAAATCGTCTACCATTTCCACCGCAACAATGCCCACCCCAAGGC-----
>droSec1:super_1:1364279-1367420:+
CGGATAACTTTTGCTTCTACAACGAGCACTATGATAGTCTTAAAGGTCTTAGTTCTTGGGCATATCAAACGCTGGATGCACATCGAAAGGACAAGCGGGACCCCTGCTACAGCTTAGAGGAACTAGAGAAGGTTCACCACGGAATCTTTTTCTTTTCTTTTGTGATTAAAATGATTTTATAATTTTTCACTAGTCTCTCACCTATGACGACCTGTGGAACTCGGCGCAACTGCAGCTGGTGCGCGAGGGAAAAATGCACGGCTTTTTGCGCATGTACTGGGCCAAAAAGATTCTGGAATGGACAGCGACACCGGAGCAGGCGTTGGAATACGCAATCCTACTGAACGACAAGTACAGTCTGGATGGACGCGACCCCAACGGCTATGTCGGTTGCATGTGGTCCATTGGCGGCGTCCATGACATGGGCTGGAAGGAGCGGGCTGTCTTCGGTAAGGTTCGGTACATGAACTATCAAGGATGCCGTCGCAAATTTGATGTAAATGCCTTTGTCATGCGATATGGCGGTAAGGTGCACAAGAAGAAATAAAACGCTATTGGAATTTGCCTTTGTTTTGAATGCAAGCCAAGAGCATTTTTTATTTAACCATAGATCCAAGGAGAGGCTTTATAAAATATGACAAAATTACAGCTAGCGGGACAGAACTTAGTCCTTCTCGGCGATCTTGGTAAGGTGTTCCTCGATCTCCCGCTCATCCAGAATGCGGAAAGTGGGATCAGACTTGCTGACAACGCCGATCTCAATGCCATTCGGCTTGAAGTCTATAGCTAGCACGCTGGACAAACAGGTGATGGCCAGCTGAATAGCTTTCTCCTCGGACAAGTTGGGCTTGTACTTCTTTTCCAGATAGCTGTTGGCCTCCAGAGTCTTGGCACCCACACAGCAGGCCTTGAACCCGCTGAAGTAGCCAGCCGGGTCCGTCTTGTAAACGCTGGGTCCGATTTCATTGTCGTACGCTATCAGCACCATGCTGCAGCCGAGCGGACGCATCTCGGCATTCTGGGTGTACACCTGGTTGATATCTGCAATCCGACGACACAGCACATCCACTGGCATTTCATAGCCATACTTGTAGCGGAAGTTGGCGGCCTCGTATCTGGCCTTCTGCACCTGTGAGCGGGAATCAGCTAGGGGTGAAAAATAATTTTAAGTATTTAGTG-ACACTCTTGGTTTGATATGACCTTTATTCTTGCTGAAGAACCCAGTGAAAACTACTTTTGGAGTTGGCTCCACGCTAGACGCCTTT-------------------------------------------AGCACAATCATAAGTGAAA------------GACCCTACCATACTTCT-CGGACTTTCAACAGATAGAATAAATGAATTGAAATAGAAAATCACACCCATTTATCCCTAGATCTTCGAGAAACCCCTATCAAAAATGGAATAACTCTGTGCTAA-----CTCGGCTGGAATATGACTCGAATAATGCCGGGATTAATAAGAATTTAAAGTATCTATGGTTCTTACCCATGCGTCCGGTCATTGCGCATCCAATGTCCTTGGTGATGCGGAACAGGTGGGTCACCGTTTCAGGCACGATGTTCTTCTCGGTCACTTTTTTTTGGGTGGCCACCACGGCACAGTCACCACTCTTCAGCGCTACCGTGGTGATGTTCTCCTGGGCAATAGCCTTGAAGGCGTACTCTGGCGGGGAAATGTCAGAGAATGTCAGACTGGATCCAATGGAGCGGCAAGTGCGAGGATACTCACCCACTTGGTAGAGGCGTCCCTCCGGAGAGAAGATCGTAATGTGTCTGTCAAAGCCGGCTGAACTTCCGCGAGACATGATGCTTTCTTCTTGCTTCGGTAGCTGCAATAGATAACGCCGGTTAAAATGCAGTTCTCAAGTCTGCCGCAAGCAACACACCTTTTGAACAATTAAAATTTACAAATTTGTAT-ATAGCAGAGAAAATGTCGCTTCAAATCGAACCTACTGTGCAAAATTCAGATTGTCATTCTCAGCCCGAAAATGGACCTAAAAATTACCAAAAA-GCAACGCGCGCTGGGACCTATCGCTTATCGTTGAAATCGAATATATAGAAAAAGCCAAAATATAGTTAAGCTACGCTTACAAAAT-GGTTACACT-TTCCAATTTTTATT-GAGAATTCTTGTAAATTTTTAAACATAGAGCAAAGTGATTTGTAAAATAAA-ATGTA----TACAAACATAAGTAAATTGATAAATTAATAATA-ATA-ATCTATTTGTATATATCGTATATAATTTCTTTTTTGAGGTTTACGAAGAAATTTCTTTAG----------TAAAAAAAACTACTTAGTACAAGCTAGATCTAACTGGAATTAAGGCAGTTGGCCGTAACTAATCACAGTTAAACCTATCGACAATCGATAACGTCGCGGTGCCGTGCGTAAGTGATGGCCAACTCTAGCTGGATGTAACCATTGAGAATACGAGGTAAATATTGGTCAATAACAGCGGAGAGCGCTGCAATTGCGGATTATTTGGGAGTCAAGTGCGCGTTACCGGCACCGAAAATGCACGAGGATGATCTGAAGAGTCAGTTGACCATCGCGCGGAACGAGATCAACAATCTCAGGTGCGTTTAAGACAGGCAAATTGCCATGAGTGTCCTTTTGCTACTGGTATAGTTCAAGTTCACACCGATTTTGCCTTGACCATGATGCAGGCAGCAAGTGCGCAACCTGCAGCATGTGCAGCGCAAGGACATTGAGACGATAACCCGCCTGCTGCAGGACTTCCGCTGCGAGGGGTGTGCGAACAACAACAAGAGCGCCAAGGACAAGGTCGCCGGCGAGAAGCAGGAGCACCAGC------AGCAGACGCAGGACCAGCAGACGGGCCAAGGTCAGGTGCGTTTGACCCTCCCACACACTGAAAGACACATACAAACCTCGCACCCAATCCTTAGAGCAAGCATACCAATGGAGGGAACTGCTTGGGAGAGGACTACGCTCACTTTCGGCCTATAGGACTGATCCGGACAGCGTTCCCAGAGAAGCGGGCCGTGCCGAGGCAGTCAATTGTGGGCAGTCGCCTGCGCGGTATCATCCAACTGAACGACGCTGTGTTCACCAATCCGGAGCACTCCTTGGAGGGACTGGAGGACTTCTCGCATCTGTGGCTCATCTACCATTTCCACCGCAACAATGCCCACCCCAAGGCTAAGG
>droYak2:chr2L:16380582-16383701:+
CTGATAACTTTTGCTTCTACAATGATCAATATGATAGTCTTAAAGGTCTTAGTTCTTGGGCATATCAAACCCTAGATGCACATCGCAAGGACAAGCGGGATCCCTGCTACAGATTAGAGGAACTAGAGAAGGTTCGCCATAAAATTATTTC--TTTGGATTGCCACTACTATGATTTTATTATTTTTCCCTAGTCTCTGACCTATGACGACCTATGGAACTCGGCGCAACTGCAGCTGGTGCGCGAGGGAAAAATGCACGGCTTTTTGCGGATGTACTGGGCCAAAAAGATTCTGGAATGGACTGCAACCCCAGAGGAGGCGTTGGAGTACGCGATCCTGCTGAACGACAAATACAGTCTGGATGGACGCGATCCCAACGGCTATGTGGGCTGCATGTGGTCAATTGGCGGCGTCCATGATATGGGTTGGAAGGAGCGGGCTATTTTCGGCAAGGTTCGGTACATGAACTATCAGGGATGCAAACGCAAATTCGATGTAAATGCCTTTGTCATGCGATACGGCGGTAAGGTGCACAAGAAGAAATAAAACGTTTTTGGAATTTGCCTTTGTTTTGAATGCAAGCCAAGAGCATTTTTTATTTAACCATAGATCCAAGGAGAGGCTTTATAAAATATGACAAAATTACAGTAAGCGGAACAAAACTTAGTCCTTCTCGGCGATTTTGGTTAGGTGTTCCTCGATCTCCCTCTCATTCAAAATGCGGAAAGTTGGATCGGTCTTGCTGACCACGCCGATCTCAATGCCATTCGGCTTGAAGTCTATAGCGAGCACGGTGGACAGACAGGTGATGGCCAGCTGGATCGCCTTCTCCTCGGACAAGTTGTTTTTGTACTTCTTTTCCAGATAGCTGTTGGCCTCCAAAGTTTTGGCACCCACTGAGCAGGCCTTGAATCCGCTGAAGTAGCCAGCCGGGTCCGTCTTGTAAACGCTGGGTCCGATTTCATTGTCGTACGCCAGCAGCACCATGCTACAGCCGAGCGGACGCATCTCGGCATTTTGTGTGTACACCTGGTTGATATCCGCAATTCGCCGGCACAACACATCCACGGGCATATCGTAGCCGTACTTATAGCGGAAGTTGGCAGCCTCGTACCTGGCCTTCTGCACCTGTGAGCGTGAATCAGCTAGGGAAGACCAATAATTTTAGGTATTCAGTGTAAGTTTTTGGTCTGATATAAGAATTTTTTTA--TGCTTTGCTTTG-GCAAGCTATAGTTATA---GATTTTATCTCAATCATAATT--------------------------------------------GAAAAACAGTTTGTAAGA------------GGCG--ACTCTACTTCTATTGAGTTTTAACCGAATGAATAAATGAATTAGA--------------CTAGAGGTTTAAA-------AGGACA----TATTAAAAATGGGCTAACTTTTTACAGAATACTCTTTACTAGAATATGAAACGAGTCATGCCGGGATTCACAAGAATTGAAAGTATCTATTGTTCATACCCATGCGTCCGGTCATTGCGCACCCAATGTCCTTGGTGATGCGAAACAGGTGGGTCACTGTTTCAGGCACAATATTCTTCTCGGTGACCTTTTTTTGGGTGGCCACCACGGCACAGTCGCCACTCTTCAGTGCCACCGTGGTGATGTTCTCCTGGGCGATAGCCTTAAAGGCGTACTCTGGCGGGGATAA----GGTAAAGTCAGAGTGGATGCTATAGAGCCGCAAGTGCCAGGATACTAACCCACTTGGTAGAGGCGTCCCTCCGGAGAGAAGATTGTAATGTGTCTGTCAAAGCCGGCTGAACTTCCGCGAGACATGTTGCTTTCCTCTTGGTTCGGTAGCTGCAATAGATAAAGCCGGTTAAAATGCATTTCCTAAGTTAGTCGTAAAACACACACCTTTTGAACAAAAAGAATTTACAAATTTTTGTTATAGCAGGGAAAATGTCGCTTTAAATCGAAC---CTGGGCAAAATTCAGATTGTCATTCTCAACATAAAAATGAACCTAAAAAATACCAAAAAAGCAACGCGCGCTGGAACTTATTTGTTATCGTAGAAATCGAATATGTGTAGAAAGCCTTATTAAAGTGAAGCTACGCTTACAAGATAGGCTGAATTGTACGTTTTTGTTTGTAAAAAATATTCTTAAATATGTAAACGAAAGCAATGTGATTTGTAAAAAAATTATATTCTAAAAAAAACTTCAGTAAATTGA-AGACAAAACATCTACT-GCATAATATTGG-GATCTTTTTTAATTTATTTTTAGAGGCGTACATCGAAATTTCGTAAGTAAATGTTTATAAACAAGGAC-CAAAGAGCAAGCCAGATTTAACTGGAAATAAGGCCAATACCAATAGC--AATACAGTTAAACCTATCGTCAATCGATAACGTCGCGGTGCCGTGCGTAAGTGATGGCCAACTCTAGCTGGATGTAACCATTGAGAAT-CGAGGTAAATATTGGTCAGTAACAGCAGAGAACACTGAAATTACGGATTATT-GGGAGCCAAGTGCGCGTTGCCGGCAGCGAAAATGCACGAGGATGATCTAAAGAGTCAGTTGACCATTGCGCGGAACGAGATCAACAATCTCAGGTTCGTTTGAGACAGGCAAATTGCCATGAGTGTCCTTTTGCTACTGGTATAGTTCAAGTTCACACCGATTTTGCCTTGACCATGATGCAGGCAGCAAGTGCGCAATCTGCAGCATGTGCAGCGCAAGGACATTGAGACGATAACCCGCCTGCTGCAGGACTTCCGCTGCGAGGGGTGTGCGAACAACAACAAGAGCGCCAAGGACAAGGTCGCCGGCGAGAAGCAGGAGCACCAGC------AGCAGACGCCAGACCACCAGACGGGTCAAGGTCAGGTGCGTTTGACCCTCCCACACACTGAAAGATACATACAAACCTCGCAACCAATCCTTAGAGCAACCATACCAATGGAGGGAACAGCTTTGGAGAGGATTACGCCCACTTTCGGCCCATCGGAGTGATCCGGACAGCCTTCCCAGAGAAGCGGGCCGTGCCCAGGCAGTCAATTGTGGGCAGTCGCCTGCGCGGTATCATCCAACTGAACGACGGTGTGTTCACCAATCCGGAGCACTCCTTGGAGGGACTGGCCGACTTCTCGCATCTGTGGGTCATCTACCATTTCCACCGCAACAATGCCCACCCCAAGGCTAAAG
