# Supplementary material for: Duplication and Gene Conversion in the Drosophila melanogaster Genome
Source: PLoS Genet. 2008 Dec 12;4(12):e1000305. doi: 10.1371/journal.pgen.1000305 (PMC2588116; doi:10.1371/journal.pgen.1000305)
Supplement: Dataset S1 — Alignment data. (0.20 MB ZIP) [file pgen.1000305.s004.zip › alignment/Post05.fas]

>dm3:chr3R:23784504-23787149:+
CGTGGGCATCTTGACAGATGCACTGGTGGCCATTAGACGGACGAGGTGAGTTGGTCGCAGGCTCAAGGAAACCAATAGGCAGGAGAAACGCCGCGAGTTTATGGCGCGTAGGGAGCTCTCCAGGCCGAGATGTATTCCGTATCGAGTGGCAAACGATTTGGTCTGCCCGTCGCTGCTTTTAATTGCATTCTGAAGGATCTGACGGAACTGCTGCACTTCCTCCTCCGATAAAAGAGGGCTAAAGTCAAAAGAAA--CAACCTGTTGATTGGGTTTTTATTGGTTTCTGCCCGCCTCACCTGTGCTGTTTGTAAGGATTGGCTAGAATATTGCGCAGTTTGGGCAGCAATTTCTTTTTGCCCTTAGCTTCTTTCTGTTTTATGCTGGACAAACTCATGTTTACGATATAAACTAATAAAAAA--TAAAAAATTTCTGCTGAAAAATCAAACAACAATGTGTTTGGCTTTTGGCCAGTGTGACCGCGTTTCTTAGTTTAAAATAAGCCATAGCTTAAATCGCGTTGCCAATTGCTTTACGTTTTTATTTAAATTAAAACTCT--TAATTTTTGCTTCTAAAAATTTTTAATCA------------AACTCTTAATTTTTATTTGCAATCATTTTCAGTACCAGTAAAGTTCCGGCTCCGTGTCCGAAGAGTACTTCAATTTTCTCGGTCTCTGGCGAACGTAATCTTCGACGAAATTCAATTGCCTTGGTGTTGTGGTTTCTACTTGAGTTTCTACTATTTCCGTTGTTGTTAAATTAAATCCAAATGGTGTTGATAATGTAGAACTTTCCTCTTCGGTGCTGTCAATCACTGCATCCAGATACGACGTGGTAGTTTCCACGCCCGGAGTCGTGGCAATGATTTCCAGCAAGGATGTAGTAGATTCCTGGGTTTCTGTGGTTGAAAACAATTCTTCTGTTGAAGTTTCTGCTGTTTCAGTTGTAGTTTGATCTGTGGATAATGCAAACGTGGATTCGTTCGGTTCTGTGGTAGAATCAGCAGATTCAGTCGTTGATTCCGGCAATTCTGTAGTGCTTGGATTGATTTCTATTTCTGTGGTAGTTTTTATTAGTTCTTTCTCTGAA---AATTCAGAACTTAAAGTAGTCGTTGATTCCGGAAATTCCGTAGTACTTGGCATAAACTCTGTTGTTGTTGATTCCTGCAATCCTGTAGAGCTCTGAATGGTTTCTGTAGTAGTTTCTTGCCATCCTGTAGATAAATCTGGATAAATTAACGTTGATTCAGCATATTCAGTACTGTCTGAATTGCTTTCTGTCGTTGAAT---CTGCAG---CTTCTGGACTCGAAGTTGTTGTGGAATATAGGGCTACTGATTCAGTGGCATCTATAGCATCTGTGCTGGTGACTTCCGGCCAAGCTGTTGTCGTGG---AATATAAAGTATCCGTGGTTG---------------AAGTTACATAACTAGATTCGGTGGTTGAATAATCCACCGCCGTAGTTGT---AGATTCCTCAGTGGCACTTTTCTCCGTTGTAGTAGATACTTCCCCAGTGAAGTAGCCAGTAGTCTCCTGCGGATTGGTGG------------------CCACCGTAGTTGTGTCCCAAAAATCTCCATCGAACGGATTGGTAAAATTTACGATGCGCGGCTTGTAGGGTGTGTAGATTTTGGCTTTGTAAGGCTTGTGGTTCTTGATGTATTCCTTGGCTATGCTAATCCACTCCTCGCGACCGAGAATATCGTTTAAATTTCGGCTTGAGGCCACAAAATGCGCCATTAAAAGAAGCAAACAGAATTTTCTCATTATGATGCTGATACCTTCGGTTGACACTTTCGACTAATTACCTTTGGCGACTGCAGTGCAATATAAACGCAAGGGTCTACCTACGTTTCAACGCGTATTTTAGCTACCTGCTTTCTTGGCAAAAACGTTAATTAGCCCTAATGAACTGGAAAATTCAAATGTTGCCGCCAGGGCTGCAAGCGCTTACTTTATTTGTGCTGGCAATGCCGTAGGTAATGCCGGCCGCTTAACAGCTGAGTGTTTTTCGGGGAAGAAGAAGAACAGCGTGTTTGCAGTCCGCGTTTTTGTGTAAAAATTGTGAATAATTATATTATTTGCAGTTTTCTTACGTTTTAAAGAAGAATTTAGCAATCAGAAGGTCCTGTAACAATTGGTAAGTCGGTAAAAACAACAAAAAACAAGAGTAGCATAAGTTTCGAGTCACCGTGAAAGTTTTAAATTTTCTAAGACGCCACCGGCAAATTTTGAATGAAAGTATTGATATATATATTTATTTTAGGAAAAACCATGGATTCCGATTTGTACGATGAGTTTGGCAACTATATTGGCCCCGATTTAGACAGCGACGAGGAAGATGAGCAAAGTATTTATGGGCAACCCGATGTGCAGGATGACCCAGAGGTATAAACGTGCAAAAAATAAAATAAAACTTATAATTAATTTATGGTGTTTCATTTAAAGGACGCCATGGACGAGGACGAGGTGGAGCCACAGGAGGACGAGGACAAGGAGGTGACCGCCGTGGTTTTGCACGAGGACAAACGCTACTATCCGTCAGCAGTTGAGGTCTACGGCCCGGATGTGGAGACCATTGTCCAGGAGGAGGACGCCCAGCCGCTGGACAAGCCGCTTATAGAGCCAGTGAAGAAGCTCAAGTTCCAGATCAAGGAGCA
>dm3:chr3R:23787150-23789795:+
CGTGGGCATCTTGACAGATGCACTGGTGGCCATTAGACGGACGAGGTGAGTTGGTCGCAGGCTCAAGGAAACCAATAGGCAGGAGAAACGCCGCGAGTTTATGGCGCGTAGGGAGCTCTCCAGGCCGAGATGTATTCCGTATCGAGTGGCAAACGATTTGGTCTGCCCGTCGCTGCTTTTAATTGCATTCTGAAGGATCTGACGGAACTGCTGCACTTCCTCCTCCGATAAAAGAGGGCTAAAGTCAAAAGAAA--CAACCTGTTGATTGGGTTTTTATTGGTTTCTGCCCGCCTCACCTGTGCTGTTTGTAAGGATTGGCTAGAATATTGCGCAGTTTGGGCAGCAATTTCTTTTTGCCCTTAGCTTCTTTCTGTTTTATGCTGGACAAACTCATGTTTACGATATAAACTAATAAAAAA--TAAAAAATTTCTGCTGAAAAATCAAACAACAATGTGTTTGGCTTTTGGCCAGTGTGACCGCGTTTCTTAGTTTAAAATAAGCCATAGCTTAAATCGCGTTGCCAATTGCTTTACGTTTTTATTTAAATTAAAACTCT--TAATTTTTGCTTCTAAAAATTTTTAATCA------------AACTCTTAATTTTTATTTGCAATCATTTTCAGTACCAGTAAAGTTCCGGCTCCGTGTCCGAAGAGTACTTCAATTTTCTCGGTCTCTGGCGAACGTAATCTTCGACGAAATTCAATTGCCTTGGTGTTGTGGTTTCTACTTGAGTTTCTACTATTTCCGTTGTTGTTAAATTAAATCCAAATGGTGTTGATAATGTAGAACTTTCCTCTTCGGTGCTGTCAATCACTGCATCCAGATACGACGTGGTAGTTTCCACGCCCGGAGTCGTGGCAATGATTTCCAGCAAGGATGTAGTAGATTCCTGGGTTTCTGTGGTTGAAAACAATTCTTCTGTTGAAGTTTCTGCTGTTTCAGTTGTAGTTTGATCTGTGGATAATGCAAACGTGGATTCGTTCGGTTCTGTGGTAGAATCAGCAGATTCAGTCGTTGATTCCGGCAATTCTGTAGTGCTTGGATTGATTTCTATTTCTGTGGTAGTTTTTATTAGTTCTTTCTCTGAA---AATTCAGAACTTAAAGTAGTCGTTGATTCCGGAAATTCCGTAGTACTTGGCATAAACTCTGTTGTTGTTGATTCCTGCAATCCTGTAGAGCTCTGAATGGTTTCTGTAGTAGTTTCTTGCCATCCTGTAGATAAATCTGGATAAATTAACGTTGATTCAGCATATTCAGTACTGTCTGAATTGCTTTCTGTCGTTGAAT---CTGCAG---CTTCTGGACTCGAAGTTGTTGTGGAATATAGGGCTACTGATTCAGTGGCATCTATAGCATCTGTGCTGGTGACTTCCGGCCAAGCTGTTGTCGTGG---AATATAAAGTATCCGTGGTTG---------------AAGTTACATAACTAGATTCGGTGGTTGAATAATCCACCGCCGTAGTTGT---AGATTCCTCAGTGGCACTTTTCTCCGTTGTAGTAGATACTTCCCCAGTGAAGTAGCCAGTAGTCTCCTGCGGATTGGTGG------------------CCACCGTAGTTGTGTCCCAAAAATCTCCATCGAACGGATTGGTAAAATTTACGATGCGCGGCTTGTAGGGTGTGTAGATTTTGGCTTTGTAAGGCTTGTGGTTCTTGATGTATTCCTTGGCTATGCTAATCCACTCCTCGCGACCGAGAATATCGTTTAAATTTCGGCTTGAGGCCACAAAATGCGCCATTAAAAGAAGCAAACAGAATTTTCTCATTATGATGCTGATACCTTCGGTTGACACTTTCGACTAATTACCTTTGGCGACTGCAGTGCAATATAAACGCAAGGGTCTACCTACGTTTCAACGCGTATTTTAGCTACCTGCTTTCTTGGCAAAAACGTTAATTAGCCCTAATGAACTGGAAAATTCAAATGTTGCCGCCAGGGCTGCAAGCGCTTACTTTATTTGTGCTGGCAATGCCGTAGGTAATGCCGGCCGCTTAACAGCTGAGTGTTTTTCGGGGAAGAAGAAGAACAGCGTGTTTGCAGTCCGCGTTTTTGTGTAAAAATTGTGAATAATTATATTATTTGCAGTTTTCTTACGTTTTAAAGAAGAATTTAGCAATCAGAAGGTCCTGTAACAATTGGTAAGTCGGTAAAAACAACAAAAAACAAGAGTAGCATAAGTTTCGAGTCACCGTGAAAGTTTTAAATTTTCTAAGACGCCACCGGCAAATTTTGAATGAAAGTATTGATATATATATTTATTTTAGGAAAAACCATGGATTCCGATTTGTACGATGAGTTTGGCAACTATATTGGCCCCGATTTAGACAGCGACGAGGAAGATGAGCAAAGTATTTATGGGCAACCCGATGTGCAGGATGACCCAGAGGTATAAACGTGCAAAAAATAAAATAAAACTTATAATTAATTTATGGTGTTTCATTTAAAGGACGCCATGGACGAGGACGAGGTGGAGCCACAGGAGGACGAGGACAAGGAGGTGACCGCCGTGGTTTTGCACGAGGACAAACGCTACTATCCGTCAGCAGTTGAGGTCTACGGCCCGGATGTGGAGACCATTGTCCAGGAGGAGGACGCCCAGCCGCTGGACAAGCCGCTTATAGAGCCAGTGAAGAAGCTCAAGTTCCAGATCAAGGAGCA
>droSim1:chr3R:23490886-23493549:+
--------------------------------------------------TTGGTCGCAGGCTCAAGGAAATCAATAGGCAGGAGAAACGCCGCGAGTTTATGGCGCGCAGGGAGCTCTCCAGGCCGAGATGTATGCCAAATCGAGTGGCAAACGATTTGGTCTCTCCGTCGCTGCTTTTAATTGCATTCTGCAGTATCTGGCGAAACTGCTGCACTTCCTGATCCGATAAAACAGGGCTAAAATCAAGAGAAA--CAACCTGTTGATTCCGCTTTTATTGGTTTCAGCCTGCCCTACCTGTGCTGTTTGTAAGGATTGGCCAGAATATTGCGCAGTTTGGGCAGTACTTTCTTTTTGCCCTTCACTTCTTTCTGCTTTATACTGGACAAACTCATATTTACGCTATAAACTAATAAAAAA--TAGCAAAGTTCTGCTGAAATATCAAACAAAAATGTGTTTGACTTTTGGCCAGTGTGACCGCGTTTCTTAAATTAAAATAAACCATAGCTTAAATCGCGTTGCCAATTG-------TTTTTATTTAAATTCAAACTCTCTTAATATTTGCTTCCAATTATTTTTAATCATGCTTAAATTCAAACCCTTAATTTTTATTTGTTATAAGTTTTAGTACCAGTAAAGTTCAGGCTCCGTGTCCGAAGAGTACTTCAATTTTCTCGGTCTTTGGCGAACGTAATCTTCGACGAAATTCAATTGCCTTGGTGTTGTGGTTTCTACTTGAGTTTCTACTATTTCCGTTGTTGTTAAATTAAATCCAAATGGTGTTGATAATGTAGAACTTTCCTCCTTGGTGCTGTCGATCACTCCATACAGATACGACGTGGTAGTTTCCACGCCCGGAGTCGTGGCAATGATTTCCAGCAAGGATGTGGTATATTCCTGGGCTTCTGTTGTTGAAAACAATCCTTCTGTTGAAGTTTCTGCTGCTTCAGTTGTAGTTTGATCTGTGGATGATGCAAATGTGGATTCGTTCGGTTCTGTGGTAGAATCAGCAGATTCCGTCGTTGATTCCGGCAATTCTGTAGTGCTTGGATTGATTTCTATTTCTGTGGTAGTTTTCATTAGTTCTTTCTCTGAA---AATTCAGAACTTAAAGTAGTCATTGATTTCGGCCATCCCGTAGTACTTGGAATAGTTTCTGTAGTTGTTGATTCCTGCAATCCTGTAGAGCTCTGAATAGTTTCTGTAGTAGTTTCTTGCCATCCTGTAGTTAAATCTGGGTAGATTAATGTTGATTCAGCATATTCAGTACTGTCTGGATTGGTTTCTGTAGTTGAATATTCTGTAGAATCTTCTG------------TTGTGGAATATACGGCTACTGATTCTGTGGCATCTATAGCTTCTGTGCTGGTGACTTCCGGCCAAGCTGTTGTCGTGG---AATACAAAGTATCCGTGGTTG---------------AAGTTACGTAACTAGATTCGGTGGTTGAATAGTCCGCCGCCGAAGTTGT---AGATTCCTCAGTGACATTTTCCTCCGTTGTAGTAGATGCTTCCCCAGTGAAGTAGTGAGTAGACTCCTGCGGATTGGTGGTAGATTCTGCATTTGTGGCCACCGTGGTTGTGTCCCAAAAATCTCCATCGAATGGATTGGTGAAATTTACGATGCGTGGCTTGTAGGGTACGTAGATTTTGGCTTTGTAGGGCTTGTGGTTTTTGATATACTCCTTTGCTATGCTAATCCACTCCTCGCGACCGAGAATATCGTTTAAATTTCGGCTTGAGGCCACAAAATGCGCCATCAGAAGAAGCAAACAGAATTTTTTCATAATGATGCTGATGCCTTCGGTTGACACTTTCGACTAATTACCTTTGGCGACTGCAGTGCAATATAAACGCAAGGGTCTACCTACGTTTTCATGCGTATTTCAGCTACCTGCTTGCTTGGCAAAAACGTTAATTAGCCTTAATGAACTGGAAAATTCAAATGTTGCCGCCAGGGCTGCAAGCGCTTACTTTATTTGTGCTGGCAATGCCGTTGTTAATGCCGGTTTTTGAACAGCTGATTGTTTTTCGGAGAAGAAGAAGAACAGCGTGTTTGCAGTCCGCGTTTTTGTGTAAAAATTGTGAATAATTAATTTATTTGCAGTTTTCTTACGTTTTAAAGAAGAAATTAGCAATCAGAAGGTGCTGTAACAATTGGTAAGTCGCTAAAAACAACAAAAACCAAGAGTAACATAAGTTTGGAGGCACAGCGAAAGTTTTAAATTTTCTAACACGCCGACGGCAAATTTTGAATAAAAATATTAAAATATATATATTTTTTAGGAAAAACCATGGATTCCGATTTGTACGATGAGTTTGGCAACTATATTGGCCCCGATCTACACAGCGACGAGGAAGATGACCAAAGTATTTACGGGCAACCCGATGTGCAGGATGATCCAGAGGTATAAACGTGCAAAAAACCAA-TAAAAATAATGATTAATCTATGGTTTTTCATTTAAAGGACGCCATGGACGAGGACGAGGTGGAGCCCCAGGAGGACGAGGACAAGGAGGTGACCGCCGTGGTTTTGCACGAGGATAAACGCTACTATCCGTCAGCAGTTGAGGTTTACGGCCCGGATGTGGAGACCATTGTCCAGGAGGAGGACGCCCAGCCGCTGGACAAGCCGCTCATAGAGCCGGTGAAGAAGCTGAAGTTCCAGATCAAGGAGCA
>droSec1:super_22:409696-412369:+
CGTGGGCATCTTGACTGACGCACTGGTGGCCATTAAACGCATGAGGTGAGTTGGTCGCAGGCTCAAGGAAACCAATAGGCAGGAGAAACGCCGCGAGTTTATGGCGCGCAGGGAGCTCTCCAGGCCGAGATGTATGCCAAATCGAGTGGCAAACGATTTGGTCTCTCCGTCGCTTCCTTTTATTGCATTCTGCAGTATCTGGCGAAACTGCTGCGCTTCCTGCTCCGATAAAACAGGGCTAAAATCAAGAGAAA--CAACCTGTTGATTGCGCTTTTATTGGTTTCTACCCGCCCTACCTGTGCTGTTTGTAAGGATTGGCCAGAATATTGCGCAGTTTTGGCAGTACTTTCTTTTTGCCCTTCACTTCTTTTTGTTTTATACTGGACAAACTCATATTTACGCTATAAACTAATAAAAAAAATAGCAAAGTTCTGCCGAAATATCAAACAAAAATGTGTTTGGCTTTTGGCCAGTGTGACCGCGTTTCTTAAATTAAAATAAACCATAGCTTAAATCGCGTTGCCAATTG-------TTTTTATTTAAATTCAAACTCTCTTTATATTTGCTTCCAATTATTTTTAATCATGCCTAAATTCAAACCCTTAATTTTTATTTGTTATAATTTTTAGTACCAGTAAAGTTCAGGCTCCGTGTCCGAAGAGTACTTCAATTTTCTCGGTCTCTGGCGAACGTAATCTTCGACGAAATTCAATTGCCTTTGTGTTGTGGTTTCTACTTGAGTTTCTACTATTTCCGTTGTTGTTAAATTAAATCCAAATGGTGTTGATAATGTAGAACTTTCCTCCTTGGCGCTGTCGATCACTCCATCCAGATACGACGTGGTAGTTTCCACGCCCGGAGTCGTGGCAATGATTTCCAGCAAGGATGTGGTATATTCCTGGGCTTCTGTGGTTGAAAACAATCCTTCTGTTGACGTTTCTGCTGTTTCAGTTGTAGTTTGATCTGTGGATAATGCAAACGTGGATTCGTTCGGCTCTGTGGTAGAATCAGCAGATTCCGTCGTTGATTCCGGCAATTCTGTAGTGCTTGGTTTGATTTCTATTTCTGTGGTAGTTTTCATTAGTTCTTTCTCTGAA---AATTCGGAACTTAAAGTTGTCGTTGATTCCGGCCATCCCGTAGTACTTGGAATAGTTTCTGTAGTTGTTGATTCCTGCAATCCTGTAGAGCTCTGAATAGTTTCTGTAGTAGTTTCTAACCAACCTGTAGTTAAATCTGGATAGATTAATGTTGATTCAGCATATTCAGTACTGTCTGGATTGGTTTCTGTAGTTGAATCTTCTGTAGCATCATCTGGACTCGAAGTTTTTGTGGAATATACGGCTACTGATTCTGTGGCATCTATAGCTTCTGTGCTGTTGACTTCCGGCCAAGCTGTTGTCGTGG---AATACAAAGTATCCGTGGATG---------------AAGTTACGTAACTAGATTCGGTGGTTGAATAGTCCGCCGCCGAAGTTGT---AGATTCCTCAGTGGCATATTTCTCCGTAGTAGTTAATGCTTCACCAGTAAAGTAGTCAGTAGTCTCCTGCGGATTGGTGGTAGATTCTGCATTTGTGGCCACCGTGGTTGTGTCCCAAAAATCTCCATCGAATGGATTGGTGAAATTTACGATGCGCGGCTTGTAGGGCACGTAGATTTTGGCTTTGTAGGGCTTGTGGTTCTTGATGTACTCCTTGGCTATGCTTATCCACTCCTCGCGACCGAGAATATCGTTTAAATTTCGGCTTGAGGACACAAAATGCGCCATCAGAAGAAGCAAACAGAATTTTTTCATAATGATGCTGATGCCCTCGGCTGACACTTTCGACTAATTACCTTTGGCGACTGCAGTGCAATATAAACGCAAAGGTCTACCTACGTTTTTACGCGTATTTCAGCTACCTGCTTGCTTGGCAAAAACGTTAATTAGCCTTAATGAACTGGAAAATTCAAATGTTGCCGCCAGGGTTGCAAGCGCT-ACTTTATTTGTGCTGGCAATGCCGTTGGAAATGCCGGTCTTTTAACAGCTGATTGTTTTTCGGAGAAGAAGAAGAACAGCGTGTTTGCAGTCCGCGTTTTTGTGTAAAAATTGTGAATATTTAATTTATTTGCAGTTTTCTTACGTTTTAAAGAAAAATTTAGGAATCTGAAAGTGGTGTAACAATTGGTAAGTCGGTAAAAACAACAAAAACCAAGAGTAACATAAGTTTGGAGGCACCGCGAAAGTTTTAAATTTTCTAAGACGCCGCCGGCAAATTTTGAATGAAAATATTAAAATATATATATTTTTTAGGAAAAACCATGGATTCCGATTTGTACGATGAGTTTGGCAACTATATTGGTCCCGATCTAGACAGCGACGAGGAAGATGACCAAAGTATTTACGGTCAACCCGATGTGCAGGATGATCCAGAGGTATAAACGTGCAAAAAACCAA-TAAAAATGATGATTAATCTATGGTTTTTCATTTAAAGGACGCCATGGACGAGGACGAGGTGGAGCCGCAGGAGGACGAGGACAAGGAGGTGACCGCCGTGGTTTTGCACGAGGATAAACGATACTATCCGTCGGCAGTTGAGGTTTACGGCCCGGATGTGGAGACCATTGTCCAGGAGGAGGACGCCCAGCCGCTGGACAAGCCGCTCATAGAGCCGGTGAAGAAGCTGAAGTTCCAGATCAAGGA---
>droYak2:chr3R:22710344-22712997:-
CGTGGGCACCTTGACGGATGCACTAGTGGCCATCAAACGGACGAGGTGAGCTGGTCGCAGGCTCAATGAAACCAATAGGCAGGAGAAACGCCGGGAGTTTATGGCTCGCAGAGAGCTCTCCAGGCCGAGATGTATGCCAAATCGAGTGGCAAATGATTTGGTGTCCCCGCCGCTGCTTTGAATTGCATTTTGCAGTATTTGGCGAAACTGCTGCACTTCCTCCTCTGACAAAACTGGGCTACAATTAAAAAAAAAACAACTTGTTGATTGGGTTTTTCTTGCTTTCTCCCT--CCTACCTGTGTTGTTTATAAGGATTGGCCAGAATATTGCGCAGTTTGGGCAGTACTTTCTTTTTGCCCTTAACTTCTTTCTGTCTTATGCTTGCCAAACTCATATTTGCACGATAAATTATTAATAAA--CTGCTTAGTTCTTCAGAAATCTCAAACAAAAATGTGTTTAGCTTCTGTCCAGTGTGACCGCGTTCCTTTACTTAAAATAATCCACAGTTGAAATCGCGTTGCCAAATA----AAACAACCGATTTAATTTAAATTC------------------AAAGTTTTTAATT----------------------TATTTATT-GCCATTATTTTCAGTACCAGTAAAGTTCGGGATCTGTGTCTGAAGTATACTTATATTTTCTCGGTCTTTGGCGAACAGAATCTCCGACGAAATTCAATTGCCTTGGGGTTGTGGTTTCTATTTGCGTTTGCACAATTTCCGTTGTTGTTAAATTTAATCCGAATGGTGTTGATGATGTTGAAGTTTCCTCCTCCGTGCTGTCAATCACCGCATCCAGATATGATGTAGTAGTTTCCACGCCCGGTGTCGTGGCAATGATCTCCAGCAAGGATGTAGTTGATTCCGGGGTTTCAGTAGTTGATAATAATCCTTGTGTAGAAATCTCTGATGCTTCAGTTGTAGTTTGATCTAAGGATAATGCAAACGTGGATTCGTTGGATTCTGTGCTAGAGGTAACATATTCAGTCGTTGATTCCGGTAATCCTGTAAAAGTTGTAATCGCTTCTGTAGTTGCTGATTCTGGCAATCCTATAGTGCTTGAATTGACTTCAATTTCCGTGGTAGTTTCCAAAACTTCTGTCCCTGTAAATTCCGGACTTAAAGTAGTAGTCGTTAATTCTGGAAACCCAGTAGAACTTGAAACATTTTCTGTAGTGGTTTCTAGCCATCCTGTAGAATAATCTGCATTGATTGTCGTTGATTCAGCATACTCTGTACTCCTTGCATTTGTTTCTGTGGTTGAAT---CTGGGTA---TTCTGAACTCGATGTTGTTGTGGAATATAAGGCTTGTGATTCAGGTGAATCTGTAGCTTCTGTGCTGGTGACTTCCGGCCAACCTGTTGTCGTCGTCGAATACCCAGTATTCGTGGTTGTTTCGGGCACCTCTGAAGTGGAGTAACTTAATTCGGTGGTTGAATACTTCACCCATGAAGTTGTGGTAGATTCCTCAGTGCTATACTCCTCCGTTGTAGTAGATGCTTCCGTAGTAAAGTAAGTAGTAGTCTCTTGGGGATTGGTGGTAAATTCAGCTTTCGTGGCCACCGTGGTTGTGTCCCAAAAATCTCCATCGAATGGGTTGGTAAAATTTACGATGCGCGGCTTGTAGGGCAAGTAGATCTTAGCTTTATATGGCTTGTGGCTCTTGATGTAATCCTTGGCTATTTTAATCCAGTCCTCGCGACTGAGAATATCGTTTAGATTTCGGTTTGAGGCCACAAAATGCGCCATCAAAAGAAGCAAACAAAATTTCATCATAACGATGCTGATGCCTTCGGTTGACACTTTCGACTAATTACCTTTGGCGACTGCAGTGCAATTTAAACAGAAAGGTCTACCTACGTTTTTACTTCTATTTCAGCTACCTGCTGGCT-GGCAAAAACGTTAATTAGCCTTAATGAACTGGAAAATTCAAATGTTGCCGCCAGGGCTGCAAGAGGCAAAAATATTTGTGTTGGCAATGCCGTTGGTAATGCCGGTCTTTTAACAGCTGATTGTTTTTCGGGGAAGAAGAAGAATAGCGTGCTTGCAATCCGCGTTTTTGTGTTAAAATTGTGAATTAGTAATTGATTTGCAGTTTTCATTAATTTCAAAGAAGAAATTAATAGTCAGCAGGTGCTGTAACCTTTGGTAAGTCCCTGAAGACAACAAAAACCAGCAGTAGTATAAGTTTGGAGACACCGCGAAAGTTTGAGATTTTTTGAGACGCCGCCGGCAAATCTTGAATGAAAATATTAAAATATTT-TAATTTTTAGGAAAAACCATGGATTCCGATTTATACGATGAGTTTGGCAACTACATTGGCCCCGATCTAGACAGCGACGAGGATGATGACCAAAGTATATACGGGCAACCCGATGTGCAGGATGATCCTGAGGTATAAATAGGCGAAAAACTAA-TAAAAAGCATCAATAATCGATTCTTTTGCATTTAAAGGACGCCATGGACGAGGACGAGGTGGAGCCGCAGGAGGACGAGGACAAGGAGGTGACCGCCGTGGTGCTACACGAGGATAAACGATACTATCCTTCAGCAGTTGAGGTTTACGGCCCGGATGTGGAGACCATTGTCCAGGAGGAGGACGCCCAGCCGCTGGACAAGCCGCTCATAGAGCCAGTAAAGAAACTCAAGTTCCAGATAAAGGAGCA
