# Supplementary material for: Duplication and Gene Conversion in the Drosophila melanogaster Genome
Source: PLoS Genet. 2008 Dec 12;4(12):e1000305. doi: 10.1371/journal.pgen.1000305 (PMC2588116; doi:10.1371/journal.pgen.1000305)
Supplement: Dataset S1 — Alignment data. (0.20 MB ZIP) [file pgen.1000305.s004.zip › alignment/Post06.fas]

>dm3:chrX:13069508-13075985:+
GCTCTTTGCCAGCTTTTCTTTCAGCTTTTCTCGGTTTTTTTTTTTTTGTTTGTTTTTTTTTTTT-GCCCCATTGCAAGTGCATGCTGCAG-AAACGC-CTGCGCTGAGTAAATATACTTTTACAACTTTGTAGCTCATAAATTCTCATTGAGCCACTCAAAGAGATGGTGTTGCACCTTCGTTGTCAGTGGCCCTATTTCATAGTCATCATCTGGCGAACCTTCACCAAAGAAAATCCTAATTGCAGAGCAAGTGCTTCAGGCTAAATACAAAATTATGGAACAAAAGTATTTTATAAAGAATAAAATGCTGGCATTCTGCATTCCTCAA----GCTGAAATACCGACAAACATTCGAGTTAGCCATACACATGCAGTGAAAGAAAAATGTATGTTATTTCTGAAACAAATTTAGACCAAATTGATTTAGCACAGATATGTTTGCTGCATTAAATTCCTTTAGAATATTTCGTTTTCTGGATATAATATTTAAGATTTTCCTTTCGGTGTAAAAGCACCAACAGCAACACTTT------ATCAGACCACCCTCCAAATGGACTCCGATTTGTTTATCCAGTCCTGACCCTCGCACTGCCCCCCCCCCAATTAATCCCCATCCACGTG---AGATCCACAAAATCGGTCGAAAGTGGCCCCCGGCGGTAAAAGTTCTAGGTTTTCGCTGGGCGGGAGGGCGTGGCGCAATTAAAAGAAACGAATACCTAATAG--AAACTCACGAAAATAGAAGTCAATTGT---GCTGGACGAGTTGGTAAACAAATTATCTGCAGTTCGAT-----ATGTCCGATGCCCATTTAAA--------TGTTCGCCGATCAATATCTATTAGATCATCTGATGAATCACAGTTCTCTCAGCTCGATAGATAG----TA-TGAAACAGCAACGTA----TGCTAAAGCAAATACAACTAAATAACTATCT-------GAAACTTAAAAGTTGTTG-----A-----GTACAAAGAATTTGTGCGAATGCTCTGTTTCAGGATTTTCACCATGAGTTGGCATCTAATTAATGTTTTGTGGCAAACAAAAGAGTGCTGAGCCAGCATATTAAATGGATTCGGAATGGGAATAAACTATAGCTAAATGCCTATAGGATGGACCATTACGACATCTACTAA--------AAACAGCTGAGAAATTCCAAAAGTTTTATTCACTCCGCCCCATT----------CGACTGTTTAGATTCAAACGGCTACCGAGTTCAATTTTCGGTATTGGAAAGGAATTTTTATACCCAACCAAAATGGAAAAACAAAAACT-------GAAAAATTTTCGCCTAACAACCAAGTTGTAAACATCAAAATCAACTGGGCGGGCAGAAGAGCTAACAAAAAATCAAAAATAATATAAAAAACAAAAAAAAAAAAAAAAATATTAAAACAGCGGGCAATGATAAACAAAAAAA-GGCTTGTCAAGTGCCAATTCGCAATGGGCTAAGTACATACGCATATAT--------------ATATATATATATATAT----------------------------------ATATATATATA-----------CATCTTCGACGGGGCTTTATTTT---TAAAGCAGAGCAGCGAATGCTTAGCCATTCCATTTGGGAGATTCATTTGGGTTTACCACACTTAATTACCCGATGGAAATTAATCATTTCATCGCTTTTTCGGATGCGGACTCCAATGGGAAACCATCCCAATGATTTGGGTATAGGAATTGGGC------------------TTGGAATTAGGATTGAGATTGG---GATGATATGATGATG------GTAATGGTGGGTGGTGTTTGTCAATAGTTCGGCTATTTGAACTGCCGCTGACAGCAG----------GCCGAATACAAATGAAAACAAATGC------------TTAATGCTTAATGCCTATGCGTTTGCCTCTAAGGGGTCAGGGGTCAGGGGT---------------------CATGTGACACAAGAAGACCGTGAAAGTCCTGACGAAATTAAGCAGTTTCTAGCCTGCTTTTGGTGCACAGCGAGAAACTATCAACGAAACTTGAAATGGATTTCCGCAAATATCGAATGCCTGCGAA-ATCGAACAGTGAT--AATGATGATGATATAGAGTT-TAATTAT----ATAATGAAAAATATCAATC-----------ACAAGCAGTTGTCATACATAAAACATCGACTTTTTCTCACTGCAATTGGACGATTTGCCTTATTGCTGTTATTTGCCTTTCCTTT-----TTTTTT--ATCTGTCCTTCTCAGTTCGACTTCAATCACGGAATTACGCCAGCCATTTTTCATTTTTCCACTTGGTAGGGTCAGAGGTCACATCACTCACACACACACAGGCACGCGTCAGCACATATGTAAATACCGTAATACCCTTGTTTTATTCGCTATTCCTAATCGATTTACAATAAAAACCAAAAAAAAATCATAAAAGACCCCAGTCTGATTGCGCTGTCCCTTATTTTTTGGCCTAAATTAAAGATAGTCGAAAATTTGATGGCGAATGGGAGTTAATTTTGATCTTAAGCACGTTTTTACACGAAACTTAATAGTGGGATCATTTTATTAGATTAAATTGTTTGAGATTTTGCTTCAAATCTACATTTATCTTGCAGGGGAATACCCCATACATT--TTGAAGCGATATTTCGAT-------CATCGATGTTCGTACTGTAATTCGATAAA----TATC------------ACAGCCACAAACACAAAAACTTGTTGAACTTCGTTTGTGAAAACAAAAGGTACAAACGCAATTATACTATTTCATCACAACTATAATCGTTCGATAATCCAGAATGGAGGAGGACTACTATATGATCCTGGGCGTGGACCACAACGCCACCGACGAGGAAATCAGACGGGCCTATAAACGAATGGCACTCATTTACCATCCGGATAAGAATAAACATCCACGAACGACGGCTCAATTCCGGAAGATCAACGAAGCATTTAATGTCCTGTCAGATGCGTCGGCCAGGAGGAAATACGATGCATCCGTTATGCTTAGTAGGCGTGCGCATACAACGAATAATTCTCATAATTCGG---------------------------GGGGTTACCAGCCAAACGGATCCTACGAAAGAGAAATGAAAACCTCGGACACATTTTCCACTGTGTGTGCCGTGGG---CGGTGTGCTGGTGGGTCTTTTTCTTGGATTCGGAGCTTTCAAGGCATTAAGCGGATCGAATAATAATCATTAGGTAATACACCAAGTCTATACAGTAAATATCGGCAATACAAGTTGATGAAACATGAATTATATATGTATATA--TATGTAT-----------GTTATGTA---TGTATGTTTTTGTCAAAATTTTTTAATGATTCAATTTTGTATAAATTGCGAATATAAGAAATTACATGAAATCTG----------GAAATAATTTAAATAAATCGTGATTACTT----------AAAACCCATTGACGGCTAACAGTTGAGAATCAATTAGATCGGATTGAACAGCATTTTCT--TGACTTGAAGAGATTTCCCAAGTGCATTCGGTAAACGTAGAACTACTAATCATACATTATGTTTAATTTGTGATAAATCGATTGCAGCGGACAAGCTTGGAATAATATACGATTCAAGTTCGTCCACAAATTACATATTT-----GCTGTAAAAAGTTT------TCGAACGGCAAGGAAAACTTCGTTGAAAC---TTAATTCT---TTCGTCTATGTGCTTCATTGATATTTATTTATTTTGGGAATTCAATTATTTGCGAACTTGAAATTGAACGAATAAACAATTAGATAAGTACTAGTACTTCAGTTGAGATAGGTACATAGAGTTTCAAGGGCCAGAGCTTTATACTCATTTTGCACTGAAACTAAATGTCATGTATTTGTGCATTGCATTAAAAAAAAAAAAAAAAA--TGAAATCCCAATTTTTGTTGCACGCTTCACCATTTT-CTTTGATGGCAAAATGTGTTTTCACTTCATTAGCGAGCTGCGCCTTTCTGCAGGACTTCAGATCCCTCGGTATTTCCGTTTGCCACCCAAATA---GAGGAATTGATCCATTCGCATTTCAATCATATAAGAGCTATGTATATGACCCCG-CCCCAATCACAAACCCAATCCACTTTCCATTCGGGGTTTTCC-----CGGCCCATTCCGTTTTATCCTC--GCTTTTTTCTCGC---CAATCATTCAGAACGCCTAACATGTCCGCTTCGGATTTAGAATAAGATGCCTTG-AGGCCTCAACGGCTGAACGCTGAACACCA-----CGAAACACTTCCGAGTGAACCCCTAATGAGGCATAACCTTT-ATGGCGGGCACTGTACTGTCATTGCCGCCACCATTGGCAATTCAATTATGCGACGCCTCAAAAAAGAACACCACAAAATTATATGTATGGATTACTTGATCAACTTAAAAGCC-------CGAGTGGATCTGGACTGGACCCACGCTCCGAAACTTGATAGTGGGCCTTCAATTCATTGGCCCTCTGGAAATTGGACATCGGACGTCGGATGTCGTGGGCATCGATTAGCGTACGCCGGATAATGATACGGACACGGATACGGATACGGA------------------------CATGGACGGGGATGCTTAGCAATCTGGGGACACTCGAAAAAA-TATGTTAGTGTAAAATTTGGAAATTTAAA-----AACAATAAAGATGAAAAATTGATAGTGTTTTAAAAAACAG----GTCAGTTCATTTCCTTAAAATG--GGATGTATGTATGTACATTT--ATGTATCT------------------TTCTATTTAC--TTATTTATTTATTTACATATTTCGTATCTAGT----------ACCCATGCACATGGTACTAGACCCAAAC---------TCTCTGTTAA----------------------ACTGTACACATATTTATTCGAGTGTGCGACTAGATGCTAATGGATCCGCTGCAGTGCACCCACATGCGGACCAACTGAAACTGTAGAACCGCCGTCCCATAAATAACGATTGCTGGCCGTATTCAAATTACCTAAAGGCGGAATACCGAAGTTGGTTGCAAAATGGGTATATGGGTATATGGGGATTATTACTCCAGAGCCATATCCGCATATTTTCGGTTGGCATTTGCCCGCCGGCGACAAGTGCTTAAGTGGCAAATCGCCAGGCTTCCACTTACACA------------------------------------------G----TTACGAAAAATCG-----------AGGGGGCGAATTC-AAAAGAAAAACAA-TTGTGGGCCACG--CACTTTAACCCTTTCGATTT-AAGAGTTCCGCTACCTGAGTTACAATTTGTTATTTCCGTTTCGCCAG-------------GGTTCCTTTACCCAGCTTAAGCTTTGTAACTAGGATAATGTCTTACGAAGGACACAACATAGCGTTTTGAAGGAAAATCAACAGCAATTAACACTGGGCCAATTGGTAACTAGAATTTCACATTTTTCTCATACCCTGGCCATCGTTATGCA-ATCCCGTTTTCGTTA----ATTAGAGTGGTTGCCTTAAATATAATAT---CATACAATTAAAGA---AAGTACAAAATGTTTGTACTTTTAAAGATATGTTGAATATTTTCCATATTTTGCCAGTGGATACAGGAAAACGT---AACTAAATGCCATCATTAAACAATCCCGCGACTAAGCTTATAATAAATACAGAAAGAAAAAAAAAACTAATAATTACCCCAAGCAGCTTACGCAAATAGTTTTGGTGAATTTAATAGAATTTGAAGGGGGGGGATGTTG--AAGGGAGACTACCCCCACTTAATTGACACATTCCACTTGGTTTTCGGTGGCTCATTAAAAGATGTGGTTTGTGGGGTGGGACTAGACAAATAATCCCCGTAGCCAGGGCGCTAGC-TATATATATATATATATA-TATATATATGTCTATATATAATATATG-TATGTA-TATATT---TGTGCTATATAGTGGGGATGAACGGATTTGTCTAAGCTGCCAACGCAGTTACAACTAATAACACAACTTT-GGGGCACCAAGCGTTGTCAGGTCAGCGCCCAGTTTTCTGGCCACCGGAACCACAAGGAGACCGGTGGGCTC----CCATTCTGGGCCACCCTAGTCCACCCTGGACCAGTGCAGACCACCCTT-TCAACTTT-------TCCAAACCG----AACATATCC-----------------TTCTCGCCTAGGCATTTGCAATTCATTCGGGCACATAAATCTAAACGGCACCACGCACTTACACTTAATGACATTTTATTACAAAATTTTAACACA--GACCCATCGATCGACAGAGATAGAAATAGACATTGCCGGCACTGGGAGCGACAGAGATGGCGCAAAATACCAGACATTGAGGCGTCAGCTCCATTTTAATAACATAAATTAATATGCAAATTGGAACAGAATTTTAATTGAAAATCG-TTTCGATACAAATACAAAT----------------TCGGTGCATTTTTCGAACCGCC-CAACGCGAATTCCTGTCAATCATCAACATTTTGATTGGATTGTGTAAAATGTTTTGGCATAATGATTTTACATTTTTACACCTAAGAAAACCTGCATCATTTCTATATGTATATTCCAAAAATTCGTAGCATTTCTTTGT---ATGCCTTAAA--TAGTTTCATTTATTTA--TTTGCAAACTCTTTCAGTACTCTTATTATATAAC---TTTAAACATAAAAAAAAAATTGAGCAACGCACCGGCAAAAAAAAGAAAAACTTTTGTATCTAATGCACTTTTTATTCGCGGACATTTATGTTTTCTCGAGCTCAAACTTTATTCGAAAAACTTCTTGGTGCCCTTTGAACTTTGTCAAACATCCAGAACT-TTCATCACTTTTGCACCTTTTCGTGCATATAACTTTTGGAATTTCTTTGTAAAATTATTTCATTT--------------------------------
>dm3:chrX:13075986-13082459:+
GCTCTTTGCCAGCTTTTCTTTCAGCTTTTCTCGGTTTTTTTTTTTTTGTTTGTTTTTTTTTTTTTGCCCCATTGCAAGTGCATGCTGCAG-AAACGC-CTGCGCTGAGTAAATATACTTTTACAACTTTGTAGCTCATAAATTCTCATTGAGCCACTCAAAGAGATGGTGTTGCACCTTCGTTGTCAGTGGCCCTATTTCATAGTCATCATCTGGCGAACCTTCACCAAAGAAAATCCTAATTGCAGAGCAAGTGCTTCAGGCTAAATACAAAATTATGGAACAAAAGTATTTTATAAAGAATAAAATGCTGGCATTCTGCATTCCTCAA----GCTGAAATACCGACAAACATTCGAGTTAGCCATACACATGCAGTGAAAGAAAAATGTATGTTATTTCTGAAACAAATTTAGACCAAATTGATTTAGCACAGATATGTTTGCTGCATTAAATTCCTTTAGAATATTTCGTTTTCTGGATATAATATTTAAGATTTTCCTTTCGGTGTAAAAGCACCAACAGCAACACTTT------ATCAGACCACCCTCCAAATGGACTCCGATTTGTTTATCCAGTCCTGACCCTCGCACTGCCCCCCCCCCAATTAATCCCCATCCACGTG---AGATCCACAAAATCGGTCGAAAGTGGCCCCCGGCGGTAAAAGTTCTAGGTTTTCGCTGGGCGGGAGGGCGTGGCGCAATTAAAAGAAACGAATACCTAATAG--AAACTCACGAAAATAGAAGTCAATTGGACAGCTGGACGAGTTGGTAAACAAATTATCTGCAGTTCGAT-----ATGTTCGATGCCCATTTAAA--------TGTTCGCCGATCAATATCTATTAGATCATCTGATGAATCACAGTTCTCTCAGCTCGATAGATAG----TA-TGAAACAGCAACGTA----TGCTAAAGCAAATACAACTAAATAACTATCT-------GAAACTTAAAAGTTGTTG-----A-----GTACAAAGAATTTGTGCGAATGCTCTGTTTCAGGATTTTCACCATGAGTTGGCATCTAATTAATGTTTTGTGGCAAACAAAAGAGTGCTGAGCCAGCATATTAAATGGATTCGGAATGGGAATAAACTATAGCTAAATGCCTATAGGATGGACCATTACGACATCTACTAA--------AAACAGCTGAGAAATTCCAAAAGTTTTATTCACTCCGCCCCATT----------CGACTGTTTAGATTCAAACGGCTACCGAGTTCAATTTTCGGTATTGGAAAGGAATTTTTATACCCAACCAAAATGGAAAAACAAAAACT-------GAAAAATTTTCGCCTAACAACCAAGTTGTAAACATCAAAATCAACTGGGCGGGCAGAAGAGCTAACAAAAAATCAAAAATAATATAAAAAACAAAAAAAAAAAAAAAAATATTAAAACAGCGGGCAATGATAAACAAAAAAA-GGCTTGTCAAGTGCCAATTCGCAATGGGCTAAGTACATACGCATATAT--------------ATATATATATATATAT----------------------------------ATATATATATAT---------ACATCTTCGACGGGGCTTTATTTT---TAAAGCAGAGCAGCGAATGCTTAGCCATTCCATTTGGGAGATTCATTTGGGTTTACCACACTTATTTACCCGATGGAAATTAATCATTTCATCGCTTTTTCGGATGCGGACTCCAATGGGAAACCATCCCAATGATTTGGGTATAGGAATTGGGC------------------TTGGAATTAGGATTGAGATTGG---GATGATATGATGATG------GTAATGGTGGGTGGTGTTTGTCAATAGTTCGGCTATTTGAACTGCCGCTGACAGCAG----------GCCGAATACAAATGAAAACAAATGC------------TTAATGCTTAATGCCTATGCGTTTGCCTCTAAGGGGTCAGGGGTCAGGGGT---------------------CATGTGACACAAGAAGACCGTGAAAGTCCTGACGAAATTAAGCAGTTTCTAGCCTGCTTTTGGTGCACAGCGAGAAACTATCAACGAAACTTGAAATGGATTTCCGCAAATATCGAATGCCTGCGAA-ATCGAACAGTGAT--AATGATGATGATATAGAGTT-TAATTAT----ATAATGAAAAATATCAATC-----------ACAAGCAGTTGTCATACATAAAACATCGACTTTTTCTCACTGCAATTGGACGATTTGCCTTATTGCTGTTATTTGCCTTTCCTTT-----TTTTTT--ATCTGTCCTTCTCAGTTCGACTTCAATCACGGAATTACGCCAGCCATTTTTCATTTTTCCACTTGGTAGGGTCAGAGGTCACATCACTCACACACACACAGGCACGCGTCAGCACATATGTAAATACCGTAATACCCTTGTTTTATTCGCTATTCCTAATCGATTTACAATAAAAACCAAAAAAAAATCATAAAAGACCCCAGTCTGATTGCGCTGTCCCTTATTTTTTGGCCTAAATTAAAGATAGTCGAAAATTTGATGGCGAATGGGA-----------TCTTAAGCACGTTTTTACACGAAACTTAATAGTGGGATCATTTTATTAGATTAAATTGTTTGAGATTTTGCTTCAAATCTACATTTATCTTGCAGGGGAATACCCCATACATT--TTGAAGCGATATTTCGAT-------CATCGATGTTCGTACTGTAATTCGATAAA----TATC------------ACAGCCACAAACACGAAAACTTGTTGAACTTCGTGTGTGAAAACAAAAGGTACAAACGCAATTATACTATTTCATCACAACTATAATCGTTCGATAATCCAGAATGGAGGAGGACTACTATATGATCCTGGGCGTGGACCACAACGCCACCGACGAGGAAATCAGACGGGCCTATAAACGAATGGCACTCATTTACCATCCGGATAAGAATAAACATCCACGAACGACGGCTCAATTCCGGAAGATCAACGAAGCATTTAATGTCCTGTCAGATGCGTCGGCCAGGAGGAAATACGATGCATCCGTTATGCTTAGTAGGCGTGCGCATACAACGAATAATTCTCATAATTCGG---------------------------GGGGTTACCAGCCAAACGGATCCTACGAAAGAGAAATGAAAACCTCGGACACATTTTCCACTGTGTGTGCCGTGGG---CGGTGTGCTGGTGGGTCTTTTTCTTGGATTCGGAGCTTTCAAGGCATTAAGCGGATCGAATAATAATCATTAGGTAATACACCAAGTCTATACAGCAAATATCGGCAATACAAGTTGATGAAACATGAATTATATATGTATATA--TATGTAT-----------GTTATGTA---TGTATGTTTTTGTCAAAATTTTTTAATGATTCAATTTTGTATAAATTGCGAATATAAGAAATTACATGAAATCTG----------GAAATAATTTAAATAAATCGTGATTACTT----------AAAACCCATTGACGGCTAACAGTTGAGAATCAATTAGATCGGATTGAACAGCATTTTCT--TGACTTGAAGAGATTTCCCAAGTGCATTCGGTAAACGTAGAACTACTAATCATACATTATGTTTAATTTGTGATAAATCGATTGCAGCGGACAAGCTTGGAATAATATACGATTCAAGTTCGTCCACAAATTACATATTT-----GCTGTAAAAAGTTT------TCGAACGGCAAGGAAAACTTCGTTGAAAC---TTAATTCT---TTCGTCTATGTGCTTCATTGATATTTATTTATTTTGGGAATTCAATTATTTGCGAACTTGAAATTGAACGAATAAACAATTAGATAAGTACTAGTACTTCAGTTGAGATAGGTACATAGAGTTTCAAGGGCCAGAGCTTTATACTCATTTTGCACTGAAACTAAATGTCATGTATTTGTGCATTGCATTAAAAAAAAAAAAAAAAAA-TGAAATCCCAATTTTTGTTGCACGCTTCACCATTTT-CTTTGATGGCAAAATGTGTTTTCACTTCATTAGCGAGCTGCGCCTTTCTGCAGGACTTCAGATCCCTCGGGATTTCCGTTTGCCACCCAAATA---GAGGAATTGATCCATTCGCATTTCAATCATATAAGAGCTATGTATATGACCCCG-CCCCAATCACAAACCCAATCCACTTTCCATTCGGGGTTTTCC-----CGGCCCATTCCGTTTTATCCTC--GCTTTTTTCTCGC---CAATCATTCAGAACGCCTAACATGTCCGCTTCGGATTTAGAATAAGATGCCTTG-AGGCCTCAACGGCTGAACGCTGAACACCA-----CGAAACACTTCCGAGTGAACCCCTAATGAGGCATAACCTTT-ATGGCGGGCACTGTACTGTCATTGCCGCCACCATTGGCAATTCAATTATGCGACGCCTCAAAAAAGAACACCACAAAATTATATGTATGGATTACTTGATCAACTTAAAAGCC-------CGAGTGGATCTGGACTGGACCCACGCTCCGAAACTTGATAGTGGGCCTTCAATTCATTGGCCCTCTGGAAATTGGACATCGGACGTCGGATGTCGTGGGCATCGATTAGCGTACGCCGGATAATGATACGGACACGGATACGGATACGGA------------------------CATGGACGGGGATGCTTAGCAATCTGGGGACACTCGAAAAAA-TATGTTAGTGTAAAATTTGGAAATTTAAA-----AACAATAAAGATGAAAAATTGATAGTGTTTTAAAAAACAG----GTCAGTTCATTTCCTTAAAATG--GGATGTATGTATGTACATTT--ATGTATCT------------------TTCTATTTAC--TTATTTATTTATTTACATATTTCGTATCTAGT----------ACCCATGCACATGGTACTAGACCCAAAC---------TCTCTGTTAA----------------------ACTGTACACATATTTATTCGAGTGTGCGACTAGATGCTAATGGATCCGCTGCAGTGCACCCACATGCGGACCAACTGAAACTGTAGAACCGCCGTCCCATAAATAACGATTGCTGGCCGTATTCAAATTACCTAAAGGCGGAATACCGAAGTTGGTTGCAAAATGGGTATATGGGTATATGGGGATTATTACTCCAGAGCCATATCCGCATATTTTCGGTTGGCATTTGCCCGCCGGCGACAAGTGCTTAAGTGGCAAATCGCCAGGCTTCCACTTACACA------------------------------------------G----TTACGAAAAATCG-----------AGGGGGCGAATTC-AAAAGAAAAACAA-TTGTGGGCCACG--CACTTTAACCCTTTCGATTT-AAGAGTTCCGCTACCTGAGTTACAATTTGTTATTTCCGTTTCGCCAG-------------GGTTCCTTTACCCAGCTTAAGCTTTGTAACTAGGATAATGTCTTACGAAGGACACAACATAGCGTTTTGAAGGAAAATCAACAGCAATTAACACTGGGCCAATTGGTAACTAGAATTTCACATTTTTCTCATACCCTGGCCATCGATATGCA-ATCCCGTTTTCGTTA----ATTAGAGTGGTTGCCTTAAATATAATAT---CATACAATTAAAGA---AAGTACAAAATGTTTGTACTTTTAAAGATATGTTGAATATTTTCCATATTTTGCCAGTGGATACAGGAAAACGT---AACTAAATGCCATCATTAAACAATCCCGCGACTAAGCTTATAATAAATACAGAAAGAAAAAAAAAACTAATAATTACCCCAAGCAGCTTACGCAAATAGTTTTGGTGAATTTAATAGAATTTGAAGGGGGGGGATGTTG--AAGGGAGACTACCCCCACTTAATTGACACATTCCACTTGGTTTTCGGTGGCTCATTAAAAGATGTGGTTTGTGGGGTGGGACTAGACAAATAATCCCCGTAGCCAGGGCGCTAGC-TATATATATATATATATA-TATATATATGTCTATATATAATATATG-TATGTA-TATATT---TGTGCTATATAGTGGGGATGAACGGATTTGTCTAAGCTGCCAACGCAGTTACAACTAATAACACAACTTT-GGGGCACCAAGCGTTGTCAGGTCAGCGCCCAGTTTTCTGGCCACCGGAACCACAAGGAGACCGGTGGGCTC----CCATTCTGGGCCACCCTAGTCCACCCTGGACCAGTGCAGACCACCCTT-TCAACTTT-------TCCAAACCG----AACATATCC-----------------TTCTCGCCTAGGCATTTGCAATTCATTCGGGCACATAAATCTAAACGGCACCACGCACTTACACTTAATGACATTTTATTACAAAATTTTTACACA--GACCCATCGATCGACAGAGATAGAAATAGACATTGCCGGCACTGGGAGCGACAGAGATGGCGCAAAATACCAGACATTGAGGCGTCAGCTCCATTTTAATAACATAAATTAATATGCAAATTGGAACAGAATTTTAATTGAAAATCG-TTTCGATACAAATACAAAT----------------TCGGTGCATTTTTCGAACCGCC-CAACGCGAATTCCTGTCAATCATCAACATTTTGATTGGATTGTGTAAAATGTTTTGGCATAATGATTTTACATTTTTACACCTAAGAAAACCTGCATCATTTCTATATGTATATTCCAAAAATTCGTAGCATTTCTTTGT---ATGCCTTAAA--TAGTTTCATTTATTTA--TTTGCAAACTCTTTCAGTACTCTTATTATATAAC---TTTAAACATAAAAAAAAAATTGAGCAACGCACCGGCAAAAAAAAGAAAAACTTTTGTATCTAATGCACTTTTTATTCGCGGACATTTATGTTTTCTCGAGCTCAAACTTTATTCGAAAAACTTCTTGGTGCCCTTTGAACTTTGTCAAACATCCAGAACT-TTCATCACTTTTGCACCTTTTCGTGCATATAACTTTTGGAATTTCTTTGTAAAATTATTTCATTT--------------------------------
>droSim1:chrX:9960069-9966317:+
--------------------------------------------------------------------------CAAGTGCATGCTGCAG-GAACGC-CTTCGCTCAGTAAATATACTTTTACAACTTTGTAGCTCATAAATTCTCATTGAGCCACTCAATGAGTTGGTGTTGCACCTTCGCTGTCAGTGTCCTTATTTCACAGTCATCATCTGAGGAACCTTCACTAAAGGAAATCCTAATTGCAGAGCAAGTGCTTCGGGCTAAAAA-AAAATTATGGAACAAAAGTATTTTT-----GACTAAATGCTGGAATTCTGCATTCCTCAA----GCTGAAATTCCGACAAGCAGTCGAGCTAGCCATATACATACAGTGAAAGAAAAATTTGTGCCATTTCTAAAACA-----------------------------------------TTAAATTCGTT----------------CTGGCTAAAATATTTAAGATTTTGCTTTCGGTGTACCAGCACTCCCA--AACACTTT------ATCAGACCACCCTCCAAATGGACTCCGATTTGTTTATCCAGTC-TGACCCTCG----GCCTGCCCCCCAATTAATCCCCACCCACGTGGGGAGCTCCA-AGAATCGGTCGAAAGTGGCCCCCGGTGGTAAAAGTTGCAGGTTTTCGCTGGGCGGCTGGGCGTGGCGCAATTAAAAGAAACGAAAACCTAATAG--GAACTCACGAAAATAGAAGTCAATTGT---GCTGGACGAGTTGGTAAACAAATTATCTGCAGTTCGAT-----ATGTCCGATGCCCATTTCAA--------TGTCCGCCGATCAATATCTATTAGATCATCTGATGAATCACGGTTCTC--AGTTCGATCGATAG----TAGTGGAACTACAACGGA----TGCTAAGCTAAATACAACTAA----CTATCT-------GAAACTTAAAAGCTGATGTACTAA-----GTACTAAGAATTTGTGCGAATGCCTTGTTTCAGGATTTTCACCATGAGTTGGCATCTAATTTATGTTGTGTGGCAAACAAAAGAGTGCTGGGCCAGCATATTAAATGGATTTGGAATGGGAATAAGCTATAGCTATATGTCTATAGGACGGACCATTACGACATCCACTAA--------AAACAGCTGAGAAATTCCAATAGCTTTATTCACT--------------------CGACTGTTTAGATTCAAACGGCTACCAAGTTCAATTTTCGGTATTGGAAAGGAATTTTTATACCCGCCCAAAATGGAAAAACAAAAGCA-------GCACAATTTTCGCCTAACAACAAAGTTGTAAACATCAAGTTCAACTGGGCGGGCAGAAGAGCTAACAAAAAATCAAAAATAATATAAAAAACAAAAAT-----------TATAGAAACAGCGGGCAATGATAAACAAAAAAA-GGCTTGTCAAGTGCCCATTCGCAATGGGTTAAGTTCATATGTATATAT--------------GTATATATATATGTATATATATATAT----------------------AAATGCACATATATCAATCGACTATATCTTCGACGGGGCTTTATTTT---TAAAGCAGAGCAGCGAATGCTTAGCCATTCCATTTGGGAGATTCATTTGGGTTTACCACACTTAATTACCCGATGGAAATTAATCATTTCATCGCTTTTTCGGATGCGGACTCCAATGGGAAACCATCGCAATGATTTGGGTATAGGAATTGGGAAAGGAATTGGGATTGGAATTGGGATTGGGATTGGGATTGG---GATGGTATGATGATGATAATGGTAATGGTGGGTGGTGTTTGTCAATAGTTCGGCTATTTGAACTGCCGCTGACAGCAG----------GCCGAATACAAATGAAAACAAATGCGATGCGAAATGCTTAATGCTTAATGCCCATGCGTTTGCCTCTCAGGGGTCAGGGGTCAGGGGT---------------------CATGTGACACAAGAAGACCGGGAAAGTCCTGGCGAAATTAAGCGGTTTCTAGCCTGCTTTCGGTGCACAGAGAGAAACTATCAACGAAACTTGGAATGGAATTCCGCAAATATCGAATGCCTGCGAATATCATAAAGTCGTCGAATTCAAATGAAATTATATCATGAT-------ATAATTATGATTATTAA---------------TAGTAGGAAGTAGA-ATATAACATCGGTTTTTTCTCACTGCAATTTGACGATTTGCCTTATTGCTGTTATTTGCCTTTTCTTT-----TTTTTTT-ATCTGTCCTTCTCAGTTAGGCTTCAATCAGGGAATTACGCTAGCCATTTTTCATTTTTCCACTTGGCAGGGTCAGAGGTCACATCACTCACACACACACAGGCACGCGCCAGCACATATGTAAATACCGTAATACCCTTGTTTTATCCGCTATTCCTATTCGATTTACCAT----------AAAAAAATATAAAATACCCCTGTCTGATTGC--TGTCCCTGATTTTTTTGCCCAAATTAAAGATATTCGAAAATTTGATGGCCAATGGGAG------------TTAGCTTTGATGTTATTT-AATTTTATTAG----ATTAA-TTGTTTGA--GATTTCTCAAAGTATTTGTTTCAAATAGCCATTTATCTGGCAGGTGAATACCCCATACACT--TCGAAGCGATATTTCGAT-------CATCGATGTTCGTACTGTAAATCGATAAA----TATC------------ACAGGCACAAACACAAAAGCTTGTGGCACTGCGCGTGTGAAAACAAAAGGTAGAAACCCAATTATACAATTTCACCACAACTGTAATCGATCGATCCCCCAGAATGGAGGAGGATCACTATATGATCCTGGGCGTGGATCCCAACGCTACCGAGTCGGAAATCAGGCAGGCCTACAAACGAATGGTACTCATTTACCATCCGGATAAGAACAAACATCCACGAACGACGGCTCAATTCCGGAAGATCAAGGAAGCATTCGATGTGCTGTCAGATCCGACGTCCAGGAGGGCATACGATGGAGCCATTGAGCGATCGAGGCATGCGGATACAAGGAATAATTCTCATAATTCGGATACAAGGAATAATTCTCATAATTCGGGGGGTTGCCAGCCAAACGGATTCAGCCAAACTGAAACGGAATCCACGGACATTATATCCACTGTGTGCACCGTGGGCGCCGGACTGCTGGTGGCTCTTTTTGTTGGATTCGGAGCCTACAGTATAATGAGCAGATCGAATAATAATCGT-AAATAACAGACCAAGTGTACATAGCAAATATCGGCAATACAAGTTGACGAAGTCTGTATCATATATATATTTTATTATATAT-----ATCAAAATTATCAAAATTATTTTATGTTATCCAAATATTTTAATGGTTAAATGTTGTATAAGTTGCGAATATAAGAAAGTACATGAAATGTGTGGTATATGGGAAATAATTTAAATAAATCGTGATCGTCTTGTGCTTACTAAAACCCAGTGACTGCTAAAAGTTGAGAATCAATTATATCGGATTGAACTGCATTTTCTTTTTTCTTAACGAGATTTCCCCAGTGCATA------------------------------ATGTTTAATCTGAGATAAATCGATTGAAGCGGACAAGCTTGGAA---TATATGATTCAAGTTGGTCCACATATTA----TTT-----GCTGTAAAAAGTTTGGCTGTTCGAATGGCAAGGAAAACTTCGTTGAAAC---TTCATTCT---TTCTTCTAGGTGCTTCATTGATATTTGTTTATGTTGCGAATTCAATTATTTGCCAACTTGAAATTGAACGAATAAACAGTTAGATAAGTACTAGTACTT-AGTAGTAAAAATCACGTTTAAATCCACAGAC---------------ATTTTTCCCT-----------------------------------AAAAAAAAAAGAAAA--------CGCAACTCTTGTTGCACGCTTCACCATTTT-CTTTGATGGCAAAATGTGTTTTCACTTCATTAGCGAGCTGCGTATTTCTGCAGGACCTCTGATCCCTCGGGATTTCCGTTTGCCACCCAAATG---GCGGAATGGATCCATTCGCACTTCAATCATATAAGAGC----TATATGACCCCG-CCCCAATCTCAAACCCAATC-ACTTTCCATTCGGGGTTTGCC-----CAGCGCATCCTGTTTTATCCTC--GCTTTTTTCTCGC---CAATCATTCAGAACGCCTAACATGTCCGCTTCGGATTCAGAATGAGATGCCTTGGAGGCCTCAACGGCTGAACGCTGAACGCTGAACACCGAAACACTTCCGAGTGAACCCCTAATGAGGCATAACCTTTTATGGCGGGCACTGTGCTGTCATTGCCGCCGCCATTGGCAATTCAATTATGCGACGCCTCAAAAAAGAACACCACAAAATTATATG----GATTACTTGATCAACTTAAAAGCC-------CGAGTGGATCTGGACTGGACCCACGCTCCGAAACTTGATAGTGGGCCTTCAATTCATTGGCCCTCTGGAAATTGGACATCGGACGTCGG--------G-CATCGATTAGCGTCCGCCGGATAATGATACGGACACGGATACGGATACGGACATGGACGGGCAACCGAATGGCGATGTCTAAGCGGATGCTTAGGAATGTGGGGGCACTCGAAAAAAATATAATAGAGTAATAAT-GGAAATTTAAA-----AACAATAT----------TTAA------TTTAATA----------TAAGTTAATTTGCTTGAATTG--GGATTTAT-CAGATACATTT--ATGTATCT------------------TTCTATTTAT--TTATATATTTATTTACATATTACATA---AAT----------ATGGGTGCATTTA-----AGCCATAAAC---------TCTTTGTTAA----------------------ACTGATGACATATTTATTTGAGTGTGCGACTAGATGCTAATGGATCCGCTGCAGTGCGCCCACATGCGGACCAACTGAAACTGTAGAACCGCCGGCCCATAAATAACGATTGCTGGCCGTATTCAAATTACCTAAAAGCGGAATACCGGAGTTGGGTGCAAAATGGGTATATGGTTATATGGGGATTATTACTCCAGAGTCATATCCGCATATTTTCGGTTGGCATTTGCCCGCCGGCGACAAGTTCTTAAGTGGAAAATCGCCGGGCTTCCACTTACACACT-CGCATATGAATTTGTTCGAGTGTGTGTGTGTGTGTGTGTGTGAGTCACGGAAAATCGGGAAAAA-TCGAGGGGGCGAATTCGAAAAGAAAAATAAGTTGTGGGCCACGTGCACTTTAACCCTTCCGATTTCAGGAGCTTCGCTGCCTGAGTTACAATTTGTTTTTTCCGCTACTCCGGTAAATTTGGGCCGGGTTACTTTACCCAGCTTAAGCTTTGTAACTAGGATTATGTCTTACGAAGGGCACAAC-----GTTTTGAAGAAAAAT---CTGCAATTAACACTGGGCCAATTGGTAACTAGCATATCACATCCTTTTCATTCCTAGGCAATCGTTATGCA-ATCCCTTTTGTGCAA--AAAAAAAAATGATTTCCTTAATTAGAGTGGTTGCTTTATGTGTAATATCAAAGTA-AAAATGTTTGTACCTTTGGA----TTTT---TATTTTCTAAATTTTGCCAGTGGGTACAGGACAAGATCTCAACTAAATGCCATCATTAGGCAATCCCACGACTAAGCTTATAATAAATACAGAAA----AAAAAAACTAATAATTACCCCAAGCAGCTTACGCAAATAGTTTTGGTGAATTTAATAGAATTTGTGGGGAGGG--------------ACGCTACCCCCACTTAATTGACACATTCCACTTGTTTTTCG-TGGCTCATTAAAACATGTGGCTTGTGGGGTGGGACTAGACAAATAATCCCCGTAGCCAGGGCGCTA-------------------------------------------TATATA-TACATA-TATATT---TGTGCTTCATGGTGGGGATGAACGGATTTGTCTAAGCTGCCAACGCAGTTACAACTAATAACACAACTTT-GGGGCATCAAGCGTTGTCAGGTCAGCGCCCAGTTTTCTGGCCACAGGAACCGCAAGGA--------------------CCCTGGTCCACCCTAGTCCACCCTA----------------CCCT-TCCACCTT-------TTCAAACCG----AGCGCATCC-----------------TTCTCGCCTAGGCATTTGCAATTCATTCGGGCACATAAATCTAAACGGCACCACGCACTTACACTTAATGACATTTTATTACAAAATTTTAACGCA--GACCCATCCATCGACAGGGATAGAAATAGA-------------GCGAGCGACAGAGAGGGCGCGAAAATCCAGCCATTGAGGCGTCAGCTCCATTTTAATAACATAAATTAATATGCAAATTGGAACAGAATTTTAATTGAAAATCGGTTTCGATACAAATACATTTGGGCCACAGTGTTT--TCGGTGCATTTT-CGAACCGCC-CAACGCGAATTCCTGTCAATCATCAACATTTTGATTGGATTCTGTAAAATGTTTTGGCATAATGATTTTACATTTTTACACCTAAGGAAACCTGAATCATTTCTATATAT-----TCTCAGTTTCTTAGCATTTTTTTTTTTGATGCTATAAAAACAGTTGCATTTATCTA--TTTGCAAACTCTTTCAGTACTCCAATTATATAAA---TTTAAACATTAAAAAAAAA--------------------------AAAAACTTTTGTATCTAATGCACATTTTATTCGCAGACATTTCTGTTTCCCCGAGCTCAAACTTTATTCGAAAAACTTCTTGGTGCCCTTTGAACTTTGTCAAACATCCAGCACT-TTCGTCACTTTTGCACCTTTTCGTGCATATAACTTTCGGAATTTCTTTGTAACATTTTTTCATTT--------------------------------
>droSec1:super_21:822475-828234:+
-------------------------------------------------------------------CCCATCGCAAGTGCATGCTGCAG-GAACGC-CTTCGCTGAGTAAATATACTTGTACAACTTTGTAGCTCATAAGTTCTCATTGAGCCAGTCAATGAGGTGGAGTTGCACCTTCGCTGTCAGTGCCCTTATTTCACAGTCATCATCTGGGGAACCTTCACTAAAGGATATCCTAATTGCAGAGCAAGTGCTTCGGGCTAAAAA-AAA-TTATGGAACAAAAGTATTTTT-----GACTAAATGCTGGAATTCTGCATTCCTCAA----GCTGAAATTCCGACAAGCGTTCGAGCTAGCCATATACATACAGTGAAAGAAAAATTTGTGCCATTTCTAAAACAAATTTAGCCCAAATTGGTTGACCACAGAGACGTTATCTGCATTAAATTCGTT----------------CTGGATATAATATTTAAGATTTTGCTTTCGGTGTACCAGCACTCCAA--AACACTTA------ATCAGACCACCCTCCAAATGGACTCCGATTTGTTTATCCAGTC-TGACCCTCG----GCCTGCCCCCCAATTAATCCCCACCCACGTG---AGCTCCA-AGAATCGGTCGAAAGTGGCCCCCGGTGGTAAAAGTTGCAGGTTTTCGCTGGGCGGCTGGGCGTGGCGCAATTAAAAGAAACGAAAACCTAATAGAGGAACTCACGAAAATAGAAGTCAATTGT---GCTGGACGAGTTGGTAAACAAATTATCTGCAGTTCGAT-----ATGTCCGATGCCCATTTCAA--------TGTCCGCCGATCAATATCTATTAGATCATCTGATGA-------------------------TAG----TTGTGGAACTACAACAGA----TGCTAAACTAAATACAACTAA----CTATCT-------GAAACTTAAAAGTTGATG-----A-----GTACTAAGAATTTGTACGAATGCCTTGTTTCAGGATTTTCACCATGAGTTGGCATCTAATTTATGTTGTGTGGCAAACAAAAGAGTGCTGGGCCAGCATATTAAATGGATTTGGAATGGGAATAAGCTAT------ATGTCTATAGGACGGAACATTACGACATCTACTAA--------AAACAGCTGAGAAATTCCAAAAGCTTTATTCACT--------------------CGACTGTTTAGATTCAAACGGCTACCGAGTTCAATT---GGTATTGGAAAGGAATTTTTATACCCGCCCAAAATGGAAAAACAAAAGCA-------GCACAATTTTCGCCTAACAACAAAGTTGTAAACATCAAATTCAACTGGGTGGGCAGAAGAGCTAACAAAAAATCAAAAATAATATAAACAACAAAAAT-----------TATAAAAACAGCGGGCAATGATAAACAAAAAAA-GGCTTGTCAAGTGCCCATTCGCAATGGGTTAAGTTCATATGTATATAT--------------GTATATATATTTATAT----------------------------------ATGCACATATATCAATCGACTATATCTTCGACGGGGCTTTATTTT---TAAAGCAGAGCAGCGAATGCTTAGCCATTCCATTTGGGAGATTCATTTGGGTTTACCACACTTAATTACCCGATCGAAATTAATCATTTCATCGCTTTTTCGGATGCGGACCCCAATGGGAAACCATCGCAATGATTTGGGTATAGGAATTGGGAAAGGAATTGGGATTGGAATTTGGATTGGGATTGGGATTGG---GATGGTATGATGATGATAATGGTAATGGTGGGTGGTGTTTGTCAATAGTTCGGCTATTTGAACTGCCGCTGACAGCAG----------GCCGAATACAAATGAAAACAAATGCGATGCGAAATGCTTAATGCTTAATGCCCATGCGTTTGCCTCTCAGGGGTCAGGGGTCAGAGGT---------------------CATGTGACACAAGAAGACCGGGAAAGTCCTGGCGAAATTAAGCGGTTTCTAGCCTGCTTTCGGTGCACAGCGAGAAACTATCAACGAAACTTGGAATGGAATTCCGCAAATATCGAATGCCTGCGAATATCATACAGTCGTCGAATTCAATTGAAATTATATCATGATTTTTATGATGATTATGATTATTAAATGATATAAAGATATCAATAGGAAGTAGA-ATATAACATCGGTTTTTTCTCACTGCAATCTGACGATTTGCCTTATTGCTGTTATTTACCTTTCCTTT-----TTTTTTTTATCTGTCCTTCTCAGTTAGGCTTCAATCAGGGAAT-----TAGCCATTTTTCATTTTCC-------------------------------------------------------------------------------------------TATTCCTATTCGATTTACCAT----------AAACAAATATAAAAGACCCCTGTCTGATTGC--TGTCCCTGATTTTTTGGCCTAAATTAAAGATATTCGATAATTTGATGGCCAATGGTAG------------TTAGCTTTGATCTTATTT-AATTTTATTAG----ATTAAATTGTTTGA--GATTTCTCAAAGTATTTGTCTCAAATATCCATTTATCTTGCAGGGGAATACCCCATACACT--TCGAAGCGATATTTCGAT-------CATCGATGTTCGTACTGTAAGTCGATAAA----TATC------------ACAGCCACAAACACAAAAACTTGTGGCACTGCGTGTGTGAAAACAAAAGGTAAAAACGCAATTATACAATTTCACCACAACT------------------AGAATGGAGGAGGATTACTATATGATCCTGGGCGTGGATCCCAAAGCTACCGAGTTGGAAATCAGGCAGGCCTACAAACGAATGGTACTCATTTACCATCCGGATAAGAACAAACATCCACGAACGACGGCTCAATTCCGGAAGATCAAGGAAGCATTCGATGTGCTGTCAGATCCGACGTCCAGGAGGGCATACGATGGAGCCGTTGAGCGATCGAGGCCTGCGGATACAAGGAATAATTCTCATAATTCGG---------------------------GGGGTTACCAGCCAAACGGATTCAGCCAAAGTGAAACGGAATCCATGGGCATTATGCCCACTGTGTGCGCCGTTGG---CGGACTGCTGGTGGGTCTTTTTATTGGAATAGGAGCCTACAGGACAATGAGCGGATCGAATAATAATCATTAGGTAACACACCAAGTCTACATAGCACATATCGGCAACACAATTTGACGAAGTCTTTATCATTTATATATTTTATTATATATTATATATCATAATTATCAATATTATATTATTTTATCCAAATATTTGAATGGGTAAATGTTGTATAAGTTGCGAATATAAGAAAGTACATGAAATGTGTGGTATATGGGAAAAAATTTGAATAAATCGTGATCGTCTTGTGCTTACTAAAACCCAGTGACTGCTAAAAGTTGAGAATCAATTATATCGGATTGAAGAGCATTTTCTGTTTTCTTAACGAGATTTCCCAAGTGCATA------------------------------ATGTTTAATCTGATATAAATCGATTGAAGCGGACTAGCTTGGAA---TATATGATTCAAGTTGGTCCACATATTA----TTT-----GCTGTAAAAAGTTT------TCGAATGGCAAGGAAAACTTCGTTGAAAC---TTCATTCT---TTCTTCTAGGTGCTTCATTGATATTTGTTTATGTTGCGAATTCAAATATTTGCCAACTTGAAATTGAACGAATAAACAGTTAGATAAGTACTAGTACTT-----------------------------------------------------------------------------------------------------------------------------------------------------------------------------------------------------------------------------------------------------------------------------------------------------------------------TCAATC-ACTTTCCATTCGGGGTTTGCC-----CGGCGCATCCTGTTTTATCCTC--GCTTTTTTCTCGC---CAATCATGCAGAAGGCCTAACATGTCCGCTTCGGATTCAGAATGAGATGCCTTG-AGGCCTCAACGGTTGAACGCTGAACGCTGAACACCGAAACACTTCCGAGTGAACCCCTAATGAGGCATAACCTTT-ATGGCGGGCACTGTACTGTCATTGCCGCCGCCATTGGCAATTCAATTATGCGACGCCTCAAAAAAGAACACCACAAAATTATATG----GATTACTTGATCAACTTAAAAGCC-------CGAGTGGATCTGGACTGGACCCACGCTCCGAAACT-GATAGTGGGCCTTCAATTCATTGGCCCTCTGGAAATTGGACATCGGACGTCGG--------GGCATCGATTAGCGTCCGCCGGATAATGATACGGACACGGATACGGATACGGA------------------------TGTCTAAGCGGATGCTTAGGAATGTGGGGGCACTCGAAAAAAATATAATAGAGTAATAAT-GGAAATGTATA-----AACAATAT----------TTAA------TTTAACA----------TAAGTTAATTTGCTTGAATTG--GGATTTAT-CAGATACATTT--ATGTATCT------------------ATCTATTTAC--TTATATATTTATTTACATATTACATA---AAT----------ATGTGTGCATTTA-----AGCCCTAAAC---------TCCCTGTTAA----------------------ACTGATCACATATTTATTCGAGTGTGCGACTAGATGCTAATGGATCCGCTGCAGTGCACCCACATGCGGACCAACTGAAACTGTAGAACCGCCGGCCCATAAATAACGATTGCTGGCCGTATTCAAATTACCTAAAAGCGGAATACCGGAGTTGGGTGCAAAATGGGT-TATGGTTATATGGGGATTATTACTCCAGAGTCATATCCGCATATTTTCGGTTGGCATTTGCCCGCCGGCGACAAGTTCTTAAGTGGAAAATCGCCGGGCTTCCACTTACACACT-CGCATAAGAATTTGTTCGAGTGTGTGTGTGTGTGTGTG----AGTCACGGAAAATCGGGAAAAAATCGAGGGGGCGAATTCGAAAAGAAAAAGAAGTTGTGGGCCACGCTCACTTTAACCCTTCCGATTTCAGGAGTTTCGCTGCCTGAGTTACAATTTCTTTCTTCCGCTACTCCGGTAAATTTGGGCCGGGTTACTTTACCCAGCTTAAGCTTTGTAACTAGGATTATGTCTTACGAAGGGCACAAC-----GTTTTGAAGAAAAAT---CAGCAATTAACACTGGGCCAATTGGTAACTAGCATTTCACATCCTTTTCATTCCTAGGCAATCGTTATGCA-ATCCCTTTTGTGCAATAAAAAAAAAATGATTTCGTTAATTAGAGTGCTTGCTTTCAATGTAATATCAAAGTA-AAAATGTTTGCACCTTTAGA----TTTT---TATTTTCTAAATTTTGCCAGTGGGTACAGGACAGCATCTCAACTAAATGCCATCATCAGGCAATCCCACGACTAAGCTTATAATAAATACAGAAA----AAAAA--CTAATAATTACCCCAAGCAGCTTACGCAAATAGTTTTGGTGAATTTAATAGAATTTGCGGGGAGGGGGTGTGGGGAAGGGAGACTACCCCCACTTAATTGACACATTCCACTTGT-------------------------GGCTTGTGGGGTGGGACTAGACAAATAATCCCCGTAGCCAGGGCGCTA-------------------------------------------TATATA-TACATA-TATATT---TGTGCTTCATGGTGGGGATGAACGGATTTGTCTAAGCTGCCAACGCAGTTACAACTAATAACACAACTTT-GGGGCATCAAGCGTTGTCAGGTCAGCGCCCAGTTTTCTGGCCACAGGAACCGCAAGGA--------------------CCCTGGT----------CCACCCTA----------------CCCT-TCCACCTT-------TTCAAACCG----AGCGCATCC-----------------TTCTCGCCTAGGCATTTGCAATTCATTCGGGCATATAAATCTA-----------------------------------TTACAAAATTTGAACACA--GACCCATCCATCGACAGAGATAGAAATAG---------------------ACAGAGAGGGCGCGAAAATCCAGCCATTGAGGCGTCAGCTCCATTTTAATAACACAAATTAATATGCAAATTGGAACAGAATTTTAATTGAAAATGGGTTTCGATACAAATACATTTGGGCCACAGTGTTT--TCGGTGCATATT-CGAACCGCCTCAACGCGAATTCCTGTCAATCATCAACATTTTGATTGGATTCTGTAAAATGTTTTGGCATAATGATTTAACATTTTTACACCTAAGAAAACCTGAATCATTTCTATATAT-----TCTCAGTTTCTTAGCATTTTTTTTTT-GATGCTATAAA--CAGTTGCATTTATCTA--TTTGCAAACTCTTTCAGTACTCCAATTATATAAC---TTTAAACATTAAAAAAAAA--------------------------AAAA-CTTTTGTATCTAAGGCACATTTTATTCGCAGACATTTCTGTTTCCCCGAGCTCAAACTTTATTCGAAAAACTTCTTGGTGCCCTTTGAACTTTGTCAAACATGCAGCACT-TTCGTCACTTTTGCACCTTTTCGTGCATATAACTTTTG-----------------------------------------------------------
>droYak2:chrX:7346685-7353189:+
----------------------ACGCTTTTCCCCCATTTTCCACAGCTTTCCTCGATTTTTTTTCCATCCTTTGCAAGTGCATGCTGCAGCGAAGGCGTTTCACTCAGTAAATATACTTTTACAACTTTGTAGCTCATAAATTCTCATTGAGCCACTCAAAGAGGTGG--------CACCACTGCC----CCCCATTTCCACACCCATCATCCTAGGAACCTTCACTGG-GGAAAGCCTAATTGCAGAGCAA-------------------------------------ATTTTT-----GGCTAAATGCTTGAATTCTGCATTCCTGAACTGAACTGAAATTCCGACAAACATTCAGGCTAACCAAATACATGCAGTGAAAGAA--ATATGTATTGGTTCTGTTTCAACTTCGTTTCAA--------------------------GCATATAGTT--TT----------------CTAGCTTTGCTATTTAAGATATTCCTCTCAGTGTACCAGCACTCCCC--TACACTTGTGGGTGGTCGGATAACCCTCAAAACGAACTCCGATTTGTTTATCCAGTC-TGACCCTTG---------CCCCTC-------CCCCACCCACGTG---ACCTTCA-GGAATCA--------TCGTTTTCGCTGGG----------------CGGCGGGGCGGTGGGCGTGGCGCAATTAGAAGAAACAGAAACCTAATAG--GAACTCACGAAAATAGAAGTCAATTGG---ACGGGCCGAGTAGGTAAACAAATTATCTGCAGTTCGATGTTCGATGTCCGATGCCCATTTCAACATTTCAATGTCCGTCGATCAATATCTATTGGATCATCTGATGAATCACAGTTCTC--GACTCAATAGATAGAATATAATAGAATAGAATTATAATTGTGGCCAATCATACACAACTAACTATGCACTTCCATTAGAAAACTCAAAAGTTAGCATATGTATGTACATATGATGAATTAGTGCGAATGTTTTGTTTAAGGATTCGCACCAT----------CTAATTTATGT-----GGCAAACAAAGCGA------------ATATGAAATGGATTTGGAATGGGAATAAGCTAT------ATGTCTATATAGC--ACCATTACGACATTTACTAACAACAAAAGAACAGCTGAGAAATTCCAAAAGCTTTATTCACTACGCTCCGTTTCGCTGCCTTCAACTGTTTAGATTCAAACGGATTGCGAGTTCAATTTTCGCTATTGGATGGGAATTTTTATACCCAGCCAAAGTGGAAAA-CAAAAGCACTGCGATGCAAAGTTTTTGGCTAACAACAAAGTTGTAAACATCAAATTCGACTGGG----------AATTAA--AAAATATAATAAGAACAGAAAAGAAAAGAAG-----------TATAAAAACAGCAGCGATTGATAAACAAAAAAAAGGCTTGTCAAGTGGCCATTCGCAATGCGCTAAGTACATGCGAGTATATCAGTCGACTGTGAGATACATATGTACATATCTATGAGATACATATGTACATACATATCTATGAGATACATATGTACATATATCTCATATCTCTAGAGGGGATTTTTTTTATTTAAAGCTAAACAGCGGATGCTTAGCCATTCCATTTGGGAGATTCATTTGCGTTTGCCACACTTAATTACCCGATGGAAATTAATCATTTCATCGCTCTGGCGGATGCGGACCCCAATGGGAAACCATCCCAATGATTAAGGGACACGAATTGGAA------------------TCGGATGATATGCTGGGTTTGATCTGGTGGTTTGCTAGTG-----GGTG--GGTGGGTGGTGTTTGTCAATAGTTCGGCTATTTGAACTGCCGCTGACAGCGGCGGCAAGAGGAGCGAATACAAATGAAAACAAATGCGATGCGA-------AATGCTTAATGCCCATGCGATTGCTTTTGAGGGGTCAGGGGTTAGGGGTTAGGGGTCAGGGGTCAGGAGTCATGTGACACAAGAAAACCGGGAAAGTCCTGCCGAAATTAAGCGGCCTC-------CTTTCGATGCACCGCGAGAAAATAGCAACGAAACTTTCAATGGA-------AACTATGGAAA---TGGAAATATAACTCTAT-------TTGCGAGCAAATTTTGTGTTCTTTAGTCTGATAATCTACTGTAT-------------------AGCAATAAGCAGAAGTAGTATATAGATTTTTTCTCAGTGGAATTGCCCGATTTGCCTTATTGCTTCTATTTGCCTTACTTTTCTGGTTTTTTTTTAGCTGTCCTTCTCAGTTAGGCTTCAATCAGGGAATTACGCTAGCCATTTTTCATTTTTCCACTTGGCAGGGTCAGAGGTCACATCACTCACACACA----GGCACACGTCCGCACATATGTAAATACCGT--------TGTTTTATCTTCCATTCCTATTTGATTTAGCAT----------AAAAAAT------AAACCCCCGTCTGATTGC--TGTCCCTTAATGTTTGACCCAAATTAAGGAAAGTCCAAAAAGCTGTGCATCATCATATTAA---------TTTGATGTCCTTTTGCGT-AATCCCAATTG-GAAGTCAACTT-------TGATCTGT-----AGTTCGTTTTTAATCGAAACT--CCATGCTGGGGAATACCCCTAACGATGCCCCTAGCGATATTTCGATATTCGATCTTCGATGTTCGAACTGTGAGCCAAGAGAGAGCTATCGATAAGTCACAAACAGTCACCAACACAAAAGCTTGTTGCATTGCGTA-GTAGAAA-GAAAAGTAAAAAT-CTATTATAT-ATTTCATCACAACTATA---------TCAGCAAAAATGGAGGAGGACCATTACATGGTACTGGGCGTGGATCCCAAAGCCAGCGAGCAGGAAATCAGGCAGGCCTACAAGCGAATGGCACTCATTTACCATCCGGACAAGAATCAGCATCCACGCACCACGGCTTACTTCCGGAAGATCAAAGACGCATTCCACGTACTCTCGAATGCGACGACCAGGAGGGAGTACGATCGATCTTTAAGCCGCAGGGAGCCGGAGGCGGAGAGGAGGTATTCTTCTGGATCTG---------------------------GAGGACAGCGACATAAC-----CTACAGGA-------GGAGTCCGTGGACACACTATCCATCATTGGCGCTGTGGG---CGGATTGCTGGTGGGTCTCTTCATGGGATACGGTGCCTTCAAGGCATTAAACAGCTCGAGTAACAACAACTAGGTGATACATCTAGTCGGCACAGAAAATATTGGCATTAAAA---AAAAATGTATGAATTATCAAAATATGTTA-------------------ATGATAAAA--TGTAGTAACAATTTAGGATGCTTTACGAATTGAATGGCGTA---ATT-CAAATTTCACAAG-TAAACGAAATGTATGGTATGCTGTAAATAATTGGAATAAAACGCGCTTTCTT--------------CGCGCTGAAAACAAAGTGATTACAAACATGTATTTCCCCTTGAAA----------------TCAATGAGATTTCCCAGGTGCAATCGGTACACCTATGAGC--------TACTTTACGTTTAATCCGAGATAA-TCGATTGAAGCGGACAAGCTTGGAA---TATATGATTCAAGTTGTTCCACAAATTATTTGCTGCAGAAGCTGTAAAAAGTTT------TCAAATGCCAAGGAAAACTTCCGTGCAATGCGCCCAAACTGGATTCTCCTAGGTGTTTCATTGGGATTTGTTTATTTTGGGAATTCAATTACTTGCCAACTTGAAATTGAACGAATAAACAATTAGATAAGTACT-----TTGATAGGAAATCGGTAAATAGTGTTTAATAGTTAAACAATTTTACAAGTGCATAGATACATGGTAGATATGTTTGAAACATATGTTCGAGGAAAAACCAGTAAAGCCACAAAAAAACCCAACTCTTGTTGCACCATTAACCATTTTGCTTTGAGGGCCAAATGTGTTTTCACTTCATTAGCGAGCTGCGTACGGCTGCAGGACCTCTGATCCCTTGGGATTTCCATTTGCCAACCAAAATAATGGGTAATGGATCCATTCGCACTTCAATCATATAAGAGCTC--TATGAGCCCCCGTCCCCAATCTCAAATCCCAATCACTTTCCATTCGGCGATTCCCGGTCTCGGCCCTTCCTGCTTTATCCTCCTGCTCTTTTTTTGTTGGCAATCATTCAGAAGGCCCAACATGTCCGCTTCGGATTCAGAGTAAGATGCCTTA-AGGC------------------AGCAC------------CACTTCCGAGTGAACCCCTAATGAGGCATAACCTTT-ATGGCGGGCACTGTACTGCCATTGCCGCCGCCATTGGCAATTCAATTATGCGACGCCTCAAAAAAGAACACCACAAAATTATATG----GATTACTTGATCAACTTAAAAGCCGCCCCACTGGATGGATCTGCACTGCACCCACGCTCCGTAACTTGATAGTGGGCCTTCAATTCATTGGCCCTCTGGAAATTGGACATCGGACAGCGGACATTGGGGGCATCGATTAGCGTCCGCCGGATAATGATACGGATACGGTCCCGTCCAAGTGGA--------------------GATGTCTATGCGGATGCTTAGGAATATGGGCGCACTCGAAAAAA-TATAATAGATTTAAGTTGGCAAATTTAAAGCAGCAAAACTACACGTATTTAATTAAAGGGACTCTACCGATTAGAGGTGGAGGAACATCGATTAACATTGACGGTTTTCTACATCGATATTTCGATGTTTCCAAGCGCCGCCAACAACAATATTAATTACAATCGATCATTTATTTTGGTTTATTTTATTAAATTGATCGAAAAACAAAGGTGTTTAGTTGGATGCTTTAATATATCTCTATCTCTATCAACTTTTGTTGCTTATTTATATTTACCGATCACATATTTATTCGAGTGTGCCACTGGAGGCTAATGGATCCGCTGCAGTGCACCCACACACGGAGCAAGTGAAACCGTAGAGCCGCTGGCCCATAAATAACGATTGCTGGCCGTATTCAAATTACCTAAAAGCGGTTAACCGGAGTTGGGTGCAAAGTGGGG--------ATATGGGGATTATTACTCCAGAAGCATATCACCATATTTTCGGGTGGTATTCGCCCGCCAGCGACAAGTTCTTAAGTGGAAAATCGCCGGGCTTCCCCTTACACATTTCCCATATGAACGTGTATTTATGCGTGTGTGTGGGTGTCTTTGGGTCACGGAAAATCG------------------GAA----AAAAATTGAGCAG-TTGTGGGCGG-----ACTTTCACCCTTT---TTC---GCATTCGCCCGCCTGACTTACAATTTGTTTTTTCCGCTTCTCCGGAAAAATTTG-CCCGGTTTTCTGCTCCAGCTTAAGCTTTGTAACTAGGATTAAGTCTTACGGCGGGGCAAACT--GCGTTTTATAAAAATAT-ATTTACAATTAAAAACGGACCAATT--TAACTAGCATTTCGCACCTTTCTCATTTCTTGGCCATGCTTATCCTTATGCCATCTCTTTTAAGCCGCAAAAATAATTTCGTTAAT--GAATGGTTGCTTAAAATGAAATGC--AAGTC---AATTTATCAAAGTAAAAATATAAGTA---CATGTTGGGAAATATGTTC-CAAATCCAG-ATGTTACTCTAACTAAATGCCCTCATTAGGTAATTCCACAACTAAGCTTATTATAAATACAGACG--AAGAAAAAACTAATAATTACCCCAAGCAGCTTACGCAAATAGTTTTGGCGAATTTAATAGAATTTGAGAGGGGGCAAAAGGGG-AGGGGAGACTACCCCCACTTAATTGACACATTCCACTTGCTTTTCG-TGGCTCATTAAAAGATGTGGTTTGTGGCGAGGCACCAGACAAATAATCCCAGTATCTATATATATATAGTATATATATATGTATATAGTATATAGTATATAGTATATAGTATATAGTATATAGTATATAGTATATAGCATATAGTGGGGATGAACGGATTTGTCTAAGCTGCCAACGCAGTTACAACTAATAACACAACTTTTGGGGCGTCAAGCGTTGTCAGGTCAGCGCCCATTTTTCTGGCCACAGGAACCACAAGGACCCTAGACCACCCTAGACCACCCTAGACCACCCTAGTCCACCCTAGACCACCCTAGACCACCCTAGTCCACCCTAGACCACCCTAGACCACCCTAGCCCACCCATTCACCTTTTTAAACCTTCTCGCCTAGGCATTTGCAATACATTCGAGCTCATAAATCTAAACGGCACCACGCACTTACACTTAATGACATTT-ATTACAACATTTTAACACACAGAGCCAGAAATAGACAGAGATAGAAATAGACATTGCCGGCGGTGGGTGCGAGAGAGAGGGCGCGAGAATCCAGCCATTGGGGCGTCAGCTCCATTTTAATAACATAAATTAATATGCAAATTGGAACAGAATTTTAATTGAAAATCG-TTTCGATAAAAATACATTTCGGCCACAGGGTTTGTTCGTTGCATTTT-CGAACTGCC--AAACCGAATTCCTGTCAATCATCAATATTTTGATTGGATGCTGTAAAATGTTTTGGCATAATCATTTTCAATTTTTACACCTCAGAAAACCTGAATCATTTCTA-ATAC---TTTTCATAATTCTTA-CAATTTTTGGT---ATATAACAAA--CAGTT-CATTTTCTAAAACTTTTAATTTATTTTAATAAT-TATTTATATAAAATATTTAAATATTTTAAAAAATTTG-GCAACGCACTGGGAAA------AAAAACTTTTGTATCTAATGCACTTTTTATTCT--GTTTCCCCGAGTTCTTTTTGTGCAAACTTTTTTGTACAAACTTCTTGCTGCCCTTTGAACTTTGTGAAACATTCAGGTTCGTTCGTCACTTTTGCACCTTTATGTGCATACAACTTTTGGAATTTTTTGGTAAAATTTTTACAGTTTTAGAACTTTTAAATACATTTTTAGATTAAAT
