# Supplementary material for: Duplication and Gene Conversion in the Drosophila melanogaster Genome
Source: PLoS Genet. 2008 Dec 12;4(12):e1000305. doi: 10.1371/journal.pgen.1000305 (PMC2588116; doi:10.1371/journal.pgen.1000305)
Supplement: Dataset S1 — Alignment data. (0.20 MB ZIP) [file pgen.1000305.s004.zip › alignment/Post07.fas]

>dm3:chr3L:6139113-6141328:+
TCACGGCAACTCTAACGCCTTAAAATCGCGCAAAGCTGCCACGCCCACATTTTTGAACAATATTAAGTTTT---TTCTCAATTTATTCCCCAATATCTATCGATATCCCAGAAAAACGAAGAAATTTCGCGTTCGCATTCACTCTAGGTGCGTAACGGGTATCCGATAGTCGGGGAACTCCACTCTAACATTCTCCCTTGTTT-TTATATCAAAAAGCAATTGTATCTAAT----TTGTGTACACCGGTTATGG-TACACAGTGCACTCACTCTAAATCAACTCCAAAAAAATTATGATTTAAACTAAAGGACGAAAGCGCCGGACTAGCCTCTTATGACTTTATGGAAATCGTGGACATGATCTTGGCCTTAGTTAATATGTTAGCAAGCTGTTTGCATGCGGATGCACCGGCCCAGCTGGTTAGGCGACAATAGTTTGGATTCAGATTCATAATCTGCTTCAGCCTTAATTTGGGCTACTGGCTTCGTTATTGAAGTGCAGCCTTTGCTTTAGTTTCCAGTTAGACCGGAACAGATGCAAATAAAATCGTCATACAATTGTCCAAGCTAATTTGGCAGTTAGCCACAATGCCATACTTAACCTTTGACTTTTAAAACTCACAATTCGTAATTCCTAGTCGTATAAAAGTCTCCACCCATCTGCACCAGAGCATCAAACAGTTCCAAGTTTTCTAACAAACACCACACAGCTCCAACATGAAATTCCTCATCGTCTTCGTCGCCCTCTTCGCCATGGCAGTGGCCCGCCCCAACCTTGCCGAGATCGTGAGGCAGGTCTCCGATGTTGAGCCCGAGAAGTGGAGCTCCGACGTGGAGACCAGCGATGGCACCAGCATCAAACAGGAGGGTGTCCTCAAGAACGCTGGCACTGACAACGAGGCCGCTGTCGTCCACGGATCCTTCACCTGGGTGGATGAGAAGACCGGCGAGAAGTTCACCATCACATACGTGGCTGATGAGAACGGATACCAGCCCCAGGGCGCCCATCTGCCCGTGGCACCAGTTGCTTAAGATGTTTTCCAAATCGATCAAAGAGTTTAAAATAAATCAAAATGCTTTAAATTAAATTGGAGTAGCTATATTTCATGGTTCTTATATCTTCCCTCTATTTATAT----------TTGGTTGATTTGAACAAGATTTTTAATTGAAAAAAAAAAACCAGTTAGGTGTGCGGTAATTATTTATACGTTCTTAAGAAAT------CCACAGAAGTCAAAACAAATTCTAGTTCGATTCCACATTTCGTACTTCTGAGTTGTTGGCAACGAAGATTAGGGATGCAGATGAAGTGACGTCAAAAGTTGGTTCAATATGTTGCCCCACTAAGCCGCAAACGTCTTTTGCTTCTGGGAAACTGTAACAGCAACCACG---------TACCCCGTAAAATTAATTAAATAACT-AGTTAACCAAGACACATTTTTGTACCAATTAAGTTTTTT--TTCACTACTAGACATAGTAAATGATTTTCCCCCACTGCATGTCCAGGCTTTTTT-GAAAGCCAAACAAAGAGTATTCTTTTATAAACAATTTATTTCAACTCCTTAACTTAGGCAACGGGGGCAACGGGCAGATGAGCACCCTGGGGCTGGAATCCGTTCTCATCGGCCACGTAGGTGACGGTGTAGGTCTGGCCATCAGGGCCCACGTAGCTGAAGGAGCCGTGGGTTGAGATGGCCTCTAGCTCGGTGCCGGCGTTCTTCAGCACACCCTCCTCGCTCTTCGAGGTACCGTCGCTGGTTTCAACTCTGTCGGAGAAGGGGGTTGCATCGGAATTACATACTCGAATTGCCATCTATGC-GCTTTAAGAACTTACGCATATGAGTAGTTATCGATTCCAACATTGCTATCCGATCGCAGGACCTCGACA---GTAGGGGCAGCCAGGGCCACGGCAAAGAGGGCGAACAGGACGATGGCGAATTTCATATTGAAGACGTGGTAGATCGTTGAAGACTCAATGATTACTATACTGTTTAGGGCGTATTCTCAGTTTATTTATAGTTCAACTCTTT-GGGCAAAAG---------CACGCGCTACAGCAATCAAAACTAGTTTCGGCTAAGCTAAGCTTAAAACTTGAAATCTATAGTTTGAGCTAATAAATATGTGGATCGAAATTTAAACGAAAAGTTTAGAAGCCTGGTTTATATGCAAAATTTAATTTTAATATATTGTAATTGTCTGAAAGGCGTTTGGAGAAAATCTTTATAGTTCAATTGTT
>dm3:chr3L:6141989-6144199:+
TCACGCCCACTCTAACGCCTTAAAACCGCGCAAAGCTGCCACTCCCACATTTTTGAACAATATTAA--------TTTTCAATTTATTTCCCAATATCTATCGATATCCCAGAAAACCGAAGAAATTTCGCGTTCGCATTCACTCTAGGTGCGTAACGGGTATCCGATAGTCGGGGAACTCCACTCTAACATTCTCCCTTGTTT-TTATATCAAAAAGCAATTGTATCTAAT----TTGTGTACACCGGTTATGG-TACACAGTGCACTCACTCTAAATCAACTCCAAAAAAATTATGATTTAAACTAAAGGACGAAAGCGCCGGACTAGCCTCTTATGACTTTATGGAAATCGTGGACATGATCTTGGCCTTAGTTAATATGTTAGCAAGCTGTTTGCATGCGGATGCACCGGCCCAGCTGGTTAGGCGACAATACTTTGGATTCAGATTCATAATCTGCTTCAGCCTTAATTTGGGCTACTGGATTCGTTATTGAAGTGCAGCCTTTGCTTTAGTTTCCAGTTAGACCGGAACAGATGCAAATAAAATCGTCATACAATTGTCCAAGCAAATTTGGCAGTTAGCCACAATGCCATACTTAACCTTTGACTTTTAAAACTCACAATTCGTAATTCCTAGTCGTATAAAAGTCTCCACCCATCTGCACCAGAGCATCAAACAGTTCCAAGTTTTCTAACAAACACCACACAGCTCCAACATGAAATTCCTCATCGTCTTCGTCGCCCTCTTCGCCATGGCAGTGGCCCGCCCCAACCTTGCCGAGATCGTGAGGCAGGTCTCCGATGTTGAGCCCGAGAAGTGGAGCTCCGACGTGGAGACCAGCGATGGCACCAGCATCAAACAGGAGGGTGTCCTCAAGAACGCTGGCACTGACAACGAGGCCGCTGTCGTCCACGGATCCTTCACCTGGGTGGATGAGAAGACCGGCGAGAAGTTCACCATCACATACGTGGCTGATGAGAACGGATACCAGCCCCAGGGCGCCCATCTGCCCGTGGCACCAGTTGCTTAAGATGTTTTCCAAATCGATCAAAGAGTTTAAAATAAATCAAAATGCTTTAAATTAAATTGGAGTAGCTATATTTCATGGTTCTTATATCTTCCCTCTATTTATAT----------TTGGTTGATTTGAACAAGATTTTTAATTGAAAAAAAAAAACCAGTTAGGTGTGCGGTAATTATTTATACGTTCTTAAGAAAT------CCACAGAAGTCAAAACAAATTCTAGTTCGATTCCACATTTCGTACTTCTGAGTTGTTGGCAACGAAGATTAGGGATGCAGATGAAGTGACGTCAAAAGTTGGTTCAATATGTTGCCCCACTAAGCCGCAAACGTCTTTTGCTTCTGGGAAACTGTAACAGCAACCACG---------TACCCCGTAAAATTAATTAAATAACT-AGTTAACCAAGACACATTTTTGTACCAATTAAGTTTTTT--TTCACTACTAGACATAGTAAATGATTTTCCCCCACTGCATGTCCAGGCTTTTTT-GAAAGCCAAACAAAGAGTATTCTTTTATAAACAATTTATTTCAACTCCTTAACTTAGGCAACGGGGGCAACGGGCAGATGAGCACCCTGGGGCTGGAATCCGTTCTCATCGGCCACGTAGGTGACGGTGTAGGTCTGGCCATCAGGGCCCACGTAGCTGAAGGAGCCGTGGGTTGAGATGGCCTCTAGCTCGGTGCCGGCGTTCTTCAGCACACCCTCCTCGCTCTTCGAGGTACCGTCGCTGGTTTCAACTCTGTCGGAGAAGGGGGTTGCATCGGAATTACATACTCGAATTGCCATCTATGC-GCTTTAAGAACTTACGCATATGAGTAGTTATCGATTCCAACATTGCTATCCGATCGCAGGACCTCGACA---GTAGGGGCAGCCAGGGCCACGGCAAAGAGGGCGAACAGGACGATGGCGAATTTCATATTGAAGACGTGGTAGATCGTTGAAGACTCAATGATTACTATACTGTTTAGGGCGTATTCTCAGTTTATTTATAGTTCAACTCTTT-GGGCAAAAG---------CACGCGCTACAGCAATCAAAACTAGTTTCGGCTAAGCTAAGCTTAAAACTTGAAATCTATAGTTTGAGCTAATAAATATGTGGATCGAAATTTAAACGAAAAGTTTAGAAGCCTGGTTTATATGCAAAATTTAATTTTAATATATTGTAATTGTCTGAAAGGCGTTTGGAGAAAATCTTTAGAGTTTAATTGTT
>droSim1:chr3L:5642666-5645059:+
------------------------------CAAAACTGCCACGTCCACATTTTTTAAGAATATTCATTTTTTTTTTTTCATTTTATTCCCTAATATCTATCGGTATCACAGAAAAATGAAGAAATTTCGCGTTCGCATTCACAC-AACTGAGTAACGGGTATCTGATAGTCGGGGAACTCGATTTTAGCATTCTCTCTTGTTTTTTATATCAAAAACGTATTGTATCTTATGTATCTGTGTACACCGGTTATGGATGCGCAGTGCACCCACTCTAAATCAATTCCAAACCAATTATGATTTAAACTAAAGCACGATAGCGCGGGACTACCCTCTGATGACTTTATGAAANNNNNNNNNNNNNNNNNNNNNNNNNNNNNNNNNNNNNNNNNNNNNNNNNNNNNNNNNNNNNNN--------NNNNNNNNNNNNNNNNNNNNNNNNNNNNNNNNNNNNNNNNNNNNNNNNNNNNNNNNNNNNNNNNNNNNNNNNNNNNNNNNNNNNNNNNNNNNNNNNNNNNNNNNNNNNNNNNNNNNNNNNNNNNNNNNNNNNNNNNNNNNNNNNNNNNNNNNNNNNNNNNNNNNNNNNNNNNNNNNNNNNNNNNNNNNNNNNNNNNNNNNNNNNNNNNNNNNNNNNNNNNNNNNNNNNNNNNNNNNNNNNNNNNNNNNNNNNNNNNNNNNNNNNNNNNNNNNNNNNNNNNNNNNNNNNCAGCTCCAACATGAAATTCCTCATCGTCTTCGTCGCCCTCTTCGCCATGGCCGTGGCCCGCCCCAACGAGGCCCAGGTCTTGAAGCAGGACGTCGATATTGCACCGGACACGTGGAACGCCGACCTGGAGCTCAGCGATGGCACCAGCGTCGCCCAGAAGGGTGTCCTCAAGAACATTGGCTCTGAGAACGAGGCCATTGTCGTTCACGGATCTTACTCCTGGGTGGATGAGAAGACCGGCGAGAAGTTCACCATCACCTACGTGGCTGATGAGAACGGATACCAGCCCCAGGGCGCCCATTTGCCCGTGGCGCCAGTTGCTTAA-ATGTTTCCCAAATCGATCAAAGAGTTTAAAATAAATCAAAATGCTTTAAATTAAATTGGTGTTCCTATATTTCATAGTTCTTAGGTCATCTCTCCATTTACATATATTGTATATTGGTTTATTTAAACAAGATTTTTAATTGAAAAAAAAAAAACAGTTAGGTGCGCGGTAATTATTTGCACGTTTATAAATAAAACATTGCCACAGAAGTCAAAACAAATTCAAGTTCGATTCTACATTCCGTACGTCTAAGTTCATGGTAACGAAGGCTAGGGATGCAGATGGAGTGACGTCAAAAGATTGCTCAATATTTTGCCCCACTAA-------ACGTCTTTTAATCTAAGGAAACTGTAACAGCAACTACG---------AACACCGTAAAATTAATAAAATAACTGAGTTAACCAAGACACATTTTTGTACCCATTAGGTTTTCTCTTTCACTACTAGACAAGTTAAATGATTTTTCCCCACTGCATGTCCAGGTTTTTTT-GAAAGGCAAAGAAAGTGTATTCCTTTATAAACAATTTATTTCAACTTCTTAACTTATAC------GGGAACTGGCAGATGACTACCCTGGGGTTGGAATCCGTTCTCATCGGCCACGTAGGAGACGGAGTACACCACGCCATCAGGGCCCGTGTAGCTGAACTCGCCTCGGGCTACGATGGCCTGCTCATCGGGGCCGATGGACTTCAGCTCACCCTGTTCGTCCTTCGAGGTACCGTCGGATAAACCATAACTGTCGGAGAAGGGGGTTCCATCGTAGTTAGATACTCACATTGCCATTTATGC-GTTTTAAGAACTTACGAATATTTGTAACCATCGGCTTCAACTGTGCTATCCTGTCGGAGGATCTGGACAT---------CTGCCAGGGCCACGGCGAAGAGGGCGAACAGGACGATGGCGAATTTCATATTGAAGACGTTGTGGATCGTTGAAGACTCAATGATTACTATACTGTTTAGGGTTTATTTTCAGTTCATTTATAGTCCAACTCTTTTGGGCATAAGTTATGTCCACACGCGTCACAACAATCCAAACTAGTTTCGGCTAAGCTAAACCTAAAACTATAAATGTATAGTTTGAGCTAATAAATATGTAAATGGAAATTTAAACGAAAAGTGTAGAAGCCTGGTTTACATGCAAAATT---------------------------------------------------------------
>droSec1:super_2:6086240-6088257:+
------------------------------CAAAACTGCCACGTCCACATTTTTTAACAATATTCAAATTT---TTCTCATTTTATTCCCCAATATCTATCGGTATCCCAGAAAAATGAAGAAATTTCGCGTTCGCATTCACAC-AACTGAGTAACGGGTATCTGATAGGCGGGGAACTCGATTTTAGCATTCTCTCTTGTTTATTATATCAAAAAGGTATTGTATCTTATGTATCTGTGTAGACCGGTTATGGATGCGCAGTGCACCCACTCTAAATCAATTCCAAACCAATTATTATTTAAACTAAAGCACGATAGCGCGGGACTACCCTCTGATGACTTTATGGAAATCATTGACATGATCTTGGCCTTAGTTAATATGTTAGCAAGCTGTTTTAGTTTGGATTCA-----------GATCAGTCAGCA--------GATTG-----------CTACTTCAGCTTTAATTCGG-CTACTGGCTTCGTTATTGGAGTGCAGCCGCTGCTCTAGTTTCCAGTTAGACCGAAACAGATGCAAATAAAATCGTCAT-CGATTGTCCAAACAAATTTGGCAGATTCGCACAATGCCATACTTAACCTTTGACTTTTGCAACTCACAACTCGTAATTCCTAATCGTATAAAAGTCTCCACCCATATTCACCAGAGCATCAGACAGTTCCAAGCTATCTAACAAACTCCACACAGCTCCAACATGAAATTCCTCATCGTCTTCGTCGCCCTCTTCGCCATGGCCGTGGCCCGCCCCAACGAGGCCGAGATCTTGAGGCAGGACGTCGATGTTGCACCGGATAAGTGGAGCTCCAACCTGGAGACCAGCGATGGCACCATCATCGCCCAGGACGGTGTCCTCACGAACGTTGGCACTGAGCACGAGGCCGCTGTCGTTCACGGATCCTTCTCCTGGGTGGATGAGAAGACCGGCGAGAAGTTTACCATCAACTACGTGGCTGATGAGAACGGATACCAGCCCCAGGGCGCCCATTTGCCCGTGGCCCCAGTTGCTTAA-ATGTTTCCCAAATCGATCAAAGATTTTAAAATAAATCAAAATGCTTTAAATTAAATTGGTGTTCCTATATTTCATAGTTCTTAGGTCATCTCTCCATTTACATATATTGTATATTGGTTTATTTAAACAAGATTTTTAATTGAAAAAAAAA---CAGTTAGGTGCGCGGTAATTATTTGCACGTTCTTAAATAAAACATTGCCACAGAAGTCAAAACAAATTCAAGTTCGATTCTACATTCCGTACGTCTAAGTTCATGGTAACGAAGGCTAGGGATGCAGATGGAGTGACGTCAAAAGATTGCTCAATATTTTGCCCCACTAA-------ACGTCTTTTAATCTAAGGAAACTGTAACAGCAACTGCGGCGTTAAATTACGGTGTTAAATTAATAAAATAACTGAGTTAACCAAGACACATTTTTGTACCTATTAGGTTTTTTCTTTCACTTCTAGACAAGTTAAATGATTTTTCCCCACTGCATGTCCAGGTTTTTTTTGAAAGGCAAAGAAAGTGTATTCCTTTATAAACAATTTATTTCAACTTCTTAACTTATAC------GGCAACTGGCAGATGACTACCCTGGGGTTGGAATCCGTTCTCATCGGCCACGTAGGAGACGGTGTACACCACGCCATCAGGGCCCGTGTAGCTGAACTGGCCTCGGGCTACGATGGCCTGCGCATCGGGGCCGATGGACTTCAGCTCACCCTGCTCGTCCTTCGAGGTACCGTCGCTTGTACCAAAACTGTCGGAGAAGGGGGTTCCATCGTAGTTAGATACTCACATTGCCATTTATGCCATTTTGAGAACTTACGAATATGTGTAATTATCGGCTTCAACTTTGCTATCCTGTCGGAGGATCTCGACATCTGTAGGGGCAGCCAAGGCCACGGCGAAGAGGGCGAACAGGACGATGGCGAATTTCATATTGAAGACCT-------CAATGAAGACTCAATGATTACTATTCTGTGT----------------------------------------------------------------------------------------------------------------------------------------------------TAAACGAAATGTGTAGAAGCCTGGTTTACATGCAAAATTA---TTTATTA-ATTGTAATTGTCTAAAAGGCGTATGGAGAAAATATTTATAGTT--------
