# Supplementary material for: Duplication and Gene Conversion in the Drosophila melanogaster Genome
Source: PLoS Genet. 2008 Dec 12;4(12):e1000305. doi: 10.1371/journal.pgen.1000305 (PMC2588116; doi:10.1371/journal.pgen.1000305)
Supplement: Dataset S1 — Alignment data. (0.20 MB ZIP) [file pgen.1000305.s004.zip › alignment/Post08.fas]

>dm3:chr3R:5510437-5517756:+
CCAGAAGCCCATGCAAACCAAGACGACGGTCTGGGCCAGCGACCACCAGAGCACGCGGGAGTTGGTGCTCTCGCTGGTGTGACGGAACCGCTCCTCGCGGTATCGCTGGTAGTTCTGCTCCTTGGTGATCTGCTCCACCTGGTCAAGTAGCTGGCGGATGCGCAGCTGCAGCTCAGTCAGTTTCTCCTTCTGCGCCACATGGGCGTAGTCGATAGCGTGCTCTCCCACCTGGATGTCCAGGTGAACACGCAGCTGGGCACCACTGAACCACGCGGTGCTGTTCGAGAACATGCAGATGACGTGCTCGCCAGGAGTGTGCGAGGTGAACGAGATGCGGCCCTGTGAGCTGTACACGCGGGACAGCACAATCTTGTCGTCGCTGTCGCGTACTTCCACATGCATGCCGATTCCGGGCGACGAGGGCATGAATCCATTAGAGCGCGGATCATACAGCTCTACCTTGTAGTTAACTGCAGGAGGACAAGTTAGTCGATTGGTAAAACTTCCAAGTTGGCACTAGGCTCTGGCTCACCAATCACAGTTGTCTCGTCGGGAACCTCCTCGATGAAGCACTTGCGCTCCGTCTCCGATATGTGGAAGTACAAGCCGCAGGCGCTGTGCAGGACGCACAGAATCAGGGCCAGGCTGATGAATTGGTCGCGCATTTTCGGCTATTTGCAGTGACTTTTTCGAGTAGTTCTTTAATAAAGTTAAGCTCGCCGACACGTCATGAGAAAAAGTGCCAGATCAAAGTCAGAGTGTTTGGCATGAGAGATGGCACCGTGATTGGGCTAGCTCACGGCAAGCTCACGAAAGCGATTCTTTTAAATAAATGGAACAAACGATAAATTAAAATAGTTATTCAAACAGGTGTACATTTAAAAAATAAGAGTTGAAGACTAATTTTCAAACATTGTAAAATATTATATCTAATAAATAAACTTCTTGCGATAGTTATTCTCACGCTATCAGTCTTGAGTTCTCTTTGCCGATATCTGTCTCGAGTGGCAACACCGCAGCAACAGCTGTTTTGCCATAAGAAGTAGTGG-ATTTTGCATCGCTTTGGACACACTGATTGATCGGTGTTTTTATTTTTTT--TTGGTTCGGCTTATCTAATAATTTAATAACACATTAATGCAGCCATTTATTGTCATTCGCAACTACACGCAAGATGATGAGCTCAAGTGCCAGGAGCTGGTGCGGGACTACATCATGTCGTTCTCGAATAAGTCCTTTTTTGTCTATTGCTTTCGAGAGGTGAGACATCTTT--ATCTAGATCCCCAAAC-TCTATGAACTATTTGGATTTCAACTTTTTTCAGATCACCCTGCAGTTCATAGTCATCACGTGGGCCATATTCTTCATATTTCTGGGAGTGCCCCTGCTTTTTTGTGCACTCACTGTGCCCGCTTGCATATTTTGCCTATTTACCGGCACCTACTTCTCGTTTTACTCCAAGGCAGTGGAGTTGATGAGGGTAAGTGTTAAAGCATCGGCAGCAAAGTATCTCAAACTAAGAACGTTTACTTTCCAGACCAAACCATCGCAGTCTTTGGTGGCCGAGTGCTATGAACCCTTCATTTTCCGCTGCTCACCGAAGGAAGCTAGCTACCAGATATTTACCGAGAACTGTCCATACGAGGAAACATACACGAGGAAATTCCGGCGCAGGATTGTGGCCGCTATTAGTGTGAAGAATCACCACGCCGTATACAATGCTGCATGGATCTATCGCTTTGCCATCGATCCCCATTACCCGTGTCAGACGATCATGGACCCCATGATAAAACTGGTGGTCAAGAACTGCATTATCGGCGGGTACGCCTCACTGGAGTGCACTATCTCCGAGTGGCAGGAAAGTGAGCGCGACTTTTATGATGATTTTGGGTTCGTTACGCGGCAGATCTACCACAAAAAGATCATTGGCAGCAGTTTGGCAGTGATGAAAACCCAGCTGACCTATGGGTTACGTACCGACGGAGCAGCTTTGCACAAGCAAAACTAGTGCGTTACCAATGGTGCAATATAGATGATAGATAAATGGATTCTGTGGAATCTTATTTAATATTTACGTATTTATTCTGTGAACTTTACATTCCAGTCACATATTGCGTCCCGAACTCAAATCACACCGAATTATGCCCTTGATGGCGTTTCTTTATCGATTCGACAATGTTTAAAGCCAGTTTAGCCAATATATAGTAAGCTAATACTCCACAAACATTCCTGCATGTCGACAGACTTTAGCCGTTGTCGGCTCGACAAAGAGTAAATTCCGTCTAGGATTAAGAAGAAACTTTATAATCTCCACACTCGAAGTTTTAATAATTGTAAACACGTTGACACTGCTTTTGTCCTGTTTTATTATCTCTGGTTTATTCTTTGACATATTCTATTTAAATAAATAAATAAAATATTTAGTAATAAATAAAATTTGCGTAATGATTTAGCGTAAATTTGATGCCACACATCTAATGTTTCGCATTTTGCTGTGTGATTCTGCTGTAGGTACATTAATTTCTTATTCTTTGATGCATTTCTCGGTTCTGTAGCCCG-TTACATGGTTGAATTAAGGTGTAATTTGGAAAAA-GAGTCCAGTTTATGTTTGCGTTTAAATTGCCATAGCACTGCGTATAAAAAGCCTACATGCCGGGGACATGCAATGTTTAACTAATTTCATATATCATCTGTCTGTATACACTTCGTTTTTTATTGGGATTTTATGTTCCTTTCATATAGTTGTTCTCAGTTACAATTTT-GCGTTAGCGCAACTAATT-------------------------------------------------------------------------------------------------------------------------------------------------------------------------------------------------------------------------------------------------------------------------------------------------------------------------------------------------------------------------------------------------------------------------------------------------------------------------------------------------------------------------------------------------------------------------------------------------------------------------ATCGAATGGGACATGTTGGGCAGACTGCGCCGGATGAGTCCGGCCTGCGGATAGTGGTAGGAGAGTGCTCCTGAGTAAGTGCTCGAGGCGGGCAGGTCGCCGCCCATCAGAGCTCGCCTATCGCCCTCGGTGATCGAGTCCACAGAAGCTGCCAGAGGAGAATTATGTTATTCTTTCGCCGAGCCGGGTTTTCAAAATATATTTCACTTACCCTCCGATTTGCCGCAGCTCAAATCTGTGCTGTGGGTCTTGTCGCCCAGTCCTCCATAGGAGAAGTCCTGTTTTCGAAAAGGGCATGGGATTAGTTTTCTGAT-----CAAATTGAGGGACACATGCAACAATAATAAACGAAAAACCAGTGCAA-GTT--ACAGGTGATACCAACGGGCATCCAAACACAAGACGGGGACTCAAAGGACTCTACGGCATAGCAACAACGAAAGCGGTCTTACAGTGGCACCATGCATCGTGGCCGCAGCGGATGTGGTGGAGCTGAATGTGTGGGAGCGTGGTGCTAGCCCGTATCCTGGCTTGGGCACATGGCGCAGCGCACTCACCACTGAGCAGATGTGGATGTAGATGTACATGTTGATGGTGT--TCAAGTGATGTTGATATGTTCATGATGCAAATGTTCGAGTTTTAGTTGGTCAAGTGTGGATGGGTGTTAGTTTTTTGAGTTATTTGTTGTCAGGTGTCAGGGCAACAATAGCAAACACATAGTTGTTAGGAGTGGCGCAGGATGGGTGGATGGGTGGGATTGGGTTTTCAGACACGCAATGAAGCAGCAGACCAACCAGTTGAGACATATGCGAAACAGTTGTTAGTTCATCCAGGTGAGCAAACCAGTGGCGGC---ATTGGAAAGTGAGAGAAACAAGAAACAAATACCGTCGTAACTATTTTGGGATTACATATAAGCGGATAGGTTCGTGTGGTAGTGGGTAAGCTATAAGCTACATAACCGACAGCCCGGCACCAAGGATATAATCTGATCTGATCGGATCGGATCGGATCTGAT-----GCGATCTATGCCGATCTGAGCAACAGGCAGCACTTACGGAGCTGAAGCCATTGCGTATATAGGGCAGAGTCGTCGTTTTGAATCCGTATCCGGGCTTGGGCGGCGATCGGTAGGAATGTATGGCTATAAACGTAAGTGGGCTAATATATAATATCGGTATCGAATCGCTATTTGCCTGAAAATCGAAACTAGGACAATGCTCTCTAGAGGATTACCATTGTAGCTGGGCGCGTTTCCAAGCGATTTGCCAAGCGAGCCACGGTAGCTGGTGGAGCGATCGAACATCTCGTCCTCGTAGAAGGGCTTCTGGTGGTCCAGATTGCGCGATGGCGATGCTCCAATGGGCGATTCGTATCTGTGTAATCAAGATGTCATAGGATTAGTATTACTACACTATACTATATACTATAACCATATGTTTTGCTATCTTATCGTTCTATTTTTAAAACAAATAATAATAGATTTCTTCAAGTGCAAAATACACCGAGCACGAACTAGAAGATACATTTTTCAATTTTCTTATAACGATCAATTTTCATTATCATCATTTTTCAATTTTCTTATAACGATCAATATCTTACCTCAATTTGTAGAGTGGCTCCTTGGAAGCGGAGGGCGTCCTGGATGCGTTGCGCGGATCCAAATTGTTCTGCTTCCACTTCCTGTACTTGGCGTGCTCCTTGAGGTCCTTGGCAATCGCCGATCCGATGCCCGAGTTAAGCTTTTCCAGCTGTTCGGCTTCGCGTTGAAGGCGTCTGTATTTTTGGGAAGAGATTTAATAGGATCTAGGATCATAGCATGCACAAGAGATTCCAATACTCACTGCTGCTCCTCGCCATTCTTGACCTTGCCATTCGGCTTGCCATTCTCCACATTCTCGTCCTCATCATCGGAGGCGGGCACTCCCTTGTAGGTATCACTGTATCGCCGCCTACGCTCCGGATCCGTGTAGGGATACGGCGGAGCGGGAAAGTCATCCCGCTCGATCTTGGGCTGCTCACCTGGCGGCGGCTTCTTGGCGGCCGGATAGTGAGACAGTTCAATCGGCTCCTCGTTGTTCATGCCAGGACTCTTGGGACGCGGCGTCTCCGAGCGGATGGCGTCCACCAGCACCTTCATGGCGCTGCGGGTCCGCGAGTGGGGACGCGACGGCGGGCGGCTTCCGGCCACGGATCCCGCATTGCTGGCGGTGGTCGCGTATGAGGAGGGCCGATGGAAGTGCGGCGACAGCGGCGTCTTGTCATACGGATCGATCGGCTTGCGCAGATAGTGCGGCGCATCCGTCAGATAGCTGTAGGTGTAGATGCGCGAGATGTCCTCGGCATTGGGTCGTCCGTACTCCCGGAGTATCAGACCCGGACTCACCGTTCGGTAGTGCTGCAAATTAAGTGGGATTAGTCCTGGGCTCTCATTTCAAAGTTTAAATACATGCAGTGCCGTGTGTTTTTCTTTTCGGTTTTAGTATTTTCAAAAACGATGGCAGAAAATGAGGGGAAATCATAAA-GTAAAATTATAAAACAAACCTTGCGGCTAGAGGAATAAAGTGAACCATTAAAGCTCGGAGTTCTGGAGCGGATGTACTGAAAACGAACGAAAAAATAAAAACGCAAGCTCAAAACAACTAAAATGCAAGTAACTGAAATTATAAAATCATAAGTGCTGTGTGTAGGTGCAAAAAGGGGGTGGTAAATTGA-GATGGGTGATATTTTCAGGGTGCCTATATAAATATAATATATAAGGTTCTAAAATAGTTCTAAAATATCACCCATTCTAGTATGAAATTTGATTTTAAATGCGTGTGCCTTTCGTGAATTTTGCAGCATTCAAATTAGTTGCAAGCTCAGCAGCCTCTTTAAACTCGGGATTGTTGTGTTGGAGTCTCGAGAATT--ATCTCAGTACCAGCGGTTTATCATCTGTAGATCCGACTACTTACCATCTCGCTAAGGGCACTGGAGCTCATCCGGTCGCATTCAGTGTCTGTGAAGTTGCCATTGGAGGCACCTCCGACCACCGACGAAGTGCCTCCGCCGCCGTTCAAAATTATGCCGGACTCGGAGGGACCCGGACCGCATCGCGGATGCCAGATGGCACTGCCCTGCAGGTACATCTCCTCGCCGTCGCCGAAGGGATCGCCGCACTTTGTGCAGCGGGCACAGGTCGGATGGAAGTGGTGGTTGTCGCCCGCCTGGAGCACCTTGCCGCTAATGAAGCGACTGCAGTAGGCACACTTCACCCCGAATCCCTTCTGGTAGCACTTCTCGCAGTAGGGCACCGCGTCTTTGCCCATGTACTCCCCATTGAGCACCGCCTGGCAGGCCTTGCACCGGAAACAAGAGACATGCCACTGCCGGTCCAACGCCACCAGTGCCTGGCCCTCCTTCAGCAGCTCCCCACAGCCGGCACAGTCATTGGGATCGTAGTCCTCCTTGAGGTGCGCCTTATGAGAGATCACACTGCCGTGCTGCTGGTGGGCAGTGGCTCTCGTCGGACTCTCCGCCGGAGGAGCTGGCGAGGAGACGCCTCCACCCGTCGCCTGGCGACTGGGCGACACTGGAGCACCCGTGACGCATTGCTCGCAAAGCACCTCCTTTCCGGTGTTGGTCACCTGTGAGGAGGAATA----TGTGATTAGTTACTTATCACTCGATCTGTGGAGGGTTTCAGCTCACCTTACTGCCCGACTTGAAGGGCTGCTTGCACTTGGAGCAGGTGAAGCACTTCTGGTGATAGGTCTTGCCCATGGTGCTGACCACCTCGCCCTCCACATACTGCTGGCAATTTGCGCACTTGGTGCCGTACAGCCGCTGATAGTCCGGTATGCAATAGTAGGCGTTGTCCTTTGTGAAGAATCCGCCGGTGGCCAGGGACTTCTTGCACTGGCAGCACTGGAAGCAGGCCTTGTGGAAGTGGTTGTCCGCCACGCGGAGCACCTCGCCGGAGCACTTCTTCGTGCATTTCGCACAGTAGATTTTTTGTTTACCTGTTTGC-GGGGAAAAGGGGACGAAAACGAAGGGAGAACTACGGTTAGTAGAGCCTGACATTAA----------------ATTCATTCAATCAGTACTATCGCCAGATTACGTATACGCAGTGTTGCGCTGATGTCATATGCATGTGATGCGATAATGCCCC-AACCTTGCCCCGTTTTACCGAGCTCAGTTCGAAGCTCCGTTCCCAATGTGCTAGGGTATATCGGTCTGGTCTTGTCTGTTT------------------GTGGATGTTTCGGAATGGATATATATATTAATATATACATCACAACTT-------ATCGTATATCGTATGTTGCGAGATTCGTTGTAT---GTGTGTGTGCGTTGTTTCCCCCACACTTGTGTGCCTATGTAAGCACTTGTATTGACAGTCACAACCAGGCCAACTCTTCTACACACCCCGACATGGCCGTAAGTCGTTT-----GTAGTC-------------TGACTCACGGGTCTGGCAAGCCATTAATCTTATCATTGATAAGGCCAAGGGCAGATATTTTCTTTATATAAAGACAGCACACACACAAACACTGCTCGTTAATGTACA----CACAAGTGTGGAACAGGTTAAATAGATG
>dm3:chr3R:5517757-5525642:+
CCAGAAGCCCATGCAAACCAAGACGACGGTCTGGGCCAGCGACCACCAGAGCACGCGGGAGTTGGTGCTCTCGCTGGTGTGACGGAACCGCTCCTCGCGGTATCGCTGGTAGTTCTGCTCCTTGGTGATCTGCTCCACCTGGTCAAGTAGCTGGCGGATGCGCAGCTGCAGCTCAGTCAGTTTCTCCTTCTGCGCCACATGGGCGTAGTCGATAGCGTGCTCTCCCACCTGGATGTCCAGGTGAACACGCAGCTGGGCACCACTGAACCACGCGGTGCTGTTCGAGAACATGCAGATGACGTGCTCGCCAGGAGTGTGCGAGGTGAACGAGATGCGGCCCTGTGAGCTGTACACGCGGGACAGCACAATCTTGTCGTCGCTGTCGCGTACTTCCACATGCATGCCGATTCCGGGCGACGAGGGCATGAATCCATTAGAGCGCGGATCATACAGCTCTACCTTGTAGTTAACTGCAGGAGGACAAGTTAGTCGATTGGTAAAACTTCCAAGTTGGCACTAGGCTCTGGCTCACCAATCACAGTTGTCTCGTCGGGAACCTCCTCGATGAAGCACTTGCGCTCCGTCTGCGATATGTGGAAGTACAAGCCGCAGGCGCTGTGCAGGACGCACAGAATCAGGGCCAGGCTGATGAATTGGTCGCGCATTTTCGGCTATTTGCAGTGACTTTTTCGAGTAGTTCTTTAATAAAGTTAAGCTCGCCGACACGTCATGAGAAAAAGTGCCAGATCAAAGTCAGAGTGTTTGGCATGAGAGATGGCACCGTGATTGGGCTAGCTCACGGCAAGCTCACGAAAGCGATTCTTTTAAATAAATGGAACAAACGATAAATTAAAATAGTTATTCAAACAGGTGTACATTTAAAAAATAAGAGTTGAAGACTAATTTTCAAACATTGTAAAATATTATATCTAATAAATAAACTTCTTGCGATAGTTATTCTCACGCTATCAGTCTTGAGTTCTCTTTGCCGATATCTGTCTCGAGTGGCAACACCGCAGCAACAGCTGTTTTGCCATAAGAAGTAGTGG-ATTTTGCATCGCTTTGGACACACTGATTGATCGGTGTTTTTATTTTTTT--TTGGTTCGGCTTATCTAATAATTTAATAACACATTAATGCAGCCATTTATTGTCATTCGCAACTACACGCAAGATGATGAGCTCAAGTGCCAGGAGCTGGTGCGGGACTACATCATGTCGTTCTCGAATAAGTCCTTTTTTGTCTATTGCTTTCGAGAGGTGAGACATCTTT--ATCTAGATCCCCAAAC-TCTATGAACTATTTGGATTTCAACTTTTTTCAGATCACCCTGCAGTTCATAGTCATCACGTGGGCCATATTCTTCATATTTCTGGGAGTGCCCCTGCTTTTTTGTGCACTCACTGTGCCCGCTTGCATATTTTGCCTATTTACCGGCACCTACTTCTCGTTTTACTCCAAGGCAGTGGAGTTGATGAGGGTAAGTGTTAAAGCATCGGCAGCAAAGTATCTCAAACTAAGAACGTTTACTTTCCAGACCAAACCATCGCAGTCTTTGGTGGCCGAGTGCTATGAACCCTTCATTTTCCGCTGCTCACCGAAGGAAGCTAGCTACCAGATATTTACCGAGAACTGTCCATACGAGGAAACATACACGAGGAAATTCCGGCGCAGGATTGTGGCCGCTATTAGTGTGAAGAATCACCACGCCGTATACAATGCTGCATGGATCTATCGCTTTGCCATCGATCCCCATTACCCGTGTCAGACGATCATGGACCCCATGATAAAACTGGTGGTCAAGAACTGCATTATCGGCGGGTACGCCTCACTGGAGTGCACTATCTCCGAGTGGCAGGAAAGTGAGCGCGACTTTTATGATGATTTTGGGTTCGTTACGCGGCAGATCTACCACAAAAAGATCATTGGCAGCAGTTTGGCAGTGATGAAAACCCAGCTGACCTATGGGTTACGTACCGACGGAGCAGCTTTGCACAAGCAAAACTAGTGCGTTACCAATGGTGCAATATAGATGATAGATAAATGGATTCTGTGGAATCTTATTTAATATTTACGTATTTATTCTGTGAACTTTACATTCCAGTCACATATTGCGTCCCGAACTCAAATCACACCGAATTATGCCCTTGATGGCGTTTCTTTATCGATTCGACAATGTTTAAAGCCAGTTTAGCCAATATATAGTAAGCTAATACTCCACAAACATTCCTGCATGTCGACAGACTTTAGCCGTTGTCGGCTCGACAAAGAGTAAATTCCGTCTAGGATTAAGAAGAAACTTTATAATCTCCACACTCGAAGTTTTAATAATTGTAAACACGTTGACACTGCTTTTGTCCTGTTTTATTATCTCTGGTTTATTCTTTGACATATTCTATTTAAATAAATAAATAAAATATTTAGTAATAAATAAAATTTGCGTAATGATTTAGCGTAAATTTGATGCCACACATCTAATGTTTCGCATTTTGCTGTGTGATTCTGCTGTAGGTACATTAATTTCTTATTCTTTGATGCATTTCTCGGTTCTGTAGCCCG-TTACATGGTTGAATTAAGGTGTAATTTGGAAAAA-GAGTCCAGTTTATGTTTGCGTTTAAATTGCCATAGCACTGCGTATAAAAAGCCTACATGCCGGGGACATGCAATGTTTAACTAATTTCATATATCATCTGTCTGTATACACTTCGTTTTTTATTGGGATTTTATGTTCCTTTCATATAGTTGTTCTCAGTTACAATTTT-GCGTTAGCGCAACTAATTCTTAAAAAAATAAACAGGAGCTGCCGGCTAGTTGCTCCGCACTGTAAATGTAACTATGTATTTAAATTTAGTTTAGTTGGTTTCACTTGCATCAACTATTTAAAGCGTGTTTCAAAACTGGCTGTGAAATTAGCATAGTTTCCCGTTTCGTTTTCATTTTATATATTGATTCTCAT-----CTCCTGCCACGTGAGTTATAGCCATCTGCTGTTAAGGTAAATTGAATTCTTTTGGTTTCGTCGCAAACAGCCTCCTCCTCC---------------ACTTGGGTTGC-TATCCTCGCATGCTGCGCCTTCCACTTGCCTCCTAGAAGAGCTTCACACGCCGCTTCAGCTCGTTGCGTCGCCACTGGGGTAGCCGATAGAACTCCGACCTGGCGCACTGCAAGATGTGTTCGAATTCGATGTCCGACAGATGGCGCTGT--------GGTGATAGAGAGCGTTATTTGCGTTCTG------TCTGTGAAGTTGGCTTCATAACTTACCTCTAGGTTACAGCGATCCACGTCCGAGGGCAGACGGTAGTTTGTGATTAGCAGTAGGTGATAGGGATAGATCTTGGCCGGCTCGTGCACCAGCATCGAATGGGACATGTTGGGCAGACTGCGCCGGATGAGTCCGGCCTGCGGATAGTGGTAGGAGAGTGCTCCTGAGTAAGTGCTCGAGGCGGGCAGGTCGCCGCCCATCAGAGCTCGCCTATCGCCCTCGGTGATCGAGTCCACAGAAGCTGCCAGAGGAGAATTATGTTATTCTTTCGCCGAGCCGGGTTTTCAAAATATATTTCACTTACCCTCCGATTTGCCGCAGCTCAAATCTGTGCTGTGGGTCTTGTCGCCCAGTCCTCCATAGGAGAAGTCCTGTTTTCGAAAAGGGCATGGGATTAGTTTTCTGAT-----CAAATTGAGGGACACATGCAACAATAATAAACGAAAAACCAGTGCAA-GTT--ACAGGTGATACCAACGGGCATCCAAACACAAGACGGGGACTCAAAGGACTCTACGGCATAGCAACAACGAAAGCGGTCTTACAGTGGCACCATGCATCGTGGCCGCAGCGGATGTGGTGGAGCTGAATGTGTGGGAGCGTGGTGCTAGCCCGTATCCTGGCTTGGGCACATGGCGCAGCGCACTCACCACTGAGCAGATGTGGATGTAGATGTACATGTTGATGGTGT--TCAAGTGATGTTGATATGTTCATGATGCAAATGTTCGAGTTTTAGTTGGTCAAGTGTGGATGGGTGTTAGTTTTTTGAGTTATTTGTTGTCAGGTGTCAGGGCAACAATAGCAAACACATAGTTGTTAGGAGTGGCGCAGGATGGGTGGATGGGTGGGATTGGGTTTTCAGACACGCAATGAAGCAGCAGACCAACCAGTTGAGACATATGCGAAACAGTTGTTAGTTCATCCAGGTGAGCAAACCAGTGGCGGC---ATTGGAAAGTGAGAGAAACAAGAAACAAATACCGTCGTAACTATTTTGGGATTACATATAAGCGGATAGGTTCGTGTGGTAGTGGGTAAGCTATAAGCTACATAACCGACAGCCCGGCACCAAGGATATAATCTGATCTGATCGGATCGGATCGGATCTGAT-----GCGATCTATGCCGATCTGAGCAACAGGCAGCACTTACGGAGCTGAAGCCATTGCGTATATAGGGCAGAGTCGTCGTTTTGAATCCGTATCCGGGCTTGGGCGGCGATCGGTAGGAATGTATGGCTATAAACGTAAGTGGGCTAATATATAATATCGGTATCGAATCGCTATTTGCCTGAAAATCGAAACTAGGACAATGCTCTCTAGAGGATTACCATTGTAGCTGGGCGCGTTTCCAAGCGATTTGCCAAGCGAGCCACGGTAGCTGGTGGAGCGATCGAACATCTCGTCCTCGTAGAAGGGCTTCTGGTGGTCCAGATTGCGCGATGGCGATGCTCCAATGGGCGATTCGTATCTGTGTAATCAAGATGTCATAGGATTAGTATTACTACACTATACTATATACTATAACCATATGTTTTGCTATCTTATCGTTCTATTTTTAAAACAAATAATAATAGATTTCTTCAAGTGCAAAATACACCGAGCACGAACTAGAAGATACATTTTTCAATTTTCTTATAACGATCAATTTTCATTATCATCATTTTTCAATTTTCTTATAACGATCAATATCTTACCTCAATTTGTAGAGTGGCTCCTTGGAAGCGGAGGGCGTCCTGGATGCGTTGCGCGGATCCAAATTGTTCTGCTTCCACTTCCTGTACTTGGCGTGCTCCTTGAGGTCCTTGGCAATCGCCGATCCGATGCCCGAGTTAAGCTTTTCCAGCTGTTCGGCTTCGCGTTGAAGGCGTCTGTATTTTTGGGAAGAGATTTAATAGGATCTAGGATCATAGCATGCACAAGAGATTCCAATACTCACTGCTGCTCCTCGCCATTCTTGACCTTGCCATTCGGCTTGCCATTCTCCACATTCTCGTCCTCATCATCGGAGGCGGGCACTCCCTTGTAGGTATCACTGTATCGCCGCCTACGCTCCGGATCCGTGTAGGGATACGGCGGAGCGGGAAAGTCATCCCGCTCGATCTTGGGCTGCTCACCTGGCGGCGGCTTCTTGGCGGCCGGATAGTGAGACAGTTCAATCGGCTCCTCGTTGTTCATGCCAGGACTCTTGGGACGCGGCGTCTCCGAGCGGATGGCGTCCACCAGCACCTTCATGGCGCTGCGGGTCCGCGAGTGGGGACGCGACGGCGGGCGGCTTCCGGCCACGGATCCCGCATTGCTGGCGGTGGTCGCGTATGAGGAGGGCCGATGGAAGTGCGGCGACAGCGGCGTCTTGTCATACGGATCGATCGGCTTGCGCAGATAGTGCGGCGCATCCGTCAGATAGCTGTAGGTGTAGATGCGCGAGATGTCCTCGGCATTGGGTCGTCCGTACTCCCGGAGTATCAGACCCGGACTCACCGTTCGGTAGTGCTGCAAATTAAGTGGGATTAGTCCTGGGCTCTCATTTCAAAGTTTAAATACATGCAGTGCCGTGTGTTTTTCTTTTCGGTTTTAGTATTTTCAAAAACGATGGCAGAAAATGAGGGGAAATCATAAA-GTAAAATTATAAAACAAACCTTGCGGCTAGAGGAATAAAGTGAACCATTAAAGCTCGGAGTTCTGGAGCGGATGTACTGAAAACGAACGAAAAAATAAAAACGCAAGCTCAAAACAACTAAAATGCAAGTAACTGAAATTATAAAATCATAAGTGCTGTGTGTAGGTGCAAAAAGGGGGTGGTAAATTGA-GATGGGTGATATTTTCAGGGTGCCTATATAAATATAATATATAAGGTTCTAAAATAGTTCTAAAATATCACCCATTCTAGTATGAAATTTGATTTTAAATGCGTGTGCCTTTCGTGAATTTTGCAGCATTCAAATTAGTTGCAAGCTCAGCAGCCTCTTTAAACTCGGGATTGTTGTGTTGGAGTCTCGAGAATT--ATCTCAGTACCAGCGGTTTATCATCTGTAGATCCGACTACTTACCATCTCGCTAAGGGCACTGGAGCTCATCCGGTCGCATTCAGTGTCTGTGAAGTTGCCATTGGAGGCACCTCCGACCACCGACGAAGTGCCTCCGCCGCCGTTCAAAATTATGCCGGACTCGGAGGGACCCGGACCGCATCGCGGATGCCAGATGGCACTGCCCTGCAGGTACATCTCCTCGCCGTCGCCGAAGGGATCGCCGCACTTTGTGCAGCGGGCACAGGTCGGATGGAAGTGGTGGTTGTCGCCCGCCTGGAGCACCTTGCCGCTAATGAAGCGACTGCAGTAGGCACACTTCACCCCGAATCCCTTCTGGTAGCACTTCTCGCAGTAGGGCACCGCGTCTTTGCCCATGTACTCCCCATTGAGCACCGCCTGGCAGGCCTTGCACCGGAAACAAGAGACATGCCACTGCCGGTCCAACGCCACCAGTGCCTGGCCCTCCTTCAGCAGCTCCCCACAGCCGGCACAGTCATTGGGATCGTAGTCCTCCTTGAGGTGCGCCTTATGAGAGATCACACTGCCGTGCTGCTGGTGGGCAGTGGCTCTCGTCGGACTCTCCGCCGGAGGAGCTGGCGAGGAGACGCCTCCACCCGTCGCCTGGCGACTGGGCGACACTGGAGCACCCGTGACGCATTGCTCGCAAAGCACCTCCTTTCCGGTGTTGGTCACCTGTGAGGAGGAATA----TGTGATTAGTTACTTATCACTCGATCTGTGGAGGGTTTCAGCTCACCTTACTGCCCGACTTGAAGGGCTGCTTGCACTTGGAGCAGGTGAAGCACTTCTGGTGATAGGTCTTGCCCATGGTGCTGACCACCTCGCCCTCCACATACTGCTGGCAATTTGCGCACTTGGTGCCGTACAGCCGCTGATAGTCCGGTATGCAATAGTAGGCGTTGTCCTTTGTGAAGAATCCGCCGGTGGCCAGGGACTTCTTGCACTGGCAGCACTGGAAGCAGGCCTTGTGGAAGTGGTTGTCCGCCACGCGGAGCACCTCGCCGGAGCACTTCTTCGTGCATTTCGCACAGTAGATTTTTTGTTTACCTGTTTGC-GGGGAAAAGGGGACGAAAACGAAGGGAGAACTACGGTTAGTAGAGCCTGACATTAA----------------ATTCATTCAATCAGTACTATCGCCAGATTACGTATACGCAGTGTTGCGCTGATGTCATATGCATGTGATGCGATAATGCCCC-AACCTTGCCCCGTTTTACCGAGCTCAGTTCGAAGCTCCGTTCCCAATGTGCTAGGGTATATCGGTCTGGTCTTGTCTGTTT------------------GTGGATGTTTCGGAATGGATATATATATTAATATATACATCACAACTT-------ATCGTATATCGTATGTTGCGAGATTCGTTGTAT---GTGTGTGTGCGTTGTTTCCCCCACACTTGTGTGCCTATGTAAGCACTTGTATTGACAGTCACAACCAGGCCAACTCTTCTACACACCCCGACATGGCCGTAAGTCGTTT-----GTAGTC-------------TGACTCACGGGTCTGGCAAGCCATTAATCTTATCATTGATAAGGCCAAGGGCAGATATTTTCTTTATATAAAGACAGCACACACACAAACACTGCTCGTTAATGTACA----CACAAGTGTGGAACAGGTTAAATAGATG
>droSim1:chr3R:15817049-15824774:-
CCAGAAGCCCATGCAAACCAAGACGACGGTCTGGGCCAGCGACCACCAGAGCACTCGGGAGTTGGTGCTCTCGCTGGTGTGACGGAAACGCTCCTCGCGGTAACGCTGGTAGTTCTGCTCCTTGGTGATCTGCTCCACCTGGTCGAGTAGCTGGCGGATACGCAGCTGCAGCTCAGTCAGCTTTTCCTTCTGCGCCACATTGGCGTAGTCAATAGCGTGCTCTCCCACCTGGATGTCCAGGTGAACACGCAGCTGGGCACCACTGAACCACGCTGTGCTGTTCGAGAACATGCAGATGACGTGCTCGCCAGGAGTGTGCGAGGTGAACGAGATGCGGCCCTGTGAGCTGTACACGCGGGACAGCACAATCTTGTCGTCGCTGTCGCGTACCTCCACATGCATTCCGATTCCGGGCGACGAGGGCATGAATCCATTAGAGCGCGGATCATACAGCTCCACCTTGTAGTTAACTGCAGGAGGACAAGTTAGTCGATTGGTAAAACTTCCAAGTTGGCACTAGGCGCTGGCTCACCAATCACAGTTGTCTCGTCGGGAACCTCCTCGATGAAGCACTTGCGCTCCGTCTCCGATATGTGGAAGTACAAGCCGCAGGCGCTGTGCAGGACGCACAGAATCAGGGCCAGGCTGATGAATTGGTCGCGCATTTTCGGCTATTTGCAGTGACTTTTTCGAGTAATTGTTTAATAAAGTTAAGCTCGCCGACACGTCATGAGAAAAAGTGCCAGATCAAAGTCAGAGTGTTTGGCATGAGAGATGGCACCGTGATTGGGCTAGCTCACAGCAA-CTCACGAAAGTGATTGTTTAATACAAAAAATACAAACGATAAATTAAAATCTGTATTCGAACAGGTGTACATTTGAAAAATAAAAGTTTAAGCCTAATTTTTAAACATTCTAATATATTTTATCTAATAACTAAACATTTTGCGATAGTTATTCTCACGCTATCAGCCTGCAGTTCTCTTTGCCGATATCTTGCTCGAGTGGCAACACCGCAGCAACAGCTGTTTTGACATAAGAATTATTGGTATTTTGCATCGCTTTGGACACACTGATTGATCAGTGTTTTTATTTTTTTGTTTGGTTCTGCATATCTAATAATTTAATAACACATTAATGCAGCCATTTATTGTCATTCGCAACTACACGCAAGATGACGAGCTCAAGTGCCAGGAGCTGGTGCGGGACTACATCATGTCGTTCTCGAATAAGTCCTTTTTTGTCTATTGCTTCCGAGAGGTGAGACATCTTC--AGGTGGATCCCCCAAC-TCCATGAACTGATTTGGTTTCAACTGTTTTCAGATCACCCTGCAGTTCATAGTCATCACGTGGGCCATATTCTTCATATTTCTGGGAGTGCCCCTGCTTTTTTGTGCACTCACTGTCCCAGCTTGCATATTTTGCCTCTTTACCGGCACCTACTTTTCGTTTTACTCCAAGGCAGTGGAGTTGATGAGGGTAAGTGTTACAGCATCGCCAGAAAAGTATCCCAAACTAAGAGAGTTTACTTTCCAGACCAAACCATCGCAGTCGTTGGTGGCCGAGTGCTATGAACCCTTCATATTCCGCTGTTCACCCAAGGAGGCTAGCTACCAGATATTTACCGAGAACTGTCCATACGAGGAGGCATACACGAGGAAATTCCGACGCAGGATTGTAGCCGCCATTAGTGTGAAGAATCACCACGCCGTATACAATGCTGCATGGATATATCGCTTTGCCATCGATCCCCATTACCCGTGTCAGACAATCATGGAGCCCATGATAAAACTGGTGGTCAAGAACTGCATTAGCGGCGGGTACGCCTCACTGGAGTGCACTATCTCCGAGTGGCAGGAAAGTGAGCGCGACTTTTACGATGATTTTGGGTTCGTTACGCGGCAGATCTACCACCAAAAGATCATCGGCAGCAGTTTGG-ACTCTGGTAGACCCAGCTGACCTATGGGTTACGTACCGACGGACCTGCTCTGCACAAGGAAAACTAGTGCGTTACCAATGGTGCAATATAGATGATAGATAGATGGATTCTGTGGAATCTAGTTCAATATTTACGTATTTATTCTGTGAACTTTACATTCCAGTCACATATTGCGTCCCGAACTCAAATCACACCGAATTATGCCCTTGATGGCGTTTCTTTGTCGATTCGACAATGCTTAAAGCCAGTTTAGCCAATATATAGTAAGCTAATACTCCATAAACATTCCTGCACGTCGACAGACATTAGCCGTTGTCGGCTCGACAAAGAGTAAATTCCGTCTAGGCTTAGGAAGAAACTTTATAATCTCCACACTCGAAGTTTTAATAATTGTAAACACGTTGACACTGCTTTTGTCCTGTTTTATTATCTCTGGTTTATTCTTTGACATATTCTATTTAAATAAATAAATAAAATATTTAGTAATAAATAAAATTTGCGTAATGATTTAGCGTAAATTTGATGCCACACATCTAACGTTTCGCATTTTGCTGTGTGATTCTGCTGTAGGTACATTAATTTCTTATTCTTTGATGCATTTCTCGGTTCTGTAGCCCGGTTACATGGTTGAATTAAGGTGTAATTTGGAAAAA-GAGTCCAGTTTATGTTTGCGTTTAAATTGCCATAGCACTGCGTATAAAAAGCCTTCATGCCGGGGACATGCAATGTTTAACTAATTTCATATATCATCTGTCTGTATACACTTCGTTTTTTATTGGGATTTTCTGTTCCATTCATATAGTTGTTCTCAGTTACAATTTT-GCGTTAGCGCAACTAATTCTTAAAAAAATAAACAGGAGCGGCCGGCTAGTTGCTCCGCACTGTAAATGTAACTATGTTTTTAAATTTAGTTTAGTTGGTTTCACTTGCATCAACTATTTAAAGCGTGTTTCAAAACTGGCTGTGAAATTAGCATAGTTTCCCGTTTCGTTTTCATTTTATATATTGATTCTCAT-----CTC--------------------ATCTGCTGTTAAGGTAAATTGAATTCTTTTGGTTTCGTCGCAAACAGCCTCCTCCTCC---------------ACTTGGGTTGC-TATCCACGCATGCAGCGCCTTCCACTTGCCTCCTAGAAGAGCTTCACCCGCCGCTTCAGCTCGTTGCGTCGCCACTGGGGTAGCCGATAGAACTCCGACCTGGCGCACTGCAAGATGTGCTCGAACTCGATGTCCGACAGATGGCGCTGTGGTGATATGGTGATAGGGAGCGTAATTAGCGTTATGATAAGATAAGTTAAGATGGCTTCATAACTTACCTCTAGGTTACAGCGATCCACGTCCGAGGGCAGACGGTAGTTTGTGATTAGCAGTAGGTGATAGGGATAGATCTTGGCCGGCTCGTGCACCAGCATCGAATGGGACATGTTGGGCAGACTGCGCCGGATGAGTCCGGCCTGCGGATAGTGGTAGGAGAGTGCTCCTGAGTAAGTGCTCGAGGCGGGCAGGTCGCCGCCCATCAGAGCTCGCCTATCGCCCTCGGTGATTGAGTCCACAGATGCTGCCAGAGGAGAATCCTGTTATTTTTTTGCCGAGCCGGGTTTTCAAAATATATTTCACTCACCCTCCGATTTGCCGCAGCTCAAATCTGTGCTGTGGGTCTTGTCGCCAAGTCCTCCATAGGAGAAGTCCTGTTTTCGAAAAGGGCATGGGATTAGTTTTCTGATTCGATCAAATTGAGGGACACATGCAACAATAATAAACCAAAAACCAGTGCAAAGTT--ACAGGTGATACCAACGGGCATCCAAACACAAGACGGGGACTCAAAGGACTCTACGGCATAGCAACAACGAAAGCGGTCTTACAGTGGCACCATGCATCGTGGCCGCAGCGGATGTGGTGGAGCTGAATGTGTGGGAGCGTGGTGCTAGCCCGTATCCTGGCTTGGGCACATGGCGCAGCGCACTCACCACTGAGCAGATGTGGATGTAGATGTACATGTTGATGGTGTGATCAAGTGATGTTGAT--GTTCATGATGCAAATGTTCGAGTTTCAGTTGGTCAAGTGTGGATGGGTGTTAGTTTTTTGAGTCATTTGTTG----GTGTCAGGGCAACAATAGCAAACACATAGATGTTAGGAGTGGCGCAGGATGGGTGGATGGGTGG-ATGGGGGATTAAGACACGCAATGAAGCAGCAGACCAACCAGTTGAGACATATGCGAAACAGTTGTTAGTTCATCCAGGTGAGCAAACCAGTGGCGGCGGCATTGGAAAGTGAGAGAAACAAGAAACAAATACCGTCGTAACTATTTTGGGATTACATATAGGCGGATAGGTTCGAGTGGTAGTGGGTAAGCTAGAAGCTACATAACTCACAGCCCGGCACCAAGGATATAATCTGATCTGATCGGATCGGATCGGATCGGAT-----GTGATCTAAGCCGATCTGAGCAACAGGCAGCACTTACGGAGCTGAAGCCATTGCGTATATAGGGCAGAGTCGTCGTTTTGAATCCGTATCCGGGCTTGGGCGGCGATCGGTAGGAATGTATGGCTATAAACGTAAGTGGGCTAATATATAATATCGGTATCGAATCGCTGTTCGCCTGAAAATCGAAACTAGGTCTATGCTCTCTAGAGGATTACCATTGTAGCTGGGCGCGTTTCCCAGCGATTTGCCAAGCGAGCCCCGGTAGCTGGTGGAGCGATCGAACATCTCGTCCTCGTAGAAGGGCTTCTGGTGGTCCAGATTGCGCGAGGGCGAGGCTCCAATGGGCGATTCGTATCTGTATAATCAAGATGTCATAGGATTAG-----------------------------------------------------------------------------GATTTT--------------------AGCACGAACTAAAAGATACATTTTTCAATTTACTTATAACGATCAAT-----------------------------------------ATCTTACCTCAATTTGTAGACTGGCTCCTTGGAAGCGGAGGGCGTCCTGGATGCGTTGCGCGGATCCAAATTGTTCTGCTTCCACTTCCTGTACTTGGCGTGCTCCTTGAGGTCCTTGGCAATCGCCGATCCGATGCCCGAGTTCAGCTTTTCCAGCTGTTCGGCTTCACGTTGAAGGCGTCTGTATTTTTGGGAAGAGATTTAATAGGATC--GAAGCATG--ATGTACATGAGATTCCAATACTCACTGCTGTTCCTCGCCATTCTTGACCTTGCCATTCGGCTTGCCATTCTCCACATTCTCGTCCTCATCGTCGGAGGCGGGCACTCCCTTGTAGGTATCACTGTACCGCCGCCTACGCTCCGGATCCGTGTAGGGATAAGGCGGAGCGGGGAAGTCATCCCGCTCGATCTTGGGCTGCTCACCTGGCGGCGGCTTCTTGGCGGCCGGATAGTGAGACAGTTCAATCGGCTCCTCGTTGTTCATGCCAGGACTCTTGGGACGCGGCGTCTCCGAGCGGATGGCGTCCACCAGCACCTTCATGGCGCTGCGGGTCCGCGAGTGGGGACGTGACGGCGGACGGCTGCCGGCCACGGATCCCGCATTGCTGGCGGTGGTCGCGTATGAGGAGGGCCGGTGGAAGTGCGGCGACAGCGGCGTCTTGTCATACGGATCGATCGGCTTGCGCAGATAGTGCGGCGCATCCGTCAGATAGCTGTAGGTGTAGATGCGCGAGATGTCCTCGGCATTGGGTCGCCCGTACTCCCGGAGTATCAGACCAGGACTGACCGTTCGGTAGTGCTGTAAATTAAGTGGGATTAGTCCTGCGCTCTCATTTCAAGGCTCAAATACATGCAGTGCCGTGTGTTTTTCTTTTGGGTTTTAGTATTTTCAAAAACGATGGCAGAAAATGAGGGGAAATCATAAA-GTAAAATCATAAAACAAACCTTGCGGCTAGAGGAATAAAGTGAACCATTAAAGCTCGGAGTTCTGGAGCGGATGTACTGAAAACGAACGAAAAAATAAAAACGCAAGCTCAAAACAACTAAAATGCAAGTAACTGAAATTATAAAATCATAAGTGCTGTGTTTAGGTGCAAAA-GGGGGTGGTAAATTGA-GATGGGTGATATTT-CAGGATGCCTATATAAATATAGTATATAAGG--------AAGTTCCAAAATATCACCCATTCCAGTATGAAATTTGCTTTAAAATGCGTGTGCCTTTCGTGAATTTTGCAGCATTCAAATTAGTTGCAAGCTCAGC----------AACTCGAGATTG--------GAGTCTCGAGGATTATATCTCAGTAGCAGCGGCT-ATCATCTGGAGATCCGACTACCTACCATCTCGCTAAGGGCACTGGAGCTCATCCGGTCGCATTCGGTGTCTGTGAAGTTGCCATTGGAGGCACCTCCGACCACCGAGGTAGTGCCTCCGCCGCCGTTCAAGATTATGCCGGACTCGGAAGGACCCGGACCACATCGCGGATGCCAGATGGCACTGCCCTGCAGGTACATCTCCTCGCCGTCGCCGAAGGGATCGCCGCACTTTGTGCAGCGGGCACAGGTCGGATGGAAGTGGTGGTTGTCGCCCGCCTGGAGCACCTTGCCGCTGATGAAACGGCTGCAGTAGGCGCACTTCACCCCGAATCCCTTCTGATAGCACTTCTCGCAGTAGGGCACCGCGTCCTTGCCCATGTACTCCCCATTGAGCACCGCCTGGCAGGCCTTGCACCGGAAACAGGAGACGTGCCACTGCCGGTCCAACGCCACCAGTGCCTGGCCCTCCTTCAGCAGCTCCCCACAGCCGGCACAGTCATTGGGATCGTAGTCCTCCTTGAGGTGCGCCTTGTGGGAGATCACCCCGCCGTGCTGCTGGTGGGCAGTGGCCCTCGTTGGACTCTCCGCCGGAGGAGCTGGAGAGGAGACGCCTCCACTTGTCGCCTGGCGACTGGGCGACACTGGAGCACCCGTGACGCACTGCTCGCAAAGCACCTCCTTTCCGGTGTTGGTCACCTGTGTGGAGGCATA----TGTGATTAGTTACTTATCACTCGATCTGTGGAGCACTTCAGCTCACCTTACTGCCCGACTTGAAGGGCTGCTGGCACTTGGAGCAGGTGAAGCACTTCTGGTGATAGGTCTTGCCCATGGTGCTGACCACCTCGCCCTCCACGTACTGCTGGCAATTCGCGCACTTGGTGCCGTACAGCCGCTGGTAGTCCGGTATGCAGTAGTAGGCGTTGTCCTTTGTGAAGAATCCGCCGGTGGCCAGGGACTTCTTGCACTGGCAGCACTGGAAGCAGGCCTTGTGGAAGTGGTTGTCCGCCACGCGGAGCACCTCGCCGGAGCACTTTTTCGTGCATTTCGCACAGTAGATTTTTTGTTTACCTGTTCGC-GGGGAGAGGGG--CGAAAATGAAGGGAGATCTACGGTTAGCAGAGCCTGGCATTCA----------------ATTCATTCAATCAGTACTATCGCCAGATTACGTATACGCAGTGTTGCGCTGATGTCATATGCATGTGATGCGATAATACCCC-AACCTTGCCCCGTTTTACCGAGCTCAGTTCGAAGCTCCGTTCCCAATGTGCTAGGGTATATCGTTCTGGTCTTGTCTGCTT------------------GTGGATGTTTCGGAATGGATATATATATTAATATATACATCACTACTT-------ATCGTATATCGTATGTTGCGAGATTCGTTGTATTGTATGTGTGTGTGTTGTTTCCCCCACACTCGTGTGCCTATGTAAGCACTTGTATTGACAGTCTCAACCAGGCCAACTCTTCTACACACCCCGACCTGGCCGTAAGTCGTTC-----GTAGCCGTCGTCTCAGACGTGACTCATGCGCCTGGCAAGCCATTAATCTTATCATTGATAAGGCCAAGGGCAGATATTTTCCTTATACATAGACAACACA--------CACTGCTCGTTAATGTACATACACACAAGTGTGGAACAGGTTAAATAGAT-
>droSec1:super_0:16379223-16386935:-
CCAGAAGCCCATGCAAACCAAGACGATGGTCTGGGCCAGCGACCACCAGAGCACTCGGGAGTTGGTGCTCTCGCTTGTGTGGCGGAAACGCTCCTCGCGGTATCGCTGGTAGTTCTGCTCCTTGGTGATCTGCTCCACCTGGTCGAGTAGCTGGCGGATGCGCAGCTGCAGCTCAGTCAGCTTCTCCTTCTGCGCCACATTGGCGTAGTCGATAGCGTGCTCTCCCACCTGGATGTCCAGGTGAACACGCAGCTGGGCACCACTGAACCACGCGGTGCTGTTCGAGAACATGCAGATGACGTGCTCGCCAGGAGTGTGAGAGGTGAACGAGATGCGTCCCTGTGAGCTGTACACGCGGGACAGCACAATCTTGTCGTCGCTGTCGCGTACCTCTACATGCATTCCGATTCCGGGCGACGAGGGCATGAATCCATTAGAGCGCGGATCATACAGCTCCACCTTGTAGTTAACTGCAGGAGGACAAGTTAGTCGATTGGTAAAACTTCCAAGTTGGCACTAGGCGCTGGCTCACCAATCACAGTTGTCTCGTCGGGAACCTCCTCGATGAAGCACTTGCGCTCCGTTTCCGATATGTGGAAGTACAGGCCGCAGGCGCTGTGCAGGACGCACAGAATCAGGGCCAGGCTGATGAATTGGTCGCGCATTTTCGGCTTTTTGCAGTGACTTTTTCTAGTAATTGTTTAATAAAGTTAAGCTTGCCGACACGTCATAAGAAAAAGTGCCAGATCAAAGTCAGAGTGTTTGGCATGAGAGATGGCACCGTGATTGGGCTAGCTCACGGCAA-CTCACGAAAGCGATTCTTTAATACGAAAAATACAAACGTTAAATTAAAATCTGTATTCAAACAGGTGTACATTTAAAAAATAAAAGTTTAAGCCTAATTTTCAAACATTCTAATATATTATATCTAATAAATAAACATTTTGCGATAGTTATTCTCACGCTATCATCCTTGAGTTCTCTTTGCCGATATCTTGCTCGAGTGGCAACACCGCAGCAACAGCTGTTTTGCAATAAGAACTAATGGTATTTTGCATCGCTTTGGACACACT----GATCAGTGTTTTTATTTTTTTGTTTGGTTCTGCATATCTAATAATTTAATAACACATTAATGCAGCCATTTATTGTCATTCGCAACTACACGCAAGATGACGAGCTCAAGTGCCAGGAGCTGGTGCGGGACTACATCATGTCGTTCTCGAATAAGTCCTTTTTTGTCTATTGCTTCCGAGAGGTGAGACATCTTC--AGGTGGATCCCCCAACCTCCATGTACTGATTGGGTTTCAACTGTTTTCAGATCACTCTGCAGTTCATAGTCATCACGTGGGCCATATTCTTCATATTTCTAGGAGTGCCCCTGCTTTTTTGTGCACTCACTGTGCCCGCTTGCATATTTTGTCTCTTTACCGGCACCTACTTTTCGTTTTACTCCAAGGCAGTGGAGTTGATGAGAGTAAGTGTTAAAGCATCGCCAGCAAAGTATCCCAAACTAAGAACGTTTACTTTCCAGACCAAACCATCGCAGTCTTTGGTGGCCGAGTGCTATGAACCCTTCATTTTCCGCTGTTCACCCAAGGAAGCTAGCTACCAGATATTTACCGAGAACTGTCCCTACGAGGAGGCATACACGAGGAAATTCCGGCGCAGGATTGTGGCCGCCATTAGTGTAAAGAATCACCACGCCGTATACAATGCTGCATGGATCTATCGCTTTGCCATCGATCCCCATTACCCGTGTCAGACGATCATGGAGCCCATGATAAAACTGGTGGTCAAGAACAGCATTAGCGGCGGGTACGCCTCACTGGAGTGCACTATCTCCGAGTGGCAGGAAAGTGAGCGCGACTTTTACGATGATTTTGGGTTCGTTACGCGGCAGATCTACCACAAAAAGATCATCGGCAGCAGTTTGGCAGTGATGAAGACCCAGCTGACCTATGGGTTACGTACCGACGGAGCAGCTTTGCACAAGGAAAACTAGTGCGTTACCAATGGTGCAATATAGATTATAGATAGATGGATTCTGTGGAATCTAGTTCAATATTTACGTATTTATTCTGTGAACTTTACATTCCAGTCACATATTGCGTCCCAAACTCAAATCACACCGAATTAAGCCCTTGATGGCGTTTCTTTGTCGATTCGACAATGCTTAAAGTCAGTTTAGCCAATATATAGTAAGCTAATACTCCATAAACATTCCTGCATGTCGACAGACATTAGCCGTTGTCGGCTCGACAAAGAGTAAATTCCGTCTAGGATTAGGAAGAAACTTTATAATCTCCACACTCGAAGTTTTAATAATTGTAAACACGTTGACACTGCTTTTGTCCTGTTTTATTATCTCTGGTTTATTCTTTGACATATTCTATTTAAATAAATAAATAAAATATTTAGTAATAAATAAAATTTGCGTAATGATTTAGCGTAAATTTGATGCCACACATCTAACGTTTCGCATTTTGCTGTGTGACTCTGCTGTAGGTACATTAATTTCATATTCTTTGATGCATTTCTCGGTTCTGTAGCCCGGTTACATGGTTGAATTAAGGTGTAATTTGGAAAAA-GAGTCCAGTTTATGTTTGCGTTTAAATTGCCATAGCACTGCGTATAAAAAGCCTTCATGCCGGGGACATGCAATGTTTAACTAATTTCATATATCATTTGTCTGTATACACTTCGTTTTTTATTGGGATTTTCTGTTCCAATTATATAGTTTTTCTCAGTTACAATTTT-TCGTTAGCGCAACTAATTCTTAAAAAAATAAACAGGAGCGTCCGGCTAGTTGCTCCGCACTGTAAATGTAACTATGTTTTTAAATTTAGTTTAGTTGGTTTCACTTGCATCAACTATTTAAAGCGTGTTTCAAAACTGGCTGTGAAATTAGCATAGTTTCCCGTTTCGTTTTCATTTTATA-ATTGATTCTCAT-----CTC--------------------ATCTGCTGTTAAGGTAAATTGAATTCTTTTGGTTTCGTCGCAAACAGCCTCCTCCTCC---------------ACTTGGGTTGC-TATCCACGCATGCTGCGCCTTCCACTTGCCTCCTAGAAGAGCTTCACCCGCCGCTTCAGCTCGTTGCGTCGCCACTGGGGTAGCCGATAGAACTCCGACCTGGCGCACTGCAAGATGTGCTCGAACTCGATGTCCGACAGATGGCGCTGT--------GGTGATAGGGAGCATAATTAGCGTTCTGATAAGATAAGTTAAGATGGCTTCATAACTTACCTCTAGGTTACAGCGATCCACGTCCGAGGGCAGACGGTAGTTTGTGATTAGCAGTAGGTGATAGGGATAGATCTTGGCCGGCTCGTGCACCAGCATCGAATGGGACATGTTGGGCAGACTGCGCCGGATGAGTCCGGCCTGCGGATAGTGGTAGGAGAGTGCTCCTGAGTAAGTGCTCGAGGCGGGCAGGTCGCCGCCCATCAGAGCTCGCCTATCGCCCTCGGTGATCGAGTCCACAGATGCTGCCAGAGGAGAATCATGTTATTCTTTCGCCGAGCCGGGTTTTTAAAATATATTTTACTCACCCTCCGATTTGCCGCAGCTCAAATCTGTGCTGTGGGTCTTGTCGCCAAGTCCTCCATAGGAGAAGTCCTGTTTTCGAAAAGGGTATGGGATTAGTTTTCTGATTCGATCAATTTGAGGGACACATGCAGCAATAATAAACCAAAAACCAGTGCAAAGTT--ACAGGTGATACCAACGGGCATCCAAACACAAGACGGGGACTCAAAGGACTCTACGGCATAGCAACAACGAAAGCGGTCTTACAGTGGCACCATGCATCGTGGCCGCAGCGGATGTGGTGGAGCTGAATGTGTGAGAGCGTGGTGCTAGCCCGTATCCTGGCTTGGGCACATGGCGCAGCGCACTCACCACTGAGCAGATGTGGATGTAGATGTACATGTTGATGGTGTGATCAAGTGATGTTGAT--GTTCATGATGCAAATGTTCGAGTTTCAGTTGGTCAAGTGTGGATGGGTGTTAGTTTTTTGAGTTATTTGTTG----GTGTCAGGGCAACAATAGCAAACACATAGATGTTAGGAGTGGCGCAGGATGGGTGG---------ATTGGGGATTAAGACACGCAATGAAGCAGCAGACCAACCAGTTGAGACATATGCGAAACAGTTGTTAGTTCATCCAGGTGAGCAAACCAGTGGCGGCGGCATTGGAAAGTGAGAGAAACGAGAAACAAATACCGTCGTAACTATTTTGGGATTACATATAGGCGGATAGGTTCGAGTGGTAGTGGGTAAGCTAGAAGCTACATAACCGACAGCCCGGCACCAAGGATATAATCTGATCTGATCGGATCGGATCGGATCGGATCGGATGTGATCTAAGCCGATCTGAGCAACAGGCAGCACTTACGGAGCTGAAGCCATTGCGTATATAGGGCAGAGTCGTCGTTTTGAATCCGTATCCGGGCTTGGGCGGCGATCGGTAGGAATGTATGGCTATAAACGTAAGTGGGCTAATATATAATATCGGTATCGAATCGCTGTTCGCCTGAAAATCGAAACTAGGTCTATGCTCTCTAGAGGATTACCATTGTAGCTGGGCGCGTTTCCCAGCGATTTGCCAAGCGAGCCCCGGTAGCTGGTGGAGCGATCGAACATCTCGTCCTCGTAGAAGGGCTTCTGGTGGTCCAGATTGCGCGAGGGCGAGGCTCCAATGGGCGATTCGTATCTGTATAATCAAGATGTCATAGGATTAG-----------------------------------------------------------------------------GATTTT--------------------AGCACGAACTAAAAGATACATTTTTCAATTATCTTATAACGATCAAT-----------------------------------------ATCTTACCTCAATTTGTAGACTGGCTCCTTGGAAGCGGAGGGCGTCCTGGATGCGTTGCGCGGATCCAAATTGTTCTGCTTCCACTTCCTGTACTTGGCGTGCTCCTTGAGGTCCTTGGCAATCGCCGATCCGATGCCCGAATTCAGCTTTTCCAGCTGTTCGGCTTCGCGTTGAAGGCGTCTGTATTTTTGGGAAGAGATTTAATAGGATC--GGAGCAT-----GTACCTGAGATTCCAATACTCACTGCTGTTCCTCGCCATTCTTGACCTTGCCATTCGGCTTGCCATTCTCCACATTCTCGTCCTCATCGTCGGAGGCGGGCACTCCCTTGTAGGTATCACTGTACCGCCGCCTACGCTCCGGATCCGTGTAGGGATACGGCGGAGCGGGGAAGTCATCCCGCTCGATCTTGGGCTGCTCACCTGGCGGCGGCTTCTTGGCGGCCGGATAGTGAGACAGTTCAATCGGCTCCTCGTTGTTCATGCCAGGACTCTTGGGACGCGGCGTCTCCGAGCGGATGGCGTCCACCAGCACCTTCATGGCGCTGCGGGTCCGCGAGTGGGGACGCGACGGCGGACGGCTTCCGGCCACGGATCCCGCATTGCTGGCGGTGGTCGCGTATGAGGAGGGCCGGTGGAAGTGCGGAGACAGCGGCGTCTTGTCATACGGATCGATCGGCTTGCGCAGATAGTGCGGCGCATCCGTCAGATAGCTGTAGGTGTAGATGCGCGAGATGTCCTCGGCATTGGGTCGCCCGTACTCCCGGAGTATCAGACCCGGACTCACCGTTCGGTAGTGCTGCAAATTAAGTGGGATTAGTCCTGGGCTCTCATTTCAAGGCTTTAATACATGCAGTGCCGTGTGTTTTTCTTTTTGGTTTTAGTATTTTCAAAAACGATGGCAGAAAATGAGGGGAAATCATAAA-GTAAAATCATAAAACAAACCTTGCGGCTAGAGGAATAAAGTGAACCATTAAAGCTCGGAGTTCTGGAGCGGATGTACTGAAAACGAACAAAAAAATAAAAACGCAAGCTCAAAACAACTAAAATGCAAGTAACTGAAATTATAAAATCATAAGTGCTGTGTGTAAGTGCAAAA-GGGGTTGGTAAATTTA-GATGGGTGATATTT-CAGGATGCCTATATAGATATAGTATATAAGG--------GCGTTCCAAAATATCACCCATTCCAGTATGAAATTTGCTTTTAAATGCGTGTGCCATTCGTGAATTTTGCAGCATTCAAATTAGTTGGAAGCTCAGC----------AACTCGAGATTGTTGTGTTGGATTCTCGAGGATTGTATCTCAGTAGCAGCGGCT-ATCATCTGGAGATCCGACTACCTACCATCTCGCTAAGGGCACTGGAGCTCATCCGGTCGCATTCGGTGTCTGTGAAGTTGCCATTGGAGGCACCTCCGACCACCGAGGTAGTGCCTCCGCCGCCGTTCAAGATTATGCCGGACTCGGAAGGACCCGGACCGCATCGCGGATGCCAGATGGCACTGCCCTGCAGGTACATCTCCTCGCCGTCGCCGAAGGGATCGCCGCACTTTGTGCAGCGGGCACAGGTCGGATGGAAGTGGTGGTTGTCGCCCGCCTGGAGCACCTTGCCGCTGATGAAGCGGCTGCAGTAGGCACACTTCACCCCGAATCCCTTCTGGTAGCACTTCTCGCAGTAGGGCACCGCGTCCTTGCCCATGTACTCCCCATTGAGCACCGCCTGGCAGGCCTTGCACCGGAAACAGGAGACATGCCACTGCCGGTCCAACGCCACCAGTGCCTGGCCCTCCTTCAGAAGCTCCCCACAGCCGGCACAGTCATTGGGATCGTAGTCCTCCTTGAGGTGCGCCTTATGGGAGATCACACCTCCGTGCTGCTGGTGGGCAGTGGCCCTCGTTGGACTCTCCGCCGGAGGAGCTGGCGAGGAGACGCCTCCAGCCGTCGCCTGGCGACTGGGCGACACTGGAGCACCCGTGACGCACTGCTCGCAAAGCACCTCCTTTCCGGTGTTGGTCACCTGTGTGGAGGCATA----TCTGATTAGTTACTTATCCCTCGATCTGTGGAGCACTTCAGCTTACCTTACTGCCCGACTTGAAGGGCTGCTGGCACTTGGAGCAGGTGAAGCACTTCTGGTGATAGGTCTTGCCCATGGTGCTGACCACCTCGCCCTCCACGTACTGCTGGCAATTCGCGCACTTGGTGCCGTACAGCCGCTGGTAATCCGGTATGCAGTAGTAGGCGTTGTCCTTTGTGAAGAATCCGCCGGTGGCCAGGGACTTCTTGCACTGGCAGCACTGGAAGCAGGCCTTGTGGAAGTGGTTGTCCGCCACGCGGAGCACCTCGCCGGAGCACTTTTTCGTGCATTTCGCACAGTAGATTTTTTGTTTACCTGTTTGC-GGGGAGAGGGG--CGAAAATGAAGGGAGATCTACGGTTAGCAGAGCCTGGCATTCA----------------ATTCATTCAATCAGTACTATCGCCAGATTACGTATACGCAGTGTTGCGCTGATGTCATATGCATGTGATGCGATAATGCCCC-AACCTTGCCCCGTTTTACCGAGCTCAGTTCGAAGCTCCGTTTCCAATGTGCTAGGGTATACCGTTCTGGTCTTGTCTGTTT------------------GTGGATGTTTCGGAATGGATATATATATTAATATATACATCACTACTT-------ATCGTATATCGTATGTTGCGAGATTCGTTGTATTGTATGTGTGTTCGTTGTTTCCCCCACACTTGTGTGCCTATGTAAGCACTTGTATTGACAGTCTCAACCAGGCCAACTCTTCCACACACCCCGACCTGGCCGTAAGTCGTTC-----GTAGCCGTCGTCTCAGGCGTTACTCATGGGCCTGGCAAGCCATTAATCTTATCATTGATAAGGCCAAGGGCAGATATTTTCCTTATATATAGACAACACA--------CACTGCTCGTTAATGTACA----CACAAGTGTGGAACAGGTTAAATAGAT-
>droYak2:chr3R:9564213-9572053:+
CCAGAAGCCCATGCAAACCAAAACGACGGTCTGAGCCAGCGACCACCACAGCACTCGGGAGTTGGTGCTCTCGCTGGTGTGACGGAAACGCTCCTCGCGGTATCGCTGGTAGTTCTGCTCCTTGGTTATCTGCTCCACCTGGTCGAGTAGCTGGCGGATGCGCAGCTGCAGCTCAGTCAGCTTCTCTTTCTGCGCCACATTGGCGTAGTCGATAGCGTGCTCTCCCACCTGGATGTCCAGGTGAACGCGCAGCTGGGCACCACTGAACCACGCGGTGCTGTTCGAGTACATACAGATGACGTGCTCGCCGGGAGTGTGCGACGTGAACGAGATGCGTCCCTGTGAGCTGTACACGCGGGACAGCACAATCTTGTCGTCGCTGTCGCGTACCTCCACATGCATACCGATGCCGGGAGACGAGGGCATGAATCCATTAGAGCGCGGATCGTACAGCTCCACCTTGTAGTTCACTGCAGGAGGACAAGTTAGTCGATGGGTAAAACTTCCAAGTTGGCACTAGGCGCTGGCTCACCAATCACAGTTGTCTCGTCGGGAACCTCCTCGATGAAGCACTTGCGCTCCGTCTCCGATATGTGGAAATACAAGCCGCAGGCACTGTGCAGGACGCACAGCATCAGGGCCAGGCTGATGAATTGGTCGCGCATTTTCGGCTTTTTGCAGGGACTTTTTCGAGTAGTTGTTTAATAAAGTTAAGCTCGCCGACACGTCATGAGAAAAAGTGCCAGATCAAAGTCAGAGTGTTTGGCATAAGAGATGGCACCGTGATTGGGCTAGCTCACGGCAA-CTCACGAAAGGGATTCTTTTATAGGAATAGTACAAAAGATATATTAAAATCTTTATTCAAACAGGTGCGCAGTTAAAAAATATTAGTATTCCACTAAAAGCCACACATTGTGAACTATTATATTTTATAATTCAACCTTTTGCGATAGTTCTGCTCACGTTCTCAGCCTTAAGTCCTGTTTGCCGATATCTCATTCAAGTGGCAACTCCGCAGCAACAGCTGTTTCGCCTCAAGAATTAGTGGTATTTTGCATCGCTTTGGACACACTGATTGATCGGTGTTTTTATTTTTAT-TTTGGTTTGGCTTATCTAATAATTTAATAACACATTAATGCAGCCATTTATTGTCATTCGCAACTACACGCAAGATGACGAGCTCAAGTGCCAGGAGCTGGTGCGGGACTACATCATGTCGTTCTCGAACAAATCCTTTTTTGTCTATTGCTTCCGAGAGGTAAGATGTCTTAGGATGTGGATTCCCCAAC-TCCTGGAACTGATTGTGTACCACCTGTTTTCAGATCACCCTGCAGTTTATAGTCATCACCTGGGCCATATTCTTCATATTTCTGGGAGTGCCCCTCCTGTTCTGCGCACTCACTGTGCCCGCTTGCATATTTTGCCTCTTTACTGGCACCTACTTCTCCTTTTACTCCAAGGCAGTGGAGCTGATGAGGGTAAATGTGAAGGCATCCCTAGCAAAGGATCTCAAACTAAGAACGTTCACTTTCCAGACCAAACCATCGCAATCTTTGGTGGCCGAGTGCTACGAACCCTTCATTTTCCGCTGCTCACCAAAGGAAGCCAGCTACCAAATATTTACCGAGAACTGTCCATACGAGGAGGCATATACGAGGAAATTTCGCCGCAGGATTGTGGCTGCCATTAGTGTGAAGAACCACCACGCCGTGTACAATGCTGCATGGATCTATCGCTTTGCCATCGATCCCAATTACCCGTGCCAGACGATCATGGAGCCCATGATAAAAATGGTGGTCAAGAACTGTATTAGCGGCGGCTACGCCTCTCTGGAGTGCACCATCTCCGAATGGCAGGAAAGTGAGCGTGATTTTTATGACGATTTCGGTTTCGTTACGAGGCAGATCTACCACAAAAAGATCATCGGCAGCAGTTTGGCAGTGATGAAAACCCAGCTGACCTATGGGTTACGAACCGATGGA---GCTTTGCACAAGCAAAACTAGTGCGATACCAATGGTGCAATATAGAT---AGATAGATAGATTCCGCGGAATCTAGTTCAATATTTACGTATTTATTCTGTGAACTTTACATTCCAGTCACATATTGCGTCCCGAACTCAAATCACACCGAAATAAGCCCTTGATGGCTCTTCTCT---GATTCAACAAG---CAAAGTCAGTTTGCCTGATATTTAGTAAGCTTATACTCCATAAACATTCCTGTATGCAGAAAGACTTTAGCCGTTGTCGGCTCGACGAAGAGTATATTCCGTCTAGGACTAGGA---AACTTTATAATCTCCACACACGAAGTTTTAATAATTGTAAACACGTTGACACTGCTTTTGTCCTGTTTTATTATCTCTGGTTTATTCTTTGACATATTCTATTTAAATAAAT----AAAATATTTAGTAATAAATAAAATTTGCATAATGATTTAGCGTAAATTTGATGCCACACATCTAACGTTTCGCATTTTGCTGTGTGATTCTGCTGTAGGTACATTAATTTCATATTCTTTGATGCATTTCTCGG-------------TTACATGGTTGAATTAAAGTGTAATTTAGAAAAAAGAGTCCAGTTTATGTTTGCGTTTAAATTGCCTTTGCACTGCGTATAAAAAGCCTTCATGCCGG--ACATGCAATGTTTAACTAATTTCATATATC-------TGTATACACTTCGTTTTT-ATTGGGATCTTCTGTTCCTTTCATATAG---TTCTCAGTTACAATTTTTGCGTTAGCGCAACTAATTCTTAAAAAAATAAACAGGAGCGGCCGGCTAGTTGCTCCGCACTGTAAATGTAACTATGTATTTAAATTTAGTTTAGTTGGTTTCACTTGCATCAACTATTTAAAGCGTGTTTCAAAACTGGCTGTGAAATTAGCATAGTTTCCCGTTTCGTTTTCATTTTATA--TTGATTCTCATATCTCCTCCTCCCACATGTGTAATAGCCATCTGCTGTTAAGGTAAATTGAATTCTTTTGGTTTCGTCGCAAACAGCCTCCTCCTCCTCCTCAAACTCCTCCACTTGGGTTGCCTATCCTCGCCTGCTGCATCTTCCACTTGCCTCCTAGAAGAGCTTCACCCGCCGCTTCAGCTCGTTGCGTCGCCACTGGGGAAGTCGGTAGAACTCCGACCTGGCGCACTGCAAGATGTGCTCGAACTCGATGTCCGACAGATGGCGCTGT--------GGTGATGCAGTGT-TCATTAGCTTTCTAGT------TGTTAGGATGGCTTAGAAACTTACCTCTAGATTACAGCGATCTACGTCCGAGGGCAGACGGTAGTTTGTGATTAGCAGTAGGTGATAGGGATAGATCTTGGCCGGCTCGTGCACCAGCATCGAATGGGACATGTTGGGCAGACTGCGCCGGATGAGTCCGGCCTGCGGATAGTGGTAGGAGAGTGCTCCTGAGTAAGTGCTCGAGGCGGGCAGGTCGCCGCCCATCAGAGCTCGCCTATCGCCCTCGGTGATCGAGTCCACAGATGCTGCC---GGAGAATCATATTATCATATCAT-------ATTATCCAAGAAATATTTAACTCACCTTCCGATTTGCCGCAGCTCAGATCTGTGCTGTGGGTCTTGTCGCCCAGTCCTCCATAAGAGAAGTCCTATTGTCGAAAAGGGCA-GGGATTA-CTATGTGATTCAATCGTGTATGAGGAC--ATGCAATAGTAAGAAACCAAAAACCAGTGCAAAGTTTTACAGGTGATGCCAACGGGCATCCAAACACAAGACAGGGACTCAAAGGACTCTACGGCATAGCAACAACAAAAGCGGTCTTACAGTGGCACCATGCATCGTGGCCGCAGCGGATGTGGTGGAGCTGAATGTGTGGGAGCGAGGTGCTAGCCCGTATCCTGGCTTGGGCACATGGCGCAGCGCACTCACCACTG-GCAGATGTAGATGTGGATGTACATGTTGATGGTGT--TCAAGTGGTGTTGAT--GTTCATGATGCAAATGTACGAGTTTCAGTTGGTTAAGTGTGGATGGGTGTTAGTTTG--GGGGCATTTGTGGGTGGGTGTCAGGGCAACAATAGCATACACATAGATGTTTGGGGTAGCAGAGGGTGGGTGGGT---TTGGGT--GGTATTAGGACACACAATGAAGCAGCAGACCAACCAGTTGAGACATATGCGAAACAGTTGTTAGTTCATCCAGGTGAGCAACCCAGTGGCGGC---ATTGGAAAGTGAGAGAAA-GACAAACAAATACCGTCGTAACTATTTTGGGATTACATATAAGCGGATAGTTTCGAGTGGTAGTGGGTAAGCTATAAGCTACATAACCGACAGCCCGCCACCAAGGATCTAATCTGATCAGATCGGATCGGATC--------T-----------------GATCTGAGCAACAGGCAGCACTTACGGAGCTGTAGCCATTGCGTATATAGGGCAGAGTCGTCGTTTTGAATCCGTATCCGGGCTTGGGCGGCGATCGGTAGGAATGTATGGCTATAAACGTAAGTGGGCTA-TATATAATATCGGTATCGAATCGCTGTTCGCCTGAAAATCGAAACTAGGACTATGCTCTCTAGAGGATTACCATTGTAGCTGGGCGCGTTTCCCAGCGATTTGCCAAGCGAGCCCCGGTAGCTGGTGGAGCGATCGAACATCTCGTCCTCGTAGAAGGGCTTCTGGTGGTCCAGATTGCGCGAGGGCGAGGCTCCAATGGGCGATTCGTATCTGTAATATCAAGATGGCATAG-ATTAGTAT----AGAATCTAATATCATTGATAACCAACTATAACCTACAAGCAAGTAAAATCTATTGCAGTATATCTGAAATGGTCTTGCATATTGCT-----CATGCCATCTTAAGTGATTGCTAT-CTTATCGTTCTACATTTCAAAACAAATAATAAT---------------AGATTCCGTCAAGAACAAAATTCATACCTCAACTTGTAGAGTGGCTCCTTGGAAGCGGAGGGCGTCCTGGAGGCGTTGCGCGGATCCAGGTTGTTCTGCTTCCACTTCCTGTACTTGGCGTGCTCCTTGAGGTCCTTGGCGATCGCCGAGCCGATGCCCGAGTTGAGCTTTTCCAGCTGCTCGGCTTCGCGTTGAAGGCGTCTTTTGTGTTGGGAAGAGACTTAATAGGATC--GGAAGATG---CGCATCGGAGATACCAATACTCACTGCTGCTCCTCGCCATTCTTGACCTTGCCATTCTGCTTGCCATTCTCCACATTCTCGTCCTCATCATCGGAGGCGGGCACGCCCTTGTAGGTATCACTGTACCGCCGCCGGCGCTCCGGATCTGTGTAGGGATACGGCGGAGCGGGGAAGTCATCCCGCTCGATTTTGGGCTGCTCACCTGGCGGCGGCTTCTTGGCGGCCGGATAGTGCGACAGCTCAATGGGCTCCTCGTTGTTCATGCCCGGACTCTTGGGACGCGGCGTCTCCGAGCGGATGGCGTCTACGAGGACCTTCATGGCGCTGCGTGTCCGCGAGTGGGGACGCGACGGCGGACGGCTTCCGGCCACGGATCCCGCATTGCTGGCGGTGGTCGCGTATGAGGAGGGCCGGTGGAAGTGCGGCGACAGCGGCGTCTTGTCATACGGATCGATCGGCTTGCGCAGATAGTGCGGCGCATCCGTCAGATAGCTGTAGGTGTAGATGCGCGAGATGTCCTCGGCATTGGGTCGCCCGTACTCCCGGAGTATCAGACCCGGACTCACCGTTCGATAGTGCTGCAAGACAAGTCGGATTAGTTCTTGGGCCTCTCTTGAAATGAGATGTACATGCAGTGCCGTGTGTTTTACTTTTGGGTTTTAGTATTTTCAAAAATGGAGG--GCATATGAAATCATAAAGTAAATAAAAAATCATAAAACAAACCTTGCGGCTAGAGGAATAAAGTGAACCATTAAAACTCGGTGTTCTGGAGCGGATGTACTGAAAACGAACGGAAAAATAAAAACGCAAGCTCAAAACAACTAAAATGCAAGTAACTGAAACTATAAAATCATAAGTGCTGTGTGTGTGGGTGCA--GGGGGTGGTAAAATAAAGATGGGTGATATTT-CAGGGTCCCCAAATGAATATAA-ATATGGGG---------AGGTCCAAAATATCACCCATTCTAGAATGAAATTTGCTTTTGAGTGAGTGTGCCTTTCGTGAATTTTGCAGCATTCAAATTAGTTGCAAGCTCAGCAGCCTCTTTAAACTGGAGATTG---TGTTGGATACTCGAGGAGT--ATCTCAGTAGCATCGGTC-ATCTTGTGGTGACCCGACTACCTACCATCTCGCTAAGGGCACTGGAGCTCATCCGGTCGCATTCAGTGTCTGTGAAGTTGCCATTGGAGGCACCGCCGACCACCGAGGTAGTGCCTCCGCCGCCGTTCAAGATAATGCCGGACTCCGAGGGACCGGGACCGCATCGCGGATGCCAGATGGCGCTGCCCTGCAGGTACATCTCCTCGCCGTCGCCAAAGGGATCGCCGCACTTTGTGCAGCGGGCACAGGTCGGATGGAAGTGGTGGTTGTCGCCCGCCTGGAGCACCTTGCCGCTGATGAAGCGGCTGCAGTAGGCGCACTTCACCCCGAATCCCTTCTGGTAGCACTTCTCGCAGTACGGCACCGCGTCCTTGCCCATGTACTCGCCATTGAGCACCGCCTGGCAGGCCTTGCACCGGAAACAGGACACATGCCACTGCCGATCCAGCGCCACCAGGGCCTGGCCCTCCTTCAGCAGCTCGCCGCAGCCGGCACAGTCATTGGGATCGTAGTCCTCCTTCAGGTGCGCCTTGTGCGAGATCACCCCGCCGTGCTGCTGGTGGGCGGTGGCCCTCGTTGGACTCTCCGCCGGAGGAGCTGGCGAGGAGACGCCACCGCTCGTCGCCTGGCGACTGGGCGACACTGGAGCACCCGTGACGCACTGCTCGCAAAGCACCTCCTTTCCGGTGTTGGTCACCTGTGAGGACACATAGATGTGGGATTAGTATCTCATCACTTGATTTGTGGCG-GCTGGAACTCACCTTGCTGCCCGACTTGAAGGGCTGCTTGCACTTGGAGCAGGTGAAGCACTTCTGGTGATAGGTCTTGCCCATGGTGCTGACCACCTCGCCCTCCACATACTGCTGGCAATTCGCGCACTTGGTGCCGTACAGCCGCTGGTAGTCCGGTATGCAGTAGTAGGCGTTGTCCTTTGTGAAGAATCCGCCGGTGGCCAGCGACTTCTTGCACTGGCAGCACTGGAAGCAGGCCTTGTGGAAGTGGTTGTCCGCCACGCGGAGCACCTCGCCGGAGCACTTTTTCGTGCACTTCGCACAGTAGATTTTTTGTTTACCTGTTTTCCAAGGAGAGGGGGGAGAAAATGAAGGGAAATCTGCGGTTAGTAGAGCCTGACAGTCGCCTGTTCTTCCACACCATTCATTCAATCAGTGCTATCGCCGGATTACGTATACGCAGTGTTGCGCTGATGTCATATGCATGTGATGCGATAATGCCCCCAACCTTGCCCCGTTTTACCGAGCTCAGTTCGAAGCTCCGTTCCCAATGTGCGAGGGTACATCGGTCTGGTCTTGTCTGTTTCTGTTTCTGTTTCTGTTTGTGGATGTTTTTGCACGGATATATGTATTAATATATACATCTTTATATCTCGTATATTGTATATCGTATGTCGCGAGATTCGTTTCAT---GTGTGTTTCCCCTGTGTC----ACACTTGTGTGTCTAGGTAAGTACTTTTATTGACAGTCTCAACCAGGCCAACTGTTCTACACACCCCGACATGCCCGTAAGTCGTTCAGTTCGTAGGCGTCTTATGCGTCGTGACTCATGGG-CTGGCAAGCCATTAATCTTATCATTGATAAGGCCAAGGGCAGATATTTTCCTTATATAAAGACAGCACACACA----CAC-GCACAC-AACGTGAC----CATTAATG--------------------
