# Supplementary material for: Duplication and Gene Conversion in the Drosophila melanogaster Genome
Source: PLoS Genet. 2008 Dec 12;4(12):e1000305. doi: 10.1371/journal.pgen.1000305 (PMC2588116; doi:10.1371/journal.pgen.1000305)
Supplement: Dataset S1 — Alignment data. (0.20 MB ZIP) [file pgen.1000305.s004.zip › alignment/Post09.fas]

>dm3:chr2L:20442296-20451413:+
GCATTAGCTAAATTCAATCGCATCATAGACTCCACTTTGGAGCGACCACCAGTGGCCGTAGACTACTCCGGACTGCCCCAGCTGAGCAGTGCCACACTGCAGCAGCGCTTCAACCTGGCCTATCCGGAGTTGGTGAACCAACAGCAGCAG---------------CAGCAGCAGCAGTTGCAGCTGCAACAGCACCACCAGCAACATGATGCGACCAAGCAGATCAGCAGCCTCCAGGGGAACCCCCGATTGGATCGTGGAACGGACGCCGTTGCCAGCACTCCATTAACACTTCAAGCACCCAGAACTCCAGCAACGGCGACGGAGGAGCAACTTGATTCGGGGCATCCCCATGACGACGCAGACGTCGTCGACCACGATGATCATCCCCACCACGACGAGGATAATCAAACGAAACGAAATGATGTGCATTATTTGTTGAAACAGTTGAATAGTTTTAGTGATATAGAAGAAATAGAAATTGTTGATATGAAGCAAAGAGGTCAGCGGCCGCCGATGGCGTCCAGTTCGTTGGCCACCATGATGCCGCCGCCCTCGCCAGCACCGCCGGCATCGCCATCCACGCAGTCACATCGACTGGGTCCGCGGTTCGCCTCCTCCGGCGACAGTTCGCTGGTCCTGCCGCAGCACCAGTTCGACGACTATCTGTTCGAGTCCTGCCACTACCTGGAGACAAACTACTTTGCCGCCACATACCGCACTGCCATGGTCGAGAGCAGCTCGCACGAGTTCCGGCCCTCGACCAACAGCAGCTCGAACAGCTTCGAGCTGCACGAGATGGAGCCGCCCAGTGTCATCTGCAAGGCGGGCG-----------------------------------------------------------------------------------------TGCCGCCTCCACTGGTTTCCAGTCACCCTGGTCATCCTGGTCATCCTGATCATCCGCCGCCGCGGTACCAATTCGAGTACCAGGCGGAGACCCGGCTGACCACCAGTGGGGTGCAGACGGAGCTCACCGTCGAATCGCTGGCCAAGATGAGCAACTGCAGCGGGAGCAGCTCTTCCTCGTCGGCGACGAGGGCTCCTCCCTTCTTCCGGTGCTGCTACACGCCCATCGATCGCTGGCGGGAGAGGAGGCAGCAGCAGAAGAGCTCCTCCGCCTCCTCGTCCGCCGCACAGCCGCCCAAGAACGTCTGACACTGGGCGTGGCAGTCCACTTGGAGACCCAACATGTGCCTGGCTAACTTAGATCAGGGATGCAAGCCAAGGGGAATCGGGATGTTTTCGGAATTCACAATCATGGTTCGATTTAGTGGGTCATGTGAAAGTTCTCTACTTGAAAGTGAA------GAAGATATCAAAAGCTTGTGGGGATTGGAATTCATATCCACAAAACAGCTTTCCAAAATGATTTCAAGTTCCAAATACTTCCCTCAAAACTTTTGTATCTAAA--------------AAATAATTCTACATTTTCCGAACCACTAGCCTTACGAAATATGG----ATATGA-------TATAATCACGAGCGGCTTGCATCCCTGTTATATTTTGGTCGCTGTTCTCATTTGCGATATCAACAAGAGATTCCATTTCGATCGACAGTCGATACACGAGTCATGAATCAT---TCATCACGAATCCCTATCATTCGGTGAAAGTTCATAATGTACAATTTATATATGCTAAAACGTAAACCAGAAATGTTAGTAAACAATTTTTATACACACATCACAGCCACACACAGACAGTCGCACATTTTTGCAATACACCAAAGTAAATGATTTGGAAGTTTGTATAATTACCTAAGAGTTGTTACATGCTCAGCAGAAAACCAGGATAGCCAC-AACTAATGATTCCCATTAAACTTCACTGGCTTTCC-CTCCCAGCAATCCAGCATCCCAGCATTTCCCCCCTGAGCTAGCCAGGTTTTCCGCTGGGCATCTACCTGAGCTGAACCCAACTTAGGCCTAATGTTGTATTCGAAAT--------------ACGAAGATATTGTTAAAAATGATTGATGGCAAGAGGG---GGCGATAGGGGAGGCGAGAGCTTGTATAGTAAGTTGATAATTAAATAGCATTATGGAGAATTGTAGAATCACGTTGAAGGTGGCCAGATCAGCAGGACGAGGGCACTTTTGTTTTAAGCCTATAGTCTACA----GACTGTAGATTCTAAACTCTAGATTCCGATT-CTCTCGGCTAACCAAGTCCAAGG--CAAC----------TTGGGC--AGATATCAGCGAGCGCCTGGGGAAA----CCGAAGGGGAAACGGACACAAAGCAATTGTTACATCAATTAGACACTATATTCTGTTGACCTATCGTTTAACTCGATTATTGTTTCGGAAGATACGCATTTAAGGAATTGTTGTT---AGAGCACAAGAGATACAGATACAGATAC------AGATAC------TGGCTATGCGAGCAAACCGAATAGGA----CACAATTCAAC-----TCTAAGCCAACCAAGAGCAATATTAGTTCTAAAATCAGTTCGGATTCGTCAATTCTGTTGATAGCATATGCAAGTAACTAGCATAACTAACATACATCAAATATATCACTACCTTGAATAAGCCTTGAGATCACGCTTCGGTTTTTCGCAAAATAAATATACATATATGAACAATGTATGCGCATTGGAACACCTCTACTGAGTACTGGAGTTTATTTCACCAAAAATTTCCGCTGCTGCTCAATCGATCAAAGGAACTGAGACTCACTCTGGTTTCAGGATCTTCGGCTGAGTTCTTCCAACTGCGAT---------CTGAGAAAGTAGCAAAATCAGAAATCCGAGGGGAAACAAACATCACGACAACTGAAATGAAAACCAAACAAATGCCTTTAACCTGCCCACTCCTCTTACACTGAAAACAAAAAACAAACAAACAAAAAACACAATACGAAAGTAGCCCAAGAATGGTGGTAACCAATGTTGGTCGATAATGCGCTGAGCGAAACGCAAATCACTGTAAATCACGAGCGAAGCGAACTAATTTATTTAAAATATACATATATATATATATATCAACACGTTGATTATGTTAATCATTACGAACGACATAACAAATAAGTTGTTATCAAGCAAGGAAGTGGG-ATAAATGGGGCAGAAAATAACGTTAGAGTAACTACC-TATTGTTGTATTGTTTGTTTTATTCGAAGCGCACGAAATGTAATAAACATTTAAGTAATCGCTAGAAAAAAAAAAAAACAAGAAAAAAGAAATGGAAATGGAAAAGGAAAAGGGGAGGGGTGGGGAAATGGAAAGGAGAGGAGAGTAATAAACCCTTAGCTAAAGTGAAATTTTTGTAAACTTTTTGATATGTGATGATGATTTGGATAAATTAGAGCCACAGAGCAAAGAATTATTACCTTAACCTAGTCGTAGATATTTAATCTAATTCAAATGAGTAGCGCAAATGCCAGCGGGCAAAC-CCGAAGGGAACTAGCTGAATTCTAGGCAGGATTAGCATTTGGCCAGTTGTTATGCAATAATCGTAGTCTCGGCCAGCCGAAGCACCAATCCAGGGCTCCTTCCGGCATCGGGATCATCCAGATAAGATCTACCCATCTACCTACGTATCAATCTATGTGGATCCCATCCGATACGATGCAGA---------------GGAGGGAACTGTTATTAGCAATACTGAAT----ATCCGTGGCAATTCAATTGTGTAATTGTATTAGACGAGGCATTGATAAATC---GTAG-GAGCGTTTAA-------CTAGTTAAACGAACCGAAG---CGCAAATGAGATAGGAACTCAAAGCGATCCGATCAGAAATGAAATGAAATTACTAAGTGTAACTAAGCGAGTAAGTAGAAAATATTCAATTGTAAATAGGACT-CATTTCCAGTCGTCTCTTGGTTTGTCGATTGACTTCGATTTCGATAGAAAATTATGCGTTAGCCATGATGGGGAAGATGATGTGCGGATATACATATGCGGAGTACATATGTAGGTATGGATGATATACATATGTATGTATGTATGTATTACCGGACACGAGTAATCACACACGAAAAAGCTTTAATTAATTTAATTACCGGAAAGGAAACCAAGTGAACGTACTTGTTGCAGCAACAACAAGCTATGTATTTACAATACTCATTTTTGATATCATTCCCATTGGTAACGTACGGATTCCATTGTAGATACCTATTGAGCAGCCAGTAATTAATTAACTAGTCCGCTAAGTCGTCAATGTCGCCTAAT-----------ATATTGCATCAGAAAATACAATAACAGAGCATTTTAGCTGTAAACCAATCCAGAGAGACAACTAAAAAAAACCAAAAAAAAAAAAAAACAAACAAACAAACAGACCTGGAACACCCGAAATCCACTTAAGACAAGTAGACACACACACACACACACACACACATATACATTCGACACACTAAGCTTTTATAAACTATTTAACAAGAATATATATATATATATATACTATGGAAAATAATAATCCTGCCAAGTAACATTCGAATACCTGCTTGAAGAAGATACACCCGCTTTTGCTAAGAAACCAAAAATTAAAAAAAAGAAACAAAACGAAAAAAAAGTTAAGAAATAAAACCAAGATTTAA-TAACGAGGACGAGATGTGCAATGAAACCAAAAATAGAGACAGATCTAGAAGAGATACTATGGCTAAATACGATTTTTATACTTTCGATAAAATGATTTTTTATACTAAACGTAAAAGCTCTTTGGAACA-------CGGACGTGGCGATTTC----AGAATCACTTTGATTTGGGTCAGGAGATAAAGGTCATATTATAGTTATTATACAAAGATATAGTATCCGTACATTATACATATGTGTAAAACCCTAACTGCAACTATGGAACGACAGCACAAATTTTGTTGAACG-CGGGGTGGAGAGCG--CC--CCGAAAAAGCTGACAAGTGGAAAACAAAAATCAAATACTGACTAAAGCAGAAAAA-TCGTTTTTAAGTCCAATTCTCAACACACACACACACACACAC----------------------ACCCATACACACTCACG--CAGCAACATGAAATCAAATATATACTAAATATATAAACATTTATGTATATATTTAGCAGACGAGTAAATAAACCACACCCGCGCACAAATCGCTCACATAAACGAATTACGAATTA----------ACTATGCTTTGTAAGCCCAAATAGGGTCAAAACCCAAATTCACGACCCGCAGCCAGCGAGGATCTCTAGCGGAAATGTCCACAATCTTAGCCAGCGACAGCGATTTTTGTATGAGCAAAGAACTAAAATTTGTAAATATACATATATGTATTTCTTGATTTTATCGAAAGGCAAAAGCGACACACTGAGATCATTCGAGTCCTTATAGTTTTTAGTTTTATCCTAATTGCAACCGAAACTCTTTTCTATCTATATCTAGCCAGATATCGGAGTACATAAGCGAGAGCATACTTTAAATGGAAAATTATAGCAAGAG----TAATGAACAATGTCAACTACAATAAATTAGCAAAATGAAGGCGGGCGGGCGGAAGTGAAGGAAAGGGAATGAAATTAAATATTAGTGCAATAATTAACAAATTATTCGGTAAAATTAAAATGGAATACATCTAAGTAAACGCTTTGTAAAATACATATAAACAATTTATTAAATGGAAA------------ACGGAAAATGGAAAACAATAAAAGCGAATAAAACCCAAGAG----GAAAATGAAACACTATTGAGTAATTAATAAAAGCATTGACATTGACATTGACACACGTGATTCGATATCTCATCTTATAAGCATAAATCAATAAGATAACAATAAAGAGAAATTAAAGAAAATGCAAAACGAACGTCTTGTTCTTTACGCTTGCGCTACTTAACGAGTTACATTTATTTAACAATAAAATTGGCATTGTCATTAGCTTTAGATTT---------------------TGAGCATCACGAAGCTCTTCGCATACTTAAGTGCTACAATTGACATTACGGCTGCTGCATGACAGTGCGGATATATTTGAGGACGTCCGGATTGGACAGGATGTGCAAGTGGTCCACGTTCTGGAGAGCGAGCGTGTTTATAGGCGCTTTAGAATAGCCCGCCCAATATTTGCAGGCTCGCAGAGAACGCTGGTTAACGGTGCCGTCGCCGAGACCCATTATCAACTTGGGCGTTTCCCCACTAATGTCCGATTTCTTGTACTGCAGTCTATTGTGTGAGCAAAAAGGTAAATTAGTTAGATTCCTTTCCGCTACAACTGTGGCTCAACTCACCTCTCGACCGTGTCGATGCCTTCGCCATAGAGACAGTGCAGTTCCACATTCGGTGGATCGAAGTTTCGGTTGTACCGAATCGTGTCCTTGCGCATTTCCCAGCCCGTCATGTAGTCGAGGTCTTTGAAGAACTCTTCCAGCTGTGCCATCGTATAGTTTCTGCTTGGAGTCATGGCGAGCACCTCGGTTGGCTTCCAAAACAGTGGCGAGGGCAGCAACCAGGCCGTGGATGGGTGTGTTATCTGTTCCGCCTTGAGGATCTTGGCACTCAGGGCGAACGAGTCGAGATCATCGCCCATGGCAAACACTTTCACAGCCTTAAAACTTCCCGCCCAAACTCCCGCCAGGCTGATCATGCGCTTCACGTATTTCGCCTTCCATTGGAGGGTTTGCTCCTGCAAGAAAACCAGGGTCATGAGACTGCCCATGCTGTGCGAGATGAAGGTCACAGCCGACTGATTGTTGGCCTCATAGGAGTCCTCCACCAGCTGCTTGAGATCGATGAAGAACTGTTGGTTCTCATCTGTAATGGGAGGAGAAGGAGTAAGATGTGAAAGTAGTTCGTCAGCCATTCGGGTAAGCTAAGCTCACTTGGCGCTTTGCGGAAGTCATAGGGTGCTCCATGAATATTTTGTTTGCGAATATATCCAAGTTTCACCAGCTCATTGGCTATATCCTTGAAGTAGGCTCCGGCGCTGTTCTTGGTGGGATCGATCCACTCGACCACCTCGGGATTGCCCCAGCCGGGTATCCTCGTCTCCACACCAGGAGTGTTGTGGGTGGTCCTCGTGACCTTGTCGTAGTACAGCTTGACATTGTCTATCCAACAGTAGACAATGGGGATGACCAACTGCTCCAGATCCAGCCACAGGTTGTACCAATCGTGGGTCTTTTGGCAAATTAAATAGGGAGAGTTGGGCTTATTTAGCCGAGCATCCATTTGGGAGCCTCCGTCACCGGGTACTGCAATACAATAGCGAT---ACTGTGA--AGCTGGATGACCTTAAAAATTAATCGTGTCCATTGTACTTACCGAATATCACTGGCGACAGCTTGGGTTCAGGGGGGGCAGAAGGATTATCATTT--CTTCCATGCCATTTGCTAAATGGCCAAAAGCACTCGCCCAGGGCCAAGAAGGTGGTCAGCAGGAGCAGCGAAAGCACTCCCGATTTGAGCCTCATTGTGCGTTGCGTTGTAAACAAAGCAGGAGTGGCGACTGACTACTT---GGAGTATATA----GCTCGCAGGTTATCGGATCGCGCTACTCAATTGACGCCAGATAAAGGCCTCCTGCGCATAAACAAGTGAATCAGCCTGCCGAGCTTTCTTTTGTGGTAATTGTAATGCATTTATATGGAGCCCTTGTGGTCTGCGCACTTTCCGTCAGCTGAGATTTGACCTTTAAACTATGTGTG-----------TGTGCGTATGTGTGTATGCGGAACTTCGGCGGTCGCACTTCCC--TGCGCAAAACGACGTCAAGAGTGGCTGTTATTGTTTTAACAAAAGCGTTGGCTTTGCAATTTTGTTGTTTTCTGCCTAATCTGTA---TTGTTGTTGTTGCGCAGTTTGTTATGGTCAGCGTTTATTTCTCCCCTCTTAGTAAACCATCCCTCTAGGTGTGACCAGGTGTCTGCACACACTCTGTTATCTTTGTGAACCAGTCACGGTTTTCATAATGTTATTCATATTATAAAAAATAATT-------TACGGAAGTAC----ATATTCGCACAACTATAGAAGT---------------AATCTAATCTTTTGCCTGTAAAAACCACTCCATATTTGTAATTCAAGCAGAGCT-CATT-ACTAACCTACTAGCTATCTATCTAGTGACTGGTCACCTAAGGAGCACCCCCACGCACTTATCGATACACA----------CGAATATCAATGTCCGATAGTTTAGTTAGCACACCACTAGGCGAAGCGCGCCGGCAAATAAAATTGTTTTCATAGCCTTTCCAAACAAATCCGGAACAATGGCGATGCAGAAGTTCTTCAGCGTGCTGCTGCCGGATGTGAAGCGGGAGCTGCGCCGCGGGATCATCGAGTGCTCCAAGCGGGGCCTCCTGCACAGCACCAAGTGGCTGGCGGAAATGCATCACGGACTGGCCGATGTGCACATAGACAATGAGGCGCCTGATGAGGATCGCACATTCAGCGAGTGTCAGCTGGAGGGGATTGCGCCGGAGGAGTACAGCGACTACTTCCTGGCCAAGAGCTACTACGACGTGAGGGAGTACGACAGGGCGGCGCATGCGGTCAGGAACTGCGAGTCCAGTGTTCCGCGCTTCCTGCACTTCTATTCCAGCTACATGGCCAGGGAAAAGCGGCGACTGGACTCGACCACGGACCAGGCGAATCTGCACGAACCGAATCAGATGCGCGATCTCGCCGACCTGCTGGCTACGTTGCGCATGGAATACGGCAAAAGTCGGCTCGATGGCTACGGAATATACTTATACGGAGTAGTCCTGAAAGCACTGAATCTCAACCAGGCCGCCGAGCAAATGCTGGTCCAGGCCATCAGACTGGTACCCATGCTGTGGAGCGCCTATCTGGAGCTCTCGCCCCTCATCATGGAGAAGAAGAAACTGCTGAGCCTGCAGCTGGGTGGTCACTGGATGCGGCACTTCTTCATGGCGCACACTTACCTGGAGCTGTACCTCAACGACGACGGCCTGAAGATCTACGAGGACCTGCAGGCATCGGGTTTCAGCAAGAGCATCTACTTGATTGCCCAGATGGCTCTGGTCTATCACAATAAGCGGGATGTGGACAAGGCGATTGAGCTGTACCAGGCGCTTCTCGAGAGCGCTTCTCCCTACCGCCTGGACAATGTGGACACCTATTCCAATCTGCTGTTCGTCAAGGAGATGAAAACCGAAATGGCACAGTTGGCCCACAAGGCTGTCAGCATCAACAAGTACCGCCCGGAGACGTGTTGTGTAATAGGTTAGGCTCTGCTTTGCTTTA------ATGTTATAGCTCATCATAATAC--ACGCTTTTCCATCAGGCAACTACTACAGTATCCGCTGTGATCACCAGGTGGCCATTTCCTACTTTCAACGCGCCCTGAAACTGAATCCCAAGTA
>dm3:chr2L:20451414-20460527:+
GCATTAGCTAAATTCAATCGCATCATAGACTCCACTTTGGAGCGACCACCAGTGGCCGTAGACTACTCCGGACTGCCCCAGCTGAGCAGTGCCACACTGCAGCAGCGCTTCAACCTGGCCTATCCGGAGTTGGTGAACCAACAGCAGCAG---------------CAGCAGCAGCAGTTGCAGCTGCAACAGCACCACCAGCAACATGATGCGACCAAGCAGATCAGCAGCCTCCAGGGGAACCCCCGATTGGATCGTGGAACGGACGCCGTTGCCAGCACTCCATTAACACTTCAAGCACCCAGAACTCCAGCAACGGCGACGGAGGAGCAACTTGATTCGGGGCATCCCCATGACGACGCAGACGTCGTCGACCACGATGATCATCCCCACCACGACGAGGATAATCAAACGAAACGAAATGATGTGCATTATTTGTTGAAACAGTTGAATAGTTTTAGTGATATAGAAGAAATAGAAATTGTTGATATGAAGCAAAGAGGTCAGCGGCCGCCGATGGCGTCCAGTTCGTTGGCCACCATGATGCCGCCGCCCTCGCCAGCACCGCCGGCATCGCCATCCACGCAGTCACATCGACTGGGTCCGCGGTTCGCCTCCTCCGGCGACAGTTCGCTGGTCCTGCCGCAGCACCAGTTCGACGACTATCTGTTCGAGTCCTGCCACTACCTGGAGACAAACTACTTTGCCGCCACATACCGCACTGCCATGGTCGAGAGCAGCTCGCACGAGTTCCGGCCCTCGACCAACAGCAGCTCGAACAGCTTCGAGCTGCACGAGATGGAGCCGCCCAGTGTCATCTGCAAGGCGGGCG-----------------------------------------------------------------------------------------TGCCGCCTCCACTGGTTTCCAGTCACCCTGGTCATCCTGGTCATCCTGATCATCCGCCGCCGCGGTACCAATTCGAGTACCAGGCGGAGACCCGGCTGACCACCAGTGGGGTGCAGACGGAGCTCACCGTCGAATCGCTGGCCAAGATGAGCAACTGCAGCGGGAGCAGCTCTTCCTCGTCGGCGACGAGGGCTCCTCCCTTCTTCCGGTGCTGCTACACGCCCATCGATCGCTGGCGGGAGAGGAGGCAGCAGCAGAAGAGCTCCTCCGCCTCCTCGTCCGCCGCACAGCCGCCCAAGAACGTCTGACACTGGGCGTGGCAGTCCACTTGGAGACCCAACATGTGCCTGGCTAACTTAGATCAGGGATGCAAGCCAAGGGGAATCGGGATGTTTTCGGAATTCACAATCATGGTTCGATTTAGTGGGTCATGTGAAAGTTCTCTACTTGAAAGTGAA------GAAGATATCAAAAGCTTGTGGGGATTGGAATTCATATCCACAAAACAGCTTTCCAAAATGATTTCAAGTTCCAAATACTTCCCTCAAAACTTTTGTATCTAAA--------------AAATAATTCTACATTTTCCGAACCACTAGCCTTACGAAATATGG----ATATGA-------TATAATCACGAGCGGCTTGCATCCCTGTTATATTTTGGTCGCTGTTCTCATTTGCGATATCAACAAGAGATTCCATTTCGATCGACAGTCGATACACGAGTCATGAATCAT---TCATCACGAATCCCTATCATTCGGTGAAAGTTCATAATGTACAATTTATATATGCTAAAACGTAAACCAGAAATGTTAGTAAACAATTTTTATACACACATCACAGCCACACACAGACAGTCGCACATTTTTGCAATACACCAAAGTAAATGATTTGGAAGTTTGTATAATTACCTAAGAGTTGTTACATGCTCAGCAGAAAACCAGGATAGCCAC-AACTACTGATTCCCATTAAACTTCACTGGCTTTCC-CTCCCAGCAATCCAGCATCCCAGCATTTCCCCCCTGAGCTAGCCAGGTTTTCCGCTGGGCATCTACCTGAGCTGAACCCAACTTAGGCCTAATGTTGTATTCGAAAT--------------ACGAAGATATTGTTAAAAATGATTGATGGCAAGAGGG---GGCGATAGGGGAGGCGAGAGCTTGTATAGTAAGTTGATAATTAAATAGCATTATGGAGAATTGTAGAATCACGTTGAAGGTGGCCAGATCAGCAGGACGAGGGCACTTTTGTTTTAAGCCTATAGTCTACA----GACTGTAGATTCTAAACTCTAGATTCCGATT-CTCTCGGCTAACCAAGTCCAAGG--CAAC----------TTGGGC--AGATATCAGCGAGCGCCTGGGGAAA----CCGAAGGGGAAACGGACACAAAGCAATTGTTACATCAATTAGACACTATATTCTGTTGACCTATCGTTTAACTCGATTATTGTTTCGGAAGATACGCATTTAAGGAATTGTTGTT---AGAGCACAAGAGATACAGATACAGATAC------AGATACAGATACTGGCTATGCGAGCAAACCGAATAGGA----CACAATTCAAC-----TCTAAGCCAACCAAGAGCAATATTAGTTCTAAAATCAGTTCGGATTCGTCAATTCTGTTGATAGCATATGCAAGTAACTAGCATAACTAACATACATCAAATATATCACTACCTTGAATAAGCCTTGAGATCACGCTTCGGTTTTTCGCAAAATAAATATACATATATGAACAATGTATGCGCATTGGAACACCTCTACTGAGTACTGGAGTTTATTTCACCAAAAATTTCCGCTGCTGCTCAATCGATCAAAGGAACTGAGACTCACTCTGGTTTCAGGATCTTCGGCTGAGTTCTTCCAACTGCGAT---------CTGAGAAAGTAGCAAAATCAGAAATCCGAGGGGAAACAAACATCACGACAACTGAAATGAAAACCAAACAAATGCCTTTAACCTGCCCACTCCTCTTACACTGAAAACAAAAAACAAACAAACAAAAAACACAATACGAAAGTAGCCCAAGAATGGTGGTAACCAATGTTGGTCGATAATGCGCTGAGCGAAACGCAAATCCCTGTAAATCACGAGCGAAGCGAACTAATTTATTTAAAATATACATATATATATATATATCAACACGTTGATTATGTTAATCATTACGAACGACATAACAAATAAGTTGTTATCAAGCAAGGAAGTGGG-ATAAATGGGGCAGAAAATAACGTTAGAGTAACTACC-TATTGTTGTATGGTTTGTTTTATTCGAAGCGCACGAAATGTAATAAACATTTAAGTAATCGCTAGAAAAAAAAAAA--CAAGAAAAAAGAAATGGAAATGGAAAAGGAAAAGGGGAGGGGTGGGGAAATGGAAAGGAGAGGAGAGTAATAAACCCTTAGCTAAAGTGAAATTTTTGTAAACTTTTTGATATGTGATGATGATTTGGATAAATTAGAGCCACAGAGCAAAGAATTATTACCTTAACCTAGTCGTAGATATTTAATCTAATTCAAATGAGTAGCGCAAATGCCAGCGGGCAAAC-CCGAAGGGAACTAGCTGAATTCTAGGCAGGATTAGCATTTGGCCAGTTGTTATGCAATAATCGTAGTCTCGGCCAGCCGAAGCACCAATCCAGGGCTCCTTCCGGCATCGGGATCATCCAGATAAGATCTACCCATCTACCTACGTATCAATCTATGTGGATCCCATCCGATACGATGCAGA---------------GGAGGGAACTGTTATTAGCAATACTGAAT----ATCCGTGGCAATTCAATTGTGTAATTGTATTAGACGAGGCATTGATAAATC---GTAG-GAGCGTTTAA-------CTAGTTAAACGAACCGAAG---CGCAAATGAGATAGGAACTCAAAGCGATCCGATCAGAAATGAAATGAAATTACTAAGTGTAACTAAGCGAGTAAGTAGAAAATATTCAATTGTAAATAGGACT-CATTTCCAGTCGTCTCTTGGTTTGTCGATTGACTTCGATTTCGATAGAAAATTATGCGTTAGCCATGATGGGGAAGATGATGTGCGGATATACATATGCGGAGTACATATGTAGGTATGGATGATATACATATGTATGTATGTATGTATTACCGGACACGAGTAATCACACACGAAAAAGCTTTAATTAATTTAATTACCGGAAAGGAAACCAAGTGAACGTACTTGTTGCAGCAACAACAAGCTATGTATTTACAATACTCATTTTTGATATCATTCCCATTGGTAACGTACGGATTCCATTGTAGATACCTATTGAGCAGCCAGTAATTAATTAACTAGTCCGCTAAGTCGTCAATGTCGCCTAAT-----------ATATTGCATCAGAAAATACAATAACAGAGCATTTTAGCTGTAAACCAATCCAGAGAGACAACTAAAAAAAACCAAAAAAAAAAAAAAACAAACAAACAAACAGACCTGGAACACCCGAAATCCACTTAAGACAAGTAGACACACACACACACACACACACACATATACATTCGACACACTAAGCTTTTATAAACTATTTAACAAGAATATATATATATATATATACTATGGAAAATAATAATCCTGCCAAGTAACATTCGAATACCTGCTTGAAGAAGATACACCCGCTTTTGCTAAGAAACCAAAAATTAAAAAAAAGAAACAAAACGAAAAAAA-GTTAAGAAATAAAACCAAGATTTAA-TAACGAGGACGAGATGTGCAATGAAACCAAAAATAGAGACAGATCTAGAAGAGATACTATGGCTAAATACGATTTTTATACTTTCGATAAAATGATTTTTTATACTAAACGTAAAAGCTCTTTGGAACA-------CGGACGTGGCGATTTC----AGAATCACTTTGATTTGGGTCAGGAGATAAAGGTCATATTATAGTTATTATACAAAGATATAGTATCCGTACATTATACATATGTGTAAAACCCTAACTGCAACTATGGAACGACAGCACAAATTTTGTTGAACG-CGGGGTGGAGAGCG--CC--CCGAAAAAGCTGACAAGTGGAAAACAAAAATCAAATACTGACTAAAGCAGAAAAA-TCGTTTTTAAGTCCAATTCTCAACACACACACACACAC--------------------------ACCCATACACACTCACG--CAGCAACATGAAATCAAATATATACTAAATATATAAACATTTATGTATATATTTAGCAGACGAGTAAATAAACCACACCCGCGCACAAATCGCTTACATAAACGAATTACGAATTA----------ACTATGCTTTGTAAGCCCAAATAGGGTCAAAACCCAAATTCACGACCCGCAGCCAGCGAGGATCTCTAGCGGAAATGTCCACAATCTTAGCCAGCGACAGCGATTTTTGTATGAGCAAAGAACTAAAATTTGTAAATATACATATATGTATTTCTTGATTTTATCGAAAGGAAAAAGCGACACACTGAGATCATTCGAGTCCTTATAGTTTTTAGTTTTATCCTAATTGCAACCGAAACTCTTTTCTATCTATATCTAGCCAGATATCGGAGTACATAAGCGAGAGCATACTTTAAATGGAAAATTATAGCAAGAG----TAATGAACAATGTCAACTACAATAAATTAGCAAAATGAAGGCGGGCGGGCGGAAGTGAAGGAAAGGGAATGAAATTAAATATTAGTGCAATAATTAACAAATTATTCGGTAAAATTAAAATGGAATACATCTAAGTAAACGCTTTGTAAAATACATATAAACAATTTATTAAATGGAAA------------ACGGAAAATGGAAAACAATAAAAGCGAATAAAACCCAAGAG----GAAAATGAAACACTATTGAGTAATTAATAAAAGCATTGACATTGACATTGACACACGTGATTCGATATCTCATCTTATAAGCATAAATCAATAAGATAACAATAAAGAGAAATTAAAGAAAATGCAAAACGAACGTCTTGTTCTTTACGCTTGCGCTACTTAACGAGTTACATTTATTTAACAATAAAATTGGCATTGTCATTAGCTTTAGATTT---------------------TGAGCATCACGAAGCTCTTCGCATACTTAAGTGCTACAATTGACATTACGGCTGCTGCATGACAGTGCGGATATATTTGAGGACGTCCGGATTGGACAGGATGTGCAAGTGGTCCACGTTCTGGAGAGCGAGCGTGTTTATAGGCGCTTTAGAATAGCCCGCCCAATATTTGCAGGCTCGCAGAGAACGCTGGTTAACGGTGCCGTCGCCGAGACCCATTATCAACTTGGGCGTTTCCCCACTAATGTCCGATTTCTTGTACTGCAGTCTATTGTGTGAGCAAAAAGGTAAATTAGTTAGATTCCTTTCCGCTACAACTGTGGCTCAACTCACCTCTCGACCGTGTCGATGCCTTCGCCATAGAGACAGTGCAGTTCCACATTCGGTGGATCGAAGTTTCGGTTGTACCGAATCGTGTCCTTGCGCATTTCCCAGCCCGTCATGTAGTCGAGGTCTTTGAAGAACTCTTCCAGCTGTGCCATCGTATAGTTTCTGCTTGGAGTCATGGCGAGCACCTCGGATGGCTTCCAAAACAGTGGCGAGGGCAGCAACCAGGCCGTGGATGGGTGTGTTATCTGTTCCGCCTTGAGGATCTTGGCACTCAGGGCGAACGAGTCGAGATCATCGCCCATGGCAAACACTTTCACAGCCTTAAAACTTCCCGCCCAAACTCCCGCCAGGCTGATCATGCGCTTCACGTATTTCGCCTTCCATTGGAGGGTTTGCTCCTGCAAGAAAACCAGGGTCATGAGACTGCCCATGCTGTGCGAGATGAAGGTCACAGCCGACTGATTGTTGGCCTCATAGGAGTCCTCCACCAGCTGCTTGAGATCGATGAAGAACTGTTGGTTCTCATCTGGAATGGGAGGAGGAGGAGCAAGATGTGAAAGTAGTTCGTCAGCCATTCGGGTAAGCTAAGCTCACTTGGCGCTTTGCGGAAGTCATAGGGTGCTCCATGAATATTTTGTTTGCGAATATATCCAAGTTTCACCAGCTCATTGGCTATATCCTTGAAGTAGGCTCCGGCGCTGTTCTTGGTGGGATCGATCCACTCGACCACCTCGGGATTGCCCCAGCCGGGTATCCTCGTCTCCACACCAGGAGTGTTGTGGGTGGTCCTCGTGACCTTGTCGTAGTACAGCTTGACATTGTCTATCCAACAGTAGACCATGGGGATGACCAACTGCTCCAGATCCAGCCACAGGTTGTACCAATCGTGGGTCTTTTGGCAAATTAAATAGGGAGAGTTGGGCTTATTTAGCCGAGCATCCATTTGGGAGCCTCCGTCACCGGGTACTGCAATACAATAGCGAT---ACTGTGA--AGCTGGATGACCTTAAAAATTAATCGTGTCCATTGTACTTACCGAATATCACTGGCGACAGCTTGGGTTCAGGGGGGGCAGAAGGATTATCATTT--CTTCCATGCCATTTGCTAAATGGCCAAAAGCACTCGCCCAGGGCCAAGAAGGTGGTCAGCAGGAGCAGCGAAAGCACTCCCGATTTGAGCCTCATTGTGCGTTGCGTTGTAAACAAAGCAGGAGTGGCGACTGACTACTT---GGAGTATATA----GCTCGCAGGTTATCGGATCGCGCTACTCAATTGACGCCAGATAAAGGCCTCCTGCGCATAAACAAGTGAATCAGCCTGCCGAGCTTTCTTTTGTGGTAATTGTAATGCATTTATATGGAGCCCTTGTGGTCTGCGCACTTTCCGTCAGCTGAGATTTGACCTTTAAACTATGTGTG-----------TGTGCGTATGTGTGTATGCGGAACTTCGGCGGTCGCACTTCCC--TGCGCAAAACGACGTCAAGAGTGGCTGTTATTGTTTTAACAAAAGCGTTGGCTTTGCAATTTTGTTGTTTTCTGCCTAATCTGTA---TTGTTGTTGTTGCGCAGTTTGTTATGGTCAGCGTTTATTTCTCCCCTCTTAGTAAACCATCCCTCTAGGTGTGACCAGGTGTCTGCACACACTCTGTTATCTTTGTGAACCAGTCACGGTTTTCATAATGTTATTCATATTATAAAAAATAATT-------TACGGAAGTAC----ATATTCGCACAACTATAGAAGT---------------AATCTAATCTTTTGCCTGTAAAAACCACTCCATATTTGTAATTCAAGCAGAGCT-CATT-ACTAACCTACTAGCTATCTATCTAGTGACTGGTCACCTAAGGAGCACCCCCACGCACTTATCGATACACA----------CGAATATCAATGTCCGATAGTTTAGTTAGCACACCACTAGGCGAAGCGCGCCGGCAAATAAAATTGTTTTCATAGCCTTTCCAAACAAATCCGGAACAATGGCGATGCAGAAGTTCTTCAGCGTGCTGCTGCCGGATGTGAAGCGGGAGCTGCGCCGCGGGATCATCGAGTGCTCCAAGCGGGGCCTCCTGCACAGCACCAAGTGGCTGGCGGAAATGCATCACGGACTGGCCGATGTGCACATAGACAATGAGGCGCCTGATGAGGATCGCACATTCAGCGAGTGTCAGCTGGAGGGGATTGCGCCGGAGGAGTACAGCGACTACTTCCTGGCCAAGAGCTACTACGACGTGAGGGAGTACGACAGGGCGGCGCATGCGGTCAGGAACTGCGAGTCCAGTGTTCCGCGCTTCCTGCACTTCTATTCCAGCTACATGGCCAGGGAAAAGCGGCGACTGGACTCGACCACGGACCAGGCGAATCTGCACGAACCGAATCAGATGCGCGATCTCGCCGACCTGCTGGCTACGTTGCGCATGGAATACGGCAAAAGTCGGCTCGATGGCTACGGAATATACTTATACGGAGTAGTCCTGAAAGCACTGAATCTCAACCAGGCCGCCGAGCAAATGCTGGTCCAGGCCATCAGACTGGTACCCATGCTGTGGAGCGCCTATCTGGAGCTCTCGCCCCTCATCATGGAGAAGAAGAAACTGCTGAGCCTGCAGCTGGGTGGTCACTGGATGCGGCACTTCTTCATGGCGCACACTTACCTGGAGCTGTACCTCAACGACGACGGCCTGAAGATCTACGAGGACCTGCAGGCATCGGGTTTCAGCAAGAGCATCTACTTGATTGCCCAGATGGCTCTGGTCTATCACAATAAGCGGGATGTGGACAAGGCGATTGAGCTGTACCAGGCGCTTCTCGAGAGCGAT---CCCTACCGCCTGGACAATGTGGACACCTATTCCAATCTGCTGTTCGTCAAGGAGATGAAAACCGAAATGGCACAGTTGGCCCACAAGGCTGTCAGCATCAACAAGTACCGCCCGGAGACGTGTTGTGTAATAGGTTAGGCTCTGCTTTGCTTTA------ATGTTATAGCTTACCATAATAC--ACGCTTTTCCATCAGGCAACTACTACAGTATCCGCTGTGATCACCAGGTGGCCATTTCCTACTTTCAACGCGCCCTGAAACTGAATCCCAAGTA
>droSim1:chr2L:20012993-20022064:+
GCATTAGCTAAATTCAATCGCATCATAGACTCCACTTTGGAGCGACCACCAGTGGCCGTAGACTATTCCGGACTGCCCCAGCTGAGCAGTGCCACACTGCAGCAGCGCTTCAACCTGGCCTATCCGGAGTTGGTGAACCAACAGCAGCAGCAGCAGCAGCAGCATCAACAGCAGCAGTTGCAGCTGCAGCAGCACCAGCAGCAACATGATGCGACCAAGCAGATCAGCAGCCTCCAGGGGAACCCCCGATTGGATCGTGGAACGGACGCCGTTGCCAGCACTCCATTAACACTTCAAGCACCCAGAACTCCAGCAACGGCGACGGAGGAGCAACTTGATTCGGGGCATCCCCATGACGACGCAGACGTCGTCGACCACGATGATCATCCCCACCACGACGAGGATAATCAAACGAAACGAAATGATGTGCATTATTTGTTGAAACAGTTGAATAGTTTTAGTGATATAGAAGAAATAGAAATTGTTGATATGAAGCAAAGAGGTCAGCGGCCGCCGATGGCGTCCAGTTCGTTGGCCACCATGATGCCGCCGCCCTCGCCAGCACCGCCGGCCTCGCCATCCACGCAGTCACATCGACTGGGTCCGCGGTTCGCCTCCTCCGGCGACAGTTCGCTGGTCCTGCCGCAGCACCAGTTCGACGACTACCTGTTCGAGTCCTGCCACTACCTGGAGACAAACTACTTTGCCGCCACATACCGCACTGCCATGGTCGAGAGCAGCTCCCACGAGTTCCGGCCCTCGACCAACAGCAGCTCGAACAGCTTCGAGCTGCACGAGATGGAGCCGCCCAGTGTCATCTGCAAGGCGGGCGGGCCGCCTCCACTGGTTGCCAGTCACCCTGGTCACCCTTGAAGACGCGCCGCCGCGGTACCAATTCGAGTACCAGGCGGAGACCCGGNNNNNNNNNNNNNNNNNNNNNNNNNNNNNNNNNNNNNNNNNNNNNNNNNNNNCATCCGCCGCCGCGGTACCAATTCGAGTACCAGGCGGAGACCCGGCTGACCACCAGTGGGGTGCAGACGGAGCTCACCGTCGAATCGCTGGCCAAGATGAGCAACTGCAGCGGGAGCAGCTCCTCCT---CGGCGACGAGGGCGCCTCCCTTCTTCCGGTGCTGCTACACGCCCATCGATCGCTGGCGGGAGAGGAGGCAGCAGCAGAAGAGCTCCTCCGCCTCCTCGTCCGCCGCACAGCCGCCCAAGAACGTCTGACACTGGGCGTGGCAGTCCACTTGGAGACCCAACATGTGCCTGGCTAACTTAGATCAGGGATGCAAGCCAAGGGGGATCGGGATGGGTTCGGAATTCACAATCATTGTTCGGTTTAGTGGGTCATGTGAATG-----------------------------ATATCAGAAGCTTGTGGGGATTGGAATTCATATCCACAAGACAGTTTTTCCAAATGATTTCAAGTTTGAAATAATTGCATTAAAACTTTTGTATCTAAATTCTGATTTCTAAAAAGTAATTTCACATTTTCCGAACCACTAGCCTTACGAAATATG-----ATATGA-------TATAATCTCGAGCGGCTTGCATCCCTGTTATTTTTTGGTCGCTGTTCTCATTTGCGATATCAACAAGAGATTCCATTTCGATCGACAGTAGATACACGAGTCATGAATCATGAATCATAACGAATCCCTATCATTCGGTGGAAGTTCATAATGTACAATTTATATATGCTAAAACGTAAACCAGAAATGTTAGTAAACAATTTTTATACACACACCA--GCCACACACAGACATTCGCACATTTTTGCAATACACCAAAGTAAATGATTTGGAAGTTTGTATAATTACCTAAGAGTTGTTACATGCTCAGCAGAAAACCAGGATAGCCAC-AACTACTGGTTCCCATTGAACTTCACCGGCTTTTCCCTCCCAGCATCCCGGCATCCCAGCATTTCCCCGTTGAGCTAGCCAGGTTTTCCGCTGGGCATCTACCTGAGCTGAACCCAACTTAGGCCTAAAGTTGTATTCGAAGG--------------ACGAATATATTGTTAAAAATGATTAAAGCCGAGGGGGAAGGGAGGGGAGGGAGGCGAGAGCTTGTATAGTAAGTTGATAATTAAATAGCATTATGG---------GAATCACGTTGAAGGTGGCCCGATCAGGAGGACGAAGGCACTTTTGTTCTAAGCCT-TAGTCTACA----GACTCTAGATTCTAAACTCTAGATTCCGATC-CTCTCGGCTAACCAAGTCCAAGG--CAAC----------TTGGGC--AGATATCAGCGAGCGCCTGGGGAA-----CCGAAGGGGAAACGGACACAAAGCAATTGTTACATCAATTAGACACTATATTCTGTTGACCTATCGTTTAACTCGATTATTGTTTCGGAAGATACGCTTTTAAGGAATTGTTGTTGTTAGAGCACAAGAGATACAGATACAGATACGGATACAGATACAGATACTGGCTATGCGAGCAA-CCGAATAGGAAGGACACAATTCAAC-----TCTAAGCCAACCAAGAGCAATATTAGTTCTAAAATCAGTTCGGATTCGTCAATTGTGTTGATAGCATATGCAAGTAACTAGCATAACTAGCATACATCAAATATATCACTACCTTGAATAAGCCTCGAGATCACGCTTCGGTTTTTCGCAAAATAAATATACATATATGTGCAATGTACGCGCATTGGAACACCTCTACTGAGTACTG-AGTTTATTTCACCAAA--TTCCCGCTGCTGCTCAATCGATCAGAGGAACTGAGACTCACTCTGGCCTCAG-ATCTTCG-CTGAGTTCTTCCAACTGCGAT---------CCGAGAAAGCAGCAA--CCTGCAATCCAAAGGGGAA---ACACCCCGACAAACGAAATGAAAACCAAACAAATGCCTTTAACCTGCCCACTC---TTACACTGAAAA--AAAAACTA--------AAAACACAATACGAAAGTAGCCCAAGAATGGT---AACCAATGTTAGTCGATAATGCGCTGAGCGAAACGCAAATCCCTGTAAATCACGAGCGAAGCGAACTAATTTATT-AA--------CAAATATATATATATCAACACGTTGATTATGTTAATCATTACGAACGACATAACAAATAAGT-GTTATCAGGCGAGGAAGTGGGGAGTAATGGGTCAGCAAGTAACGTTAGAGTAACTACCCTATTGTTGTATTGTTTGTTTTATTCGAAGCGCACGAAATGTAATAAACATTTAAGTAATCGCTAGAAAAAAAAAAA------AAACAAAAAATGGAAATGGAAA-----------AGGGGTGGGGGAATGGCGAG-------------CAAACCCGTAGCTAAAGTGAAATTTTTGTAAACTTTTTGATATGTGATGATGATTTGGATAAATTAGAGCCACAGAGCAAAGAATTATTACCTTAACCTAGTCGTAGATATTTAATCTAATTCAAACGAGTAGCGCAAATGCCAGCGGGCAAAC-CCGAAGGGAACTAGCTGAATTCTAGGCAGGATTAGCATTTGGCCAGTTGTTATGCAATAATCGTAGTCTCGGCCAGCCGAAGCACCAATC-AGGGCTCCCTCCGGCATCGGGATCATCCAGATAAGGG--ATCTACCCATCTACGTA----TCTATGTAGATCCCATCCGATCCGATACAA------------------AGGGAACTGTTATTAGCAATACTGAATGAATATCCGTGGCAATTCAATTGTGTAATTGTATTA-ACGAGGCATTGATAAATC---GTAG-GAGCGC-----------CTAGTTAAACGAACCGAAGGAGCCCAGATGAGCTAGGAACTCAAGGCGATCCGATCAGAT-TGAAATGAAATTACTAAGTGTAACTAAGCGAGTAAGTAGAAAGTATTCAATTGTAAATAGGACTTCATTTCCAGTC---TCTTGGTTCGTCGATTGTTTTCGATTC----AGACAATTAT-----------------GAGGAAGATGTGCGGATAAAC-------GAGTACATATGTATG--------------------ATATATGTATGCATTACCC-ACACGAGTAATCACACACGAAAAAGCTTTAATTAATTTAATTACCGGAAAGGAAACCAAGTGAACGTACTTGTTGCAGCAACAACAAGCTATGTATTTACAATACTCATTTT-GATATCATTCCCATTGGTAACGTACGGATTCCATTGTAGATACCTATTGAGCAGCCAGTAATTAATTAACTAGTCCGCTAAGTCGTCAATGTCGCCTAATGTGAGTTCTATATATTGCATCAGATAATACAATAACAGAGCATTTTAGCTGCAAACCAATCCAGAGG--CAACTAATTA-----------AAAACCAAACAAACA--------GACCTGGAACACCCGAGATCCACTTAAGACAAGTAGACTAACAC---------CACACACACACACACTCGACACACTAAGCTTTTATAAACTATTTAACAAGAATATATATATATATAT--ACTATGGAAAATAATAATCCTGCCAAGTAACATTCGAATACCTGCTTGAAGAAGATACACCCGCTTTTGCTAAGAAACCAAA------AAAAAAGAAACGAAACGAAAA----GTTAAGATACAAAACCAAGATTTAA-TAACGAGGACGAGATGTGCAATGAAACCAAAAATAGGGACAGATCTAGAGGAGACACTATGGCTAAATACGATTTTTATACTTTCGATAAAATGATTTTTTATACTAAACGTAAT-GCTCTTTGAAACA-------CGGACGTGGCGATTTC----GGAATCACTTTGATTTGGGTCAGGAGATAAAGGTCATATTATAGTT---ATATACAGATAAAGTATCCGTACATTATACATATGTGTAAAACCCTAACTGCAACTATGGAACGACAGCACAAATTTTGTTGAAC--GAGGGTGGAGGAGAGCCC--CCAAAAAAGCTGACAAGTGGAAAACAAAAATCAAATACTGACTAAAGCAGAAAAA-TCGTTTTTAAGTCCAATTCTCAACACACACACAC--------------------------------CCATACACACTCACA--CAGCAACATGAAATCAAATATATACTAAATATATAAACATTTATGTATATATTTAGCAGACGAGTAAATAAACCACACCCGCGCACAAATCGCTCACATAAACGAATTACGAATTA----------ACTATGCTTTGTAAGCCCAAA-AGGGCCAGAAACCGAATCCACGACCCGCAGCCAGCGAGGATCTCTAGCGGAAATGTCCACAATCTTAGCCAGCGACAGCGATTTTTGTATGAGCAAAGAACTAAAATTTGTAAATATACACATATGTATTTCTTGATTTTATCGAAAGGCAAAAGCGACACACTGAGATCATTCGAGTCCTTTTAGTTTTTAGTTCTATCCTAATTGCAACCGAAACTCTTTTCTATCTATATCTATCCAGATATCGGAGTACATAAGCGAGAGCATACTTTAAATGGAAAATTATAGCAAGAG----TAATGAACAATGTCAACTACAATAAATTAGCAAAATGGAGGCGGGCGGGCGGAAGTGAAGTGAAGGGAATGAAATTAAATATTAGTGCAATAATTAACAAATTATTCGGTAAATT--AAATGGAATACGTCTAAGTAAACGCTTTGTAAAATACATATAAACAATTTATTAAATGGAAATGAAAGAGGAAAACGGAAAATGGAAAACAATAAAAGCGAACAAAACCCAAGAG----GAAAATGAAACACTATTGAGTAAT----AAAAGCATTGACATTGACATTGACACACGTGATTCGATATCTCATCTTATAAGCATAAATCAATAAGATAACAATAAAGAGAAATTAAAGAAAATGCAAA-CGAACGTCTTGTTCTTC-CGCTTGTGCTACTTAACGAGTTACATTTATTTAACAATTAAATTGGCATTGTCATTAGCTTTAGATTTA---------------GATTTTGAGCATCACGAAGCTCTCCGAATATTTAAGCGCTACAATTGACATTACGGCTGCTGCATGACAGTGCGGATATATTTGAGGACGTCCGGATTGGACAGGATGTGCATGTGGTCCACGTTCTGGAGGGCCAGCGTGTTTATAGGCGCATTGGAATAGCCGGCCCAATACTTGCAGGCTCGCAGAGAACGCTGGTTGACAGTGCCGTCGCCGAGACCCATTATCAGCTTGGGAGTTTCTCCACTAATGTCCGATTTCTTGTACTGCAGTCTGTTGTGTGGGCAAAA-GGTAAATTGATTAGATTCCCTTCCGCTGCATCTGTGGGTCAACTTACCTCTCGACCGTGTCGATGCCATCGCCATAGAGACAGTGCAGTTCCACATTCGGTGGATTGAAGTTTCGGTTGTACCGAATCGTGTCCTTGCGCATTTCCCAGCCCGTCATGTAGTCGAGGTCTTTGAAGAACTCTTCCAGCTGTGCCATCGTATAGTTTCTGCTTGGGGTCATGGCCAGAACCTCGGATGGCTTCCAAAACAGTGGCGAGGGCAGCAACCAGGCCGTGGATGGGTGTGTTATCTGTTCCGCCTTGAGGATCTTGGCACTCAGGGCGAACGAGTCGAGATCATCGCCCATGGCAAACACCTTCACAGCCTTAAAACTTCCCGCCCAAACTCCCGCCAGGCTGATCATGCGCTTCACGTATTTCGCCTTCCATTGGAGGGTTTGCTCCTGCAAGAAGACCAGGGTCATGAGACTGCCCATGCTGTGCGAGATGAAGGTCACAGCCGACTGATTGTTGGCCTCATAGGAGTCCTCCACCAGCTGCTTGAGATCGATGAAGAACTGTTGGTTCTCATCTGGAATCGGA------GGAGTAAGATGTGAAATTAGTTCGTCAGCCATTCGGGGAAGCTAAGCTCACTTGGCGCTTTGCGGAAGTCATAGGGTGCTCCGTGGATGTTTTGTCTGCGAATATATCCAAGTTTCACCAGCTCATTGGCTATATCCTTGAAGTAGGCTCCGGCGCTGTTCTTGGTGGGATCGATCCACTCGACCACCTCGGGATCGCCCCAGCCGGGTATCCTCGTCTCCACACCAGGAGTGTTGTGTGTGGTCCTGGTGACCTTGTCGTAGTACAGCTTGACATTGTCTATCCAACAGTAGACCATGGGGATGACCAACTGCTCCAGGTCAAGCCACAGGTTGTACCAGTCGTGGGTCTTTTGGCAAATTAAGTAGGGAGAGTTGGGCTTATTTAGCCGAGCATCTATATGTGAGCCTCCGTCGCCGGGTACTGCAATACAATAGGGAT---ACCATGA--AGCTGGATGCCCTTGAAAGATAATGGTGCTCATCTTACTTACCGAATATCACTGGCGACAGCTTGGGTTCAGGGG-CACAGAAAGATTATCATTTTGTTCCCATGCCATTTGCTAAATGGCCAAAAGCACTCGCCCAGGGCCAAGAAGGTGGTCAGCAGGAGCACCGAAAGCACTCCCGATTTGAGCCTCATTGTGCGTTGCGTTGTAAACAAAGCAGGAGTGGCGACTGACTACTT---GGAGTATACA----GCTCGCAGGTTATCGGATCGCGCCACTCAATTGACGCCAGATAAAGGCCTCCTGCGCATAAACAAGTGAATCAGCCTGTCGATCTTTCTTTTACGGTAATTGTAATGCATTTATATGGAGCCCTTGTGGTCTGCGCACTTTCAGTCAGCTGAGATTTGACCTTTAAACTATGTGTGCATGCTGTGTGTGTGCGTATGTATGTAAGCGGAACTTCGGCGGTCGCACTTCCCC-TTCGCAGAACGACGTCACGAGTGGTTGTTATTGTTTAAACAAAAGCGTTGGCTTTGCAAATTTGTTGTTTTCTGCCTAATCTGTGCTGTTGTTGTTGTTGCGCAGTTTGTTATGGTCAGCGTTTTTCTCTCCCCTCTTCGTACACCATCCTTCCAGGTGTGACCAGGTGTCTGCACACACACTGGTATCTTTGTGAACCGGTAACGGTTTTCATAATGTTATTCATATTATAAAAAATAATC-------GACGAAGGTAC----ATATTCGCACAACAATAGAAAT---------------AATTTAATTATTTGCCAAGGAGGTTC------TATTTGTAGCCCAAGCAGAGTT-CATTTGATTACCCACTAGCTATCTATCTAGTGACTGGTCTCCTAGGGAACACCCCCACGCACATATCGATACATATCATATCGATCGAATATCAATGTCCGATAGTTTAGTTAGCACACCACTAGGCGAAGCGCGCCGGCAAATAAAATTGTTTTCATAGCATTTCCAAACAAATTCGGAACAATGGCGATGCAGAAGTTCTTCAGCGTGCTGCTGCCGGATGTGAAGCGGGAGCTGCGCCGCGGGATCATCGAGTGCTCCAAGCGGGGCCTCCTGCACACCACCAAGTGGCTGGCGGAGATGCACCACGGACTGGCCGATGTGCACATAGACAATGAGGCGCCGGATGAGGATCGCACATTCAGCGAGTGCCAGCTGGAGGGGATTGCGCCGGAGGAGTACAGCGACTACTTCCTGGCCAAGAGCTACTACGACGTGAGGGAGTACGACAGGGCGGCGCATGCGGTCAGGAACTGCGAGTCCAGTGTGCCGCGCTTCCTGCACTTCTATTCCAGCTACATGGCCAGGGAAAAGCGGCGACTGGACTCGACCACCGACCAGGCGAATCTGCACGAGCCGAATCAGATGCGCGATCTCGCCGACCTGCTGGCCACATTGCGCATGGAGTACGGCAAGAGTCGCCTCGATGGCTACGGCATATACTTGTACGGAGTAGTCCTGAAAGCACTGAATCTCAACCAGGCCGCCGAGCAAATGCTGGTCCAGGCCATCAGACTGGTGCCCATGCTGTGGAGCGCCTATCTGGAGCTCTCGCCCCTCATCATGGAGAAGAAGAAACTGCTGAGCCTGCAGCTGGGTGGTCACTGGATGCGACACTTCTTCATGGCGCACACTTACCTGGAGCTGTACCTCAACGACGACGGCCTGAAGATCTACGAGGACCTGCAGGCGTCGGGTTTCAGCAAGAGCATCTACTTGATTGCCCAGATGGCTCTGGTCTATCACAATAAGCGGGATGTGGACAAGGCGATTGAGCTGTACCAAGCGCTTCTCGAGAGCGAT---CCCTTCCGCCTGGACAATGTGGACACCTATTCCAATCTGCTGTTCGTCAAGGAGATGAAAACCGAAATGGCACAGTTGGCCCACAAGGCTGTCAGCATCAACAAGTACCGTCCGGAGACGTGTTGTGTAATAGGTTAGGCTCTGCTTTGCTCTT------ATGTTATAGCTTACCATAATGC--ACGCTCTTCCATCAGGCAACTACTACAGTATCCGCTGTGATCACCAGGTGGCCATTTCCTACTTTCAACGCGCCCTGAAACTGAATCCCAAGTA
>droSec1:super_18:329780-338762:+
GCATTAGCTAAATTCAATCGCATCATAGACTCCACTTTGGAGCGACCACCAGTGGCCGTAGACTACTCCGGACTGCCCCAGCTGAGCAGTGCCACACTGCAGCAGCGCTTCAACCTGGCCTATCCGGAGTTGGTGAACCAACAGCAGCA---------GCAGCATCAACAGCAGCAGTTGCAGCTGCAACAGCACCAGCAGCAACATGATGCGACCAAGCAGATCAGCAGCCTCCAGGGGAACCCCCGATTGGATCGTGGAACGGACGCCGTTGCCAGCACTCCATTAACACTTCAAGCACCCAGAACTCCAGCAACGGCGACGGAGGAGCAACTTGATTCGGGGCATCCCCATGACGACGCAGACGTCGTCGACCACGATGATCATCCCCACCACGACGAGGATAATCAAACGAAACGAAATGATGTGCATTATTTGTTGAAACAGTTGAATAGTTTTAGTGATATAGAAGAAATAGAAATTGTTGATATGAAGCAAAGAGGTCAGCGGCCGCCGATGGCGTCCAGTTCGTTGGCCACCATGATGCCGCCGCCCTCGCCAGCACCGCCGGCCTCGCCATCCACGCAGTCACATCGACTGGGTCCGCGGTTCGCCTCCTCCGGCGACAGTTCGCTGGTCCTGCCGCAGCACCAGTTCGACGACTACCTGTTCGAGTCCTGCCACTACCTGGAGACAAACTACTTTGCCGCCACATACCGCACTGCCATGGTCGAGAGCAGCTCCCACGAGTTCCGGCCCTCGACCAACAGCAGCTCGAACAGTTTCGAGCTGCACGAGATGGAGCCGCCCAGTGTCATCTGCAAGGCGGGCG-----------------------------------------------------------------------------------------TGCCGCCTCCACTGGTTGCCAGTCACCCTGGTCACCCTGGTCATCCTGGTCATCCGCCGCCGCGGTACCAGTTCGAGTACCAGGCGGAGACCCGGCTGACCACCAGTGGGGTGCAGACGGAGCTCACCGTCGAATCGCTGGCCAAGATGAGCAACTGCAGCGGGAGCAGCTCCTCCT---CGGCGACGAGGGCACCTCCCTTCTTCCGGTGCTGCTACACGCCCATCGATCGCTGGCGGGAGAGGAGGCAGCAGCAGAAGAGCTCCTCCTCCTCCTCGTCCGCCGCACAGCCGCCCAAGAACGTCTGACACTGGGCGTGGCAGTCCACTTGGAGACCCAACATGTGCCTGGCTAACTTAGATCAGGGATGCAAGCCAAGGGTAATTGGGATGGGTTCGGAATTCACAATCATTGTTCGGTTTAGTGGGTCATGTGAATG-----------------------------ATATCAGAAGCTTGTGGGGATTGGAATTCATATCCACAAAACAGCTTTCCAAAATGATTTCAAGTTCGAAATACTTGCATTAAAACATTTGTATCTAAATTCTGGTTTCTAAAAAGTAATTTCACATATTCCGAACCACTAGCCTTACGAAATATG-----AAATGA-------TATAATCACGAGCGGCTTGCATCCCTGTTATTTTTTGGTCGCTGTTCTCATTTGCGATATCAACAAGAGATTCCATTTCGATCGACAGTCGATACACGAGTCAAGAATCATGAATCATAACGAATCCCTATCATTCGGTGGAAGTTCATAATGTACAATTTATATATGATAAAACGTAAACCAGAAATGTTAGTAAACAATTTTTATACACACACCA--GCCACACACAGACATTCGCACATTTTTGCAATACACCAAAGTAAATGATTTGGAAGTTTGTATAATTACCTAAGAGTTGTTACATGCTCAGCAGAAAACCAGGATAGCCAC-AACTACTGGTTCCCAATGAACTTCACCGGCTTTCAACTC----CATCCCGGCATCCCAACATTTCCCCGTTGAGCTAGCCAGGTTTTCCGCTGGGCATCTACCTGAGCTGAACCCAACTTAGGCTCAAAGTTGTATTCGAAGG--------------ACGAAGATATTGTTAAAAATGATTAAAGCCGAGGGGGAAGGGAGGGGAGGGAGCCGAGAGCTTGTATAGTAAGTTGATAATTAAATAGCATTATGG---------GAATCACGTTGAAGTTGGCCCGATCAGGAGGACGAAGGCACTTTTGTTTTAAGCCT-TAGTCTACA----GACTCTAGATTCTAAACTCTAGATTCCGATT-CTCTCGGCTAACCAAGTCCAAGG--CAAC----------TTGGGC--AGATATCAGCGAGCGCCTGGGAAA-----CCGAAGGGGAAACGGACACAAAGCAATTGTTACATCAATTAGACACTATATTCTGTTGACCTATCGTTTAACTCGATTATTGTTTCGGAAGATACGCTTTTAAGGAATTGTTGTTGTTAGAGCACAAGAGATACAGATACAGATACGGATACAGATACAGATACTGGCTATGCGAGCAA-CCGAATAGGAAGGACACAATTCAAC-----TCTAAGCCAACCAAGAGCAATATTAGTTCTAAAATCAGTTTGGATTCGTCAATTGTGTTGATAGCATATGCGAGTAACTAGCATAACTAACATACATCAAATATATCACTACCTTGAATAAGCCTCGAGATCACGCTTCGGTTTTTCGCAAAATAAATATACATATATGTGCAATGTATGCGCATTGGAACACCTCTACTGAGTACTG-AGTTTATTTCACCAA---TTCCCGCTGCTGCTCAATCGATCAAGGGAACTGAGACTCACTCTGGCCTCAGGATCTTCGGCTGAGTTCTTCCAACTGCGAT---------CCGAGAAAGCAGCAA--CCTGCAATCCAAAGGGGAA---ACACCACGACAAACGAAATGAAAACCAAACAAATGCCTTTAACCTGCCCACTC---TTACACTGAAAA--AAAAACAACT------AAAACACAATACGAAAGTAGCCCAAGAATGGT---AACCAATGTTAGTCGATAATGCGCTGAGCGAAACGCAAATCCCTGTAAATCACGAGCGAAGCGAACTAATTTATTTAA--------CAAATATATATATATCAACACGTTGATTATGTTAATCATTACGAACGACATAACAAATAAGTTGTTATCAGGCGAGGAGGTGGG-AGTAATGGGTCAGCAAGTAACGTTAGAGTAACTACC-TATTGTTGTATTGTTTGTTTAATTCGAAGCGCACGAAATGTAATAAACATTTAAGTAATCGCTATAAAAAAAA-----------ACAAAAAATGGAAATGGAAT-----------AGGGGTGGGGGAATGGCGAG-------------CAAACCCGTAGCTAAAGTGAAATTTTTGTAAACTTTTTGATATGTGATGATGATTTGGATAAATTAGAGCCACAGAGCAAAGAATTATTACCTTAACCTAGTCGTAGATATTTAATCTAATTCAAACGAGTAGCGCAAATGCCAGCGGGCAAAC-CCGAAGGGAACTAGCTGAATTCTAGGCAGGATTAGCATTTGGCCAGTTGTTATGCAATAACCGTAGTCTCGGCCAGCCGAAGCACCAATC-AGGGCTCCCTCCGGCATCGGGATCATCCAGATAAGGG--ATCTATCCATCTACGTA----TCTATGTAGATCCCATCCGATCCGATCCGATCCGATACGATGCAGTGGAGGGAACTGTTATTAGCAATACTGAATGATTATCCGTGGCAATTCAATTGTGTAATTGTATTA-ACGAGACATTGATAAGTC---GTAG-GAGCGC-----------CTAGTTAAACGAACCGAAGGAGCCCAGATGAGATAGGAACTCCAGGCGATCCGATCAGAT-TGAAATGAAATTACTAAGTGTAACTAAGCGAGTAAGTAGAAAGTATTCAATTGTAAATAGGACTTCATTTCCAGTC---TCTTGGTTCGTCGATTGTTTTCGATTC----AGACAATTAT-----------------GAGGAAGATGTGCGGATAAAC-------GAGTACATATGTATG--------------------ATATATGTATGCATTACCC-ACACGAGTAATCACACACGAAAAAGCTTTAATTAATTTAATTACCGGAA-GGAAACCAAGTGAACGTACTTGTTGCAGCAACAACAAGCTATGTACTTACAATACTCATTTTTGATATCATTCCCATTGGTAACGTACGGATTCCATTGTAGATACCTATTGAGCAGCCAGTAATTAATTAACTAGTCCGCTAAGTCGTCAATGTCGCCTAATGTGAGTTCTATATATTGCATCAGATAATACAATAACAGAGCATTTTAGCTGCAAACCAATCCAGAGG--CAACTAATTA-----------AAAACCAAACAAACAAACAAACAGACCTGGAACACCCGA-ATCCACTTAAGACAAGTAGACTAACAC---------CACACACACACA--CTCGACACACTAAGCTTTTATAAACTATTTAACAAGAATATATATATATATAT--ACTATGGAAAATAATAATCCTGCCAAGTAACATTCGAATACCTGCTTGAAGAAGATACACCCGCTTTTGCTAAGAAACCAAA------AAAAA-GAAACGAAACGAAAA----GTTAAGATACAAAACCAAGATTTAA-TAACGAGGACGAGATGTGCAATGAAACCAAAAATAGGGACAGATCTAGAGGAGACACTATGGCTAAATACGATTTTTATACTTTCGATAAAATGATTTTTTATACTAAACGTAAT-GCTCTTTGAAACA-------CGGACGTGGCGATTTC----GGAATCACTTTGATTTGGGTCAGGAGATAAAGGTCATATTATAGTT---ATATACAGATAAAGTATCCTTACATTATACATATGTGTAAAACCCTAACTGCAACTATGGAACGACAGCACAAATTTTGTTGAACA-GGGGGTGGAGGAGGGTCC--CCAAAAAAGCTGACAAGTGGAAAACAAAAATCAAATACTGACTAAAGCAGAAAAA-TCGTTTTTAAGTCCAATTCTCAACACACTCACAC--------------------------------ACATACACACTCACA--CAGCAACATGAAATCAAATATATACTAAATATATAAACATTTATGTATATATTTAGCAGACGAGTAAATAAACCACACCCGCGCACAAATCGCTCACATAAACGAACTACGAATTA----------ACTATGCTTTGTAAGCCCAAA-AGGGCCAAAAACCGAATCCACAACCCGCAGCCAGCGAGGATCTCTAGCGGAAATGTCCACAATCTTAGCCAGCGACAGCGATTTTTGTATGAGCAAAGAACTAAAATTTGTAAATATACATATATGTATTTCTTGATTTTATCGAAAGGCAAAAGCGACACACTGAGATCATTCGAGTCCTTTTAGTTTTTAGTTCTATCCTAATTGCAACCGAAACTCTTTTCTATCTATATCTATCCAGATATCGGAGTACATAAGCGAGAGC-TACTTTAAATGGAAAATTATAGCAAGAG----TAATGAACAATGTCAACTACAATAAATTAGCAAAATGGAGGCGGGCGGGCGGAAGTGAAGTGAAGGGAATGAAATTAAACATTAGTGCAATAATTAACAAATTATTCGGTAAAATTAAAATGGAATACATCTAAGTAAACGCTTTGTAAAATACATATAAACAATTTATTAAATGGAAATGAAAGAGCAAAACGGAAAATGGAAAACAATAAAAGCGAATAAAACCCAAGAG----GAAAATTAAACACTATTGAGTAAT----AAAAGCATTGACATTGACATTGACACACGTGATTCGATATCTCATCTTATAAGCATAAATCAATAAGATAACAATAAAGAGAAATTAAAGAAAATGCAAA-CGAACGTCTTGTTCTTC-CGCTTGTGCTACTTAACGAGTTACATTTATTTAACAATTAAATTGGCATTGTCATTAGCTTTAGATTTA---------------GATTTTGAGCATCACGAAGCTCTCCGAATATTTAAGCGCTACAATTGACATTACGGCTGCTGCATGACAGTGCGGATATATTTGAGGACGTCCGGATTGGACAGGATGTGCATGTGGTCCACGTTCTGGAGGGCCAGCGTGTTTATAGGCGCATTGGAGTAGCCGGCCCAATACTTGCAGGCTCGCAGAGAACGCTGGTTGACAGTGCCGTCGCCGAGACCCATTATCAACTTGGGCGTTTCCGCACTAATGTCCGATTTCTTGTACTGCAGTCTGTTGTGTGGGCAAAA-GGTAAATTGATTAGATTCCCTTCCGCTGCATCTGTGGCTCAACTTACCTCTCGACCGTGTCGATGCCATCGCCATAGAGACAGTGCAGTTCCACATTCGGTGGATTGAAGTTTCGGTTGTACCGAATCGTGTCCTTGCGCATTTCCCAGCCCGTCATGTAGTCGAGGTCTTTGAAGAACTCTTCCAGCTGTGCCATCGTATAGTTTCTGCTTGGGGTCATGGCGAGCACCTCGGATGGCTTCCAAAACAGTGGCGAGGGCAGCAACCAGGCCGTGGATGGGTGTGTTATCTGTTCCGCCTTGAGGATCTTGGCACTCAGGGCGAACGAGTCGAGATCATCGCCCATGGCAAACACCTTCACAGCCTTAAAACTTCCCGCCCAAACTCCCGCTAGGCTGATCATGCGCTTCACGTATTTCGCCTTCCATTGGAGGGTTTGCTCCTGCAAGAACACCAGGGTCATTAGACTGCCCATGCTGTGCGAGATGAAGGTGACAGCCGACTGATTGTTGGCCTCATAGGAGTCCTCCACCAGCTGCTTGAGATCGATGAAGAACTGTTGGTTCTCATCTGGAATGGGA------GGAGTAAGATGTGAAAGTAGTTCGTCAGCCATTCGGGGAAGCTAAGCTCACTTGGCGCTTTGCGGAAGTCATAGGGTGCTCCGTGGATGTTTTGTCTGCGAATATATCCAAGTTTCACCAGCTCATTGGCTATATCCTTGAAGTAGGCTCCGGCGCTGTTCTTGGTGGGATCGATCCACTCGACCACCTCGGGATTGCCCCAGCCGGGTATCCTCGTCTCCACACCAGGAGTGTTGTGTGTGGTCCTCGTGACCTTGTCGTAGTACAGCTTGACATTGTCTATCCAACAGTAGACCATGGGGATGACCAACTGCTCCAGGTCCAGCCACAGGTTGTACCAGTCGTGGGTCTTTTGGCAAATTAAGTAGGGAGAGTTGGGCTTATTTAGCCGAGCATCCATTTGGGAGCCTCCGTCGCCGGGTACTGCAATACAATGGGGAT---ACCATGA--AGCTGGATACCCTTGAGAGATAATGGTGCTCATCTTACTTACCGAATATCACTGGCGACAGCTTGGGTTCAGGGGGCGCAGAAGGATTATCATTT--GTTCCATGCCATTTGCTAAATGGCCAAAAGCACTCGCCCAGGGCCAAGAAGGTGGTCAGCAGGAGCACCGAAAGCACTCCCGATTTGAGCCTCATTGTGCGTTGCGTTGTAAACAAAGCAGGAGTGGCGACTGACAACTT---GGAGTATACA----GCTCGCAGGTTATCGGATCGCGCCACTCAATTGACGCCAGATAAAGGCCTCCTGCGCATAAACAAGTGAATCAGCCTGTCGAGCTTTCTTTTATGGTAATTGTAATGCATTTATATGGAGCCCTTGTGGTCTGCGCACTTTCAGTCAGCTGAGATTTGACCTTTAAACTATGTGTGCATGCTGTGTGTGTGCGTATGTATGTATGCGGAACTTCGGCGGTCGCACTTCCCCCTTCGCAGA-CTACGTCACGAGTGGTTGTTATTGTTTAAACAAAAGCGTTGGCTTTGCAAATTTGTTGTTTTCTGCCTAATCTGTGCTTTTGTTGTTGTTGCGCAGTTTGTTATGGTCAGCGTTTTTCTCTCCCCTCTTCGTACACCATCCTTCCAGGTGTGACCAGGTGTCTGCACACACACTGGTATCTTTGTGAACCGGTAACGGTTTTCATAATGTGATTCATATTATACAAAATAATC-------GACGAAGGTAC----ATATTCGCACAACAATAGAAAT---------------AATTTAATCATTTGCCAAGTAGGTGC------TATTTGTAGCCCAAGCAGAGTT-CATTTACTTACCCACTAGCTGTCTATCTAGTGACTGGTCACCTAGGGAACACCCCCACGCACTTATCGATACACA----------CGAATATCAATGTCCGATAGTTTAGCTAGCACACCACTAGGCGAAGCGCGCCGGCAAATAAAATTGTTTTCATAGCATTTCCAAACAAATTCGGAACAATGGCGATGCAGAAGTTCTTCAGCGTGCTGCTGCCGGATGTGAAGCGGGAGCTGCGCCGCGGGATCATCGAGTGCTCCAAGCGGGGCCTCCTGCACAGCACCAAGTGGCTGGCGGAGATGCACCACGGACTGGCCGATGTGCACATAGACAATGAGGCGCCGGATGAGGATCGCACATTCAGCGAGTGCCAGCTGGAGGGGATTGCGCCGGAGGAGTACAGCGACTACTTCCTGGCCAAGAGCTACTACGACGTGAGGGAGTACGACAGGGCGGCGCATGCGGTCAGGAACTGCGAGTCCAGTGTGCCGCGCTTCCTGCACTTCTATTCCAGCTACATGGCCAGGGAAAAGCGGCGACTGGACTCGACCACCGACCAGGCGAATCTGCACGAGCCGAATCAGATGCGCGATCTCGCCGACCTGCTGGCCACATTGCGCATGGAGTATGGCAAGAGTCGGCTCGATGGCTACGGCATATACTTGTACGGAGTAGTCCTGAAAGCACTGAATCTCAACCAGGCCGCCGAGCAAATGCTGGTCCAGGCCATCAGACTGGTGCCCATGCTGTGGAGCGCCTATCTGGAGCTCTCGCCCCTCATCATGGAGAAGAAGAAACTGCTGAGCCTGCAGCTGGGTGGTCACTGGATGCGACACTTCTTCATGGCGCACACTTACCTGGAGCTGTACCTCAACGACGACGGCCTGAAGATCTACGAGGACCTGCAGGCGTCGGGTTTCAGCAAGAGCATCTACTTGATTGCCCAGATGGCTCTGGTCTATCACAATAAGCGGGATGTGGACAAGGCGATTGAGCTGTACCAAGCGCTTCTCGAGAGCGAT---CCCTACCGCCTGGACAATGTGGATACCTATTCCAATCTGCTGTTCGTCAAGGAGATGAAAACCGAAATGGCACAGTTGGCCCACAAGGCTGTCAGCATCAACAAGTACCGTCCGGAGACGTGTTGTGTAATAGGTTAGGCTCTGCTTTGCTCTA------ATGTTATAGCTTACCATAATAATAACGCTCTTCCATCAGGCAACTACTACAGTATCCGCTGTGATCACCAGGTGGCCATTTCCTACTTTCAACGCGCCTTGAAACTGAATCCCAAGTA
>droYak2:chr2R:6807633-6816500:+
GCATTAGCTAAATTCAATCGTATCATAGACTCCACATTGGAGCGACCACCAGTGGCCGTTGACTACTCCGGATTGCCCCAGCTGAGCAGTGCCACACTGCAGCAGCGCTTCAACCTGGCCTATCCGGAGTTGGTGATCCAACAGCAGCAA---------------AAGCAGCAACAG---------CAGCAGCAACAGCAGCAACATGATGCGACCAAGCAGATCAGCAGCCTCCAGGGGAACCCCAGATTGGATCGTGGAACGGACGCCGTTGCCAGCACTCCATTAACACTTCAAGCACCCAAAACTCCAGCAACGGCGACGAAGGAGCAACTGGATTTGGGGCTTCCCCACGACGATACAGACGTCGTCGACCACGATGATCATCCCCACCACGACGAGGATAATCAAACGAAACGAAATGATGTGCATTATTTGTTGAAACAGTTGAATAGTTTTAGTGACATAGAAGAAATAGAAATTGTTGATATGAAGCAAAGAGGTCAGCGGCCGCCGATGGCGTCCAGTTCGTTGGCCACCATGATGCCGCCGCCCTCGCCTGCACCGCCGGCCTCCCCATCCACGCAGTCACATAGACTGGGTCCGCGGTTTGCCTCCTCCGGCGACAGTTCGCTGGTCCTGCCGCAGCACCAGTTTGACGACTACCTGTTCGAGTCCTGCCACTACCTGGAGACAAACTATTTTGCCGCCACATACCGCACTGCCATGGTCGAGAGCAGCTCCCACGAGTTTCGGCCCTCGACCAACAGCAGCTCGAACAGCTTCGAGCTGCACGAGATGGAGGCGCCCAGTGTCATCTGCAAGGCGGGGG-----------------------------------------------------------------------------------------TGCCGCCTCCACTGGTTGCCAGTCATCCAGGTCATCTAGGTCATCCAGGTCATCCGCCGCCGCGATACCAATTCGAGTACCAGGCGGAGACCCGGCTGACCACCAGTGGGGTGCAGACGGAGCTCACCGTCGAATCGCTGGCCAAGATGAGCAACTGCAGCGGGAGCAGCTCCTCCT---CTACGACGAGGGCTCCTCCCATCTTCCGGTGCTGCTACACGCCCATCGATCGCTGGCGGGAGAGAAGGCAGCATCAGAAGAGCTCCTCCGCCTCCTCGTCCGCCGCACAGCCGCCCAAGAACGTCTGACCCTGGGCGTGGCAGTCCACGTGGAGACCCAACATGTGCCTGGCCAACATAGATCAGGGATGCAAGCCAAAGGGAATTGGAATGGGTTCGGAATTCACAATCATGG----GTTTTCCGGATTTTGTGAATGGTTTCCACTTGAAATTAAAAAAAAGGAAGATATCAGAAGCTTTTGGGGATTGGAATTCATATCCATAATACAGCTTTCTAAAATGATTTCAAGTTCAAAATACCTTAATCAAAACTTGCTTATCTAAAATTCTGGTCTTT--TACCAATATACCATTTTCCGAACCACTAGCCTTATGAAATATGATATAATACGAGTACGAGTATAATCACAAATGGTTTGCATCCCTGTCA--TTTTGGTCGCTGTTTTCATTTGCGATATCAACAAGAGATTCCATTTCGATCGACAGTCGATACACGAATCATGAATCA----------------CTAATCATTCGGTGGAAGTTCATTATGTACAATTTATATATTCTAAAACGTAAACAAGAAATGTTAGTAAACAATTTTTATACACACACCA--GCCACTC--AGACATTCGCACATTTTTGCAATACACCAAAATAAGTGATTTGGAAGTTTGTATGATAACCTAAGAGTTGTTACATGTTCAGCAGAAAACCTGGTTCGCCATTAGCTACCGATTCCCATTGAATTTTACCGGCTTTCCCCTC-----------------TAGAAGTTTCCCGTTGAGCTAGCCAAGTTTTCCGCTGGGCATCTACCTAAGCTGAACTCAACCTAGGCCTAAAGTTGTATTCGAAAGCGTTTCAGCAGAAGAAGAAGCTATTGTTAAAAATGATTGA--------------GAAGCGAGGGGACGCGAGAGCTTGTATAGTAAGTTAATAAATAAATAACAATATGGC--------GAATCCTGTTGAAAGTGGCCAGATCAGAAGGACGCAGGCACTCTTGTTTTAAGCCTAGATTCTAGATTCCGATTCTCCACTGGCCCGTTTATATACATATAGCATTCAGCTTGGGAGGATCAGAGATCAGCGAGCGAGCGCCTGGGCTTAGTGATCCCCAGACGAATTGAAAACGGAAACGAAAAAGAAACGGACACAAAGCAATTGTTACATCAATTAGACACTATATTCTGTTAACCTATAATTTATCTCGATTATTTCTGCGGACGAGAAGCTTTTAAGGAATTGTTGTT--TCGAGCACAAGAGATAC------------------------------TGGCTATGCAAGCAAAGCAAATAGGA----CACAATTCAACCACAATTTTAGCCAACCAAGAGCAATATTAGTTC-ATAATCAGTTTGGATTCGTCAATTCTGTTGATAGCATATGCAAGTAA--------------ATACATCAAATATATCACTACCTTGAATAAGCCTCGAGATCACGCTTCGGTTTTTCGGAAAATAAATATACATATATG-----------CGCATTGGAACACCTCTA----GTACTG-AGTTTATTTCACCAAT--TTCCCGCTGCTGCTCAATCGATCCAAGGAACTGAGACTCACTCTGGTTTCAGGATCTTCGGCTGAGTTCTTCCAATTGCAAATCAGCATAACTAAGAAACCAGCAAAACCTGCATTCCGAGGGGAAA----CACCACGATAAATGAAATGAAAACCAAACAAATGCCTTTAACCTGCCCACTC---TTACACTAAAAA-----------------AAAAAAACAATACGAAAGTAACCCAAGAATGGT---AACCAATGTTAGTCGATAAT--------------------CCCTGTAAATCACGAGCGAAGCGAACTAATTTATTAAAA--------------ATATATATCAACACGTTGATTATGTTAATCATTGCGAACGACATAACAAATAAGTTGTTATCAAACGAGAAAGTGGG-AGTAATGGGTCA---AATACCGTTAGAGTATCTACG-TATTGTTGTATTGTTTGTTTTATTCGAAGCGCTAGAAATGTAATAAACATTTAAGTAATTGCTAGAGCAAAAA------------CAAAAAATGGAAATGAAATCGA--------TGAGGAAGGAATATGGGAAGGAAGGTCGAG---AAAAACCGTAGTTAAAGTGAAATTTTTGTAAACTTTTTGATATGTGATGATGATTTGGATAAATTAGAGCCACAGTGGAAAGAATTATAACCTTAACCTAGTCGTAGATATTAAATCTTATTAAAATGAGTAGCGCAAATGCCAGTGGGCAAAAACCGAAGGGAACTAGCTAAATTCTAGGGAGGATTAGCATTTGGCCAGTTGTTATGCAATAATTGTAGTCTCGGCCAGCCGAAGCACCAATC-AGGTCTCCCTCTGGAACCGGGATCATGTAGATCAG----ATCTACACATCTATGTA----GATCCGATGATACGATCCGATACGGTCCAG------------------AGGGAACTGTTATTAGCAATACTGAAT----ATTCATGGCAATTCAATTGTATAATTGTATTA-ACGAGACATTGATAAATCTGAATAGAGAACGCATTGTAGGAGCCTAGTTGAACGAACCGAAC---CCCAGATGAGATACGAATTCAAAACGATCCGATCAGAT-CGAAATGAA--TACTAAGTGTAACTATGCCAGTAAATAGAAAATATTCAAGTGTAAATAGGACTTTATTTACAATC---TCTTGGTTTGTTGATTGTTTTCAATTC----AGACAATTATGCGTTAGCCATGA----AGGGAAGATATGCGGAT-----------GCGGATATATGAATA------------------------------ATATTACCG-ACACGAGTAATCACACACGAAAAAGCTTTAATTAATTTAATTACCGGAAAGGAAAGGAA--------ACCAAGTGAACCTACTACAAGATATGTATTTACAATACTCATTTTTGATATCATTCCCATTGGTAACGTACGGATTCCATTGTAGATACCTATTGAGC---CAGTAATTAATTAACTAGTTCGCTAAGTCGTCAATGTCGCCTAATGTGAGTTCTATATATTGCATCAGATAATACAATAACAGAGTATTTTAGCTGTAAACAAAC----------------------------------------------------AGACCTGGAACACCCGAAATCCACTTAAGACAAGTAGACAAACAC-------CACACATACACACACACTCGACATACTAAGCTTTTATAAACTATTTAACAAAAATATATATATA--------CTATGGAAAATAATAATCCTGCCAAGTAACATTCGAATACCTGCTTGAAGAAGATACACCCGCTTTTGCTAAGAAACCAAA---------AACGAAACAAAACGAAAC----------GAACAAAACCAAGATTTAAGCCAAGATGACGAGAATTGTAATGAAACCAATAATAAAGACAGATATAGAAGAGACACTAGGGCTAAATACGATTTTTATACTTTCGATAAAATGGTTTTTTATACTAAACGTAAAAACTCTTTAAAACAGAGCGCGCGGACGTGGCGATTACTTTGAGAATCACTTTGATTTGGGTCATGA-ATAAAGGTCATATTACAGTT-------ATATATATAATATCCGAGCATAATA----TGTGTAAAGCCCTAACTGCAACTATGGAACGACAGCACAAATTTTGTTTAGCAAGAGGAAAGAGGAAAAACAGACCGAAAATGCTGACAAGTGGAGAATAAAAATCAAATACTGACTAAAGCAGAAAAAATCGTTTTCAAGTCTAGTTCTTAACACACCCACACATACACACTCTCTCTCACACCACACCACACAGACACACACACCCACGTGCAGCAACATAAAATCAAATATATACTAAATATATAAACATTTATGTATATATTTAGCAAATGAGTAAATAAACCACACCCGC--ACAAATCGCTCTCAAAAACGAATTACCAATTACGAATTAACTATTATGCTTTGTAAGCCCAAA-AGGGCGAAAAACCGAATGCACGACCGGCAGCCAGCAAAAATCTCTAGCGGAAATGTCCACGAACTTAGCCTGCGACAGCGATTTTTGTATGAGCAAACAACTAAAATTTGTAAATATA--------TATTTCTTGATTTTATCAAAAACCAAAAGCGATACACTGAAATCATTCGAGCCCTT---------AGTTTTATCCTAATTGCAACTGAAACTCTTTT---TCTATATCTATCCAGATATCGAAGTACATAAGCGAGAGCATACTTTAAATGGAAAATTAAACCAAGAGCAAGTAATGAACCATTTCAACTACAATAAATTAGCAAAATGGAGGCGGGAG---------------AAGTGAATGAAATTAAATATTAGTGCAATAATTAACAAATTATTCGGTATAACTAAAATGGAATACATCTAAGTAAACGCTTTGTAAAATACATATAAACAATTTATTAAATGGAAA------------AAGGAAAATGGAAAACATTAAAAACGAATAAAACCCAGAGGAATGGAAAATGAAACACTATTGAGTAAT----AAAAGCATTGACATT------GACACACGTGATTCGATATCTCATCTAATAAGCATAAATCAATAAGATAATAATAAAGAGAAATTAAAGAAAATGCAAAACGAACATTTTGTTCTTTAGATTTGTGCTACTTAACGAGTTACATTTATTTAACAATAAAATTGGCATTGTCTTTAGCTTTCGATTTTACAGACATTGTCAACGGGTCTGAAAATCGCAAAGCTCTTAAAATATTTAAAGGCTACAATTGACATTACGGCTGCTTCATGACAGTACGAATATATTTGAGGACGTCCGGATTGGACAGGATGTGCATGTGGTCCACGTTTTGAAGGGCCAATGTGTTTATAGGAGCGCTGGAATAGCCCGACCAATACTGACAGGCTCTCAGAGAGCGCTGGTTAACAGTGCCGTCGCCGAGACCCATTATCAACTTGGGCGTTTCCCCATTAATGTCCGATTTCTTGTACTGCAGTCTGTTAAG-GGGTAGA--GGTAAATTAGTTGAATTTTGTTTCGCAGCA---GTAGCTCTACTTGCCTCTCAACCGTGTCAATGCCGTCGCCATAAAGACAGTGGAGTTCCACATTCGGTGGATTGAAGTTTCGGTTGTACCGAATCGTATCCTTGCGCATTTCCCAGCCCGTCATGTAGTCAAGGTCGTAGAAGAACTCTTCGAGCTGTGCCATCGTATAGTTCCTGCTTGGGGTCGTGGCCAGAACCTCGGATGGCTTCCAAAACAGTGGTGACGGCAGTAACCAAGCAGTGGATGGGTGTGTTATCTGTTCCGCCTTGAGGATCTTGGCACTCAGGGCGAACGAATCCAGGTCATCGCCCATGGCAAACACCTTTACAGCCTTAAAGCTTCCCGCCCATACTCCCGCCAGGCTGATCATTCGCTTCACATATTTAGCCTTCCATTGGACGGTTTGTTCCTGCAAGAACACCAGGGTCATGAGACTGCCCATGCTGTGCGAGATAAAGGTCACAGCAGACTGATTGTTGGCCTCATAGGTGTCCTCCACCAGCTGCTTAAGATCAATGAAAAATTGTTGGTTCTCATCTGGAATGGGA---------GTAATATATGAAAATAGTTGGTAAACAATTCAGAGAAGCAAAGCTCACTTGGCGCTTTTCGGAAGTCATAGGGTGCTCCGTGTATATTTTGTTTGCGAATATATCCCAGGTCCACAAGCACATTGGCTATATCTTTAAAGTAGGCTCCGGCGCTGTTCTTAGTGGGATCGATCCACTCGACCACTTCGGGATCGCCCCATCCGGGTATCCTCGTCTCCACACCAGGAGTATTGTGGGTGGTCCTTGTTGCCTTGTCGTAGTACAGCTTGACATTGTCTATCCAACAGTAAACCATGGGGATGACCAACTGCTCTAGGTCCAGCCACAGATTGTACCAATCGTGGGTCTTCTGGCAAATTAAGTAAGGAGAGTTGGCCTTATTCAGGCGAGCATCCATTTGGGAGCCTCCGTCGCCAGGTACTGGAACACAAAAGGGATTAGAATTTGAGTAGCTGTATGCCTT-----GATAAAAGTGCTCATTGTACTTACCGAAAATCACTGGAGATCTCTTGGGTTCAGGAGGCGGAGGAGGAGGATCATTT--GATTCGTGCCATTTGCTAAATGGCCAAAAGCACTCGCCCAGGTCCAAAAAAGTGGTCAGCAGGAGCCCCAAAAGTATTCCCGATTTGAGCCTCATTGTGCGTTGCGTTGTAAACAAAGCAGGAGTGACAACTGACTATTCTACGGAGTATATATGTAGCTTGGAGGTTATCGGATCGCGCCACTCAATTGACGGAAGATAATGGCCTCCTGTGCATAAAGAAATGAATCAGCC----GAGCTTTTTTTT---------GTAATGCATTTATGTGGAGCCCTTGTGGTCTGCGCAGTTTCAATCAGCTGTGATTTGACCTTTAAACTCTGTCTGCATGCTG----TATGTGTGTATATGTATGCGGAACTTCGGGGGTCGCACTTCCCC-TTTG-AAATTGTTGTTATTGTTTGTTGTTATTGTTTAAACAGAAGTCATGGCTTTGAAAATTTTTCGTTTTTT-CCTAATCAGTG------TTGTTGTTGCGCAGTTTGTTATGGTCAGCGTTTATTTCTCCCCTTTTCACACTTCATCCTTCCAAGTGTGACCAAGTATCACCACAGAAACGGGTGCCTT-GTGAAATGGTTACGGTTTTCAAAATGTGACTCATATTAATAAATATGCTCCCTTAGTAGCAAAAATATTGAAATATAAAAATAAATATATAAACTGAAATTTTTTATAAAATACAATTTTGTATCTAAAAAGTTT-----CTCTTTTGAGCCTTAGTAGTACTACAATTACTTACCTACTAG----CTACCTAGTGACTGGTCACCTAAGGAACACCTCCAAGCACTTATCGATACACA----------CCAAT--CCATGTCCGATACATT-GTTAGCACACCACTAGGCGAAGCCCGCCGGCAAATAAAATTGTTTTCATAGCCTTTCCAAATAAAACTGGAACAATGGCGATGCAGGAGTTCTTCAGCGTGCTATTGCCGGATGTGAAGCGGGAGCTGCGCCGCGGTATCATAGAGTGCTCCAAGCGGGGTCTCCTGCACAGTACCAAGTGGCTGGCGGAGATGCACCACGGATTGAACGATGTGCACATAGACAATGAAACG---GATGAGGATCGCACATTTAACGAGTGCCAGTTAGAGGGGATTGCGCCGTCGGAGTACAGCGACTACTTCCTGGCCAAGAGCTACTACGATGTGAGGGAGTACGATAGGGCGGCGCATGCGGTTAGGAACTGTGAGTCCAGTGTGCCGCGCTTTCTGCACTTTTATTCCACTTACATGGCCAGGGAAAAGCGGCGACTGGACTCAACCACCGACCAGGCGAATCTGCACGAGCCAAATCAGATGCGCGATCTCGCCGATCTGCTAGCCACACTTCGCATGGAGTACGGCAAGAGTCGGCTTGATGGCTACGGCATATATTTATACGGAGTAGTACTAAAAGCGCTGAATCTCAACCAGGCCGCCGAGCAAATGCTAGTTCAGGCCATCAGACTGGTGCCCATGCTGTGGAGCGCCTATCTAGAACTCTCCCCCCTCATCATGGAAAAAAAGAAACTGCTGAGTCTGCAGCTGGGTGGTCACTGGATGCGGCACTTTTTCATGGCGCACACTTACCTGGAGTTGTACCTCAACGACGACGGTCTGAAGATCTACGAGGATCTGCAGGCATCGGGCTTCAGCAAGAACATCTACTTGATTGCCCAGATGGCTCTTGTCTATCACAATAAGCGGGATGTGGACAAGGCGATTGAGCTGTACCAAGCACTTCTTGAGAGCGAT---CCTTACCGCTTGGACAATGTAGACACCTATTCCAATCTCCTGTTCGTCAAGGAGATGAAAACCGAAATGGCCCAGTTGGCCCACAAGGCTGTAAGCATCAACAAGTATCGTCCAGAGACGTGTTGTGTAATAGGTTAGGCTCTACTTTGCTTTATAAGTAATGTTATAGTTTAATATAATAC--ATGATTTTCCATCAGGCAACTACTATAGCATCCGCTGTGATCATCAGGTGGCCATTTCCTACTTTCAACGCGCCCTGAAACTGAATCCCAAGTA
