# Supplementary material for: Duplication and Gene Conversion in the Drosophila melanogaster Genome
Source: PLoS Genet. 2008 Dec 12;4(12):e1000305. doi: 10.1371/journal.pgen.1000305 (PMC2588116; doi:10.1371/journal.pgen.1000305)
Supplement: Dataset S1 — Alignment data. (0.20 MB ZIP) [file pgen.1000305.s004.zip › alignment/Post10.fas]

>dm3:chr2R:7007474-7011226:+
AAACAGCGAGGTTTGCACAACAATGCGAAATAGGAGGAGGCAAAATTCTTATCTGCATTTCATCAGTCAAACATTTACTGTAATCAAAAATC----GCAACTA-----TAAGGAACACAAGTAAAGGCCACAAATGAGAAGCAAATTATTGTTCGATATCCGTGAATTTGAAGGGGAACGTAATGGCCGGTTCCATGACGAACATGGTCTTGAATGGACGGCTGGCATCCCGATTGAACTCCACATGGAAATTGCGAATCAACTTGGCCACTGTGGTCTCCATTTCCAGATCCACCACCCGTTTGCCAATGCACATGCGGGGTCCAAAGCCAAAGGGAAGGAACGTGAAGGGGCTGACCTGCATCTTCTTTCCGGTCTCCGGATCCCTTAACCAGCGCTCCGGCAGAAATTCATCTGGTCGTGGATAATATGTAGCTTCCTTCATCAGCACATTTGAGCCGAGCAGGACAGTCGTTCCCTTGGGCACCCGGTAACCCGAAAGTATCACATCATTTTGGCAGGTTCTCATGGTTCCCAAGCCATTGGGATAGTATCGCAGTGTCTCCTTGATCACAGCCCTCAAATATGGCATATCCTTCATGTTCTCCTCGTTGAGTAGGGAATCCTTTGTGGGCATGATGCTCAAGAGCTCCTCCCGCAGTTTGGCCTGCTTATCCGGATGCTTTGAGAGGCAGAGTAAAACAGCCGACAGAAGCGTGGCTGTGGCATCCACACCAGCGAATAGGATGTCCAGACTCATAATCACCGCCACCTTGGGATCGATCTCCATTAATCTCTCCAGCATACTGTTACTATTTATTTTTTCGCCAGCCTGGCGGCGCTTTTCCAGTGCATCCTGATTTTCCTTCAGCATTTTCTGGGCCACATTCAAACTGTCATTGAGAGTTCGCTTCATTTTCCTGTAGGTGGGCGTCGATATGATCTTCCACATGGAGGGCTGAATGTCTAGCTTAAATGTGAGACGGAAAATATCCCTCGAGGTCTGGAAGAGGGTCAATGCATCGGAATTATCGCGGTTTTTTCTAATCAGACCCATTTGCCGATCGAAAGCCACCAGGCCGAGTGACTCGAAAACAAGCCGGCTTATTTCATCCGTAAAATCTTCGGGGACTTCTAGAGTTTTTGGATCGCGGATTTCCTTAATGCTGCACAGTAAAATGGAATTTATTGCTATATATAAATAACAATTCAATAACAAAAATTTCTTACCGCTCTATAAACTCATTATTGATATTAGACAATGGTTCATAATACATTCTCAAGCCCCTGGGTTGCATAAAGATGGGATTAATGGCTGATCGTAGTTTTCCCCATGCCTCATTTTGTCTGAAATATTCAAATTCAATTGTTTCCTTGCTACTTATTAG------ATTTTATACTCACGAAGCCACCAATCCTTGAACCTCACCGTAAACATCTGGTCGAACGTGTTCGCGGAAATATACAATGGAATCCAGGCCATCACGACGTGGCCAGATACCCTCGTTGCGGAATACCATCTCAATGTCCTTTGTGTTGAAAGTGGTGACCCAATCCTTGCGGCCAAACATTCCGGGCATTACATAGATATCTCCATAGCGCTTTCGCATGGCACTGGTGTATTCCGTAATCGATGCATTTTGGAATTCACCACCGGGCATGAAAGCCCTCATAAATTTGAATTTGTTGGGCCGCGGAATCTCATCGTAGGTCTTGTGCTCCTCCGTTATCTATAATTGGAAACTAATAACATGATAAATCTATTTCGACTGGATTTTGTGCATACTAACACTAGATTTAGCTTGTTCATGTGCCAAAACGGAGGCTGATCTTGAAGATCGAACGGGACCCACGTAAATCGCCACAGATCGCGCACTGCTCAATGTATTCATTCTATTCCTTTTGGTGATCAACTGCAACTAAAAACAGTTCCACTTTCGAGAACGTTCTTATACCAAAGGCTTATCTCTAAAACGTAGAAAAGAGAGGAGAGCG-AATAACTTGAAATGCTTCAAAATGCAAAAATCTCAAACAAAAACAAAAGCCAGCAAACAAAGCATGAGTTTCATTTTCTTATCAGCTGAACGGTATAATCGCCGTGAATTGCCTACCTCACTCAACTGAAAAAATAAACAAATGAACGTGACTGGCTAGAAAAACAAATTGAGAGCGTTGGAACTTACAATAAATACACCTCAGAGAATTTGATACTACTATTAC------------------------------------------------------------G-----ACTATTACATACCCGTTACTCATTTAGTGGGATCGCTAGAAAAA---------------------------------------------AATCTAAAATATTTAAATATTTTTTAAAAATTTATAAGGATT-CTAG------TTCAACGGTAGACAATTTCAAGATAAATAACCAAATTAAAGAAAAA-------------------------------------------------------------------T---------------------------------------AAAAACAATTCTT-----------------------------------------------------------------------------------------------------A----GAGTTGA----------------TCCTTGT----------------TCTCTTTGCAT---------------ACTGATATTTTATTT---------ATTTTTTATTTTATTTATTTA------------------C--------------------------------------------------------------------------------------------------------------------------------------------------------------------------------------------------------------------------------------------------------------------------------------------------------------------------------------------------------------------------------------------------------------------------------------------------------------------------------------------------------------------------------------------------------------------------------------------------------------------------------------------------------------------------------------------------------------------------TGGCGCCGCTTTTCCACAGAGTCCTCGGTGTCCTTTATCATTTTCTGTGAGAACATTAAGATGTCATCGAGAAGACGCATCATCATCCGAAAGTTTGGAGTGGAGATAAATCTCCACATTGATGGCTGTATATTCAATTGAAAGGCATATCTGAACATCGTGCTTCGTGTTTTGGAACACAGTCAATGCATCTGGATCGTCTCGATTTCGACTGATCAAACCCATTGGGCGATCGAAAGCCACCAAGCCAAGGGATTCGAAAACCAGGCGGC--ATCTCC-------AGAGTTCTAGCATCTC-----------------GAATTTCTTTAATGTTGGAGAAAAAGTAAAACTCAGGTGGACATCGAAATATACAAGTATGAATTAATTCTTAGCGCTCAATGAACTAGTTGTTGA------------ACTCATAATAAGTTTTCAATCCTTTGGGTTGCATAAAAATTGAATTGACGGCTGATCGCATCTTGCCCCACAACGCTGCTTGCCTTAAATTATAGTTTCCAAATTAACTTCCGCTTTTGATATACATATGTAATTATTTGGTAACTTACGCGAATATCAGACCCACACTTTCTCCATAAAT--------------------GGAAATATGTGATCGAGGGAAAGAAATCCTTTTCCGGCCAAGTTCCCTCACTGCGGAAAACAGTCTCGATATTCTTTGTACTAAATGTGGTGACTCAATCCTTGCGACCAAACATTCCAGGCATTATGAAGATATCACCATAACAACTTCTCATCGCTGCTGCATAATCCAAAATTGAGGCATCGTGAAATTCTCCACCCGGCATAAATGCCCTTGCAAATTCCTGTTTTCTGGGAAGTGGAATGTTCTTATAGGATCTCGCTTCAGTGACTACACTATCGGCTACCTTAATATCCAGATCACA--TATGTATGTTAGTGGAATACCCGATTGTGGTGATAGTATTTCAACTCACATTGGCCAAAATCTGTGCCTGACTAGAAGATGCCCTCACAAGCTGAATGGAT---------------------TGCGCATTCTGCGCAATACTCATAGTTAATTTTATTAACTGCTTGCCTAAAATGACAACTGAGCTGGGAAGCCTGCCAAAATGCTTATATAGCATCGCAT---------------------CCCAAGAGGAATAACAAAACGATTCTCTACAAATTGAAAAGCTGCAATCCAGCATGACTCCTAAGAATTCCCACCATCACAGTGATAGAAAGCGAAATTATTGCCGTAAGTCAAGAAAGCTTGATACTGCTAAAAAAATATCAACCGCTCATATTCAATATAAGTATGTTATTGTTCAGACATAGGCTTATATGCTCAGTAGAAGAT--------------ATGTTTTATTTTGATTTCTGTCGGAATGCCTTTTAGTAACATC-CTTTA
>dm3:chr2R:7011240-7014993:+
AAACAGCGAGGTTTGCACAACAATGCGAAATAGGAGGAGGCAAAATTCTTATCTGCATTTCATCAGTCAAACATTTACTGTAATCAAAAATC----GCAACTA-----TAAGGAACACAAGTAAAGGCCACAAATGAGAAGCAAATTATTGTTCGATATCCGTGAATTTGAAGGGGAACGTAATGGCCGGTTCCATGAGGAACATGGTCTTGAATGGACGGCTGGCATCCCGATTGAACTCCACATGGAAATTGCGAATCAACTTGGCCACTGTGGTCTCCATTTCCAGATCCACCACCCGTTTGCCAATGCACATGCGGGGTCCAAAGCCAAAGGGAAGGAACGTGAAGGGGCTGACCTGCATCTTCTTTCCGGTCTCCGGATCCCTTAACCAGCGCTCCGGCAGAAATTCATCTGGTCGTGGATAATATGTAGCTTCCTTCATCAGCACATTTGAGCCGAGCAGGACAGTCGTTCCCTTGGGCACCCGGTAACCCGAAAGTATCACATCATTTTGGCAGGTTCTCATGGTTCCAAAGCCATTGGGATAGTATCGCAGTGTCTCCTTGATCACAGCCCTCAAATATGGCATATCCTTCATGTTCTCCTCGTTGAGTAGGGAATCCTTTGTGGGCATGATGCTCAAGAGCTCCTCCCGCAGTTTGGCCTGCTTATCCGGATGCTTTGAGAGGCAGAGTAAAACAGCCGACAGAAGCGTGGCTGTGGCATCCACACCAGCGAATAGGATGTCCAGACTCATAATCACCGCCACCTTGGGATCGATCTCCATTAATCTCTCCAGCATACTGTTACTATTTATTTTTTCGCCAGCCTGGCGGCGCTTTTCCAGTGCATCCTGATTTTCCTTCAGCATTTTCTGGGACACATTCAAACTGTCATTGAGAGTTCGCTTCATTTTCCTGTAGGTGGGCGTCGATATGATCTTCCACATGGAGGGCTGAATGTCTAGCTTAAATGTGAGACGGAAAATATCCCTCGAGGTCTGGAAGAGGGTCAATGCATCGGAATTATCGCGGTTTTTTCTAATCAGACCCATTTGCCGATCGAAAGCCACCAGGCCGAGTGACTCGAAAACAAGCCGGCTTATTTCATCCGTAAAATCTTCGGGGACTTCTAGAGTTTTTGGATCGCGGATTTCCTTAATGCTGCACAGTAAAATGGAATTTATTGCTATATATAAATAACAATTCAATAACAAAAATTTCTTACCGCTCTATAAACTCATTATTGATATTAGACAATGGTTCATAATACATTCTCAAGCCCCTGGGTTGCATAAAGATGGGATTAATGGCTGATCGTAGTTTTCCCCATGCCTCATTTTGTCTGAAATATTCAAATTCAATTGTTTCCTTGCTACTTATTAG------ATTTTATACTCACGAAGCCACCAATCCTTGAACCTCACCGTAAACATCTGGTCGAACGTGTTCGCGGAAATATACAATGGAATCCAGGCCATCACGACGTGGCCAGATACCCTCGTTGCGGAATACCATCTCAATGTCCTTTGTGTTGAAAGTGGTGACCCAATCCTTGCGGCCAAACATTCCGGGCATTACATAGATATCTCCATAGCGCTTTCGCATGGCACTGGTGTATTCCGTAATCGATGCATTTTGGAATTCACCACCGGGCATGAAAGCCCTCATAAATTTGAATTTGTTGGGCCGCGGAATCTCATCGTAGGTCTTGTGCTCCTCCGTTATCTATAATTGGAAACTAATAACATGATAAATCTATTTCGACTGGATTTTGTGCATACTAACACTAGATTTAGCTTGTTCATGTGCCAAAACGGAGGCTGATCTTGAAGATCGAACGGGACCCACGTAAATCGCCACAGATCGCGCACTGCTCAATGTATTCATTCTATTCCTTTTGGTGATCAACTGCAACTAAAAACAGTTCCACTTTCGAGAACGTTCTTATACCAAAGGCTTATCTCTAAAACGTAGAAAAGAGAGGAGAGCG-AATAACTTGAAATGCTTCAAAATGCAAAAATCTCAAACAAAAACAAAAGCCAGCAAACAAAGCATGAGTTTCATTTTCTTATCAGCTGAACGGTATAATCGCCGTGAATTGCCTACCTCACTCAACTGAAAAAATAAACAAATGAACGTGACTGGCTAGAAAAACAAATTGAGAGCGTTGGAACTTACAATAAATACACCTCAGAGAATTTGATACTACTATTAC------------------------------------------------------------G-----ACTATTACATACCCGTTACTCATTTAGTGGGATCGCTAGAAAAA---------------------------------------------AATCTAAAATATTTAAATATTTTTTAAAAATTTATAAGGATT-CTAG------TTCAACGGTAGACAATTTCAAGATAAATAACCAAATTAAAGAAAAA-------------------------------------------------------------------T---------------------------------------AAAAACAATTCTT-----------------------------------------------------------------------------------------------------A----GAGTTGA----------------TCCTTGT----------------TCTCTTTGCAT---------------ACTGATATTTTATTT---------ATTTTTTATTTTATTTATTTA------------------C--------------------------------------------------------------------------------------------------------------------------------------------------------------------------------------------------------------------------------------------------------------------------------------------------------------------------------------------------------------------------------------------------------------------------------------------------------------------------------------------------------------------------------------------------------------------------------------------------------------------------------------------------------------------------------------------------------------------------TGGCGCCGCTTTTCCACAGAGTCCTCGGTGTCCTTTATCATTTTCTGTGAGAACATTAAGATGTCATCGAGAAGACGCATCATCATCCGAAAGTTTGGAGTGGAGATAAATCTCCACATTGATGGCTGTATATTCAATTGAAAGGCATATCTGAACATCGTGCTTCGTGTTTTGGAACACAGTCAATGCATCTGGATCGTCTCGATTTCGACTGATCAAACCCATTGGGCGATCGAAAGCCACCAAGCCAAGGGATTCGAAAACCAGGCGGC--ATCTCC-------AGAGTTCTAGCATCTC-----------------GAATTTCTTTAATGTTGGAGAAAAAGTAAAACTCAGGTGGACATCGAAATATACAAGTATGAATTAATTCTTAGCGCTCAATGAACTAGTTGTTGA------------ACTCATAATAAGTTTTCAATCCTTTGGGTTGCATAAAAATTGAATTGACGGCTGATCGCATCTTGCCCCACAACGCTGCTTGCCTTAAATTATAGTTTCCAAATTAACTTCCGCTTTTGATATACATATGTAATTATTTGGTAACTTACGCGAATATCAGACCCACACTTTCTCCATAAAT--------------------GGAAATATGTGATCGAGGGAAAGAAATCCTTTTCCGGCCAAGTTCCCTCACTGCGGAAAACAGTCTCGATATTCTTTGTACTAAATGTGGTGACTCAATCCTTGCGACCAAACATTCCAGGCATTATGAAGATATCACCATAACAACTTCTCATCGCTGCTGCATAATCCAAAATTGAGGCATCGTGAAATTCTCCACCCGGCATAAATGCCCTTGCAAATTCCTGTTTTCTGGGAAGTGGAATGTTCTTATAGGATCTCGCTTCAGTGACTACACTATCGGCTACCTTAATATCCAGATCACA--TATGTATGTTAGTGGAATACCCGATTGTGGTGATAGTATTTCAACTCACATTGGCCAAAATCTGTGCCTGACTAGAAGATGCCCTCACAAGCTGAATGGAT---------------------TGCGCATTCTGCGCAATACTCATAGTTAATTTTATTAACTGCTTGCCTAAAATGACAACTGAGCTGGGAAGCCTGCCAAAATGCTTATATAGCATCGCAT---------------------CCCAAGAGGAATAACAAAACGATTCTCTACAAATTGAAAAGCTGCAATCCAGCATGACTCCTAAGAATTCCCACCATCACAGTGATAGAAAGCGAAATTATTGCCGTAAGTCAAGAAAGCTTGATACTGCTAAAAAAATATCAACCGCTCATATTCAATATAAGTATGTTATTGTTCAGACATAGGCTTATATGCTCAGTAGAAGAT--------------ATGTTTTATTTTGATTTCTGTCGGAATGCCTTTTAGTAACATCTCTTTA
>droSim1:chr2R:5548919-5553813:+
AAACAACGAGGTTTGCACAACAATGCGAAACGGGAGGAGGCAAAATTCTTATCTGCATTTCATCAGCCAAACATTTACTGTAATCAAAAATC----ATAACTA-----TAAGGAACACAAGTAAAGGAAATGAATACAACGCGAATTATTGTTCGACATCCGTGAATTTGAAGGGGAACGTAATTGCCGGTTCCATGACGAACATGGTCTTGAATGGCCGGCTGGCATCCCGATTGAACTCCACATGGAAATTGCGAATCAACTTGGCCACGGTGGTCTCCATTTCCAGGTCCACCACTCGCTTGCCAATGCACATGCGGGGTCCAAAGCCGAAGGGAAGGAAGGTGAAGGGGCTGACCTGCATCTTCTTTCCGGTCTCCGGATCCCTGAGCCAGCGCTCCGGCAGAAATTCATCTGGTCGCGGATAATATGTACTTTCCTTCATCAGCACATTTGAACCGAGCAGCACAGTCGTTCCCTTGGGCACCCGGTAGCCCGAAAGTATCACATCGTTTTGGCAGGTTCTCATGGTTCCCAAGCCATTGGGATAGTATCGCAGTGTCTCCTTGATCACAGCCCTCAAATATGGCATATCCTTCATGTTCTCCTCGTTGAGTAGGGAATCCTTTGTGGGCATGATGCTCAAGAGCTCCTCCCGCAGCTTGGCCTGCTTATCCGGATGCTTTGAGAGGCACAGCAAAACAGCCGACAGAAGCGTGGCTGTGGCATCCACACCAGCGAAGAGGATGTCCAGACTCATAATCACCGCCACCTTGGTATCGATCTCCATTAATCTCTCCAGCATACTGTTACTATTTATTTTTTCGCCAGCCTGGCGACGCTTTTCCAGTGCATCCTGATTTTCCTTCAGCATTTTCTGGGCCACATTCAAACTGTCATTGAGAGTTCGCTTCATTTTCCTGTAGGTGGGCGTCGATATTATCTTCCACATGGACGGCTGGATGTCTAGCTTGAATGTGAGCCGGAAAATATCTCTCGAGGTCTGGAAGAGGGTCAATGCATCGGGATTATCGCGGTTTTTTCTAATCAGACCCATTTGCCGATCAAAAGCCACCAGGCCGAGTGACTCGAAAACAAGCCGGCTTATTTCATCCGTGAAATTTTCGGGGACTTCCAGAGTTTTGGGATTGCGGATTTCCTTAATGCTGCAAAGTAAAATAAAATTTATTACTATATATATAATACAAATCAAAAACAATA--TCCGCACCGCTCTATAAACTCATTATTGATATTAGACAGGGGTTCGTAATACATTCTTAAGCCCCTGGGTTGCATGAAGATGGGATTAATGGCTGATCGTAGTTTTCCCCACGCCTCGTTTTGTCTGAAATATCCAAATGCAATTATTGCCTTGCTACCTATTAGTAATAGATTTTATACTCACGAAGCCACCAATCCTTGAACCTCACCGTAAACATCTGGTCGAACGTGTTCGCGGAAATATATGATGGAATCCAGGCCATCACGACGTGGCCAGATACCCTCGTTGCGGAATACCATTTCAATGTCCTTTGTGTTGAAAGTGGTGACCCAATCCTTACGGCCAAACATACCGGGCATTACATAGATATCTCCATAGCGCTTTCGCATGGTACTGGTGTATTCCGTAATCGATGCATTTTGGAATTCACCACCGGGCATGAAAGCCCTCATAAATTTGAATTTGTTGGGCCGCGGAATCTCATCGTAGGTCTTGTGTTCCTCCGCTATCTATAATT-------AATATCATGATAAATCTATTTCGACTGGATTTTCTGCATACTAACACTAGATTTAGCTTGATCGTGTGCCAAAACGGAGGCTGATCTTAAAGATCGAACGGGGCCTACGTATATCGCCACAGATCGCGCACTGCTCAATGTATTCATTCTATTGCTTTTGGTGATCAACTGCAACTAAAAACAGTTCCACCTTTGAGAGCGTTCTTATAGCAAAGTCTTATCTCTAAAACGTAAAAAAGAGAGCAGAGCG-AATAAGGTGAAATGCTTCAAAATGCAAAACTCTCAAACCAAAACAAAAGCCAGCAAACACAGCATGAGTTTCAGTTTCTTATCACCTGAACGGTAAAATCACCATGAATCGCCTACCACACTCAACTGAAAAAATAAACAAATGAACGTGACTGGCTAGAAAAACCAGTTGAGAGCGTTGGAACTTACAATAAATACCTCTCAGAGAAAATGATAAAAATTTTGTATTAGAGCGTACAA-ACTTCTGATTGAAAGTGTTGAGAAACAAGA-----------------CCCGACTATCAGATACCCGTTACTCAGTTACTGGGATCGCTAGAAAGATA-----AAACTCTTGTTTACTCAGCTGGTCGCAGCACGAGAAAAAATCTAAAATATTTAAATATTTTTGAAAAATT-GTGAGAATGACTGAACTTAGTTCAACGGTAGAAATTTCTAAGATAAATAACAAAATGAACAAAAAT---AAAAAT--------------AAAAAGTCAAAAATGTTTATTTGGCATACCAATATTTTCTGGC-AAAGCTCTGGGCTGCGATCAAATCTGCATCGCCCACAACTTAAAAAAATGTTTCAAATTTTTTACCAATATGAAAGACAATATGAAGGACCGCCCAAAACGCCAACGGTACCCCTTTTGAATTTTTTTGTAACAATTTTTATCGATATGCCAACAAGTAAAGTTAA-CTTTATCGTTCACACTCCCACTAGCTGAACAACGGGCATCTGTTAGTCTTGATTAAAAAATCTTAATAACATCTTAATTTCAAATATTATTTTTTATTTAACTTATTTCTCAAAGAATATGAAGAT-CTTCAGCTAAGTTATTGATCGATATCAGTGAATTTAAAGCGGAATGGAATAGCAGGTTCCATGAAAACAAAAGTCTTATAGGGTCGACTGGCATCGTAGTTGAATTCCACCTGGAAGTTCCTTATCAACTTGGCAACACTCGTCTCGATTTCCAGGTCCACCAATCTTCGGCCAATGCACATGCGCGGTCCAAAACCGAAGGGCAGATAGCTAAATGCACTAATGGGTGTCTTCTTTCCAGTCTGCGGATCTCGTAGCCAGCGTTCTGGAAGGAACTTATCAGCTTGTGGATAATATTCATTGTCCCGCAAAAGGACATTGAAGCCCAGAGCTACATGGCTGCCTTTGGGCACATGGTAACCAGAAAGGGTAATGTCTGCGGGGCAAGTGCGTAGGGTTCCCAATCCATTGGGATAATAGCGTAGGGCCTCCTTGATCACTGCCCTCAAATAGGGCATATCCTTCATGGTCTCATCATTGAGAAGGGTGTCCTTGGTGGGCATAATCTTCATGAGTTCCTCTCTCAGCTTCGCCTGCTTCTCTGGATTCTTAGCCAGGCAAAGGAGCACGGCTGACAGCAGATTAGATGTGGCATCCACACCGGCTAACAATACGTCCATGCTCATTATCACCGCCAGTTTGGGATCCACCTTCAACATTCGCTGCAACATGCTATTCCCATTTACCTCTTCGCCTGCCTGGCGCCGCTTTTCCAGGGAGTCCTCGGTGTCCTTTATCATTTTCTGCGACAGCATTAAGATGTCATCGAGGAGACGCATCATTTTCCGAAAGGTTGGAGTGGAGATATATTTCCACATTGACGGCTTTATATCCAATTCAAAGGTATATCTGAACGTC-TGCTTCGTGTTTTGGAACAAAGTCAAGGCATCTGGATTGTCTCGATTCCGACTGATCAAACCCATTGGGCGATCAAAAGCCACCAAGCCAAGGGATTCGAAAACCAGCCGGCTTATTTCCTCCATGAAGTCATCGGGCACCTCCAGAGTTCTAGCATCTCGAATTTCTTTAATGCTGGTGAAGAAGTAAAACTCAGCTGAACATCGAAATATACAAGTATGTATTGATTCTTACCGCTCAATGAACTCGTTGTTGATATTGGAAAGTGGTTCGTAATAAGTTTTCAATCCTTTGGGTTGCATGAAAATTGGATTCACGGCTGATCGCATCTTGCCCCACGACTCTGCTTGCCTTAAAATGTAATTTCCAAATTAAATTCCGCTTTTGAAATGGATATGTATATATTTG-CAACTTACGCGGATATCAGACCCACACTTTCTCCATAAACATCTGGTCGTTTATGAGTGCGGAAATATGTGATCGAGGGAAAGAAATCCCTTTCTGGCCAAGTTCCCTCGCTGCGGAAAACAGTCTCGATGTCCTTTGTACTGAATGTGGTGACCCAATCCTTGCGACCAAACATTCCAGGCATTATGAAGATGTCACCATAACGATTCCTCATCGCTGCTGCATAATCGAAAATTGAGGCATCGTAAAATTCTCCACCAGGCATAAATGCCCTTGCAAACTCCAGTTTACTGGGACGTGGAATGTCCTTATAGGATCTCGCTTCAGTGACTTCACTATCGGCTACCTTAATATCCAGATCACAGGTATGTATGTTAGTGAAATACCCGATTGTGGTGATAGTATTTCAACTCACATTGGCCAAAATCTGTGCCTGGCTAGAGGATGCCCTCACAAGCTGAATGGATCCATTTGAAAAGACAGCACGCTGTGCATTCTGCAAAATACTCATTGTTAATTTAATTAACTGCTTGCCTAAAGTGACAACTGAGCTGGGAAGCCTGCCAAATTGCTTATATAGCCTCGCCTTATCTTTGGGGAGAGGAATAACCCGAGAGGAAAAACAAAACGATTCTCTACAACTTGAAAAGCTGCAAACAAGCATGACTCTTAAGAATTTCCCCTATCACCGTGATAGAAAGCGAAATGATTGCCGTGAGCCAGAAAAGCTTAATA-----------AT-------GCT---GTTCAATATAAATATTTTATTGTTCAAACTTAGGCTTATATGCTCAATATAAGATTGGCTAACTTTAAAAGGTTTGATTTTGATTTTTGTCGGATTATCTTTTAGTAACATCC-----
>droSec1:super_1:4574304-4579081:+
AAACAGCTAGGTTTGCACAACAATGCGAAACAGGAGGAGGCAAAATTCTTATCTGCATTTCATCAGCCAAACATTTACTGTAATCAAAAATC----GTAACTA-----TAAGGAACACAAGTAAAGGAAATGAATACAACGCGAATTATTGTTCGACATCCGTGAATTTGAAGGGGAACGTAATTGCCGGTTCCATGACGAACATGGTCTTGAATGGCCGGCTGGCATCCCGATTGAACTCCACATGGAAATTTCGAATCAACTTGGCCACGGTGGTCTCCATTTCCAGATCCACCACTCGCTTGCCAATGCACATGCGGGGTCCAAAGCCGAAGGGAAGGAAGGTGAAGGGGCTGACCTGCATCTTCTTTCCGGTCTCCGGATCCCTTAGCCAGCGCTCCGGCAGAAATTCATCTGGTCGCGGATAATATTTACTTTCCTTCATCAGCACATTTGAGCCGAGCAGCACAGTCGTTCCCTTGGGCACCCGGTAGCCCGAAAGTATCACATCGTTTTGGCAGGTTCTCATGGTTCCCAAGCCATTGGGATAGTATCGCAGCGTCTCCTTGATCACAGCCCTCAAATATGCCATATCCTTCATGTTCTCCTCGTTGAGTAGGGAATCCTTTGTGGGCATGATACTCAAGAGCTCCTCCCGCAGCTTCGCCTGCTTATCCGGATGCTTTGAGAGGCACAGTAAAACAGCCGACAGAAGCGTGGCTGTGGCATCCACACCAGCGAAGAGGATGTCCAGACTCATAATCACCGCCACCTTGGTATCGATCTCCATTAATCTCTCCAACATACTGTTACTATTTATTTTTTCGCCAGCCTGGCGACGCTTTTCCAGTGCATCCTGATTTTCCTTCAGCATTTTCTGGGCCACATTCAAACTGTCATTGAGAGTTCGCTTCATTTTCCTGTAGGTGGGCGTCGATATTATCTTCCACATGGACGGCTGTATGTCTAGCTTGAATGTGAGCCGGAAAATATCTCTCGAGGTCTGGAAGAGGGTCAATGCATCGGGATTATCGCGGTTTTTTCTAATCAGACCCATTTGCCGATCGAAAGCCACCAGGCCGAGTGACTCGAAAACAAGGCGGCTTATTTCATCCGTGAAATCTTCGGGGACTTCCAGAGTTTTTGGATCGCGGATTTCCTTTATGCTGCAGAGTAAAATGGATTTCATTACTAAATATATAAAACAAATCAAAAACAATC--TCCTTACCGCTCTATAAACTCATTATTGATATTAGACAGGGGTTCATAATACATTCTTAAGCCCCGGGGCTGCATGAAGATGGGATTAATGGCTGATCTTAGTTTTCCCCACGCCTCGTTTTGTCTGAAATATCCAAATGCTATTATTGCCTTGCTACTTATTAATACTATATTTTATACTCACGAAGCCACCAATCCTTGAACCTCACCGTAAACATCTGGTCGAACGTGTTCGCGGAAATATATTATGGAATCCAGGCCATCACGACGTGGCCAGATACCCTCGTTTCGGAATACCATCTCAATGTCCTTTGTGTTGAATGTGGTGACCCAATCCTTACGGCCAAACATACCGGGCATTACATAGATATCTCCATAGCGTTTTCGCATGGCACTGGTGTATTCCGTAATCGATGCATTTTGGAATTCACCACCGGGCATGAAAGCCCTCATAAATTTGAATTTGTTGGGCCGCGGAATCTCATCGTAGGTCTTGTGTTCCTCCGCTATCTATAATT-------AATATCATGATAAATCTATTTCGACTAGATTTTCTGCATACTAACACTAGATTTAGCTTGATCGTGTGCCAAAACGGAGGCTGATCTTAAAGATCGAACGGGGCCTACGTATATCGCCACAGATCGCGCACTGCTCAATGTATTCATTCTATTCCTTTTGGTGTTCAACTGCAACTAAAAACAGTTCCACCTTTGAGAGCGTTCTTATAGCAAAGTCTTATCTCTAAAACGTAAAAAAGAGAGCAGAGCGGAATAGCGTGAAATGCTTCAAAATGCAAAACTCTCAAACCAAAACAAAAGCCAGCAAACACAGCATGAGTTTCAGTTTCTTATCAGCTGAACGGTAAAATCACCGTGAATCGCCTACCACACTCAACTGAAAAAATAAACAAATGAACGTGACTGGCTAGAAAAACCAGTTGAGAGCGTTGGAACTTACAATAAATACCTCTCAGAGAAAATGATACAAATTTTGTATTAGAGCGTACAAGACTTTTGATTGAAAATGTTGAGAGACAAGTGAGAACGCTGCAAAGGCCTCGACTATCAGATACCCGTTATTCAGTTAGTGGGATCGCTAGAAAGATATTTTAAAATTCTTGTTTTCTCAGCTGGTCGCAGTACGAGAAAAA---TATA----TAAAATATTTTTTAAAAATT-GTAAGAATAACTAG-----GATTAATAAAAGAAATTTCCAAGATA--CTACAAAACTAAAAATAATTCTAAGAATTGATCGTTGAAGTGGGAGTGTCAAAAGTGTTCTTTTGCCA-ACCAATATTTTTTTGCCAAAGCTCTGGGGTGTGATCAAATCGGCAGCGACCACAATTAAAAAAAATTTTTCGAATTTT------------------ATATGAAAGACTCCC----ACGCTCACA------CTTTTAAA----TTAATACCGATTTCCA-------------AAAAAAAGTTAAACTTTACCGT-CACACTCCCACTAGCTGAACAACGGGTATCTGTTAGTCTTGATTAA-------TAATAAAAACTTAATTTCAAA-AAGATTTTTTATTTAACGTATTTCTCAAAGTATCTTCATATACTACAGCTAAGTTATTGATCGATATCAGTGAATTTGAAGCGGAATGGAATGGCAGGTTCCATGAAAACAAAAGTCTTGTAGGGTCGACTGGCATCGTAGTTGAATTCCACCTGGAAGTTCCTTATCAACTTGGCAACACTCGTCTCGATTTCCAGGTCCACCAATCTTCGGCCAATGCACATGCGCGGTCCAAAACCGAAGGGCAGATAGCTAAATGCGCAAATGGGTGTCTTCTTTCCAGTCTGCGGATCTCGTAGCCAGCGTTCTGGAAGGAACTTATCAGCTTGTGGATAATATTCATTGTCCCGCAAAATGACATTGAAGCCCAGAGCTACATGGCTGCCTTTGGGCACATGGTAACCAGAAAGGGTAATGTCTGCGGGGCAAGTGCGTAGGGTTCCCAATCCATTGGGATAATAACGTAGAGCCTCCTTGATCACTGCCCTCAAATAGGGCATATCCTTCATGGTCTCATCATTGAGAAGGGTGTCCTTGGTGGGCATAATCTTCATGAGTTCCTCTCTCAGCTTCGCCTGCTTCTCTGGATTCTTGGCCAGGCAAAGGAGCACGGCTGACAGCAGATTGGATGTGGCATCCACACCGGCCAACAATACGTCCATGCTCATTATCACCGCCAGTTTGGGATCCACCTTCAACATCCGCTGCAACATGCTATTCCTATTTACCTCTTCGCCTGCCTGGCGCCGCTTTTTCAGGGAGTCCTCGGTGTCCTTTATCATTTTCTGCGACAGCATTAAGATGTCATCGAGAAGACGCATCATTTTCCGAAAGGTTGGAGTGGAGATAAATTTCCACATTGACGGCTTTATATCCCATTCAAAGGCATATCTGAACGTC-TCCTTCGTGTTTTGGAACAAAGTCAAGGCATCTGGATTGTCTCGATTCCGACTGATCAAACCCATTGGGCGATCAAAAGCCACCAGGCCAAGGGACTCGAAAACCAGACGGCTTATTTCCTCCATGAAGACATTGGGCACCT----------------------------------GGTGAAGAAGTAAAACTCAGGTGGACATCGCAATATACAAGTATGTATTGATTCTTACCGCTCAATGAACTCGTTGTTGATATTGGAAAGAGGTTCGTAATAAGTTTTCAATCCTTTGGGTTGCATGAAAATTGGATTCACGGCTGATCGCATCTTGCCCCACGACTCTGCTTGCCTTAAATTATAGTTTCCAATTTAAATTCCGCTACTGAAATGCATATTTAAATATTTGGCAACTTACGCGGATATCAGACCCACACTTTCTCCATAAACATCTGGTCGTTTATGAGTGCGGAAATATGTGATCGAGGGAAAGAAATCCCTTTCCGGCCAAGTTCCCTCGCTTCGGAAAACCGTCTCGATATCCTTTGTACTGA-TGTGGCGACCCAATCCTTGCGACCAAACATTCCAGGCATTATGAAGATGTCACCATAACGATTCCTCATCGGAGCTGCATAATCGAAAATTGAGGCATCGTAAAATTCTCCACCAGGCATAAATGCCCTTGCAAACTCCAGTTTACTGGGACGTGGAATGTCCTTATAGGAGCTCGCTTCAGTGACTTCACTATCGGCTACCTTAATATCCAGATCACA------TATGTTAGTGAAATACCCAATTGTGGTGATAGTATTTCAAGTCACATTGGCCAAAATCTGTGCC-GGCTAGAAGATGTCCTCACAAGCTGAATGGATCCATTTGAAAAGACAGCACGCTGCGCATTCTGCAAAATACTCATTGTTAATTTAATTAACTGCTTGCCTAAAGTGACAACTGAGCTGGGAAGCCTGCCAAATTGCTTATATAGCCTCGCCTTATCTTTGGGGAGAGGAATAACCCGAGAGGAAAAACAAAACGATTCTCGACAACTTGAAAAGCTGCAAACAAGCATGACTCTTAAGAATTTTCCCTATCACCGTGATAGAAAACGAAATTATTGCCGTGAGCCAGAAAAGCTTGATA-----------ATTGATAATGCT---ATTCAATATAAATATTTTATTGTTCACACTTAGGCTTATATGCTCAATATAAGAT---------------------------------------------------------------
>droYak2:chr2R:2132212-2134384:-
AAACAGTGGGGATTGCACAGCATTGCGAAACAGGAAAGGGCAG---------------TTCATCAGACAAACATTTATTGTAATCAAAACCTATATGTAACTACTATATAAGGAACACAAGTAAAGGCCACGAATAAAGGGCGAATTATTGCTCGACATCCGTGAATTTGAAGGGGAACGCAATGGCCGGTTCCATGACGAACATGGTCTTGAATGGTCGGCTGGCATCCCGATTGAACTCCACATGAAAATTGCGAATCAACTTGGCCACGGTGGTCTCCATTTCCAGGTCCACCACTCGCTTGCCAATGCACATGCGGGGTCCAAAGCCGAAGGGAAGGAAGGTGAAGGGGCTGGCCTGCATCTTCTTTCCGGTCTCCGGATCCCTGAGCCAGCGCTCCGGCAGGAACTCATCTGGTCGCGGATAATATGTACTGTCCTTCATAAGCACATTCGAGCCGAGCAGGACAGTCGTGCCCTTGGGCACCCTGTAACCCGAAAGTATCACTTCATTTTGGCACGTTCTCATCGTTCCCAGGCCATTGGGATAGTATCGCAGCGTCTCCTTGATCACAGCCCTCAGATAGGGCATGTCCTTCATGATCTCCTCGTTGAGAAGAGCATCCTTGGTGGGCATGATCCTCAAGAGCTCCTCCCGCAGTTTCGCCTGCTTGTCCGGGTGTTTTGAGAGGCACAGTAGAACAGCCGACAGGAGCGTGGCTGTGGCATCCACGCCAGCGAAGAGTATGTCCACACTCATAATCACCGCCACCTTGGGATCGATCTCCATTAACCGCTCCAGCATACTGTTGCTGTTTACTTTTTCGCCCGCTTGTCGACGCTTTTCCAGTGCATCCTGATTTTCCTTCAGCAGTTTCTGGGCCACGTCCAAACTGTCGTTGAGAGTTCGCATCATTTTCCTGTAGGTGGGCGTCGATACTATCTTCCACATGGAGGGCTGGAAGTCTAGCTCGAACGTGAGCCGGAAGATATCTCTCGAGGTTTGGAAGAGGGTCAATGCATCGGGATTATCGCGGTTTTTCCGTATCATACCCATTTGCCGGTCGAAAGCCACCAGGCTGAGTGACTCAAAAACAAGCCGGCATATTTCATCGGTGAAATCCTCGGGGACTTCCAGAGTCTTTGGATCGCGAATTTCCTTAATGCTGCAGAGTAAGAATAATTTTATT--TA---ATAAAAAGCT-TTCAAAACTAATA---TCTTACCGCTCTATAAACTCATTATTAATATTCGACAGGGGTTCATAATACATTCTTAAGCCCCTGGGTTGCATGAAGATCGGATTAAGTGCTGATCGTAGTTTTCCCCAAGCGTCGCCTTGTCTGAAATATT-AAATCGATTTTCTACCGTGCAACCAATGAATAATAGGTGTCATACTCACGCGGCCACCAGTCCTGCGATCTCGCCGTAAACGTCTGGTCTAACATGTTTGCGGAAATATACAATGGAGTCCAGACTATCACGATGTGGCCAAATACCCTCGTTGCGGAAGACCACCTCAATGTCCTTTGTGCTGAAAGTGGTGACCCAATCCTTGCGGCCAAACATTCCCGGCATTATGTAGATATCTCCATAGCGCTTTCGCATTGCACTGGTGTATTCCGTAATCGAGGCATTTTGGAATTCACCTCCTGGCATGAAAGCCCTCATAAATTGGAATTTGTTGGGGCGCGGAATCTCATCGTAGGGCTTGTTTTCCTCGGATATCTATGAATGGAAATCACTATTATGATAAATCTGTT-CGACTGGATTTTTGGTATACTAACGCTAGATTTTGCTTGATCTTGTGCCAAAACAGAGGCTGTTCTTAAAGATCGAACGGGGCCTACAAAAATCGCCAGAGATCGCGCACTGCTCAATGTATTCATTATATTCCTTCTGGTGATCGCCTGCAACTGAAAGCTGTTTCACCTATGAGGGCGTTCTTATAGCAAATGCTTATCTCTAAAACGTAAAAAAGAGAGGAAAGCT-AATAGTATGAAATGCTTCAAAAAGCAAAACTCTCAAACCAAAACAAAAGCCAGCAAACAAAGCATGAGTCTCTGTTTCTTATCA-CTAAACAGTACAATCACCGTGAATTGCCTACCTCACTCAGCTCGAAATATAAACAAACGAATGTGACTAGC--AGAAAGCCGGTTGAGAGCGTTAGAAATTA----AAATACCCCACAGAGAA-------------------------------------------------------------------------------------------------------------------------------------------------------------------------------------------------------------------------------------------------------------------------------------------------------------------------------------------------------------------------------------------------------------------------------------------------------------------------------------------------------------------------------------------------------------------------------------------------------------------------------------------------------------------------------------------------------------------------------------------------------------------------------------------------------------------------------------------------------------------------------------------------------------------------------------------------------------------------------------------------------------------------------------------------------------------------------------------------------------------------------------------------------------------------------------------------------------------------------------------------------------------------------------------------------------------------------------------------------------------------------------------------------------------------------------------------------------------------------------------------------------------------------------------------------------------------------------------------------------------------------------------------------------------------------------------------------------------------------------------------------------------------------------------------------------------------------------------------------------------------------------------------------------------------------------------------------------------------------------------------------------------------------------------------------------------------------------------------------------------------------------------------------------------------------------------------------------------------------------------------------------------------------------------------------------------------------------------------------------------------------------------------------------------------------------------------------------------------------------------------------------------------------------------------------------------------------------------------------------------------------------------------------------------------------------------------------------------------------------------------------------------------------------------------------------------------------------------------------------------------------------------
