# Supplementary material for: Duplication and Gene Conversion in the Drosophila melanogaster Genome
Source: PLoS Genet. 2008 Dec 12;4(12):e1000305. doi: 10.1371/journal.pgen.1000305 (PMC2588116; doi:10.1371/journal.pgen.1000305)
Supplement: Dataset S1 — Alignment data. (0.20 MB ZIP) [file pgen.1000305.s004.zip › alignment/Post11.fas]

>dm3:chr2L:22071173-22072962:+
TCCTTCCAAATTTGAATGTCTCGCTGAATTAGATCGAACTCGATTTATGAGTGGGAGGAGT-----------ATTCAACATTCCATTGAAGTTGGGAAAGAGCGCAGGGACATCGCAGCGACACGAAGAGGATTGCAGAATGGATGAGCGCTTACGGACAAGACGTAAGATCGCAAATAAACTGGAGTCTGGTGGCAAAACAGCACATGCTTTTGAGCGATTATTGGCAATTCGCACCATTAAATTGAGCAAGGGAAAATGTTCCGAAGACAGTGCAGAGCAGACGAAGTCTAGTGATGATTGCAAGGCACAAACGCGTAAGGATGTAAATATCGAGGTCAAAGAGACTTATTCCGGCGATTCCTCGCCTAACAGTGAGAGCGAGAATACAGCCCAAAACGATCCGCAAATGAACGTAGAAAGCGAAGAACGCGTATCCAACCTGGAACAGCTGAGTCGAGCAGTGTTAAAACGGAACGACATAAAGAACTTACTGGGTAAACCTATTTTCGCGGAGGCTGTGATCGGATCCTTTGTGCGGATAAATGTTGGAAAAGTCTACTCCATCTACGAAACTATTGCTCTGCATCAGGACAGTAAGGACTACCGGGTAGACGGTAAGCGTACCAATCTGACCCTGGTCTTGAGGTGCGGTTCCGAAAAGCGTTATTCACGTATAGACGTGGTTTCAAATCAGCCAATTACACAAAAGGAATTCTTGTTGTGGTTGGAAACCAATCTGCGCAATCGATGCACTTTACCAACGCTTAATGACATCGCCAAAAAACAGGTGCAGGTAAAAAATGCCTGTAAATACTCGTACACTGAAACTGATGTGGAGAAGCTGATTCAAGACAAAAAAGAAGCTGGTATAAAACAGAATGCCGCTTACAGAAAAATTAGTCTAATTATAGAGCGTGATATGGCAGCGGGTATGAACGACGTGGAAAAAGTGCAAGTGTTGGAGAAGAAAATCCTAGAGATCGACGAGGAACCCAGACCCCAGATCGAAAAATCTGGCCAGCATCGGTACCAAGTCCTTAGTTCTACACGCGGGGTCCATGTGCCTACCATTTACCGGCACGAGTTGGGTGTGCCTTCCGGCGGCAAAAGTTCCTTTGTTAAGCGAACCGCGAAGCCCGAACAACATGAGTTGGAGAAGTATATGCGACGAAAGTATAAAAAAAGTGCTGTAGTCAGTCGCAGTCGATTTAAAAAAGCATTTGAAGATTGCGTGGA---TTCTTCAGCTGTGGTCAACGATATTCATATGGAAAGTCAACAGAAAGAGGGTGATGTCGAGACGGAGACGGAGACGGAGACGGAGAAAGGGACAGAGAAAGATCTCCATTTGCAAAGGTTACACACTTTTAATATTGAATTAGATACCACGGGATTGGGTAAGGGCTTTTTACTAGATGTAACGAAATTAATACTATTTCTTTATAGTTCCTTTTCATGAAATTTTCCCGAATGTGAAGTTCAATAGCCCTTGGGACGAGATAATGAAAGGCTAGATTGCACGGGCAGTGCGATCTATTGATGTTTTTTTGACCTGTTCGGTAGTTCTATCGAGCTATTTCTACCTATTATATCTATTTATCGAGCGGCAA-ATGGAAGTGCC-GACTTAATATGTGCTTGCCCAGAATTAAGTCGTGTATTTTAAAAGTTTATATCCCTGTGTAACGTAAAGCTACCACCCCTTGAGGAATAACTTTATAATAATACG---TTTTTGCAAATCGTTTTCAAAATGTTTTTGGCGTATCGATGGAAATTGGAAATTTATATTTTATGGGGTCAAAAA
>dm3:chr2L:22102566-22104351:-
TCCTTCCAAATTTGAATGTCTCGCTGAATTAGATCGAACTCGATTTATGAGTGGGAGGAGT-----------ATTCAACATTCCATTGAAGTTGGGAAAGAGCGCAGGGACATCGCAGCGACACGAAGAGGATTGCAGAATGGATGAGCGCTTACGGACAAGACGTAAGATCGCAAATAAACTGGAGTCTGGTGGCAAAACAGCACATGCTTTTGAGCGATTATTGGCAATTCGCACCATTAAATTGAGCAAGGGAAAATGTTCCGAAGACAGTGCAGAGCAGACGAAGTCTAGTGATGATTGCAAGGCACAAACGCGTAAGGATGTAAATATCGAGGTCAAAGAGACTTATTCCGGCGATTCCTCGCCTAACAGTGAGAGCGAGAATACAGCCCAAAACGATCCGCAAATGAACGTAGAAAGCGAAGAACGCGTATCCAACCTGGAACAGCTGAGTCGAGCAGTGTTAAAACGGAACGACATAAAGAACTTACTGGGTAAACCTATTTTTGCGGAGGCTGTGATCGGATCCTTTGTGCGGCTAAATGTTGGAAAAGTCTACTCCATCTACGAAACTATTGCTCTGCATCAGGACAGTAAGGACTACCGGGTAGACGGTAAGCGTACCAATCTGATCCTGGTCTTGAGGTGCGGTTCCGAAAAGCGTTATTCACGTATAGACGTGGTTTCAAATCAGCCAATTACACAAAAGGAATTCTTGTTGTGGTTGGAAACCAATCTGCGCAATCGATGCACTTTACCAACGCTTAATGACATCGCCAAAAAACAGGTGCAGGTAAAAAATGCCTGTAAATACTCGTACACTGAAACTGATGTGGAGAAGCTGATTCAAGACAAAAAAGAAGCTGGTATAAAACAGAATGCCGCTTACAGAAAAATTAGTCTAATTATAGAGCGTGATATGGCAGCGGGTATGAACGACGTGGAAAAAGTGCAAGTGTTGGAGAAGAAAATCCTAGAGATCGACGAGGAACCCAGACCCCAGATCGAAAAAACTGGCCAGCATCGGTACCAAGTCCTTAGTTCTACACGCGGGGTCCATGTGCCTACCATTTACCGGCACGAGTTGGGTGTGCCTTCCGGCGGCAAAAGTTCCTTTGTTAAGCGAACCGCGAAGCCCGAACAACATGAGTTGGAGAAGTATATGCGACGAAAGTATAAAAAAAGTGCTGTAGTCAGTCGCAGTCGATTTAAAAAAGCATTTGAAGATTGCGTGGA---TTCTTCAGCTATGGTCAACGATATTCATATGGAAAGTCAACAGAAAGAGGGTGATGTCGAGACGGAGACGGAGACGGAGA------AAGGGACAGAGAAAGATCTCCATTCGCAAAGGTTACACACTTTTAATATTGAATTAGATACCACGGGATTGGGTAAGGGCTTTTTACTAGATGTAACGAAAGTAATACTATTTCTTTATAGTTCCTTTTCATGAAATTTTCCCGAATGTGAAGTTCAATAGCCCTTGGGACGAGATAATGAAAGGCTAGATTGCACGGGCAGTGCAATCTATTGATGTTTTGTTGACATGTTCGGTAGTTCTATCGAGCTATTTCTACCTATTCTATCTATTTATCGAGCGGCAA-ATGGAAGTGCC-GACTTAATATGTGCTTGCCCAGAATTAAGTCGTGTATTTTAAAAGTTTATATCCCTGTGTAACGTAAAGCTACC-CCCCTTTAGGAATAACATTATAATAATACGACGTTTTTGCAAATCGTTTTACAAATGTTTTTGGCATATCGATGGAAATTGGAAATATAAATTTTATGGGGTCAAAAA
>droSim1:chr2L:21644922-21646603:+
-----------------GTCTCGGTGAATTGGATCGAACTCGATTTATGAGTGGGAGGAGT-----------ATTCAACATTCCATTGAAGTTGGGAAAGAGCTCAGGGACATCGCAGGGACACTGAGAGGATTGCAGAATGGATGAGCGCTCACGGACAAGACGAAAGATCACAAAAGTGCGGGAGTCTGGTGGCAAAACAGCACATGCTTTTGAGCGATTATTGGCAATTCGCAACAATAAATCAAGCAAGGAAAAATGTTCCGAAGACCGTGCAGAGCAGACGAAGGCTAGTAATGATTGCCAGACACAAAAGCGTACGGATCTAAATATCAAGGTCAAAGAGACTTATTCCGGCGATTCCTCGCCTAACAGTGAGAGAGACAATGCATCCCAAAACGATGCGCAAACGAAGGTTGAAAGCGAAGAATGCGTATCCAACCTGGAGCAGCTAAGTCGAGCAGTGTTAAAACGGAGCGACATAAAGAACTTACTGGATAAACCTATTTTCGCGGAGGCTGTGATCGGATCCTTTGTGCGTCTAAATGTCGGAAAAATCTACTGCATCTACGAAACTATTGCTCTGCATCAGGACAGAAAGGACTACCGGGTAGACGGTAAGCGTACGAATCTGATCCTGGTCTTGAGGTTCGGTTCCGAAAAGCGTTATTCACGTATAGACGTGGTTTCCAATCAGCCAATAACACAAAAGGAATTCTTGGTGTGGTTGGAAAGCAATCTGCGCAATCGATGCACTTTGCCAACACTTAATGACATCGCCAAAAAACAGGTGCAGGTAAAAAATGCCTGTAAATACTCGTACACTGAAACTGATGTGGAGAAGCTGATTCAAGCCAAAAGAGAAGCTGGTAAAAAGCAAAATGCCGCTTACAGAAAAATTAGTCTAATTATAGAGCGTGATATGGCAGCGGGTATGAACGACGTGGAAAAAGTGCAAGTGTTGGAGAAGAAAATCCTAGAGATCGACCAGGAACCCAGAACCCAGATCGAAAAATCTGGCCAGCATCGGTACCAAGTCCTTAGTTCTACACGCGTGGTTCATGTGCCTACCATTTACAGGCACGAGTTGGGTGTGCCTTCCGGCGGCAAAAGTTCCTTTGATAAGCGAACCGCGAAGCCCGATCAACATGAGCTGGAGAAGTATATGCGACGAAAATACAAAAAAAGTGCTGTCGTCAGTCGCAGTCGATTTAAAGAAACATTTGAAGATTGCGGGGA---TTCTTCAGCTATGGTCAACAAAAGTCATACGGAAAACCAAAAGAAAGAGGGTGATGCTGAGACGAAGGCGGAGA------------AAGTGACAGAGGAAGATCTCAATTTGCAAAGGTTAAACACTTTTAATATTGAATTAGATACCACGGGATTGGGTAAGGGCTTTTTACTAGATGTAACGAAAGTAATACTATTTTCTTATAGTTCCTTTTCATGAAATTTTCCCGAATGTGAAGTTCAATAGTCCTTGGGACGAGATAATGAAAGGCTAGATTGCACGGGCAGTGCAATCTATTGATGTTTTGTTGACCCGTTCGCTAGTTC---CGC-----------------------TTTCTCGAGCGGCAA-TTGGAAGTGCC-GACTTAATATGTGCTCGACCAGA------TAGTGTATTTTTAAAGTCCATATCCCTGTGTAATGCAAAGCTACC--CCCTTGGGGAATTACTTTATAATAATACG---TTTTTGCAAATCGTTTTCAAAATGTTTTTG---------------------------------------------
>droSec1:super_28:670007-671690:+
-----------------GTCTCGGTGAATTGGATCGAACTCGATTTATGAGTGGGAGGAGT-----------ATTCAACATTCCATTGAAGTTGGGAAAGAGCTCAGGGACATCGCAGGGACACTGAGAGGATTGCAGAATGGATGAGCGCTCACGGACAAGACGAAAGATCACAAAAGTGCGGGAGTCTGGTGGCAAAACAGCACATGCTTTTGAGCGATTATTGGCAATTCGCAACAATAAATTAAGCAAGGAAAAATGTTCCGACGACCGTGCAGAGCAGACGAAGGCTAGTAATGATTGCCAGACACAAAAGCGTACGGATCTAAATATCGAGGTCAAGGAGACTTATTCCGGCGATTCCTCGCCTAACAGTGAGAGAGACAATGCAGCCCAAAACGATCCGCAAACGAAGGTTGAAAGCGAAGAACGCGTATCCAACCTGGAACAGCTAAGTCGAGCAGTGTTAAAACGGAGCGACCTAAAGAACTTACTGGATAAACCTATTTTCGCGGAGGCTGTGATCGGATCCTTTGTGCGTCTAAATGTCGGAAAAATCTACTGCATCTACGAAACTATTGCTCTGCATCAGGACAGAAAGGACTACCGGGTAGACGGTAAGCGTACGAATCTGATCCTGGTCTTGAGGTTCGGTTCCGAAAAGCGTTATTCACGTATAGACGTGGTTTCCAATCAGCCAATTACACAAAAGGAATTCTTGTTGTGGTTGGAAACCAATCTGCGCAATCGATGCACTTTGCCAACACTTAATGACATCGCCAAAAAACAGGTGCAGGTAAAAAATGCCTATAAATACTCGTACACTGAAACTGATGTGGAGAAGCTGATTCAAGCCAAAAGAGAAGCTGGTATAAAGCAGAATGCCGCTTACAGAAAAATTAGTCTAATTATAGAGCGTGATATGGCAGCGGGTATGAACGACGTGGAAAAAGTGCAAGTGTTGGAGAAGAAAATCCTAGAGATCGACGAGGAACCCAGAACCCAGCTCGAAAAATCTTGCCAGCATCGGTACCAAGTCCTTAGTTCTACACGCGTGGTTCATGTGCCTACCATTTACAGGCACGAGTTGGGTGTGCCTTCCGGCGGCAAAAGTTCCTTTGATAAGCGAACCGCGAAGCCCGATCAACATGAGCTGGAGAAGTATATGCGACGAAAATACAAAAAAAGTGCTGTCGTCAGTCGCAGTCGATTTAAAGAAACATTTGAAGATTGCGGGGA---TTCTTCAGCTATGGTCAACAAAAGTCATACGGAAAATCAAAAGGAAGAGGGTGATGCTGAGACGAAGACGGAGA------------AAATGACAGAGGAAGATCTCAATTTGCAAAGGCTAAACACTTTTAATATTGAATTAGATACCACGGGATTGGGTAAGG-CTTTCTGCTAGATGTAACGAAAGTAATACTATTTTCTTATAGTTCCTTTTCATGAAATTTTCCCGAATGTGAAGTTCAATAGCCCTTGGGACGAGATAATGAAAGGCTAGATTGCACGGGCAGTGCAATCTATTGATGTTTTGTTGACCCGATCGCTAGTTCTATCGC-----------------------TTTCTCGAGCGGCAA-TTGGAAGTGCC-GACTTAATATGTGCTCGACCAGA------TAGTGTATTTTTAAAGTCCATATGCCTGTGTAATGCAAAGCTACC--CCCTTGGGGATTTACTTTATAATAATACG---TTTTTGCAAATTGTTCTCAAAATGTTTTTG---------------------------------------------
>droYak2:chr2R:724886-726629:-
TCTTTCAAAACTTCAAAGTCTCAGGGAATTGGATCAAAATCGATTATTGAGTTAGGAGGGCCTTTACGACAAGTTCAACGTTCCATTAAAGTTGGAAAACAGCCCA-------------------------ATTACAGAATGAATGAGCGCGAATGGTCAAGACGTAAGATCACAAATAAACAGGAGTCTGGTGACAATAAGGCTCACGCTTTTAAGCGTTTATTAGCAATGCGGAACTATAAATTCGGCAAGGGCAAATGTTCCGAAGACTGTGCAGGGAAGACTAAGGCTAGTAATTATTGCAAGGCACAAAAGCGGAAGGAGGTAAATATCATGGGTATAGAGACTTGTTCCGGAGACTACTCGCCACACAGTGAGTGGGAGAATGTATCCCAAAACGTTCCGCCAGAGAAATTTGAAAATGAAG------TATTCGACCGGGAACAGCTAAGTGGAGCAGTCATAAAACGAAACGACATGGAGAATTTACTAAATAAATCTATTTTCTCGGAGACTGTAACCGGATCCTTTGTGCGGCTATGTGTTGGAAAAATCTACTGCATCTACGAAATTATTGATTTAAATCAGGACAGAAAGGATTACCAAGTAGGCAGTAAGCACACCAATCTGCTCCTGACATTGAGGTGCGGTTCCGAAAAGCGTTTCTCGCGTATAGACGTGGTTTCGAATCAGCCAATTACACAAAAGGAATTCTTATTGTGGCTGGCAACCAATCTGCGCGATCGACACATTTTGCCAAAACTTTCTGACATTGCTAAAAAGCAGATGCAGATAAAAGAGGCCTGTAAATACAATTTCCCTGAAGCTGATGTGGAGAAACATATTCAAACCAAAAGGAAAGCTGGTCTAAAGCAGAATGCCGTTTACAGAAAAATTTGTCTAATCTTAGAACGGGAAATGGCAGCGGGTAAAGACGATGTGGGAAAAGTGCAAGCGTTGGAAAAGGAAATCCAAGAGATCGATAAGGAACACAGAGCCCATATCGATAATTCTGGCCAGCATCGGTATCCCGTACTTAGTTTTTCACGCGTGGTTCAAAAGCATACCATTTACCGGGACGAGTTAGGTGTGGTTCCCAGAGGAAAAAGTTCCTTTGGTAGGGGAACCGCGAATCCTGATCAACTTAATCTGGAGCAGTATATGCGTCGAAAATATAAAAAAAGTGTTGTCGTCAGTCGCAGTCGACTTAATGAAAAATTAGATGATCAGGAGAAGGGTTTTTCAACTACGATACTCGAAATTCCTATCGAAAAAGAAAAGAAAGAGGGTGAGGCTGAGACAGAGA------------------GAACGAGAGAGAAAGATCTCCATTTGCAAAAGTTTAATGCGTTTAAAATTGAATTAGATACGACAGGATTAAGTAGGTGCTTTTTAATAGATGTAACGAAATTAATAATATTTCTTTATAGTTCCTTTCAATGAAATCTTCACAAATGTGAAGTTTGATAGCCCTTGGGATGAGATAATGAAAGGCTAC------TAAGGATTTCAAACCACTACCGCTACGAGAATGCTTACAATGCAACAAATGGATCAAATCTTATAAAATATAATAATTGTCGTGCGATTACACTTAAGTATTTAAGTTAATGTTTAAT--ATTAATATTGAAAGTCGCAGTTGTGAAATAAAAGGACCATCGTACTTAACTATTAGATATTATTATTATTAATTATTATTTTTAGGCG----TAAGAGTGGGCGTGGCAAAAAGTTTTTTGGCAAATCGATAGAAATTACAAGACCAA----TACAAAAATGAAAA
