# Supplementary material for: Duplication and Gene Conversion in the Drosophila melanogaster Genome
Source: PLoS Genet. 2008 Dec 12;4(12):e1000305. doi: 10.1371/journal.pgen.1000305 (PMC2588116; doi:10.1371/journal.pgen.1000305)
Supplement: Dataset S1 — Alignment data. (0.20 MB ZIP) [file pgen.1000305.s004.zip › alignment/Post12.fas]

>dm3:chr2L:11992238-11996148:+
TGGTTCGTACGCTTCGCCTTCAACGCCTGGCAAAAGATTCTGGCCTTGGGCAATCAACTGGGCACAACATTTGTCTGGGAATTGGACTGCAATGATCCCAATTTAACAAAGTGTAGCCAGCTGGTTCATCCCAAAAGCAACTCCACCATCCGACAGACTTCCTTCTCCAAAGACGGTTCCATTTTAGTTTGCGTGTGCGACGACAGCACCGTGTGGCGATGGGATCGCGTCAATTAGGATGAGTGTTTCTAGGCTAAAAGAATTTTCCTTA----------TCCTTCTAAATCCGATACCATATTTATGTAACCA-TAGTTATTTTCAGTGTAATGTTTACCTTCAATATTAAGTATGTTATTATGCGTAGCATTTATATACAATACTCATTGTATTGACAATTTATGTTAAAT----------------------TATGTTAAATTTT----TTAACATT--AACCAAG-ATATTTATT-CTATTCTAT-TACTTTTTTAATGATCAA-ATA-GCTTCGCAAATATTATCATCTTATGTTGTGTGAATGGCGTGGGCTCTATCTTTAATGTTTATATTTTAACTAACTAACTTGTACACAATAAAAACTGTGAACACTAAAGATTAAAACCAATATTTT--TTTAAAGGGTTCTTCAAAAATAACGGTTTTT--ATCTCAAATGTATCTGGTATTTTCAGCCGTTCTTTGAACGGTCACTCGAATCAGCTGCATTCATTTGTTTATATAGCAATTCGCAAACAGTTGGATTTTCCTGTTTAGTTGTTATTCCCATTACTAAAATGCTTACCGACAGAGTTCTGGCCACCAAGGAGGCGCTAGTGGTGGCTCTGGGCGACAACTGGGAGCGTTACCGGGCCAACATGAAGAATTGGTTTCGGAGCCGTTGGACTAAGGAGGAATTCGATGCGGAGTCGCGGAAAATCCTAACACCTGACAAACTGCACCTGCACAATCAGTTCCTGCTCGCCCTGCTCAACAAGATCGACGCCTTTGCTCCCCTGGAGAATCCTCCGGCCGTCCAGACCAGCAGCAGTAGTGGCAACCGAAGCAAACGGCGCAAAAGAAGTTCCCGCACCTTCGCCGAACGCCTTAATTTTGAGCTCAGCGACGTCCTGGACTTTGTAGCCGAGGACAACATGCAAATCATTCGTCCGCCAACCACGATCGGTATTCCGTCGGACCAGCAACAGCAACAGCTTCAGTCGCAGCGGTACTGCGCGCAGGAACTTTTCCTGCCCGACGCGGGATTCATTATGGGACGATTTCTGATCGGTGCCTGGGAAATCGGACTTGTCTCCGTGGACGACAATGTCGCCGAGTACGTTGCCATGGCCGTGCAAGTTCTGCTCAAGGATCTACTATCGGCAATCATCAAGAAACGAAAGCACTACAAGACCAGCGGCGAGGGAAACTTTTACTACGATGTAGGTGCTCCGTTGCGTGATCCTTCGCTGCGCAACACCGTCACCCGGCAGAAGGTCGACGACACGCCGCTGGAACTGGACAAGGAACTGAATACGGCCAACTTTATGCGGCGACAGAACGACGATGTGACCTTCCTCTCCGCCTGCGAAGAAGTGTAAGCTCCTGAATAATAATGAGATTTTCATGTGAAACACAAACTTAGGTTTTGTTTCTTTCAGCCAACCCACCGAACGCACAGTAATCACCCTCAAGGACTGCCAACTGGCCTTACGGGATCGCAACCTGATAGGCTCGCATGCCGTCTACTCTATAAACATGGAACGACTCAATATGATGATGCATTAGCTTATAAGTTCTAATTATTTTATTATATCAGCTTCTGTAAAAATATATACATTATACGCTAGTGTACCATT-AAGTGTTTGGTTCAGCAAAAATTCCGTGGAGGCGGTTTGAATGGCAAGGCACCTGGTAGAAATTGATCCGCCTTGAATGCTTCGATTTCCTGCTCGTTGAGATCCTCCATGCGACTGTAAACTGAGGACTGGATTTCGTTGGTCGGTTGAGCTTGCTGCTGCTGC---------TGCTGC---ATCATTTGCTGTTGCTGTTGCATTTGAAATTG---------TTGTTGCTGCTGCTGCATTTGTTGCTGTTGCATCTGCTGCTGCTGATGCATTTGTTGCTG---TTGCATCTGTTGCTGCTGCTGCATCTGTTGCTGCTGCTGCATCTGTTGTTGATTAGGGAATGCAGATGCTGCTGCTTGAGCAAATAATCCGGAGGCAGCTGCCTGCTGCTGCTGTTGTAGTTGCTGAGAAGCCTGAGTAAACATTCCGCCCATATTTTGGCTTGCGGCTTGGCCAAAGATTCCCGTCGACTGTGGTTGCTGCTGCTGCTGTTGGAAACCACCGAAAGGATTAGGATTCACTGGCTGAGCTTGCACCTGAACCTGCGCCTGGGCGAAAATGTTGCCCCCTTGGAAAGCTTGTGCAGCAGGCTGCAGCTGTTGCTGCTGTGGCTGTCCAAAGACACTTTGTGCACCTGTTGCCGCAGCTCCTACACCAAAAATGCTATTCCTTGCATTGGCATTGCTAATCGTTCCGCCGAAAATGCTATTGGTGTTGCTGGCTTGGCTTGTGGCATTCCCAAATATATTTCCCGCACTCAGCGTGGGCTTTCCAAAAATGGATGCAGATGTATTGGCGGCAGCCGGAGCTGCTGCAGCGAAGGGATTACTGGACTGCTGAGGGGCAGCCGACACAGTGCCGCCCTCCGGCGTCTCGTGGATCTTGATCATCATTTCCAGGACCTGCGGCGACATCTGAAGCATGGTCTTCATCTTGTTGTTAGCCTCTAGGACCTCACGGTTAAACTGTTGGCTGAACTGTTCGAATTGGTTTTGTCGTTTGGCCTCGTAACACATGAACCGCACCTCCTCGAAGGATTGGTCCTGAATAAAGTTGGGGAAATTCGCTTTGTCCTTAAAGGGTCCGTAGGCGGACAAAGGCCACATCTTGCCATTGAGGCTGGATTCCATGTCGGCTTTGAGATATTGCCTAAAATA----------------ATTAAGTTATTAGTTCATCTGCATAGTTTTAATATCAATGT-----ACTC-ACTTAACATCGAAATGCTCGTTGTTGCACTTTGCGCCATAGCGGCAGGAGCCTTGTTGAAAGAACCGGCAGACAACCATATTTAAATTTGATTTTAATTTTTGCCTATTTCCTATATTTATTATTTCAAAACTGCTTCAACTTTTGTACTTTT-GTTTATAATTGTCTTACTTTGCGTATTGAGTATTCTTTGAGTATTTTATGGCTCACTGAGAAAAATATACCGTGCCTATGCGCGCAATTTCGTGAATTCGTAACTTAAGTTCGCTGAATGATTAAGATAATTTTGTAAGCAAACATATT-TAAGAT--------GAAAACTGGTTTTTGAAAATA--TAGTTCCTTGTAAATTATACATTAAGTGCGAATATATCTGAAAAATATTGGTTTCTTGCACAGATGCTATTCATTTTTCATATGTTCAAAGAAATTCAGAAACTTGCTTCTGCATAATCGAATCAGATAATTTTAAAGTGAATTCCGGAGTCCTTTGGTATATCTCGTGCCGCCGAATACGGTCCCACTGATTGTGAAATCCG---TGATAACGAATTTTAACACCAGAATTTCTAGGATTCCATCAGAATGCAAAAAGTGCTGGGACGCATCCAGGCGCAGGTCCTCCGCTCCCGGGCGACGAATGCATTAGCCAATGTGGTTAGACACGAGGCCACCTCCTCCAGGACAGCGGCTAAACCAGCCGCCACATCCAAAGGTAAGCGGATCCTCCAAGATGCACAGTTACCGCTTACCAAAATCGTATTCGTTCGTAGAATTCCGGGAGAGACAGGTGCGATTCAACATAAAGAACGAACAGACCGAGGGTAGACCACTTTACCTGGATGCCCAGGCCACCACTCCAATGGACCCACGTGTATTGGACGCTATGCTCCCCTATCTGACCAATTTCTACGGAAATC
>dm3:chr2L:11996149-12000059:+
TGGTTCGTACGCTTCGCCTTCAACGCCTGGCAAAAGATTCTGGCCTTGGGCAATCAACTGGGCACAACATTTGTCTGGGAATTGGACTGCAATGATCCCAATTTAACAAAGTGTAGCCAGCTGGTTCATCCCAAAAGCAACTCCACCATCCGACAGACTTCCTTCTCCAAAGACGGTTCCATTTTAGTTTGCGTGTGCGACGACAGCACCGTGTGGCGATGGGATCGCGTCAATTAGGATGAGTGTTTCTAGGCTAAAAGAATTTTCCTTA----------TCCTTCTAAATCCGATACCATATTTATGTAACCA-TAGTTATTTTCAGTGTAATGTTTACCTTCAATATTAAGTATGTTCTTATGCGTAGCATTTATATACAATACTCATTGTATTGACAATTTATGTTAAAT----------------------TATGTTAAATTTT----TTAACATT--AACCAAG-ATATTTATT-CTATTCTAT-TACTTTTTTAATGATCAA-ATA-GCTTCGCAAATATTATCATCTTATGTTGTGTGAATGGCGTGGGCTCTATCTTTAATGTTTATATTTTAACTAACTAACTTGTACACAATAAAAACTGTGAACACTAAAGATTAAAACCAATATTTT--TTTAAAGGGTTCTTCAAAAATAACGGTTTTT--ATCTCAAATGTATCTGGTATTTTCAGCCGTTCTTTGAACGGTCACTCGAATCAGCTGCATTCATTTGTTTATATAGCAATTCGCAAACAGTTGGATTTTCCTGTTTAGTTGTTATTCCCAATACTAAAATGCTTACCGACAGAGTTCTGGCCACCAAGGAGGCGCTAGTGGTGGCTCTGGGCGACAACTGGGAGCGTTACCGGGCCAACATGAAGAATTGGTTTCGGAGCCGTTGGACTAAGGAGGAATTCGATGCGGAGTCGCGGAAAATCCTAACACCTGACAAACTGCACCTGCACAATCAGTTCCTGCTCGCCCTGCTCAACAAGATCGACGCCTTTGCTCCCCTGGAGAATCCTCCGGCCGTCCAGACCAGCAGCAGTAGTGGCAACCGAAGCAAACGGCGCAAAAGAAGTTGCCGCACCTTCGCCGAACGCCTTAATTTTGAGCTCAGCGACGTCCTGGACTTTGTAGCCGAGGACAACATGCAAATCATTCGTCCGCCAACCACGATCGGTATTCCGTCGGACCAGCAACAGCAACAGCTTCAGTCGCAGCGGTACTGCGCGCAGGAACTTTTCCTGCCCGACGCGGGATTCATTATGGGACGATTTCTGATCGGTGCCTGGGAAATCGGACTTGTCTCCGTGGACGACAATGTCGCCGAGTACGTTGCCATGGCCGTGCAAGTTCTGCTCAAGGATCTACTATCGGCAATCATCAAGAAACGAAAGCACTACAAGACCAGCGGCGAGGGAAACTTTTACTACGATGTAGGTGCTCCGTTGCGTGATCCTTCGCTGCGCAACACCGTCACCCGGCAGAAGGTCGACGACACGCCGCTGGAACTGGACAAGGAACTGAATACGGCCAACTTTATGCGGCGACAGAACGACGATGTGACCTTCCTCTCCGCCTGCGAAGAAGTGTAAGCTCCTGAATAATAATGAGATTTTCATGTGAAACACAAACTTAGGTTTTGTTTCTTTCAGCCAACCCACCGAACGCACAGTAATCACCCTCAAGGACTGCCAACTGGCCTTACGGGATCGCAACCTGATAGGCTCGCATGCCGTCTACTCCATAAACATGGAACGACTCAATATGATGATGCATTAGCTTATAAGTTCTAATTATTTTATTATATCAGCTTCTGTAAAAATATATACATTATACGCTAGTGTACCATT-AAGTGTTTGGTTCAGCAAAGATTCCGTGGAGGCGGTTTGAATGGCAAGGCACCTGGTAGAAATTGATCCGCCTTGAATGCTTCGATTTCCTGCTCGTTGAGATCCTCCATGCGACTGTAAACTGAGGACTGGATTTCGTTGGTCGGTTGAGCTTGCTGCTGCTGC---------TGCTGCTGCATCATTTGCTGTTGCTGTTGCATTTGAAATTG---------TTGTTGCTGCT---GCATTTGTTGCTATTGCATCTGCTGCTGCTGATGCATTTGTTGCTG---TTGCATCTGTTGCTGCTGCTGCATCTGTTGCTGCTGCTGCATCTGTTGTTGATTAGGGAATGCAGATGCTGCTGCTTGAGCAAATAATCCGGAGGCAGCTGCCTGCTGCTGCTGTTGTAGTTGCTGAGAAGCCTGAGTAAACATTCCGCCCATATTTTGGCTTGCGGCTTGGCCAAAGATTCCCGTCGACTGCGGTTGCTGCTGCTGCTGTTGGAAACCACCGAAAGGATTAGGATTCACTGGCTGAGCTTGCACCTGAACCTGCGCCTGGGCGAAAATGTTGCCCCCTTGGAAAGCTTGTGCAGCAGGCTGCAGCTGTTGCTGCTGTGGCTGTCCAAAGACACTTTGTGCACCTGTTGCCGCAGCTCCTACACCAAAAATGCTATTCCTTGCATTGGCATTGCTAATCGTTCCGCCGAAAATGCTATTGGTGTTGCTGGCTTGGCTTGTGGCATTCCCAAATATATTTCCCGCACTCAGCGTGGGCTTTCCAAAAATGGATGCAGATGTATTGGCGGCAGCCGGAGCTGCTGCAGCGAAGGGATTACTGGACTGCTGAGGGGCAGCCGACACAGTGCCGCCCTCCGGCGTCTCGTGGATCTTGATCATCATTTCCAGGACCTGCGGCGACATCTGAAGCATGGTCTTCATCTTGTTGTTAGCCTCTAGGACCTCACGGTTAAACTGTTGGCTGAACTGTTCGAATTGGTTTTGTCGTTTGGCCTCGTAACACATGAACCGCACCTCCTCGAAGGATTGGTCCTGAATAAAGTTGGGGAAATTCGCTTTGTCCTTAAAGGGTCCGTAGGCGGACAAAGGCCACATCTTGCCATTGAGGCTGGATTCCATGTCGGCTTTGAGATATTGCCTAAAATA----------------ATTAAGTTATTAGTTCATCTGCATAGTTTTAATATCAATGT-----ACTC-ACTTAACATCGAAATGCTCGTTGTTGCACTTTGCGCCATAGCGGCAGGAGCCTTGTTGAAAGAACCGGCAGACAACCATATTTAAATTTGATTTTAATTTTTGCCTATTTCCTATATTTATTATTTCAAAACTGCTTCAACTTTTGTACTTTT-GTTTATAATTGTCTTACTTTGCGTATTGAGTATTCTTTGAGTATTTTATGGCTCACTGAGAAAAATATACCGTGCCTATGCGCGCAATTTCGTGAATTCGTAACTTAAGTTCGCTGAATGATTAAGATAATTTTGTAAGCAAACATATT-TAAGAT--------GAAAACTGGTTTTTGAAAATA--TAGTTCCTTGTAAATTATACATTAAGTGCGAATATATCTGAAAAATATTGGTTTCTTGCACAGATGCTATTCATTTTTCATATGTTCAAAGAAATTCAGAAACTTGCTTCTGCATAATCGAATCAGATAATTTTAAAGTGAATTCCGGAGTCCTTTGGTATATCTCGTGCCGCCGAATACGGTCCCACTGATTGTGAAATCCG---TGATAACGAATTTTAACACCAGAATTTCTAGGATTCCATCAGAATGCAAAAAGTGCTGGGACGCATCCAGGCGCAGGTCCTCCGCTCCCGGGCGACGAATGCATTAGCCAATGTGGTTAGACACGAGGCCACCTCCTCCAGGACAGCGGCTAAACCAGCCGCCACATCCAAAGGTAAGCGGATCCTCCAAGATGCACAGTTACCGCTTACCAAAATCGTATTCGTTCGTAGAATTCCGGGAGAGACAGGTGCGATTCAACATAAAGAACGAACAGACCGAGGGTAGACCACTTTACCTGGATGCCCAGGCCACCACTCCAATGGACCCACGTGTATTGGACGCTATGCTCCCCTATCTGACCAATTTCTACGGAAATC
>droSim1:chr2L:11800219-11804142:+
TGGTTCGTACGCTTCGCCTTCAACGCCTGGCAAAAGATTCTGGCCTTGGGCAACCAATTGGGCACAACATTTGTCTGGGAATTGGACTGCAATGATCCCAATTTGACAAAGTGTAGCCAGCTAGTTCATCCCAAGAGCAACTCCACCATCCGACAGACTTCCTTCTCCAAAGACGGTTCCATTTTGGTTTGCGTGTGCGACGACAGCACCGTATGGCGATGGGATCGCGTCAATTAAGATGAGGGTTTCTAGGCTAAAAGAATTTTCCCTAGGAAAAGAGATCCTTCTAAATCCGATACCATATTTATATAACCA-TAGTTCTTTTCAGTGTAATGTTGACCTTCAATATTAT-TATGATCTTATGCGTAGCATTTATATACAATAATCATTGTATTGACAATTTATGGTAAATGTAAATTAAGTAT-CCCATTTATGAGCTAAATATT----TTAACATT--AACCAAG-ATATTTATT-ATATTCTAT-TTATTTATTAATAATCCA-ATA-GTGTCGCAAATAGTATTGTTTTATGCTGTGTGAATGGTGTGGGCTCTATCATTAATGTTTATATTTTAATTTACTAACTTATACACAATAAAAACTGTGAACAATTAAGATTAAAACCAATATTTTATTTTAAAGGGCTCTGCAAAAATAACGTTTTTTTTATCTCAAGTGAATATGGTATTTTTAGCAGTTCTTCGAACGGTCACTCGAATCAGCTGCATTCATTTGTTTATATTGCAATTTGCAAACAGTTGCATTTTCCTGTTTAGTTGTTATTCCCAATACTAAAATGCTTACCGACAGAGTGCTGGCCACCAAGGAGGCGCTAGTGGTGGCTCTGGGCGACAACTGGGAGCGTTACCGGGCCAACATGAAGAATTGGTTCCGCAGCCGTTGGACCAAGGAGGAATTCGATGCGGAGTCGCGGAAAATCCTAACACCTGACAAACTGCACCTCCACAATCAGTTCCTGCTCGCGCTGCTTAACAAGATCGACGCCTTTGCTCCGCTGGAGAATCCTCCGGCCGTCCAGACCAGCAGCAGTAGTGGCAATCGAAGCAAACGGCGCAAGAGAAGTTCCCGCACCTTCGCCGAGCGCCTTAATTTTGAGCTCTGCGACGTCTTGGACTTTGTCGCCGAGGACAATATGCAAATCATTCGTCCGCCATCCACGATCGGCGGTCCGACGGACCAGCAGCAGCAACAGCTCCAGTCGCAGCGCTACTGTGCCCAGGAACTTTTCCTGCCCGACGCGGGATTCATTATGGGTCGATTTTTGATCGGCGCCTGGGAAATCGGACTTGTCTCCGTGGACGACAATGTCGCCGAGTACGTTGCCATGGCCGTGCAAGTTCTGCTCAAGGATCTGCTATCCGCAATCATTAAGAAACGAAAGCACTACAAGACCAGCGGCGAGGGAAACTTTTATTACGACGTAGGTGCTCCTTTGCGTGATCCTTCGCTGCGCAACACCGTCACCAGGCAGAAGGTGGACGACACGCCTCTGGAACTGGACAAGGAACTGAATACGGCCAATTTTATGCGGCGACAGAACGACGATGTGACCTTCCTCTCCGCCTGCGAAGAAGTGTAAGCTTCTAAATAATATTCAGATTTTTATGTGAAACACAAACTTATGTTTTGTTTCTTTCAGTCAACCCACCGAACGCACAGTAATCACTCTCAAGGACTGCCAACTGGCCTTCAGGGATCGCAACCTGATAGGCTCGCATGCCGTATACTCTATTAACATGGAACGACTCAATATGATGATGCATTAGTTTATTAGTTATACTTATTTTATTATATCAGCTTCAGTAAAAATATATACATTATACGCTAGTGAGCCAAGGAAGTTTTTGGTTCAGCAAAGATTCCGTGGAGGCGGTTTAAATGGCAAGGCACCTGGTAGAAATTGATCCGCCTTGAATGCTTCGATTTCCTGCTCGCTGAGATCCTCCATTCGACTGTAAACTGAGGACTGGCTTTCGTTGGTCGGTTGAGCTTGCTGCTGCTGC---------TGCTGCTGCAACATTTGCTGTTGCTGCATCATTTGCTGTTGCTGCATCATTTGCTGTTGCTGTTGCATTTGAAATTGTTGT---TGCTGCTGCTGCTGCATTTGTTGCTG---TTGCATCTGTTGTTGCTGCTGCATTTGTTGCTGTTGC---ATCTGTTGTTGATTAGGGAATGCAGATGCTGCTGCTTGAGCGAATAATCCGGAAGCAGCTGCCTGCTGCTGCTGTTGT---TGCTGAGCCGCTTGAGCAAAGATTCCGCCCATATTTTGATTTGCGGCTTGGCCAAAGATTCCCGTCGACTGCGGTTGCTGCTGCTGCTGTTGGAAACCACCGAAAGGGTTGGGATTCACTGGCTGAGCTTGCACCTGGACCTGCGCCTGGGCGAAAATGTTACCCCCTTGGAAAGCTTGAGCAGCAGGCTGCAGCTGTTGCTGCTGTGGCTGTCCAAACACACTTGTTGCACCTGTTGCCGCAGCTCCCACACCAAATATGCTATTCCCTGCATTGGCATTGCTCATCGTTCCTCCGAAAATGCTATTGGTGTTGCTGGCTTGGCTTGTGGCATTCCCAAATATATTTCCCGCACTCAGTGTGGGCTTTCCAAAAATGGATGCAGATGTATTGGCGGCGGACGGAGCTGCTGCAGCGAAGGGATTACTGGGCTGCTGAGGGGCAGCCGACACAGTGCCGCCCTCCGGCGTATCGTGAATCTTGATCATCATTTCCAGGACCTGCGGCGACAACTGAAGCATGGTCTTCATCTTGTTGTTAGCCTCTAGAACCTCGCGGTTAAACTGTTGGCTGAACTGTTCGAATTGGTTTTGTCGTTTGGCCTCGTAACACATGAACCGCACCTCCTCGAAGGATTGATCCTGAATGAAGTTGGGGAAATTGGCCTTGTCCTTGAAAGGTCCGTAGACGGATAAAGGCCACATCTTGCCATTGAGACTGGATTCCATGTCGGCCTTGAGATATTGCCTACAATA----------------ATTAAGTTATTAGTGCATCTGCATAGTTTTAATATCCATATCAATAGCTT-ACTTAACATCGAAGTGCTCGTTCTTGCACTTTGTGCCATAGCGGCAGGAGCCTTGTTGAAAGAACCGGCAGACAACCATATTTGAATTTGCTTTTATTTTTTGTCTATTTT-------TATTATTTCTTAACTGTTTCAAATTATGTACTTTTTGTTTATAATTGTCTTACATTC----TTGAGTATT---TGAGTATTTTGTGGTTCACTGACAAAAATATACCGTGCCTATGCGCTCAAGTTCGTGAATTCGTCACTTGAGTTCGCTATATGATTAACATAATTTTGTAAGCTAATATATT-TAAAAT--------TAAAACATATGTTTTAAAATA--TTGTTCTCTGTAAATTATACATTAAGTGCAATTATATCTGAAGAATATTGGTTTCTTGCACTGATGGTA----TTTTTCTTATGTTCAAAGCAATTCATAAACTTGCTTCTGCATGATCGAATCAGATAATTTTAAAGTGAATTCCGGAGTCCTTTGGTATATCTCGTGCCGCCGAGTACGGTCCCACTGATTGTGAAATCCG---TGATAACGAATTTTAACACCAGAATTTCTAGGATTCCATCAGAATGCAAAAAGTGCTGGGACGCATCCAGGCGCAGGTCCTCCGCTCCCGGGCGACGAATGCATTGGTCAATGTGGTTAGGCACGAGGCCAC------------AGCGGCTAAACCAGCCGCCACATCCAAAGGTAAGCGGATCCTCCAAGATGCACAGTTACCGTTTACCAAAATCGTATTCGTTCGTAGAATTCCGGGAGAGACAGGTGCGATTCAACATAAAGAACGAACAGACCGAGGGTAGACCCCTTTACCTGGATGCCCGGGCCACCACTCCAATGGACCCACGTGTAT-GGACGCCATGCTTCCCTATCTGACCAATTTCTACGGAAATC
>droSec1:super_16:191685-195605:+
TGGTTCGTACGCTTCGCCTTCAACGCCTGGCAAAAGATTCTGGCCTTGGGCAACCAATTGGGCACAACATTTGTCTGGGAATTGGACTGCAATGATCCCAATTTGACAAAGTGTAGCCAGCTAGTTCATCCCAAGAGCAACTCCACCATCCGACAGACTTCCTTCTCCAAAGACGGTTCCATTTTGGTTTGCGTGTGCGACGACAGCACCGTATGGCGATGGGATCGCGTCAATTAAGATGAGGGTTTCTAGGCTAAAAAAATTTTCCCTAGGAAAAGAGATTCTTCTAAATCCGATACCATATTTGTATAACC--TAGATCTTTTCAGTGTAATGTTGACCTTCAATATTAT-TATGATCTTATGCGTAGCATTTATATACAATAATCATTGTATTGACAATTTATGGTAAATGTAAATTAAGTAT-CCCATTTATGAGCTAAATATT----TTAACATT--AACCAAG-ATATTTATT-ATATTCTAT-TTATTTAATAATGATCCA-ATA-GTGTCGCAAATAGTATTGTTTTATGCTGTGTGAATGGTGTGGGCTCTATCATTAATGTTTATATTTTAATTAACTAACTTATACACAATAAAAACTGTGAACAATTAAGATTAAAACCAATATTTTGTTTTAAAGGGCTCTGCAAAAATAACGGTTTTTTTATCTCAAATGAATATGGTATTTTTAGCAGTTCTTCGAACGGTCACTCGAATCAGCTGCATTCATTTGTTTATATTGCAATTTGCAAACAGTTGCATTTTCGTGTTTAGTTGTTATTCTTAATACTAAAATGCTTACCGACAGAGTTCTGGCCACCAAGGAGGCGCTAGTGGTGGCTCTGGGCGACAACTGGGAGCGTTACCGGGCCAACATGAAGAATTGGTTCCGCAGCCGTTGGACCAAGGAGGAATTCGATGCGGAGTCGCGGAAAATCCTAACACCTGACAAACTGCACCTGCACAATCAGTTCCTGCTCGCGCTGCTCAACAAGATCGACGCCTTTGCTCCGCTGGAGAATCCTCCGGCCGTCCAGACCAGCAGCAGTAGTGGCAACCGAAGCAAACGGCGCAAGAGAAGTTCACGCACCTTCGCCGAGCGCCTTAATTTTGAGCTCTGCGACGTCTTGGACTTTGTCGCCGAGGACAATATGCAAATCATTCGTCCGCCATCCACGATCGGCGGTCCGACGGACCAGCAGCAGCAACAGCTCCAGTCGCAGCGCTACTGTGCCCAGGAACTTTTCCTGCCCGACGCGGGATTCATTATGGGTCGATTTTTGATCGGCGCCTGGGAAATCGGACTTGTCTCCGTGGACGACAATGTCGCCGAGTACGTTGCCATGGCCGTGCAAGTTCTGCTCAAGGATCTGCTATCCGAAATCATTAAGAAACGAAAGCACTACAAGACCAGCGGCGAGGGAAACTTTTATTACGACGTAGGTGCTCCTTTGCGTGATCCTTCGCTGCGCAACACCGTCACCAGGCAGAAAGTGGACGACACGCCGCTGGAACTGGACAAGGAACTGAATACGGCCAATTTTATGCGGCGACAGAACGACGATGTGACCTTCCTCTCCGCCTGCGAAGAAGTGTAAGCTTCGAAATAATATTCAGATTTTCATGTGAAACACAAACTTATGTTTTGTTTCTTTCAGTCAACCCACCGAACGCACAGTAATCACTCTCAAGGACTGCCAACTGGCCTTCAGGGATCGCAACCTGATAGGCTCGCATGCCGTATACTCTATTAACATGGAACGACTCAATATGATGATGCATTAGTTTATTAGTTATACTT---TTATTATATCAGCTTCAGTAAAAATATATACATTATACGCCAGTGAGCCAAGGAAGTTTTTGGTTCAGCAAAGATTCCGTGGAGGCGGTTTGAATGGCAAGGCACCTGGTAGAAATTGATCCGCCTTGAATGCTTCGATTTCCTGCTCGCTGAGATCCTCCATTCGACTGTAAACTGAGGACTGGATTTCGTTGGTCGGTTGAGCTTGCTGCTGCTGC---------TGCTGC---AACATTTGCTGTTGCTGCATCATTTGCTGTTGCTGCATCATTTGCTGTTGCTGTTGCATTTGAAATTGTTGT---TGCTGCTGCTGCTGCATTTGTTGCTG---TTGCATCTGTTGTTGCTGCTGCATTTGTTGCTGTTGC---ATCTGTTGTTGATTAGGGAATGCAGATGCTGCTGCTTGAGCAAATAATCCGGAGGCAGCTGCCTGCTGCTGCTGTTGT---TGCTGAGCCGCTTGAGCAAAGATTCCGCCCATATTTTGATTTGCGGCTTGGCCAAAGATTCCCGTCGACTGCGGTTGCTGCTGCTGCTGTTGGAAACCACCGAAAGGATTGGGATTCACTGGCTGAGCTTGCACCTGGACCTGCGCCTGAGCGAAAATGTTACCCCCTTGGAAAGCTTGAGCAGCAGGCTGCAGCTGT---------GGCTGTCCAAACACACTTGTTGCACCTGTTGCCGCAGCTCCTACACCAAATATGCTATTCCCTGCATTGGCATTGCTCATCGTTCCTCCGAAAATGCTATTGGTGTTGCTGGCTTGGCTTGTGGCATTCCCAAATATATTTCCCGCACTCAGTGTGGGCTTTCCAAAAATGGATGCAGATGTATTGGCGGCGGACGGAGCTGCTGCAGCGAAGGGATTACTGGGATGCTGAGGGGCAGCCGACACAGTGCCGCCCTCCGGCGTATCGTGAATCTTGATCATCATTTCCAGGACCTGCGGCGACAACTGAAGCATGGTCTTCATCTTGTTGTTAGCCTCTAGAACCTCGCGGTTAAAATGTTGGCTGAACTGTTCGAATTGGTTTTGTCGTTTAGCCTCGTAACACATGAACCGCACCTCCTCGAAGGATTGATCCTGAATGAAGTTGGGGAAATTGGCCTTGTCCTTGAAAGGTCCGTAGACGGATAAAGGCCACATCTTGCCATTGAGGCTGGATTCCATGTCGGCCTTGAGATATTGCCTACAATA----------------ATTAAGTTATTAGTGCATCTGCATAGTTTTAATATCCATATCAATAACTTTACTTAACATCGAAGTGCTCGTTCTTGCACTTTGTGCCATAGCGGCAGGAGCCTTGTTGAAAGAACCGGCAGACAACCATATTTGAATTTGCTTTTATTTTTTGTCTATTTTCTATTTGTATTTTTTCATAACTATTTCAACTTATGTAGTTTTTGTTTATAATTGTCTTACATTC----TTGAGTATT---TGAGTATTTTGTGGTTCACTGACAAAAATATACCGTGCCTATGCGCGCAAGTTCGTGAATTCGTCACTTAAGTTGGCTATATGATTAACATAATTTTGTAAGCTAATATATT-TAAAAT--------TAAAACATATGTTTTTAAATA--TTGTTTTCTGTAAATTATACATTAAGTGCAAATATATCTGAAGAATATTGGTTTCTTGCACTGATGGTACTAATTTTTCTTATGTTCGAAGCAATTCATAAACTTGCTTCTGCATAATCGAATCAAATAATTTTAAAGTGAATTCCGGAGTCCTTTGGTATATCTCGTGCCGCCGAGTACGGTCCCACTGATTGTGAAATCCG---TGATAACGAATTTTAACACCAGAATTTCTAGGATTCCATCAGAATGCAAAAAGTGCTGGGACGCATCCAGGCGCAGGTCCTCCGCTCCCGGGCGACGAATTCATTGGCCAATGTGGTTAGGCACGAGGCCAC------------AGCGGCTAAACCAGCCGCCACATCCAAAGGTAAGCGGATCCTCCAAGATGCACAGTTACCGTTTACCAAAATCGTATTCGTTCGTAGAATTCCGGGAGAGACAGGTGCGATTCAACATAAAGAACGAACAGACCGAGGGTAGACCACTTTACCTGGATGCCCAGGCCACCACTCCAATGGACCCACGTGTATTGGACGCCATGCTTCCCTATCTGACCAATTTCTACGGAAATC
>droYak2:chr2L:8415089-8419012:+
TGGTTCGTCCGTTTCGCCTTCAACGCCTGGCAAAAGATTCTGGCGTTGGGCAACCAACTGGGCACAACTTTCGTTTGGGAACTGGACTGTAATGATCCCAATTTGACAAAATGTAGCCAGCTGGTTCATCCCAAGAGCAACTCCACCATCCGGCAGACTTCCTTCTCCAAAGACGGTTCCATTTTGGTTTGCGTTTGCGACGACAGCACCGTGTGGCGATGGGATCGTGTTAATTAAGAC------TTCTAGGCTAGTAGA--TTTTCTTAAAGAAAAAGATTCCTCTAAATCAGATACAATATTTATTAAACCAAGAGTTCTCCTCAGTGTAATATTATTAGCTTATGTTAA-TATCATAT-ATGTGTACCATTTTTATACAATGCTCATTGTATTGACAATTTTTGTTAGTTTTAAATTAAGTATGTTCATTTATGAGTTTTTTGTTAGTTTTAAGTTTTAAATTAAGTATGTTCATTTATGAGTTATATAATTTAACATTAACCAAGATATATATTTTATTTATTAGTACAGTATTATATTTAAATTGTGTGAATGGTGT-----GGGCTTATATTTTAATTATCTAACTTATGCACAATAATAAATGTAAACT------ATTAAAATTAACATTTT--TTTAAAATGTTCAGCAAAAATAGCGGTTTTTTTATCTCAAATATATCTGGTATTTTCAACAATTTTCTGAACGGTCACTCAAATCAGCTGCATTCATTTGTTTTCAT-------TGCAAGCATTTGTATTTCCCTGTTTAAAAGAGTTTCCCAATCCACAAATGCTAACCGACAGAGTTCTTGCCACCAAGGAGGCGCTAGTGGTGGCTCTGGGCGACAACTGGGAGCGTTACCGGGCCAACATGAAGAACTGGTTCCGCAGCCGTTGGTCCAAGGAGGAATTCGATGCGGAGTCGCGAAAAATCCTTACCCCGGATAAACTGCATCTGCACAATCAGTTCCTGCTCGCGCTGCTCAACAAGATCGACGCCTTCGCTCCGTTGGAGAATCCTCCGGCTGTCCAAACCAGCAGCAGCAGTGGAAACCGAAGCAAACGGCGCAAGAGAAGTTCCCGCACCTTCGCCGAGCGCCTTAACTTTGAGCTTTGCGACGTCCTGGAGTTTGTTACCGAGGACAACATGCAAATCATCCGTCCGCCGTCCACAATCGGTGGACCTTCGGAGCAGCAGCAGCAGCAGCTCCAGTCACAGCGCTACTGCGCCCAGGAACTTTTCCTGCCGGATGCGGGATTCATTATGGGACGATTTTTGATCGGCGCCTGGGAAATCGGACTCGTTTCCGTGGACGACAATGTCGCCGAGTACGTTGCCATGGCCGTGCAAGTTCTGCTCAAAGATCTGCTATCGGCCATCATCAAAAAGCGAAAGCACTACAAGACCAGCGGCGAGGGAAACTTTTACTACGATGTAGGTGCGCCACTGCGTGATCCTTCGCTGCGCAACACCGTCACCCGCCAGAAGGTGGACGACACGCCGCTGGAACTGGACAAGGAGCTGAATACGGCCAACTTTATGCGGCGACAGAATGACGATGTGACCTTTCTTTCCGCCTGTGAAGAAGTGTAAGCACTTAAATCATGATGAGATTTTCATGCAAAAAACATACTTATGTTATTTTTCTTTCAGCCAACCCACCGAACGCACAGTTATCACTCTCAAGGACTGCCAACTGGCCTTCCGGGATCGCAACCTGATCGGCTCCCATGCCGTCTACTCCATTAACATGGAACGACTCAATATGATGATGCATTAGTTTATTAGTAGTAACTATTTTA----ATCAACTCCTGTAAAAATATATACATTTTACGCTTATTTGACA---AAGTTTTTG-TTTAGCAAAGATTTCGTGGCGGTGGTTTGAATGGCAAGGCACCTGGTAGAAATTGATCCGCCTTGAATGCTTCGATTTCCTGTTCGTTGAGATCTTCCATTCGACTGTAAACTGAGGATTGCGTTTCGTTAGTCGTTTGAGCTTGCTGCTGCTGCAACATTTGTTGTTGCTGCATAAGTTGCTGTTGCTGTTGCAATTGAAACTGTTGTTGCTGCTGTTGTTGTTGTTGCTGCTGTTGTTGCTGCATTTGTTGCTGTTGCTGCTGTTGTTGCTGCATTTGTTGCTGTTGCATCTGCTGCTGCTGCATTTGTTGCTGCATCTGTTGTTGATTCGGGAAAGCGGTTGCTGCTGCTTGAGCAAATAATCCGGAGGGAGGTG---GCTGCTGCTGTTGT---TGCTGAGCCGCCTGAGCAAATATTCCGCCCATAGTGGGATTTGTGGCTTGACCAAAGATTCCCGCCGCCTGCGGTTGCTGCTGCTG---TTGGAAGCCACCGAACGGATTGGGATTCACTGGCTGAGCTGGCACCTGGACCTGCGCCTGGGCAAATATGTTGCCCCCTTGGAAGGCTTGACCGGCAGGTTGCTGCTGTTGCTGCTGGGGCTGTCCGAAGACACTTGTTGCAGGTGTTGCCGCAGCTCCAGCACCAAAAATGCTATTCCCTGCATTGGCATTAGTCATAGCACCGCCGAAAATGCTGTTGGTGTTGCTGGGTTGGCTTGTGGCATTTCCAAATATATTTCCCGCACTCAGCGTGGGCTTTCCAAAAATGGATGCAGATGCATTGGCTGC---CGGAGCGGCGGCAGCGAATGGATTACTGGGCTGTTGAGGGGCAGCCGACACAGTGCCGCCCTCCGGCATCTCGTGAATCTTGATCATCGTGTCCAGGACCTGTGGCGACATCTGCAGCATGGTCTTCATCTTGTTGGTAGCCTCTAGGACCTCGCGGTTGAACTGCTGGCAGAATTGTTCGAATTGGTTTTGTCGCTTGGCCTCGATGCACATGAATCGGACCTCCTCGAAGGATTGGTCCTCGATGAAGTTGGGGAAATTCGCCTTGTCCTTAAAGGGTCCGTAGACGGAGAAAGGCCACATCTTGCCATTGAGGCTGGATTCCATGTCGGCTTTGAGATATTGTCTTAAATACATATGTATATTAAATAATGAGTTATGAGTTCTTCTGGTTAGTTTTAATATCTATGT-----ACTC-ACTTGACATCGAAGTGCTCGTTATGACACTTTGTGCCATAGCGGCAGGATCCTTGCTGAAAGAACCGGCAGACAACCATATCGGAATAC------AATTTCTATATGTTTT--ATCTGAATGCTCCAACAAC------AACAGGCGCACTGT--GCCGGTAAATATCAAATGT--------AAATAAT----GAGTATTTTATACTTCACTTGCAAAAATATACCGTGCCTATGCGGGTAAGTTCATGAATTCCGCGCTGAACTTCGCGATATGACTTACATAAAATTGTTTGCTAGTACATTACAAAATACATTTTGTGAATTTTATTTTTGATCTTTATTAGTTCTTTGTAAATTATACATTGAATGCAAATAATTTGTCGAAATATCTCTTTCTAGCATTAATGATA----------TTAT-TTCATAACAATTTATAAATTTGTGTCTGCATAATCGAATCAAGTGATTTTAAAGTGTATGACCGAGTCCTTTGGTATATTTCGAGCCGCCAAGTACGGTCCCACTGATTGTGAAATCCGCTTTGATAACGAATTTTAACACCAGAATTTCTAGGATTCCATAACAATGCAGAAAGTGCTGGGACGCATCCAGGCGCAGGTCCTCCGCTCCCGGGCGACGAATGCAGTGGCCAATGTAGTGAGACACGAGGCAACCTCCTCCAGGACAGCGGCTAAACCAGCCGCCACATCCAAAGGTAAGCAGATCCTCCAAGATGCACAATAACCGCTTATCGATCTTGAAT--ATCCACAGAATTCCGGGAGAGACAGGTGCGATTCAACATAAAGAATGAACAGACCGAGGGCAGGCCCCTGTATCTGGATGCCCAGGCCACCACTCCAATGGACCCACGTGTGTTGGACGCCATGCTTCCCTATCTGACCAACTACTATGGAAATC
