# Supplementary material for: Duplication and Gene Conversion in the Drosophila melanogaster Genome
Source: PLoS Genet. 2008 Dec 12;4(12):e1000305. doi: 10.1371/journal.pgen.1000305 (PMC2588116; doi:10.1371/journal.pgen.1000305)
Supplement: Dataset S1 — Alignment data. (0.20 MB ZIP) [file pgen.1000305.s004.zip › alignment/Post13.fas]

>dm3:chrX:8980939-8982165:+
---ATCGATAATTTCGTCGATTGTGTGTGCGTGTTAATGCTACTTCAGCTACTCAAGCTGAAGGAGGCCACTGTAACGCACAGG---------------GATGGTTAAGATTTCTCGA-------TTAAAATAGGGCTGAGTAAAT--CAAATGTTCTGTT-------ACAAAGTGTTTTTAAAGCG---ATATGCTTTTC-TAATGAAAGGGTACCAACACATCGATAGCTCTTCGATAAAAACGTCAACTGACATCGCCTGTCAACTGTCATACCTGATTGCGTACATTACAAAA-TATATTCGATCCAGCTAAAACGAAAGCTACAATGAAAAAAATAATTAATACATCAAAGCCAAAGCG------CAAGTCCACTTCCATGAAAGTGGAGGAGACTAAGCTAGGCGAAGTGCGCTCGGGTAAGCCGCAGACAAAGGAAGGTGAGTCTGCAAATGGGGTAGCAAATCCCTCAAATGACGA---TAAAAAGGAGCTGGCCAATTTCAAAGCCACCTTCAATTCCTGGGCCCCCGAGAAGAAACGCGAGAAGATGCACAAGGTAGGCGTCATCTTAATATCCAACATACCCAAGGACATGGACGGGGACTGCCTGAAGGAAATCATGAACTTGCACAGCGTCGTCGGCAGAGTTTACGTGCAGCCGGAAACGCTGTCAAGTGAGTGGACCAAGTGGCATGCACAAATGACCCACTGATTACCCAGTATAAACTTTTATCTCAATTACTTTAGGTTTCAAGACAAAGAAGAACATGCGTAA------------------------GGGCTGGGTGGAGTTCATTTCGAAAAGTGGGGCCAAAAAAATCGCTCTAGAGCTGAACAATAAGCCTATAACCGATGGCAAGTCGTCCCGATTCCGTGGCTTGCTGTGGAAAATGAAGTTCCTGCCACGCTTCAAGTGGTACTATCTAACCGATCGCATGGACTACGAGC---TGGCG-GTTTGCAAAGTTCGCGTATGGT-----CGCAGGCCCGCAAGCGGGCCACCTTCTT---GTACGATCCCGACCAGATGGAGTATTTCAAGAAGCAAGTGAAGAAGATGAAGAAG---------GTCAAGAAAGCGGAGATGGCTACCAGGAATGCGGAGATGGCTGCCAAGAAAGCGGAGATGGCTGCCAAGAAATTGAAGAAGTCTGCCTGAGTTCACGCTAGACCTTTGCTTCCAATGTCTACCTGACTGC-AAATATACTTCAATTAAGTAAATCAAATCAAAATCTTTAAATAATTAGGCGCGCAAAATTATTTGAAATTAGGGCCCCTGCAT
>dm3:chrX:8982166-8983401:+
---ATCGATAATTTCGCCGATTGTGTGTGCGTGTTAATGCTACTTCAGCTACTCAAGCTGAAGGAGGCCACTGTAACGCACAGG---------------GATGGTTAAGATTTCTCGA-------TTAAAATAGGGCTGAGTAAAT--CAAATGTTCTGTT-------ACAAAGTGTTTTTAAAGCG---ATATGCTTTTC-TAATGAAAGGGTACCAACACATCGATAGCTCTTCGATAAAAACGTCAACTGACATCGCCTGTCAACTGTCATACCTGATTGCGTACATTACAAAA-TATATTCGATCCAGCTAAAACGAAAGCTACAATGAAAAAAATAATTAATACATCAAAGCCAAAGCG------CAAGTCCACTTCCATGAAAGTGGAGGAGACTAAGCTAGACGAGGCGCGCTGGGGTAAGCCGCAGACAAAGGAAGGTGAGTCTGCAAATGGGATAGCAAATCCCTCAAATGACGA---TAAAAAGGAGCTGGCCAATTTCAAAGCCACCTTCAATTCCTGGGCCCCCGAGAAGAAACGCGAGAAGATGCACAAGGTAGGCGTCATCTTAATATCCAACATACCCAAGGACATGGACGGGGACTGCCTGAAGGAAATCATGAACTTGCACAGCGTCGTCGGCAGAGTTTACGTGCAGCCGGAAACGCTGTCAAGTGAGTGGACCAAGTGGCATGCACAAATGACCCACTGATTACCCAGTATAAACTTTTATCTCAATTACTTTAGGTTTCAAGACAAAGAAGAACATGCGTAA------------------------GGGCTGGGTGGAGTTCATTTCGAAAAGTGGGGCCAAAAAAATCGCTCTAGAGCTGAACAATAAGCCTATAACCGATGGCAAGTCGTCCCGATTCCGTGGCTTGCTGTGGAAAATGAAGTTCCTGCCACGCTTCAAGTGGTACTATCTAACCGATCGCATGGACTACGAGC---TGGCG-GTTTGCAAAGTTCGCGTATGGT-----CGCAGGCCCGCAAGCGGGCCACCTTCTG---GTACGATCCCGACCAGATGGAGTATTTCAAGAAGCAAGTGAAGAAGATGAAGAAGATGAAGAAGGTCAAGGAAGCGGAGATGGCTACCAGGAATGCGGAGATGGCTGCCAAGAAAGCGGAGATGGCTGCCAAGAAATTGAAGAAGTCTGCCTGAGTTCACGCTAGACCTTTGCTTCCAATGTCTACCTGACTGC-AAATATACTTCAATAAAGTAAATCAAATCAAAATCTTTTAATATTTAGGCGCGCAAAATTATTTGAAATAAGCGCCCCTGCAT
>droSim1:chrX:7167799-7168382:+
------------------------------------------------------------------------------------------------------------GATTTCTCCA-------TTAAAATAGGGCTGAATAAAT--CAAATGATCTGTT-------ACAAAGTGCTTTTAAAGCG---ATATGCTTTTC-TAATTAAAGGGTACCAACACATCGATAGCTCTTCGATAAAAACGTACACTGACATCGCTTGTCAAGTGTCATCTCTGATAGCGTGCG--------------------------AAACGAAAACTACAATGAAGAAAATAAAAAATAAATCAAAGCCAAAGAG------CAAGCCCATTTCTATGGAAGTGGAGGAGACTGAGCTAGAGGAGGCGCGCTCGGATGAGCCGCAGCCAGAGGAAGGTGAGTCTGCAAATGGGGAGGCAAATCCCTCGGATGACGACGATGAAATGGAGCTGGCCAACTTCAAAGCCACCTCCAGTT------CCTCGGCC------CCCGTGAAGAAACGCAAGATGGGCATCATCTACATATCCAATATACCCAAGCACATGAATGTGACCCGCCTGCGGGAAATCTTGGGCGAGTACGGCACCATCGGCAGAGTTTACCTGCAGCCGGAGAAGCTGTCAAGTAAGTGGACCAAGTGGCATACATATAAAACCCACTGATTACCCAGTATATTCTTTAATCTCAATTACTTTAGGT-------------------------------------------------------------------------------------------------------------------------------------------------------------------------------------------------------------------------------------------------------------------------------------------------------------------------------------------------------------------------------------------------------------------------------------------------------------------------------------------------------------------------------------------------------------------------------------
>droSec1:super_34:342604-343615:+
---ATCGATAATTTCGTCGATTGTGTGTGCGTGTCAATGCTACTTCA--------AGCTGAAGGAGGCCACTATGTCGCAAAGCATCCATGACTTAGTCGATGGCGCCGCCTTCAAGGGGCCCTCTTAAAATAGGGCTGAATTAAT--CAAATG----ATT-------ACAAAGTGCTAT-AAAGCGTATAAATGCTTTTC-TAATTAAAGGGTACCAACACATCAATAGCTCTTTGATAAAAAC----------------TGTCAACTGTCATCCCTGAGTGCGTGCACTACAAAAATTTATTTGATC-GGCGAGAACGAAAACTAAAATGATGAAAATAGAAAATAAATCAAAGCCAAAGCCAAGCCTCAAGCCCACTCCCATGGAAGTGGGGAAGGC---------CGAAAAGC---CTGATAAGCCGCAACCAAAGAAAGGTAAGTCTGCGAATGGG----------------------------------------------------CCATCGT-----------CCCCTGCTGAGAAACCCGAGAAGATGCACAAGATGGGCGTCATCACCATATCCAACGTACCCAAGGACATGACCGTCCTGCGCCTGTACGAAATCATGGGCATGCACAGCCTCATCGGCAGAGTTTACGTGCAGCCGAAAGAGCTGTTAAGTAAGTGGACCAAGTGGCATACATATAAGAGT-----ATTACCCAGTATATACTTTAATCTCGATTACTTTAGGTTTCAAGACAAATAACAACCACCGTAA------------------------GGGCTGGGTGGAATTCATTTCGAAAAGTGGGGCCAAAAAAATCGCTCGAGAGCTAAACAACAAACCTATAAGCAGAAAGACTTCGTCCCCATTCTATGGCTTGCTGTGGAACATGAAGTTCCTGCCGCGCTTCAAGTGGCACCATCTACACGATCGCATGGAGTACGAGTA--TGGC------------TTTGTGTACAAA-----CGCCGTCGCGTCA--------------------------------------------TCAAGAAGCAGGCGAAGAAG------------------GCCAAGGACG-----------------------------------------ACGGGGATG-------------------------CCTGAGTTCACGCTAGACTGTTGCATCCAATGTTTACCTGACTGCCAAATATATCTTAATTAAATAGATAAAATAAA----TTTTAATATTTAGGCGCGCTAGATTATTTGAAATTAG-----------
>droYak2:chrX:12332646-12333845:-
TATATTTGTG-TTACACACAATCTGCTCAAGAAAACAAAATGCTCTTCAAATTGTAAATTAAATGGATTGTTAAGAGATAACTTAAA-ATATTTTTTTATTTTACATTCTCATTGGGAATTGTGGTCGAAA-AGCATTATTCTTGTTACACACAATCTGCTCAAGAAAACAAAATGCTTGGAAAACCG--ACATACTTTCTGTGATTAATGGGTAACCAAAAATCGATAGCCATCCGATAAGAACATAGAATAACATCGCCTCTCAACTGCCATCCCTAATAGCGTGCACTACAAAA-TTTATTTTGTCCA-CGAGAACGCAAAATACAATGCAGAAAATGAAAAAGAAAACAAAACCAAAACA------GAAACCCACTCCCATGGATGTGGAGGAGAGTGATCCAGAGGAGGCGCACTCGGATGAGCCGCAACCGGAGGAAGATGAACC---AAAT------------CCCTCGGATGACGACGATGAAATGGACCTGGCCAACTTCAAAGCCACCTCCACTA------CCGCTGCT------CCCGCAAAGAAACGCAAAAAAGGCATCATCTACATATCCAACATACCCAAGCACATGAATGTGACCCGCCTGCGGGAAATCCTAGGCGAATTCGGAACCATCGGCAGGGTTTATCTGCAGCCGGAGAAGCTGTCAAGTGAGTGGAACAAGTGGCATCCA----AGACCCGCTGACTACACAGTATATACATTAATCTGAATCCCTCTAGGTGCCAAGGCGAAGAAGAACAAACGGAAACGTTATAATATCCACTTCACCGAGGGCTGGGTGGAATTCGAGTCGAAACGGGTGGCCAAACAGATCGTTCCCCTGCTGAACAACAAGCAGATCTCCACGCGCAAGAAGTCGCAGTTCTACGACTCGCTGTGGAGCATGAAGTACCTGCCGCGCTTCAAGTGGGTCCATCTAACCGAGCGAATGAACTACGAGCAGGCGGTGCACAAGCAGCGGCTCCACACGGAGGTGTCGCAGGCCCGCAAGGAGACCACCTTCTTCCAGAACAATCTCGACAAGAGCGAGTTCATCAAGAAGCAGGCCAAGAGG------------------GCCAAGAAAGCGGAGAAGGCTC---------------TGGCTGCCAAGG--GCGAAAGCGAG----------------------GCCTAAGCTCGCGCTAGACTGCTGCATCCTATGTTTACCTGATTGC-AAATATACTTAAATTAAGTACATCAAAGTTTTCTCTCTGAAATTGTAGGCGCATAAACATATTT-------------------
