# Supplementary material for: Duplication and Gene Conversion in the Drosophila melanogaster Genome
Source: PLoS Genet. 2008 Dec 12;4(12):e1000305. doi: 10.1371/journal.pgen.1000305 (PMC2588116; doi:10.1371/journal.pgen.1000305)
Supplement: Dataset S1 — Alignment data. (0.20 MB ZIP) [file pgen.1000305.s004.zip › alignment/Post14.fas]

>dm3:chrX:7791319-7792508:+
TTGTGATCAACATTCAGTTTCTGCTTAAACGAAGAATGTGGGTTCAGAGTCTGCGGTATTTACTTCTTGCCGCTGAAGACAGAGCTTTTCGGCTTGCGAATGGTGACATAACGGC---------------CGCGGTTGGCCTTGGACTCCTTCTTGCGCTTGACCAACAGTTTGACGTATTCGGCGATAGCCTCCTTGGTTGCATTCTGGCGCTTCTTCT---------------GGTGCCTGCGCTGCAGCTTAACAGGGATGACCT---------------------------------------------------------------------------------CATCATCTTCCTCGCACAAATAGTAGATCTTGCTGATGTTGCTGGAACGCACGGGTCCCAGGCGACATGGGGAGGG------------------------------ATTCTTCTTGAGAACGACCAAAGTCAGCGCGGATACGTTGGCTTCCACGGTGTATTTACGCACAGTCTTGCACTTGCGCACTTTATTGCAGCGTGGATGGAAGCACGAGTGTATCTTCTTCAGGAG---ACGCAAACGGCCTGTTGGAAAAGATGATTGTTTTTTTA--AGTAGTTTCTTGAGAGGAGTCCATGGATGGATGTGTTTGCAAATACTTAAGGAAATTTATTATACCAATTGGATGCTCAACTTTGGAGCGT-ACTCCAATCACATATAGTTAATTATTAGCTTTTAGCAACTGGAAATATTCGCTTTGTATTGCTCAGAATGGAAGAACTCACCACGAATATGCACATAAGAATACACAGACGATTTCATATTTAAGGTATGTTCTCTAGATATATTATCACAAGACTGATCCAGGTTGCTTGGCTAATGACAGAAGAAGACAAGCAACCTCATGACAGAAGATACCCAGGTTGCTTAGCTTATTACAGATGCTTAAAAGGGTTTCCATACGGAACATAGAAATCTACACATGGGACCATTATTGCTTTAGCGGGGACTGCAGCAAATCGCAATAGATAGCTACATATATCCGCTCACGATTTCCTGTTTCCAT-CTCTTTCCGATTCCGATTTGCCCATATAATGGCTTATGTTGGAATTCCAAGATACTGTTTGTTTGTTTTCCATGGTTTCCTTACCAAAAAATGCCGCTGGCTAGCTCATAACCAAAATCACATGCAATATGAAAACATTTACACCCGATACTTTAGTATATATATCCTAAAGCTTACACTCGCTCAATCGATCAATATAATTGAACACAACACACCACATTCTATACCATTTATCGCGTTTATTTAACAAAAATGGTTA
>dm3:chrX:7792509-7793694:+
TTGTGATCAACATTCAGTTTCTGCTTAAACGAAGAATGTGGGTTCAGAGTCTGCGGTATTTACTTCTTGCCGCTGAAGACAGAGCTTTTCGGCTTGCGAATGGTGACATAACGGC---------------CGCGGTTGGCCTTGGACTCCTTCTTGCGCTTGACCAACAGTTTGACGTATTCGGCGATAGCCTCCTTGGTTGCATTCTGGCGCTTCTTCT---------------GGTGCCTGCGCTGCAGCTTAACAGGGATAACCT---------------------------------------------------------------------------------CATCATCTTCCTCGCACAAATAGTAGATCTTGCTGATGTTGCTGGAACGCACGGGTCCCAGGCGACATGGGGAGGG------------------------------ATTCTTCTTGAGAACGACCAAAGTCAGCGCGGATACGTTGGCTTCCACGGTGTATTTACGCACAGTCTTGCACTTGCGCACTTTATTGCAGCGTGGATGGAAGCACGAGTGTATCTTCTTCAGGAG---ACGCAAACGGCCTGTTGGAAAAGATGATTGTTTTTTTA--AGTAGTTTCTTGAGAGGAGTCCATGGATGGATGTGTTTGCAAATACTTAAGGAAATTTATTATACCAATTGGATGCTCAACTTTGGAGCGT-ACTCCAATCACATATAGTTAATTATTAGCTTTTAGCAACTGGAAATATTCGCTTTGTATTGCTCAGAATGGAAGAACTCACCACGAATATGCACATAAGAATACACAGACGATTTCATATTTAAGGTATGTTCTCTAGATATATTATCACAAGACTGATCCAGGTTGCTTGGCTAATGACAGAAGAAGACAAGCAACCTCATGACAGAAGATACCCAGGTTGCTTGGCTTATTACAGATGCTTAAAAGGGTTTCCATACGGAACATAGAAATCTACACATGGGACCATTATTGTTTTGGCGGGGACTGCAGCAAATCGCAAGAGATAGCTACATATATCCGCTCACGATTTCCTGTTTCCAT-CTCTTTCCGATTCCGATTTGGCCATATAATGGCTTATGTTGGAATTCCAAGATAGTGTTTGTT----TTCCATGGTTTCCTTACCAAAAAATGCCGCTGGCTAGCTCATAACCAAAATCACATGCAATATGAAAACATTTACACCCGATACTTTAGTATATATATCCTAAAGCTTACACTCGCTCAATCGATCAATATAATTGAACACAACACACCACATTCTATACCATTTATCGCGTTTATTTAACATAAATGGTTA
>droSim1:chrX:6218797-6219758:+
----GATCAACGTTCAGTTTCTGCTTAAACGAAGAATGTGGGTTCCGTGTCTGCGGTGTTTACTTCTTGTCGCTGGAGACGGAGCTCTTGGACTCGCGAATGGAGGCAGAACGGCGGCGCTTGGCCTCCTCGCGCTTGGCCTTAGATTCCTTCTTGCGCTGCACCAACAGCTTGGCGTAGTCGGCAGCAGCCTCCTTGGAAGCGATCTGGCGCTTCTTCTTCAGCGCAATGCGACGGTGCTTGCGCTGCAGCACAACAGGGGTGATCAGGCGCTGAATTTTGGGGGCCTTGGAGGTAGCCTTCTTGTTGTCCTTGGCGGGCAAAGGGCGACGCACAACGAAGCGACGCACATCATCTTCCTTGCTCAAGTTGTAGAGCTTGCGGATCTTGCTGGCACGCTTGGGTCCCAGGCGACGTGGGATGGTGGTGTCGGTGAGACCGGGAATGTCCTTCTCACCCTTCTTCAGCACGACCAGAGCCAGCACGGACATGTTGGCGTCCACGATGCATCCACGCACAGACTTGCGCTTGCGCTCGCCAGTGCGGCGTGGACGGTAGCACGAGTGTCCCTTCTTCAGAAGCAGACGCACACGGCCTGTTGGAAAAGATGATTGTTTTTTTTTTAGTAGTTTCTTGAGAGCAGTCCATGGT--TATGA-T-----GGTGATT--GGAGAGTTATT-AGCTGGTTAACCATTCGCGTGTA----------------------------------------------------------------------------TGGAAATGTGCTGGCAAATACTTAAGAAAATTTATCCTACTAATTGGTTGCTTAAC-TATGGAACGTACTCCAATCACATATGATATG--ATTGATTACT-AACTTTTAGCAACTTTACA------ACAAAATTTTGGAAATTAATTCG--CATTGTA-TTACTCAGAAT----CGAAAAACTCGCCAAGAATATACACATAAGTGTACACAGACACTTCCATATTTAGGTTATGT----------TCTTTTTACTTTACAACTTTTACAAATGCTTAAAA--GGGTTCCCATACGG----------------------------------------------------------------------------------------------------------------------------------------------------------------------------------------------------------------------------------------------------------------
>droYak2:chrX:13518788-13519858:-
TTTTGATCAACGTTCAGTTTCTGCTTAAACGAAGAATGTGGGTTCCGTGTCCGCGGCGTTTACTTCTTGTCGCTGGAGATGGAGCTCTTGGACTCGCGGATGGAGGCAGAGCGACGGCGCTTGGCCTCCTCGCGCTTAGCCTTGGACTCCTTCTTGCGCTGCACCAACAGCTTGGCGTAGTCGGCGGCAGCCTCCTTGGAAGCGGTCTGGCGCTTCTTCTTCAGCGCAATGCGACGGTGCTTGCGCTGCAGCACAACAGGGGTGATCAGGCGCTGGATTTTGGGGGCCTTGGAGGTGGCCTTCTTGTTGTCCTTGGCGGGCAGAGGGCGACGCACAACGAAGCGACGCACATCATCCTCCTTGCTCAAGTTGTAGAGCTTGCGGATCTTGCTGGCACGCTTGGGTCCCAGGCGACGTGGGATGGTGGTGTCGGTAAGACCGGGAATATCCTGCTCACCCTTCTTCAGCACAACCAGAGCCAGCACGGACATGTTGGCGTCCACGATGCATCCACGCACAGACTTGCGCTTACGCTCGCCAGTGCGGCGTGGGCGGTAGCACGAGTGTCCCTTCTTCAGGAGCAGACGCACACGGCCTGTGGGCAAAGAAGATTGTGTTTATT---ACTGTTTCTTGATAGGAATCTATGGA--AATGAGC-----AGTGATT--GGAGGGTGACT-TGCTGGTTAACCCTTCGAGTGTGCAAAGTTAGCCCAGAGACTCATGATATATTAA-ACCTTTTTGCCTTTTTTATAGCTCATTCC---TAGGTTATGTTTGGAAATGTGTTTGCAAATTCTAGAGGAACTGTATTCTACTAATTG-TTGCTTAAC-TTTGCAGCTTGCCCTAGTCACTAGT----TG--CTAAATTACT-ACCTCTTTGCAGCTTTAGA------ACTAAATAGTATAA-----------TACTATG-T-ATTCTGAAT----AGATGAACTCACCAAAAATATACACAAATCGGCG---AGAAGCCATCATATTTAGGTTATGT----------TTCCCAGAAATAATGACAATTATCACAAGACAAACCCAGGTTGCTATGTTCTTGCTGATGCCTAAGTGTTTCCATGCTGA---ACATGGACATCTACAGATGGGA----------------------------------------------------------------------------------------------------------------------------------------------------------------------------------------------------------
