# Supplementary material for: Duplication and Gene Conversion in the Drosophila melanogaster Genome
Source: PLoS Genet. 2008 Dec 12;4(12):e1000305. doi: 10.1371/journal.pgen.1000305 (PMC2588116; doi:10.1371/journal.pgen.1000305)
Supplement: Dataset S1 — Alignment data. (0.20 MB ZIP) [file pgen.1000305.s004.zip › alignment/Post15.fas]

>dm3:chr3L:16588973-16594192:+
-------------AAAATTATTATAAA-AATTATAAAAATAATTATAATTAATAATAATTAATTAATATTATATTTTTATTTGCATTAAACTCGTGGATATACCATTAC----------ATTGCTCGAA-------TGGACGCACACTTCGTCG---------------------------CTTCCTAATTGAAAAATTACTTATGTTGATAGCATGATAGCATAGGGCCATAAAAGTCGCTAATAAAGTTCCATTTCTTTCGCTTCCTTAGTCCACAGCCAAGATGCTAAAGGCCTACGAGAATCCCGATTCTCTGCTGGTTCTCACCCAGATCGTGATGTCGGACAGGCCGGTCCAAGAGCGGCAGGTCGCCGCCGTGCTCCTCAAGAGGCGGGTCAAAAAGTTACGCCACTGGCAGTTGGTTCCCGCCGAGCACCAGGCAGCGTGAGTTAACTGGTTACCTTTTAATGACTATGATACAGTAACGGATGCAT---GTTTTTTAGAATCAAATCGAACATGCTACAGGTCCTCATCGCGGTGAAGGAAAAGACCGTGAAGGGCACGGTGGCCTTTATAATTGGATCGCTGGTGCGCCACGAGGAGGGCGAGCAAAACTCCTGGAGGGAGGAAATACTGAAGTTTATTTACGAACGTTGCAGCAGCCCCGATCCAATAGAAAGCGAGCGGGGCAGCTCAATCTTTTCCTCGCTCATGGACGCTGCTCCCGATCAGTTTTCGGACCACACGGATACTATGTTCCCATTGCTTGCCGGCATTCTAGTTACCGCCGAGGCGAATGGGAACATGGCCACACCCACCGTGCATAACATGCTGACCGGTTCATGCTTCTTGTTGCCTTTCGTAAGTGGACATAGTAATGCTGAGCAGATTGTGGTTAAGGCTGTGCCGCTCATACTCAAGGCCCTGGCCGCCTTTGTCGAAAAGGGGTACAGTATTGAGTTCATGGGTGCCTTTGATATCATCGACAGCATGGCCGAGCATGTGCCCCACTTGCTGACCGGTAATGTGAAGCTGCTTCTGGAGTTTTGTCTGATGATTGCGAGAAACAAGCAGTTCGACGCTTCGATTCGGGTTCAGGTGCTTACCTTTGTAGGCAGCCTAGTTCGCCTCAAGAAGAAAATTATTATGAAGCAGAAACTACTACAGCCCACACTATCTGTTCTTTTCGAAGTGATTTGCCAGGACGACCTCGAGGAAGGTGGTAACTGCTCCTTTATATTTCTGTTGCCATGCTTGCTAACCCTATTCCTATTCTAGACGATGATTACTTTTCCTCGGAGAGCCTGAGTAGTCCATCCAATGCAGCTGCGCAGACACTGGACCTGATGGCCCTTCACATGGTGCCGGACAAGTTTATTCCGCCACTACTGGATTTGCTGGAGCCTGCGTTGCAGAGCCCGGAACCTGTGCTTCGCCGTTCCTCTTTTATTTGCATGGGCGTTATTGCCGAGGGCTGTTCCGAGGCCATTGGGAAAAAGTATCTCGAGGTCATGCTAAATATCATCAAAGCTGGAGTGTTGGACTCTGTTATGTTCGTGCGGACCGCCGCATTCTTCGCCCTCGGTCAGTTTTCCGAGTTTCTTCAGCCGACGATCTGCAAGTTTGCTCCCCAAATTCTACCCGTGTTGTTCGACTATCTAAACCAGCTGGTACTGGAACTCAAGGTAGGTAATCATTGTGGCCATCTTCGACCAACTTGGAATTTGTATATTTTACATTCTCGTTTATTTGTTTGT----GCTGCTTCTAAAGGCTGGCCATAACAGCAATGGGCCAAATCTCGATTCCGTACCTGCCAAAGATTCCATAATGTACTTAGACAAGATACAGATCAAGCGAAGATCGGTCCTCGCCAAATATAGGGTGCTTTTTCGATGTCTTACTGTTTACTATGTACTTGATTGCACATCAAACACCTAAAATTTGTTGAATAGTTTGCCAGATT-GATTACATTAAGAGCTCTGTTGTAGATATATCATTTCGCACTGGTTTATTTAACTTT--------TTGGCGTATGTTAAATGTTCATTGACTCGTTTCTTAATTGTTATTTAAATGAGTAATAAGTTCGTCGGTTACATAAAGAAGGTGTCTTCAAATGGGGTTCTTTTCACGT------------TTTTTGAGGACTGCATTCCGTTTTGCACCAACAAAGCCAACAAATTGTTTGGCAGAAACATACTAAATGTATTTTCTTTCAGGTTGGTGAGCCGGATTCGAAACATATGGATCGTATGTTTTATGCCCTGGAGACCTTTTGCGAGAATCTGGATGAGGATATTGTTCCTTATTTACCCACACTTATGGATCGGTAAGACTAGACTATAC-TACGGAAATATGAGTCCACTCCCTGATAAACTTATTGTGCAGTCTGTTTGGGGTTATGGAACCGCAGAACTCAAATCAAATGCGTGAAATGGCTTTGTCGGCCATAGCAGCGGTGTCAGCAGCAGCTAAGGAAAACCTGATGCCATATTTCCCCAGGATCATGACCGTACTACAGGGCTGTCTGGTGAAGGATTGCCCAAAAGAAATGTACAGTCAGCGCATCCAAGCTATCGACACTCTGGCCGCGCTGTGTCGCGAATTGGGCAAGGATAATATTATTCCTCTTGCCGACGATACAATGAACTTCTGCCTGATGATGCTGGAAGACGGTCCGGATGATCCCGAGTACCGCAGGAGTATATACAACCTGATGTCCTCCCTGTCATCAGTTGTCAACGAGAGCATGGCCAGTGTGTTCCCCAAGTTCATTGATCGCATAATGGAGTCTGTGATTTTTTCGGAGGACATGGTGCCAAATGTGTCGGACAATGCGGACGATGATTTGGCCCTAGTAGATGCCCCCGACATAGAGATTGATTTAGAGCACACAGACGACGAAGATGACCAAGACGCTTACCCGGTGGAGAATGATTATATCGTCGAAAAGGAGGAGGCCATTCTGTCACTCAAGGAGTTTGCTACCCATACCGGCGCCGCCTTCGCGCCCTATTTGCAATCTGCATTCGAGAACGTCTACAAGATGATTGATCATCCGCAAGGCGACGTTCGTATGGCATGTATTGACTCCATTTGCTCGTTCATTACGGCTCTCCACAAGTTGGATGATGCCGCCGGCCTGAAGCGCGCCTGCGAGATTGCCATTCCAAAGTTTGCACATATAATGCGCACCGACGACCAGGTTGCGGTCGTACTCCGCATGCTTGACGTCCTCTACGATGTCTTCAAGTACGT------GCCGGCGATAAACAGCCAGGAGCACGCCGAACTTATATTCGGTTGCATCAGGGACATCTTCACAAATAAAATGGCCTGTCAGTTTAACGAGGAGAGCGGCGGCGGAGATGATGAGTGTTCGGAGGAAAGCGAGAACGACGAGATGCTGTTCGAGAACGCTGCCAATCTGTTCCCCATGTTTGGCTTAACCCTTCAGCCGGAGCTGTTCTCGCTTTATTTTGGACGCCTTTACCATTTCTATATTCAAAGGCTGGTAGGTTTTGCACGAAATACCGAACATGATGTGGCAAAGGAGAGAGGTCGATCTTCTCTTGGCAATAATTCATACAACCATCGATATTCCGAACGGCTTACTGAAATTCAATTATTTCG-TTTCAGGCGAAGGTAAAGGAGCGCGATTTACCAGAACAGCGGGCATACATCTATGGCGCACTTGCTGACTGCTGCAAGGCGTTAAAAGGTTGCTGTGCTACTTATTTCGATGCCCTACGTCCCATTTTTATCGCCGGTTCCAGGGATTCTGATGCCAAAGCGCGACAGAACTCCTATTTTGCACTAGGCGAAATTGTCTTCCATTCCGAGGAAAAATCATTCGAGTGGGTTTCC------CGGAAATGAACTTTTCTGC-AGAATCTAGTTTTGATGTATATGTTTTTTGTTTTTTTTTTGCATCCATAGGTCTTATCCGACAATTTTGCAAGCCCTTTCCGAAGCAATTGTCAGGGAATCCGTTCCTGCCGCCATGGACAACATTTGCGGAGCAGTTGCTCGTCTCATAGTTACCAACCCAGATTCAGTGCCGCTTGGCCAGGTGCTGCCCGTGTGGCTCAACCATTTGCCACTGAAGGATGACACCGTGGAGAACGATGTGATTCAGAAGGCGTTCCGTGTGCTATACTTGAAGGCCCGCCCCAGCATTGAGGCACATCTTGAGCAAATCCTGGCCATCACCATAGAGGCGAGTTACAAGAGACAGATGCCTGACGTCGAGACAACCGAGAGCGCGGTGGCCCTCATCAAAGAGATTCGCGCCAACTACCCGGAACTGTTCAGCAAAGTATCGAACATGAATCCAGAAGTGTTCAATTATGTGCAAGCCCTGTAAGCCCACATATCCGTGTGAAAACCACCAAACAGCTCAGCACAC---------------------------------CCAACGTCCTCCGCCCGCAGATTCATTTATTGGAAGTGATGCAAGC--------------TTTTTATACGAATACTTTCGAAATAGTCTTAAATTTCAGTTGTGCTTCTGTGGAGTTAAATCATTCAAGATGAGCGATCTTTAAAATGGCAAGATGAAGGTTT-CTACGCGCCAAAAAACGGAGGCAAATGTTTTCTAACTTATA-ACCACATCCAGTGAGACATTAATATGCATTGAAATAATATAGGGATTACTTGTTTC-ATTGAAGGCTATGTTATTATTTAAAATTGGTTTTTCTTCAACCATTAGGCAGTTGATCTTAACTCTTATAGTTTCAGTCTAGTTTCTACCAGTGTGCATTTCGTCGGATGACAACCTCACGGACTATGTCGGCATGATTGGCGTGCAGCTTGAGATTCGAGTCGACGTCCGTCCAGCGCACATTGGAGGCATCGTCACCGGCCATTAGCTCCAATTGTCCCACCTGGCTCCCGTCTTCATCGTGGAAGTTCAGCGCAGTGGTTTCCATCCAAGCGTTGTCCGTGTTTCGAAAATCGTCTACGTAGCCTTGGTATACCTGAACGCCTCCCGCTTGAAAAAATCGCTCAACCATGTTGGCTTTGTCCGTGAAATTCAATGCCTCCTCGGTGAACTCCCGCTTAAGGGTGACACTGACATTCTCGCCGGGATCGACCATTCCACCGGGAATGGCCCACAACTTGTTGTCGGACCGCTGTATGGCAACCATCTGTATGATATTCCTGCAGGAAAGA-----GGAAGTGATGTCATCACAGTTAATGGGCTATTGGGCCAACTTAC----CGGTTGTCGGGTTGGCCACAATTGCTCCTTGGTCGTCACGCTTCCAGCGCGTGACGATTGGATCTGCGGCAGGATTTGGAC
>dm3:chr3L:16596653-16601883:+
-------------AAATTTTTTAGAAATAATTATTTATATATTTATAATTAATATTAATTAATTAATATTATATTTTTATTTGCATTAAATTCGTGGATATACCATCAT----------TCTTTTCCAAGAATCTTTGGTCTCTCATGTTCTTGAAATG----------------------CTTCCTAATTGAAAAATTACTTATGTTGATAGCATGATAGCATAGGGCCATAAA------TAATAAAGTTCCATTTCTTTCGCTTCCTTAGTCCACAGCCAAGATGCTAAAGGCCTACGAGAATCCCGATTCTCTGCTGGTTCTCACCCAGATCGTGATGTCGGACAGGCCGGTCCAAGAGCGGCAGGTCGCCGCCGTGCTCCTCAAGAGGCGGGTCAAAAAGTTACGCCACTGGCAGTTGGTTCCCGCCGAGCACCAGGCAGCGTGAGTTAACTGGTTACCTTTTAATGACTATGATACAGTAACGGATGCAT---GTTTTTTAGAATCAAATCGAACATGCTACAGGTCCTCATCGCGGTGAAGGAAAAGACCGTGAAGGGCACGGTGGCCTTTATAATTGGATCGCTGGTGCGCCACGAGGAGGACAAGCAAAACTCCTGGAGGGAGGAAATACTGAAGTTTATTTACGAACGTTGCAGCAGCCCCGATCCAATAGAAAGCGAGCGGGGCAGCTCAATCTTTTCCTCGCTCATGGACGCTGCTCCCGATCAGTTTTCGAACCACACGGATACTATCTTCCCGTTGCTTGCCGGCATTCTAGTTACCGCCGAGGCGAATGGGAACATGGCCACACCCACCGTGCATAACATGTTGGCGGGTACGTGCGTCCTGTTGCCTTTCATAAGTGGACATAGTGATGCTGAGCAGATTATGGTTAAGGCTGTGCCGCTCATACTCAAGGCCCTGGCCGCCTTTGCCGAAAAGGGGAACAGTAATGAGTTCATGGGTGCCTTTGATATCATCGACAGCATGGCCGAGTATGTGCCCCACTTGCTGACCGGCAATGTGAAGCTGCTTCTGGAGTTTTGTCTGATGATTGCGAGAAACAAGCAGTTCGACGCTTCGATTCGGGTTCAGGTGCTTACCTTTGTGGGCAGCCTAGTTCGCCTCAAGAAGAAAATTATTATGAAGCAGAAACTACTACAGCCCACACTATCTGTTCTTTTCGAAGTGATTTGCCAGGACGACCTCAAGGAAGGTGGTAACTGCTCCTTTATATTTCTGTTGCCATGCTTGCTAACCCTATTCCTATTCTAGACGATGATTACTTTTCCTCGGAGAGCCTAAATAGTCCATCCAATGCAGCTGCGCAGACACTCGACCTGATGGCCCTTCACATGGTGCCGGACAAGTTTATTCCGCCACTACTGGATTTGCTGGAGCCTGCGTTGCAGAGCCCGGAACCTGTGCTTCGCCGTTCCTCTTTTATTTGCATGGGCGTTATTGCCGAGGGCTGTTCCGAGGCCATTGGGAAAAAGTATCTCGAGGTCATGCTAAATATCATCAAAGCTGGAGTGTTGGACTCTGTTATGTTCGTGCGGACCGCCGCATTCTTCGCCCTCGGTCAGTTTTCCGAGTTTCTTCAGCCGACGATCTGCAAGTTTGCTCCCCAAATTCTACCCGTGTTGTTCGACTATCTAAACCAGCTGGTACTGGAACTCAAGGTAGGTAATCATTGTGGCCATCTTCGACCAACTTGGAATTTGTATATTTTACATTCTCGTTTATTTGTTTGT----GCTGCTTCTAAAGGCTGGCCATAACAGCAATGGGCCAAATCTCGATTCCGTACCTGCCAAAGATTCCATAATGTACTTAGACAAGATACAGATCAAGCGAAGATCGGTCCTCGCCAAATATAGGGTGCTTTTTCGATGTCTTACTGTTTACTATGTACTTGATTGCACATCAAACACCTAAAATTTGTTGAATAGTTTGCCAGATT-GATTACATTAAGAGCTCTGTTGTAGATATATCATTTCGCACTGGTTTATTTAACTTT--------TTGGCGTATGTTAAATGTTCATTGACTCGTTTCTTAATTGTTATTTAAATGAGTAATAAGTTCGTCGGTTACATAAAGAAGGTGTCTTCAAATGGGGTTCTTTTCACGT------------TTTTTGAGGACTGCATTCCGTTTTGCACCAACAAAGCCAACAAATTGTTTGGCAGAAACATACTAAATGTATTTTCTTTCAGGTTGGTGAGCCGGATTCGAAACATATGGATCGTATGTTTTATGCCCTGGAGACCTTTTGCGAGAATCTGGATGAGGATATTGTTCCTTATTTACCCACACTTATGGATCGGTAAGACTAGACTATAC-TACGGAAATATGAGTCCACTCCCTGATAAACTTATTGTGCAGTCTGTTTGGGGTTATGGAACCGCAGAACTCAAATCAAATGCGTGAAATGGCTTTGTCGGCCATAGCAGCGGTGTCAGCAGCAGCTAAGGAAAACCTGATGCCATATTTCCCCAGGATCATGACCGTACTACAGGGCTGTCTGGTGAAGGATTGCCCAAAAGAAATGTACAGTCAGCGCATCCAAGCTATCGACACTCTGGCCGCGCTGTGTCGCGAATTGGGCAAGGATAATATTATTCCTCTTGCCGACGAAACAATGAACTTCTGCCTGATGATGCTGGAAGATGGTCCGGATGATCCCGAGTTCCGCAGGAGTATATACAACCTGATGTCCTCTCTGTCATCAGTTGTCAACGAGAGCATGGCCAGTGTGTTCCCCAAGTTCATTGATCGCATAATGGAGTCTGTGATTTCTTCGGAGGACATGGTGCCAAATGTGTCGGACAATGCGGAGGATGATTTGGCCCTAGTAGATGCCCCCGACATAGAGATTGATTTAGAGCACACAGACGACGAAGATGACCAAGACGCTTACCTGGGGGAGAATGATTATATCGTCGAAAAGGAGGAGGCCATTCTGTCACTCAAGGAGTTTGCTACCCATACCGGCGCCGCCTTCGCGCCCTATTTGCAATCTGCATTCGAGAACGTCTACAAGATGATTGATCATCCGCAAGGCGACGTTCGTATGGCATGTATTGACTCCATTTGCTCGTTCATTACGGCTCTCCACAAGTTGGATGATGCCGCCGGCCTGAAGCGCGCCTGCGAGATTGCCATTCCAAAGTTTGCACATATAATGCGCACCGACGACCAGGTTGCGGTCGTACTCCGCATGCTTGACGTCCTCTACGATGTCTTCAAGTACGT------GCCGGCGATAAACAGCCAGGAGCACGCCGAACTTATATTCGGTTGCATCAGGGACATCTTCACAAATAAAATGGCCTGTCAGTTTAACGAGGAGAGCGGCGGCGGAGATGATGAGTGTTCGGAGGAAAGCGAGAACGACGAGATGCTGTTCGAGAACGCTGCCAATCTGTTCCCCATGTTTGGCTTAACCCTTCAGCCGGAGCTGTTCTCGCTTTATTTTGGACGCCTTTACCATTTCTATATTCAAAGGCTGGTAGGTTTTGCACGAAATACCGAACATGATGTGGCAAAGGAGAGAGGTCGATCTTCTCTTGGCAATAATTCATACAACCATCGATATTCCGAACGGCTTACTGAAATTCAATTATTTCG-TTTCAGGCGAAGGTAAAGGAGCGCGATTTACCAGAACAGCGGGCATACATCTATGGCGCACTTGCTGACTGCTGCAAGGCGTTAAAAGGTTGCTGTGCTACTTATTTCGATGCCCTACGTCCCATTTTTATCGCCGGTTCCAGGGATTCTGATGCCAAAGCGCGACAGAACTCCTATTTTGCACTAGGCGAAATTGTCTTCCATTCCGAGGAAAAATCATTCGAGTGGGTTTCC------CGGAAATGAACTTTTCTGC-AGAATCTAGTTTTGATGTATATGTTTTTTGTTTTTTTTTTGCATCCATAGGTCTTATCCGACAATTTTGCAAGCCCTTTCCGAAGCAATTGTCAGGGAATCCGTTCCTGCCGCCATGGACAACATTTGCGGAGCAGTTGCTCGTCTCATAGTTACCAACCCAGATTCAGTGCCGCTTGGCCAGGTGCTGCCCGTGTGGCTCAACCATTTGCCACTGAAGGATGACACCGTGGAGAACGATGTGATTCAGAAGGCGTTCCGTGTGCTATACTTGAAGGCCCGCCCCAGCATTGAGGCACATCTTGAGCAAATCCTGGCCATCACCATAGAGGCGAGTTACAAGAAACAGATGCCTGACGTCGAGACAACCGAGAGCGCGGTGGCCCTCATCAAAGAGATTCGCGCCAACTACCCGGAACTGTTCAGCAAAGTATCGAACATGAATCCAGAAGTGTTCAATTATGTGCAAGCCCTGTAAGCCCACATATCCGTGTGAAAACCACCAAACAGCTCAGAACAC---------------------------------CCAACGTCCTCCGCCCGCAGATTCATTTATTGGAAGTGATGCAAGC--------------TTTTTATACGAATACTTTCGAAATAGTCTTAAATTTCAGTTGTGCTTCTGTGGAGTTAAATCATTCAAGATGAGCGATCTTTAAAAGGGCAAGATGAAGGTTT-CTACGCGCCAAAAAACGGAGGAAAATGTTTTCTAACTTATA-ACCACATCCAGTGAGACATTAATATGCATTGAAATAATATAGGGATTACTTGTTTC-ATTGAAGGCTATGTTATTATTTAAAATTGGTTTTTCTTCAACCATTAGGCAGTTGATCTTAACTCTTATAGTTTCAGTCTAGTTTCTACCAGTGTGCATTTCGTCGGATGACAACCTCACGGACTATGTCGGCATGATTGGCGTGCAGCTTGAGATTCGAGTCGACGTCCGTCCAGCGCACATTGGAGGCATCGTCACCGGCCATTAGCTCCAATTGTCCCACCTGGCTCCCGTCTTCATCGTGGAAGTTCAGCGCAGTGGTTTCCATCCAAGCGTTGTCCGTGTTTCGAAAATCGTCTACGTAGCCTTGGTATACCTGAACGCCTCCCGCTTGAAAAAATCGCTCAACCATGTTGGCTTTGTCCGTGAAATTCAATGCCTCCTCGGTGAACTCCCGCTTAAGGGTGACACTGACATTCTCGCCGGGATCGACCATTCCACCGGGAATGGCCCACAACTTGTTGTCGGACCGCTGTATGGCAACCATCTGTATGATATTCCTGCAGGAAAGA-----GGAAGTGATGTCATCACAGTTAATGGGCTATTGGGCCAACTTACTTGCCGGTTGTCGGGTTGGCCACAATTGCTCCTTGGTCGTCACGCTTCCAGCGCGTGACGATTGGATCTGCGGCATGATTTGGAC
>droSim1:chr3L:15933622-15938735:+
---------------------------------------------------------------------------------------------------------------------------------------ATGGACGCACACATCGTCG---------------------------CTTCCTAATTGGAAAATTATTTATGTTGATAGCATGCTAGCATAGGGCCATAGCAGTGACTAATAAAGTTCCATATCTTTCCCTACTTTAGTCCACAGACAAGATGTTAAAGGCCTATGAGAATCCAGATTCTCTGCTGGTTCTCACCCAGATCATAATGTCGGACAGGCCGGTCCAGGAGCGGCAGGTCGCCGCCGTGCTCCTCAAAAGGCGGGTCAAAAAGTTGCGCCACTGGCAGTTGGTTCCCGCCGAGCACCAAGCAGTGTGAGTTAACTGGTTGCCTTT-AACGACTATGATACACTAACGGATGCATTTAATCGCTCAGAATTAAATCGAACATGCTGCAGGTCCTCATCGCGGTGAAGGAAAAGACCGTGAAGGGCACGGTGGCCTTTATAATTGGATCGCTGGTGCGCCACGAGGAGGAAAAGCAAAACTCCTGGAGGGAGGAAATACTGAAGTTTATTTACGAACGTTGCAGCAGTCCCGATCCAACAGAAAGCGAGCGGGGCAGCTCAATCTTTTCCACGCTCATGGACGCTGCTCCCGATCAGTTTTCGAACCACACGGATACTATCTTCCCGTTGCTTGCCGGCACTCTAGTAACCGCCGAGGCGAATGGGAACATGGCCACACCCACCGTGCATAACATGCTGGCGGGTATATGCTTCCTGTTGCCTTTCGTCAGTGGACATAGTAATGCTGAGCAGATTGTGGTTAAGGCTGTGCCGCTCATTCTCAAGGCCCTGGGCGCCTTCGCCGAAAAGGGGGACAGTAATGAGTTCATGGGTGCCTTTGATATCATGGACAGCATGGCCGAGTATGTGCCGCACTTGCTGACCGGCAATGTGAAGCTAATTCTAGAGTTTTGTCTGACGATTGCGAGAAACAAGCAGGTCGACGCTGCGATTCGGGTTCAGGTGATTACCTTTGTGGGCAGCCTAATTCGCCTCAAGAAGAAGATTATTATGAAGCAGAAACTACTCCAGCCCACTCTATCGGTTATCTTCGAAGTGATTTGCCAGGACGTCCTTGACGATGGTTGTAACTGCTCCTTTATATTTCTGCTGCCATGCTTGCTAATCCTATTCTTATTCTAGACGATGATTACTTTTCCTCGGAGAGCCTGAATAGCCCATCCAATGCAGCTGCGCAGACACTGGACCTGATGGCCCTTCACATGGTGCCGGACAAGTTTATTCCGCCACTACTGGAATTGCTGGAGCCTGCGTTGCAGAGCCCGGAACCCGTGCTTCGCCGTTCCTCTTTTATTTGCATGGGCGTCATTGCCGAGGGCTGCTCCGAGGCCATTGGGAAAAAGTATCTGCAGGTCATGCTAAATATCATCAAAGCTGGAGTTTTGGATTCTGTTATGTTGGTGCGGACCGCCGCATTCTTCGCCCTCGGCCAGTTTTCCGAGTTTCTTCAGCCGACGATCTGCAAGTTTGCTCCTCAAATTCTTCCCGTGCTGTTTGACTATCTAAGCCAGCTGGTAATGGAACTCAAGGTAGGTAATCATTGCGGACATCTTCGACCAACTTGGAATATGTGTATTTTACATTCTTGTTTATTTGTTTGTTTGTGCTGCTACTAAAGGCTGGCCATAACAGCAATGGGGCAAATCTCGATTCCGTTCCTGCCAAAGATTCCATAATGTACTTAGACATGATACAGATCAAACGAAGATCGGTCCTCGCCAAATATAGGGTGCTTTTTCGATTTCTTACATTTGACTTTGTTCTTGATTGCACATCAAATACCTCAAATC-GTTGAATAGTT-GCCCGGTTTGATTACATAAAGAGCTCT-------------CACTTCGCACTGGTTTATTTAATTATGTTAAATATTTAATTATGTTAAATGTTCATTGACTCGTTTCTTAATTGCTATTTGAATGAGTAATGAGTTCGTCGCCTACATAAAGGAGGTGTCTTCAAATAGGGTTCATTCCACGTAACAAATTAAGTTTTTTGAGGACTGCATTCCGTTTTGAACCAACAAAGCAAACAAATTGTTTGGCAGAAAC--ACTAAATGTTTTTCCTTGCAGATTGGTACGCCTAATCCGAAACATATGGATCGTATGTTCTATGCCCTGGAGACCTTTTGCGAGAATCTGGATGAGGAAATTGTTCCTTATTTACCCACACTTATGGATCGGTAAGACTAGACTAT----TCGGAAATAAGAGTCCACCCTCTGATAAACTTATTGTGCAGTCTGTTTGGGGTTATGGAACCGCAGAACACGAATCGAATGCGTGAAATGGGTTTGTCGGCCATAGCAGCGGTGTCAACAGCAGCTAAGGAACACCTGATGCCATATTTCCCCAGGATCATGACCGTACTACAGGGCTGTCTGGTGAAGGATTGCCCAAAAGAAATGTACAGTCTCCGCATCCAAGCTATCGACACTCTGGCCGAGCTCTGTCGCGAAGTGGGCAAAGATAATATTATTCCGCTTGCCGACGATACAATGAATTTCTGTCTGATGATGCTAGAAGATGGTCCGGATGATCCCGAGTTCCGCAGGAGTATATACAACCTGATGTCCTCCCTGTCATCGGTTGTCAACGAGAGCATGGCCAGTGTGTTCCCCAAGTTCATTGATCGCATAATGGAATCTGTGATTTCTTCGGAGGACATGGTGCCCAATGTGTCGGACAATGCGGAGGATGATTTGGCTTTAGAAG-TGCCGCCAATATAGAGATTGATTTAGAGCACACAGACGACCA-GATGACCAAGACGCTTACCTGGTGGAGAATGATTATATCATTGAAAAGGAGGAGGCCATTATGTCACTCAAGGAGTTTGCTACCCATACGGGCGCCGCCTTTGCGCCCTATTTGCAGTCTGCATTCGAGAACGTCTACAAGATGATTGATCATCCGCAGAGCGACGTTCGTATGGCGTGCATTGACTCCATCTGCGCGTTCATTACGGCTCTCCACAAGTTGAATGATGCCGTCGGCCTGAAGCGCGCCTGCGAGATTGCCATTCCAAAGTTTGCACATATAATGCGCACCGACGACCAGGTTGGGGTCGTAAACCACTTGCTTGACGTCCTCTACGATGTCTTCAAGAACGT------GCCGGCGATTAATAGCCAAGAGCACGCCGAACTAATTTTCGCTTGCATCAGGGACATTTTCACAAATGAAATGGCCTGCCAGTTTAACGAGGAGAGCGGCGGCGGAGATGATGAGTATCCGGAGGAAAGCGAGAACGAAGAGATGCTGTTCGAGAACGCTGCCAATCTGTTCCCCATGTTTGGCTTAACCATTCAGCCGGAGCTGTTCTCGCTTTATTTCGGACGCCTTTACCATTTCTATATTCAAAGGCTGGTAGGTTTTGCACGAAATACCAAACATGATGTGGCAAAGAAGAGAGGACGAGCTTCTCTTGGCGATAATTCATTCAACCATCGATATTCCGAAAGGCTTACTGAAATTCAATTATTTCG-TTTCAGGCGAAGGTAAAGGACTTCGATTTACCAGAAGGGCGGGCGTTCGTCTATGGCGCACTGGCTGACTGCTGCAGGGCGCTAAAGGGATGCTGTGCTACTTACTTCGATGCCCTACGTCCCATTTTTATCGCCGGTTCCAAGGATTCTGATGGCAAAGCGCGACAGAACTCCTATTTTGCACTAGGCGAAATTGTCTTCCATTCCGAGGAAAAATCATTACAGTGGGTGTCCTGAAAGCGGGAACGAACTTTTCTGCCAGAATCTAGTTTTGATGTATGT-TTATTTGTTTTTT---TGCATCCATAGGTCTTATCCGACAATTTTGCAAGCCCTTTCCGAAGCAATTGTCAGGGAATCCGTTCCCGCCGCCATGGACAACATTTGCGGAGCAGTTGCTCGGCTCATAGTTACCGACCTAGATTCAGTGCCGCTTGGCCAGGTGCTGCCCGTGTGGCTCAACCATTTGCCACTGAAGGAGGACACCGTGGAGAACGATGTGATTCAGAAGGCGTTCCGCGTGCTATACTTGAAGGCCCGCCCCAGCATAGAGGCACATCTTGAGCAAATCCTGGCCATCACCATAGAGTCGAGTTACAAGAAACAGATGCCTGACGTCGAGACAACACAGAGCGCTGTGGCCCTCATCAAGGAGATTAGCGCCAACTACCCGGAACTGTTTAACAAAGTATCGAACATGAATCCAGAAGTGTTCAATTATGTGCAAGCCCTGTAAGCCTACATATCCGCGTGAAAACCACCAAACAGCTCAGCACAT---------------------------------CTAACGTCCTCCGCCCACAGATTCATTTATTGGAAGTAATGAAAGA--------------TTTTTATACGAATACTTTCGAAATAGTCTTAAATTTCAGTTGTGCTTCTGTGGAGTTAAATCATTCAAGATTAGTGATCTTTAAAATTGCAAGATGTAGGTTT-CTACGCGCCGAAAAACAGAGGCAAATGTTTTCTAACTTATAAACCACATCCAGTGAGGCATTAATATGCATTGAA-CAATAAAGGGATTACTTGTTTTTATTGAAGGCTGTGTTATTATTAAAAATTTGTTTTTT-C--------------TTGATCTTAACTCTTGTAGTTTCAGTCTAGTTTCTACCAGTGTGCATTTCGTCGGATGACAACCTCACGGACGATGTCGGCATGATTAGCGTGCAGCTTGAGATTCGAGTCGACGTCCGTCCAGCGCACATTGGTGGCATCGTCACCGGCCATTAGCTCCAATTGTCCCACCTGGCTTCCGTCTTCGTCGTGGAAGTTCAGCGCAGTGGTTTCCATCCAAGCGTTGTCCGTGTTTCGAAAATCGTCTACGTAGCCTTGGTATACCTGAACGCCGCCCGCTTGGAAAAATCGCTCCACCATGTTGGCTTTGTCCGTGAAATTCAACGCCTCCTCGGTGAACTCCCGCTTAAGGGTGACACTGACATTCTCGCCGGGATCGACCATGCCACCGGGAATGGCCCACAATTTGTTGTCGGACCGCTGTATGGCAACCATTTGTATAATATTCCTGGAGAAAAGA-----GGAAGTGATATAATCACAGTTGATGGGCAATTGGGCCAACTTACTTGCCGGTGGTCAGGTTGGCCAAAATTGCTCCTTGGCCATCGCGCTTCCAGCGCGTGACAATTGGATCTGCAGCATGATTTGGAC
>droSec1:super_0:8680111-8685157:+
---------------------------------------------------------------------------------------------------------------------------------------ATGGACGCACACATCGTGG---------------------------CTTCCTAATTGGAAAATTATTTATGTTGATAGCATGCTAGCATAGGGCCATAAAAGTGACTAATAAAGTTCCATATCTTTCGCTACTTTAGTCCACAGACAAGATGTTAAAGGCCTATGAGAATCCAGATTCTCTGCTGGTTCTCACCCAGATCATAATGTCGGACAGGCCGGTCCAGGAGCGGCAGGTCGCCGCCGTGCTCCTCAAAAGGCGGGTCAAAAAGTTGCGCCACTGGCAGTTGGTTCCCGCCGAGCACCAAGCAGCGTGAGTTAACTGGTTGCCTTT-AACGACTATGATACACTAACGGATGCATTTAATCGCTCAGAATTAAATCGAACATGCTGCAGGTCCTTATCGCGGTGAAGGAAAAGACCGTGAAGGGCACGGTGGCCTTTATAATTGGATCGCTGGTTCGCCACGAGGAGGAAAAGCAAAACTCCTGGAGGGAGGAAATACTGAAGTTTATTTACGAACGTTGCAGCAGTCCCGATCCAACAGAAAGCGAGCGGGGCAGCTCAATCTTTTCCACGCTCATGGACGCTGCTCCCGATCAGTTTTCGAACCACACGGATACTATCTTCCCGTTGCTTGCCGGCACTCTAGTAACCGCCGAGGCGAATGGGAACATGGCCACACCCACCGTGCATAACATGCTGGCGGGTATATGCTTCCTGTTGCCTTTCGTCAGTGGACATAGTAATGCTGAGCAGATTGTGGTTAAGGCTGTGCCGCTCATTCTCAAGGCCCTGGGCGCCTTCGCCGAAAAGGGGGACAGTAATGAGTTTATGGGTGCCTTTGATATCATGGACAGCATGGCCGAGTATGTGCCGCACTTGCTGACCGGCAATGTGAAGCTAATTCTGGAGTTTTGTCTGACGATTTCGAGAAACAAGCAGGTCGACGCTGCGATTCGGGTTCAGGTGATTACCTTTGTGGGCAGCCTAATTCGCCTCAAGAAGAAGATTATTATGAAGCAGAAACTACTCCAGCCCACTCTATCGGTTATTTTCGAAGTGATTTGCCAGGACGTCCTTGACGATGGTTGTAACTGCTCCTTTATATTTCTGCTGCCATGCTTGCTAATCCTATTCTTATTCTAGACGATGATTACTTTTCCTCGGAGAGCCTGAATAGCCCATCCAATGCAGCTGCGCAGACACTGGACCTGATGGCCCTTCACATGGTGCCGGACAAGTTTATTCCGCCACTACTGGAATTGCTGGAGCCTGCGTTGCAGAGCCCGGAACCTGTGCTTCGCCGTTCCTCTTTTATTTGCATGGGCGTCATTGCTGAGGGCTGCTCCGAGGCCATTGGGAAAAAGTATCTGCAGGTCATGCTAAATATCATCAAAGCTGGAGTTTTGGACTCTGTTATGTTGGTGCGGACCGCTGCATTCTTCGCCCTTGGCCAGTTTTCCGAGTTTCTTCAGCCGACGATCTGCAAGTTTGCTCCTCAAATTCTTCCCGTGCTGTTTGACTATCTAAGCCAGCTGGTAATGGAACTCAAGGTAGGTAATCATTGCGGACATCTTCGACCAACTTGGAATATGTGTATTTTACATTCTTGTTTATTTGTTTGTTTGTGCTGCTTCTAAAGGCTGGCTATAACAGCAATGGGCCAAATCTCGATTCCGTTCCTGCCAAAGA-------------------------------------AGATCGGTCTTCGCCAAATATAGGGTGCTTTTTCGATATCTTACATTTGACTTTGTACTTGATTGCACTTCAAATACCTCAAATC-GTTGAATAGTTTGCCCGGTTTGATTACATTAAGAGCTCT-------------CACTTCGCACTGGTTTATTTAACTAT--------TTGGCGTATGTTAAATGTTCATTGACTCGTTTCTTAATTGCTATTTGAATGAGTAATGAGTTCGTCGCATACATAAAGGAGGTGTCTTCAAATAGGGTTCATTCCACGTAACAAATTAAGTTTTTTGAGGACTGCATTCCGTTTTGAACCAACAAAGCAAACAAATTGTTTGGCAGAAAC--ACTAAATGTTTTTCCTTGCAGATTGGTACGCCTAATCCGAAACATATGGATCGTATGTTCTATGCCCTGGAGACCTTTTGCGAGAATCTGGATGAGGAAATTGTTCCTTATTTACCCACACTTATGGATCGGTAAGACTAGACTAT----TCGGAAATAAGAGTCCACCCTCTGATAAACTTATTGTGCAGTCTGTTTGGGGTTATGGAACCGCAGAACACGAATCGAATGCGTGAAATGGGTTTGTCGGCCATAGCAGCGGTGTCAACAGCAGCTAAGGAACACCTGATGCCATATTTCCCCAGGATCATGACCGTACTACAGGGCTGTCTGGTGAAGGATTGCCCAAAAGAAATGTACAGTCTCCGCATCCAAGCTATCGACACTCTGGCCGAGCTCTGTCGCGAAGTGGGCAAAGATAATATTATTCCGCTTGCCGACGATACAATGAATTTCTGTCTGATGATGCTAGAAGATGGTCCGGATGATCCCGAGTTCCGCAGGAGTATATACAACCTGATGTCCTCCCTGTCATCGGTTGTCAACGAGAGCATGGCCAGTGTGTTCCCCAAGTTCATTGATCGCATAATGGAATCTGTGATTTCATCGGAGGACATGGTGCCAAATGTGTCGGACAATGCGGAGGATGATTTGGCCCTAGAAGATGCCGCCAATATAGAGATTGATTTAGAGCACACAGACGACGAAGATGACCAAGACGCTTACCTGGTGGAGAATGATTATATCATTGAAAAGGAGGAGGCCATTATGTCACTCAAGGAGTTTGCTACCCATACGGGCGCCGCCTTTGCGCCCTATTTGCAGTCTGCATTCGAGAACGTCTACAAGATGATTGATCATCCGCAGAGCGACGTTCGTATGGCGTGCATTGACTCCATCTGCGCGTTCATTACGGCTCTCCACAAGTTGGATGATGCCGTCGGCCTGAAACGCGCCTGCGAGATTGCCATTCCAAAGTTTGCACATATAATGCGCACCGACGACCAGGTTGGGGTCGTAAACCACTTGCTTGACGCCCTCTACGATGTCTTCAAGAACGT------GCCGGCGATAAACAGCCAAGAGCACGCCGAACTAATTTTCGCTTGCATCAGGGACATTTTCACAAATGAAATGGCCTGCCAGTTTAACGAGGAGAGCGGCGGCGGAGATGATGAGTATCCGGAGGAAAGCGAGAACGAAGAGATGCTGTTCGAGAACGCTGCCAATCTGTTCCCCATGTTTGGCTTAACCATTCAGCCGGAGCTGTTCTCGCTTTATTTCGGACGCCTTTACCATTTCTATATTCAAAGGCTGGTAGGTTTTGCACGAAATACCAAACATGATGTGGCAAAGAAGAAAGGACGAGCTTCTCTTGGCGATAATTCATTT--------------------------TGAAATTCAATTATTTCG-TTTCAGGCGAAGGTAAAGGACTTCGATTTACCAGAAGGACGGGCGTTCGTCTATGGCGCACTGGCTGACTGCTGCAGGGCGCTAAAAGGATGCTGTGCTACTTACTTCGATGCCCTACGTCCCATTTTTATCGCCGGTTCCAAGGATTCTGATGGCAAAGCGCGACAGAACTCCTATTTTGCACTAGGCGAAATTGTCTTCCATTCCGAGGAAAAATCATTAGAGTGGGTGTCCTGAAAGCGGGAACGAACCTTTCTGCCAGAATCTAGTTTTGATGTATGT-TTATTTGTTTTTT---TGCATCCATAGGTCTTATCCGACAATTTTGCAAGCCCTTTCCGAAGCAATTGTCAGGGAATCCGTTCCCGCCGCCATGGACAACATTTGCGGAGCAGTTGCTCGGCTCATAGTTACCGACCTAGATTCAGTGCCGCTTGGCCAGGTGCTGCCCGTGTGGCTCAACCATTTGCCACTGAAGGAGGACACCGTGGAGAACGATGTGATTCAGAAGGCGTTCCGCGTGCTATACTTGAAGGCCCGCCCCAGCATAGAGGCACATCTTGAGCAAATCCTGGCCATCACCATAGAGTCGAGTTACAAGAAACAGATGCCTGACGTCGAGACAACCCAGAGCGCGGTGGCCCTCATCAAAGAGATTAGCGCCAAATACCCGGAACTGTTTAACAAAGTATCAAACATGAATCCAGAAGTGTTCAATTATGTGCAAGCCCTGTAAGCCTACTTATCCGCGTGAAAACCACCAAACAGCTCAGCACAT---------------------------------CTAACGTCCTCCGCCCGCAGATTCATTTATTGGAAGTAATGAAAGA--------------TTTTTATACGAATACTTTCGAAATAGTCTTAAATTTCAGTTGTGCTTCTGTGGAGTTAAATCATTCAAGATTAGTGATCTTTAAAATTGCAAGATGTAGGTTT-CTACGCGCCGAAAAACAGAGGCAAATGTTTTCTAACTTATAGACCACATCCAGTGAGGCATTAATATGCATTGAA-CAATAAAGGGATTACTTGTTTTTATTGAAGGCTGTGTTATTATTAAAAATTTGTTTTTTTC--------------TTGATCTTAACTCTTGTAGTTTCAGTCTAGTTTCTACCAGTGTGCATTTCGTCGGATGACAACCTCACGGACGATGTCGGCATGATTAGCGTGCAGCTTGAGATTCGAGTCGACGTCCGTCCAGCGCACATTGGTGGCATCGTCACCGGCCATTAGCTCCAATTGTCCCACCTGGCTTCCGTCTTCGTCGTGGAAGTTCAGCGCAGTGGTTTCCATCCAAGCGTTGTCCGTGTTTCGAAAATCGTCTACGTAGCCTTGGTATACCTGAACGCCGCCCGCTTGGAAAAATCGGTCCACCATGTTGGCTTTGTCTGTGAAATTCAACGCCTCCTCGGTGAACTCCCGCTTAAGGGTGACACTGACATTCTCGCCGGGATCGACCATGCCACCGGGAATGGCCCACAATTTGTTGTCGGACCGCTGTATGGCAACCATTTGTATAATATTCCTGGAGAAAAGA-----GGAAGTGATATAATCACAGTTGATGGGCAATTGGGCCAACTTACTTGCCGGTGGTCAGGTTGGCCAAAATTGCTCCTTGGCCGTCGCGCTTCCAGCGCGTGACAATTGGATCTGCAGCATGATTTGGAC
>droYak2:chr3L:17464666-17469930:-
AAAATCGTAAACTAAAAATTTAACTAACAGTT-TATATTTATTTAAGATAGGCAG-AGTTAATTTGT-TGGAAATTTAATTTGTATTCAACTCGTTTATATTTCATTACGAGTATTAGTTCTTTTTCAAAAATGTGTGGGCTC-TACGTCATTGAAATGCTGCACGTTGCTCACATGGACGCTTCCTAATTGGAAAATTATTTATGTTGATAGTATGCTACCATACGGCCATAAAAATTACTAATTAGGTTTCTTTTCTTCCGCTTTCTTAGTCAACAGCCAAGATGATGAAGGCCTACGAGAATCCCGATTCTCTGCTGGTTCTCACCCAGATTGTGATGTCGGACAGGGCGGTCCAGGAACGGCATATCGCCGCTATGCTTCTCAAGAAGCGGATCAGCAAGTTGCGCCACTGGCAGTTGGTTCCCGCCGAGCATCAGGCCGCGTGAGTTCACAGGTTACCTTTTAATGAC---GATACACTAATTTTTTTAC-----CTCTTAGAATTAAAACGAACATGCTTCAGGTCCTTATTGCGGTGAAGGAAAAGACGGTGAAGGGCACGGTGGCCCAGATAATTGGATCGCTGGTGCGCCACGAGGCGGAAAAGGAACATTCCTGGATGGAGGAAATACTGAAGTTTATTTACGAACGTTGCAGCAGTCCCGATCCAACAGAAAGCGAGCGCGGCAGCTCAATCTTTACCACGCTCATGGACGCTGCTCCCGATCAGTTTTCGAACCACATGGATACTATCTTCCCGCTGTTCGCCGGCGTTCTAGTAACCGCAGAGGCGAACGGTAACATGGCCACACCCACCGTGTTTAACATGCTGGCGGGTACGTGCTACCTCCTGCCCTTCGTTAGCGGTCATAGTGGTGCTGAGCAGATTGTGGTTAAGGCTATACCGCTAATTCTCAAGGCCCTAGGCGCCTTCGCCGAAAAGGGGGATAGTCAGGAGTTCATGGGTGCTTTTGATATCATAGACGCCATGGGCGAGTATGTGCCACACTTACTGACTGGTAATGTGAAGCTGATTTTGGAGTTTTGTCTGGTGATTGCGAGCAATCAGCAGCTCGAGGATTCGATTCGAGTTCAGGTGATTACCTTTGTGGGCAGCCTAATGCGCCTGAAAAAGAAGGTTATTATGAAGCAGAAGCTGCTGGAGCCCACACTAGCGGTTATGTTCGAAGTGATGTGCCAGGACCCACTTGATGACGGTTGTAACTGCTCCTTTCTATTTCCGTACCCATGTTTGCTAATCCTATCTCCATTCTAGACGATGATTACTTTTCGTCAGAGAGCTCGAATAGCCCGTCCAATGCAGCTACGCAGACTCTGGACTTGATGGCCCTCCACATGGCGCCGGAGAAGTTTATTCCGCCACTACTGCAGCTGCTGGAGCCTGCGTTGCAGAGCCCGCAGCCCGTGCTTCGTCGTTCCTCTTTTATTTGCATGGGAGTCATTGCCGAGGGCTGCTCCGAGGCCATTGGGAACAAGTATCTGGAGGTCATGCTAAATATTGTCAAAGCTGGAATTTTTGACTCTGTTATGTTGGTGCGGGTCGCCGCATTCTTCGCTCTTGGACAGTTTTCCGAGTATCTTCAGCCCACAATCTGCAAGTTTGCTCCCCAGATTCTTCCCGTGTTGTTCGATTATCTGAGCCAGCTGGTAATGGAACTCAAGGTAGGTAATCAT-GCGGCCATCTTTGACCAACCTGGAATCTGTGTATTTTACATTCTTGTTTATTTGTTTGT----GCTGCTTCTAAAGGCTGGCCATAACAGCAACGGGCCGAATCTCGATTCCGTTCCTGCCAAAGATTCCATAATGTACTTAGACAAGATACAGATCAAGCGCAGATCGCTCCTCGCCAAATATAGGGTGCTTTTTCGTTTTCTTACTTTTTACTTTCTACTTAATTGCACATCAAACACCCCAATTT-GTGGATTAGTTTGCCAAGTTTGATTACATTTAGAGATCGGTTGTAGATATCTCATCGT-CATTGGCTTATTTAACTTA--------TCAGCATATGTTTATTGTTCATTGACTCGTTTCTTAATTGTAATCCAAATTGGCCGGAATATCACCGGGC-CAAAAAGGGGGTTCTTTC--------TTCTTT--ACGCAACAAATAGTGTTTTTTGGGGACTGCATTTCCTTCTGCACGAA--AACGCAACACATTGTGTGGCA-AAGCACACTAAATGTATTTTCTTGCAGATTGGTACGCCGGAACCGAAACACATGGATCGTATGTTCTATGCCTTGGAGACCTTTTGCGAGAACCTGGAGGACGACATCGTTCCCCATTTACCCACGCTGATGGATCGGTAAGGCTAGACTATACATACGTAAATGGGAGTACACAGTCAGATAATCTTATTGTGCAGCCTGTTTGGGGTTCTGGAACCCCAGAACTCGTATCGAATGCGTGAAATGGGTTTGTCGGCCATAGCAGCGGTCTCAACCGCAGCTAAGGTACACTTGATGCCCTATTTCCCCAGGATCATGAGCATACTACAGGGCTGTCTGGTGAAGGAGTGCCCAAAGGAAATGCAAAGTCTGCGCATCCAAGCTATCGACACTCTGGCCGCGCTCTGTCGCGAAGTGGGCAAGGATAATATTATTCCGCTTGCCGACGATACAATGAACTTCTGTCTGATGATGCTGGAAGATGGTCCGGACGATCCTGAGTTCCGCAGGAGCATCTACAACCTGATGTCCTCCCTGTCATCGGTTGTCAACGAGAGCATGGCCTCTGTGTTCCCCAAGTTCATTGATCGCATAATGGAGTCTGTGATTTCTTCGGAGGACGTGTTGCCACATGTTTCGGACAATGCGGAGGAAGATTTGATCCTG---GATACGACCGATGTAGAGATTGATTTAGATCAAACAGACGACGAAGACGACCAAGACGGCTACCAGGTGGAGAATGATTACGTTATTGAGAAGGAGGAGGCTATTATGGCACTTAAGGAGTTTGCTGCACACACGGGCGCCGCCTTTGCACCCTATTTGCAGTCTGCATTCGAGAACGTCTACAAGATGATTGATCATCCGCAGGACGACGTCCGTAAGGCGTGCATTGACGCCATTTGCGGATTCATTGTGGCTCTCTACAAGTTGGGAGATGCCGCCGGCTTGAAGCGCGCCTGCGAGATTGCCATTCCAAAGTTTGCACATATGATGCGCACTGACGACGAGGTTGGGGTCGTACTCCATCTGCTTGACGTACTCGGCGATGTCTTCAAGGATGTCCAGTTGCAGGCAATAAACAACCAGGAGCACGCCGAACTAATTTTCGGATGCATTCGGGACGTCTTCACAAATAAGATGGCCTGTCAGTTTAACGAAGAGAGCGGCGGTGGAGATGAGGAGGACTCGGAGGAAAGCGAGAACGACGAGATGCTGTTCGAGAACGCTGCCAATCTGTTCCCCTTGTTTGGCTTGGCCCTTCAGCCGGAGTTGTTCTCTCTTTATTTCGGACGCCTTTACCAATTTTATGTTCAAAGGCTGGTAAGTTTTCAACGAAATACTAAA---GATGTGGCAAAGAAGAGAGGTCTTAATCCTATGGGCA----------------------------------TACTGGAATTCAATTATTTTTCTTTCAGGCGAAGGCAAAGGAGCGCGATATTCCAGAACATCGGGCTTACATCTATGGCGCATTGGCTGACTCCTTCAAGGCGCTGAAGGGATGCTCTGCTACTTACTTTGACGGCCTGTGCCCCCTTTTTATCACCGGAACCAAGGATTCTGATGCCAAATCGCGACAGAACTCCTATTATGCACTAGGCGAACTGGTCATCCATTCCGAGGAAAAATCATTCGAGTGGGTGTCCCAAAAGCGGCAACGAACTTTTCTGGCAGAATATAATTTTGATATA-------TTTGTTTTTTT----CATTCACAGGTCGTATCCGGCAATTCTGCAAGCCCTTTCCGAAGCAATTGTCAGGGAGTCCCATCCCGCCGCCCTGGACAACATTTGCGGAGCAGTTGCTCGCCTTATAGTTACCAACCCGGATTCAGTGCCGCTTGCCCAGGTGCTGCCCGTGCTGCTCAACCATTTGCCCCTTAAGGAGGACGTAGTGGAGAACGATATGATTCAGAAGGCGTTCCGCGTTCTATACGTAAAGGCTCGCCCCAGCATTGTTGCACATCTCGAGCAAATCCTGGTCATTACCATAGAGGCGATTTACAAGAAACAGATGCCAGACGACGAGACAACCGAGAGCGCAGTGGCCCTCATCAAAGAGATTCGCGCCAATTACCCGGAACAGTTTAACCAAGTATCAAACGCGAATCCGGAAGTGTTTAATTATGTGCAAACTCTGTAAGCCCACATATCCCAGCAAAAACCACCAAAAAGCTCTGCACACAACACACATCATCTGCACCTACTTGGCTAATGCCCAACGCCCTTCGCCCGCAGATTCATATATTGGAAGTGATGCAAGTGTCGCAAGGAAGCTTTTTTATACGAATAGTTTCGAAATAGTCTTAAATTTCAGTTGTGCTTCTTTGGAGTTTAATCATTCAAGATTAGCGATCTTAAAAATTGCGAGAAGTAGCTTTTCTACCGGCCGAAAAACAGCGGCAAATGTTTTCTAATTTATA-ACCACATCCAGTGAAACATGAATATGTATTGAAACAATAAAGAGATTACTTGTTTT------------------CATTTAAAATCT-CTTTTCTTCAATCGTCAGGCAGTGTATCCTAAC--TTATAGTTTTTGTGTAATCTCTACCAGTGTGCATTTCGTCGGATGGCAACTTCCCGGACGATGTCTGCATGATTAGCGTGCAGCTTAAGATTAGAGTCAACGTCCGTCCAGCGCACATTGGTGGCATCGTCACCGGCCACTAGCTCCAATTGCCCCACTTGGCTTCCGTCTTCGTCGTGAAAGTTCAGCGCAGTGGTTTCCATCCAAGCGTTGTCCGTGTTTCGAAAATCGTCTACGTAGCCTTGATATACATGGACGCCGCCCGCTTGGAAAAACCGCTCCACCATGTTGGCCTTGTCCGTAAAGTTCAATGCCTCCTCGGTGAACTCCCGCTTTAGAGTGACACTTACATTCTCGCCGGGATCGACCATCCCACCGGGAATGGCCCACAACTTGTTGTCGGACCGCTGTATGGCGACCATCTGTAAGATATTCCTGGCGGAAAGACAGACGGAATTCACATCAACGCACTTGACGG-CAATTGAGCCAACTTACTTGCCGGTGTCAGGGTTGGCCACAATGGCTCCTTCGTCGTTCCGCTTCCAGCGCGTGACAATAGGATCTGCGGCATGATTGGGAC
