# Supplementary material for: Duplication and Gene Conversion in the Drosophila melanogaster Genome
Source: PLoS Genet. 2008 Dec 12;4(12):e1000305. doi: 10.1371/journal.pgen.1000305 (PMC2588116; doi:10.1371/journal.pgen.1000305)
Supplement: Dataset S1 — Alignment data. (0.20 MB ZIP) [file pgen.1000305.s004.zip › alignment/Post16.fas]

>dm3:chr2R:9293378-9298104:+
GTGCATTTTTAAAATTGTCCAAATTTATGTGACACGCTGCGCCAATTGATCAGATTAAATAAACATGAGGCCAAGCGAATCGAATTTGGCTTCACCAAGAAGACAATGCA-------GTCTGTATTCAAATGGGTGGGCGCATCCACCAAGCGGTG-AATACAGTGACCGCTCGCTATAATGGACGGTCAGGTGTTACTTTAACTTAAAAAAATATGTAACAAATCTTATCAAGTTTGAAATAGATTGAAATAGATTTGGTTATTGCATTCGAAAGATATATATTAAATTCGAATATTCCAAGAAATTT---------------------------------------------------------CATGAGAATGTCAC----TTATGTCA-------------------TGAGATTATATTAACGTACGAATAAACAATGTATTTTCCAAAATTAAAAATAAAATTTAATTTAATTACGCAGTACCTTTACACTATCAGTCGGAGGT---AATAACTCATATAATTAGATTAGCATTAGCTTTTAAAGCGAA--AAACACTTAAAAGCTGAAATTATTAGACAACACTCTTAAATTAGTCGAGCTGATATATAGCCTCAAGTTTTGCTTAAATCCAAAGATAAAGGAATGCCTTCAAAAATATATTTTGTTTT-ATACCAAGTGACAGCAGAGAATGGGGTTGCAATATCTTAAAAGAGTTTCACTTAGCCAATATTTACTGCCATTGTTGGCCACCAAATAGTAGCAACCAGAGACTTCCAGGAATATATTCTCGTGTCAAATGCAATCCACTTTAAATGCAACTATCTGGCGGCT-----AAGAAAACCCGACAGTTTGATTCAAGTCGACGAAACAATATAAGCACGTGCTAAATAAAGAGACCTATGCAGTTAATACTCTTGTCATATTATAATATAATTTAGTGACATAAGTTGCATGGTATACGAGTACTGAACAAGTTATGGCAGCTTTTCCAAATAAGCGATCACATATTCCGCGGGATGATGGGTGGATTTCTAGCATATGTGGATGCTTAATGGCTTATTGCGGGTCAGGGCGGCGCAATCTGTTCAGAAATTCCCGAACGCACACCCATTTCAGATCAGATTGTGACGTTTTGGGAAATTCTTGACGATCGGTGTAAACAAGCTCAGCAACCAG------ATTCGATGGCTATGTGCCGGCTATAAATACTAGAAACCATTCGATTGCACTCAGTTGAAGCTGGGCTCTGGAACAGATCACAATGAAATCGTTTGGATTGATTGCACTGGCTATCTGTGGCGTTATCTGCGTCGGTAAGTAGTAACCTCTGGATAT--AATATAATATTTCGCGAAAGCGGTTACATAACATT--------ATTATAATCCTTGCAGCTGCGGAACCACAACACACCTACGACGGTCGCAATGGGCCGCATGTCTTCGGTTCACCGGGCAATCAGGTCTATATAAGGGGCCAGAATGAAGGCACCTACAGCGTGCCGGGAGTGGGTGGCCAGTTCCAAAACGCTCCTCAACGGGGTGAGCATGTGTACACCGATGAGGCGGGCAACACGTTTGTTAACCGAAAGAACGCTGGTGGACCAGGTAAGTTTAAGTCTCTATACAGATTCTCGAAGATCCTAATGCTATATTCATAATTTCAGCTTCCCACACCATCAGTGGTCCCAATTTTTCCGCCAAAAATTTAGGGCCCAATGGAGCTAAGAGCGTGGGAATCCCACAACGTGCCCGGCGCAGTCCGCAGTTTCACGTAGAGCGTCCCGGTCGCACTGTTGACGTTGGAAACGGAGGATTCTACATTCAGCGTGGCCGACGCAGTCCACAGCTTCATGTGGCACGCCCAGATCGCACCGTAACCATTGGTAATGGCGGCGTCTATATTCAACGCAGTCGACGCAGTCCACAGTTCCATGTGG---------------------------------------------------------------------------------AGCGACCAGATCGCACTGTTGATTTCGGTAACGGTGGCTTCTCCGCTCAACGTTTCCGCCGTGGGATCAACGATGCCCGCGTCCAGGGTGAGAACTTTGTGGCCCGCGACGATCAGGCAGGAATTTGGGACAATAATGTCTCCGTTTGGAAGCGTCCGGACGGACGCACTGTCACAATCGATAGGAATGGTCATACCATCGTGTCCGGAAGGGGACGTCCCGCTCAGCACGTAAGCAATCTCACGCATTTAACCAGCGCAATCAACTAACTTATTTATGTTTTCAGTACTGAAACGGTTTCAAATAAGTGTAACTTTAGACTGTAAAATACGATTAATATGAGACTATGTATATAGCAACATAAATCACATGATATCTGAATATGAAAT-----------CTATATGCGCCCAGCGGACTTGAATTTGGTTTTGGATTACTATTTGGCTAGG-----AGTAATATGCA-----------TATATCTATACAAAACACGAGTGGCCCGAACACTGTGTGAGATTCTTGAGACGCAACGAATACAAAGCTCGTTCAATGGGCAGCAGATCGTAGGCAATGTTGGTCATTTGAAAGGGATCCAGTTGCAGGTCATATGCCTCCAAAAAGTTCTGAAAT--------ATTTATAAACACAT----GAAATATATAGAATGGCAAATGTCAAATGCTTCT---------TTACCTCGTTATCCCGAAATTCGCAGTAAATGCGATCCTCGCGATGGCGAATATTTCTTAAGCAGGCGTAGGTGTTGTTCCATGCATCCTGGCAATGGCAATCCGCTGCGGGGGTGCACTGCGCCAATCGATCCTTTTCTGGCCAAGGGCATTCAGGATTAAAGGTGGCCAGAGTTCCCTCGCCCCAGTACTCGATCAACAGGGAACGCTCGAAAAATGGAACCCTTCGCCTTTTGTTGAGCAAAAGCTCGTGAAATGATTGCCCATCCATGTAGGATGGTGTGTCGATGTCGGCCCAGGCCAATATAGTCGGTGCCAAGTCCACTAGACTGACGGCAGTGTCAATGTGGCTCTCAGGTGCTATTCCAGGTCCCCGGATTAGCAGCGGTACGTTAATATCCGTTTCGTAGGGCTGTCTCTTATCGAAGGGCTGTGCAAACTGCCCCACATGGTAGCCGTTATCCGAGGTGTAGATAATGTAGGTGTTCTCCAACGATTGCGTATCGTTTAGCACTCCCATCAAGGTGACGACCAGTTCGTCCACGGCCAGCAGCGTTTCCCAGCGTTTCTGGAAATACGTGTCTATGGTGTTGATGGTTTCGTTGGGCAGACGACGTGCTGCTCGCACCAACCAGTGCTTATCTAAAAAGGGTACTTAT----GTATATTGGTGGCATAGATATCATTTGATAACAACCTTACCCTGCTTAACTTGATTGAAGCTGGGTGTGCGCAGGGCTTCGATATGGGAGAACACACCCTCATGTCTTGGTGCCGGAGTGAAGGGTTCATGGGCTGCCGGTGGGGCGACCATCGCGAAGAACGGTTCCGAGGATTGTGTAGCATTTCTTAGAAAGTCAGCGGCGCGATCTCTTAGCAGATCGGTTAGGTAGGTGGACTCGTAGTGCACGTTGCCGCTATTTTCGCGCAGTGTGTAGTTATAGTATCTAGAGTTCCCGTGAAGGCCATAGAAGTGGTTCCAACCCTTTGGCACATCCCCAGCACCCCAGTACTGATTCAAGTACTTCCCGCCAAAGAAGGTGTTGTATCCGTGCTGCTGCAAGATGTATGGCAAGGCCCGGGGCTCCAGCGCTCGCCGCCAGTGTGGTCCGTAGCATCCACCACTTACGGAATTGTTCCGGGTGCCGTGATTGTGCGCATACATGCCCGTCAGCAGACTCGTCCTCGCCGGACAGCAGATGGGCGAGGGCGTGTAGGCGTTGTGGAACAGGGCGCCACCGAAACCCAGCATTTCGATCGTATGCTCCATGGGAAACATACCGCGCAGCTCCACATCCTGATCGTCGGACAGGATCAGCAGAATGTTGGGCAACTTCTCGCTGGCCGTGTTTCCCAGGCAAGCGAGGACTAGGATGATCAGGGGGGCTAAGCTGATCTGCAGAAATCACCTGATATA-AAACATATAGGATATTAGTTTGGAATACTCACCATGGAGCAGATCGAAGTTTTCTTTTGTTTACATAAAATTTGTGCGATAACAAAGCCCGGCTTGCAAGTGCAGTGTTGTAAAAGGCAGCGGCGATCTTTTAGTGTTAGCCAATGGCCAACCGAAATAGGACAAACTCTAAA-CCTAATCAAATTATATTGA--------------------AAGTATCATTTTTACCTATTTAGTAAACTGCACTTACCACTTGTGAAAATACGAACATCAGCTCTCAGGCGCGCGAATTATTCAAATTCAAATATTCTTCCAGGGGTGCCATATGTCTAAACTTATTTAGC-GTCGCGTTGCCAGACAACAGTAGGGTAATGGGGTGTACACACTGTACTTTTAATCAACTGTTAAGCTTACAGTTGGCGCCAAA-CAAAAAATTCAAAACTT------------CTTAGTTATTTCCAGACCCCGTATTTGAAAGCCAACAAGCCACGTTAGAGAAATATGATTTATTTCCATTAAATATCAGCGGTTCGGTGACCGAAAAATACAGATTCTTTGCTGACATCAATATGTTTTTTTGAAATTCACAATAATGTAATGCATATGTAGGTACAAATGTTTACAGTTTACTTAGAGATAGACTTTTTTAAAAAAGAATGCAAGTCTGTATCCGTATCACAAAGCTGCGCCGCGGACAAGGGGACAGATACAAAAAAAAAAAACAAAACCGAACTCTAGCCTCTTAAATGTGTTTTTTTTCCTCGCGATCTTACAAAATAAATAACAGCAAATAGAAAGATAAACTTACATATAAGCGCAATATTCAAATGTTTC------------AAATGTT
>dm3:chr2R:9298105-9302842:+
GTGCATTTTTAAAATTGTCCAAATTTATGTGACACGCTGCGCCAATTGATCAGATTAAATAAACATGAGGCCAAGCGAATCGAATTTGGCTTCACCAAGAAGACAATGCA-------GTCTGTATTCAAATGGGTGGGCGCATCCACCAAGCGGTG-AATACAGTGACCGCTCGCTATAATGGACGGTCAGGTGTTACTTTAACTTAAAAAAATATGTAACAAATCTTATCAAGTTTGAAATAGATTGAAATAGATTTGGTTATTGCATTCGAAAGATATATATTAAATTCGAATATTCCAAGAAATTT---------------------------------------------------------CATGAGAATGTCAC----TTATGTCA-------------------TGAGATTATATTAACGTACGAATAAACAATGTATTTTCCAAAATTAAAAATAAAATTTAATTTAATTACGCAGTACCTTTACACTATCAGTCGGAGGT---AATAACTCATATAATTAGATTAGCATTAGCTTTTAAAGCGAA--AAACACTTAAAAGCTGAAATTATTAGACAACACTCTTAAATTAGTCGAGCTGATATATAGCCTCAAGTTTTGCTTAAATCCAAAGATAAAGGAATGCCTTCAAAAATATATTTTGTTTT-ATACCAAGTGACAGCAGAGAATGGGGTTGCAATATCTTAAAAGAGTTTCACTTAGCCAATATTTACTGCCATTGTTGGCCACCAAATAGTAGCAACCAGAGACTTCCAGGAATATATTCTCGTGTCAAATGCAATCCACTTTAAATGCAACTATCTGGCGGCT-----AAGAAAACCCGACAGTTTGATTCAAGTCGACGAAACAATATAAGCACGTGCTAAATAAAGAGACCTATGCAGTTAATACTCTTGTCATATTATAATATAATTTAGTGACATAAGTTGCATGGTATACGAGTACTGAACAAGTTATGGCAGCTTTTCCAAATAAGCGATCACATATTCCGCGGGATGATGGGTGGATTTCTAGCATATGTGGATGCTTAATGGCTTATTGCGGGTCAGGGCGGCGCAATCTGTTCAGAAATTCCCGAACGCACACCCATTTCAGATCAGATTGTGACGTTTTGGGAAATTCTTGACGATCGGTGTAAACAAGCTCAGCAACCAG------ATTCGATGGCTATGTGCCGGCTATAAATACTAGAAACCATTCGATTGCACTCAGTTGAAGCTGGGCTCTGGAACAGATCACAATGAAATCGTTTGGATTGATTGCACTGGCTATCTGTGGCGTTATCTGCGTCGGTAAGTAGTAACCTCTGGATAT--AATATAATATTTCGCGAAAGCGGTTACATAACATT--------ATTATAATCCTTGCAGCTGCGGAACCACAACACACCTACGACGGTCGCAATGGGCCGCATGTCTTCGGTTCACCGGGCAATCAGGTCTATATAAGGGGCCAGAATGAAGGCACCTACAGCGTGCCGGGAGTGGGTGGCCAGTTCCAAAACGCTCCTCAACGGGGTGAGCATGTGTACACCGATGAGGCGGGCAACACGTTTGTTAACCGAAAGAACGCTGGTGGACCAGGTAAGTTTAAGTCTCTATACAGATTCTCGAAGATCCTAATGCTATATTCATAATTTCAGCTTCCCACACCATCAGTGGTCCCAATTTTTCCGCCAAAAATTTAGGGCCCAATGGAGCTAAGAGCGTGGGAATCCCACAACGTGCCCGGCGCAGTCCGCAGTTTCACGTAGAGCGTCCCGGTCGCACTGTTGACGTTGGAAACGGAGGATTCTACATTCAGCGTGGCCGACGCAGTCCACAGCTTCATGTGGCACGCCCAGATCGCACCGTAACCATTGGTAATGGCGGCGTCTATATTCAACGCAGTCGACGCAGTCCACAGTTCCATGTGG---------------------------------------------------------------------------------AGCGACCAGATCGCACTGTTGATTTCGGTAACGGTGGCTTCTCCGCTCAACGTTTCCGCCGTGGGATCAACGATGCCCGCGTCCAGGGTGAGAACTTTGTGGCCCGCGACGATCAGGCAGGAATTTGGGACAATAATGTCTCCGTTTGGAAGCGTCCGGACGGACGCACTGTCACAATCGATAGGAATGGTCATACCATCGTGTCCGGAAGGGGACGTCCCGCTCAGCACGTAAGCAATCTCACGCATTTAACCAGCGCAATCAACTAACTTATTTATGTTTTCAGTACTGAAACGGTTTCAAATAAGTGTAACTTTAGACTGTAAAATACGATTAATATGAGACTATGTATATAGCAACATAAATCACATGATATCTGAATATGAAAT-----------CTATATGCGCCCAGCGGACTTGAATTTGGTTTTGGATTACTATTTGGCTAGG-----AGTAATATGCA-----------TATATCTATACAAAACACGAGTGGCCCGAACACTGTGTGAGATTCTTGAGACGCAACGAATACAAAGCTCGTTCAATGGGCAGCAGATCGTAGGCAATGTTGGTCATTTGAAAGGGATCCAGTTGCAGGTCATATGCCTCCAAAAAGTTCTGAAAT--------ATTTATAAACACAT----GAAATATATAGAATGGCAAATGTCAAATGCTTCT---------TTACCTCGTTATCCCGAAATTCGCAGTAAATGCGATCCTCGCGATGGCGAATATTTCTTAAGCAGGCGTAGGTGTTGTTCCATGCATCCTGGCAATGGCAATCCGCTGCGGGGGTGCACTGCGCCAATCGATCCTTTTCTGGCCAAGGGCATTCAGGATTAAAGGTGGCCAGAGTTCCCTCGCCCCAGTACTCGATCAACAGGGAACGCTCGAAAAATGGAACCCTTCGCCTTTTGTTGAGCAAAAGCTCGTGAAATGATTGCCCATCCATGTAGGATGGTGTGTCGATGTCGGCCCAGGCCAATATAGTCGGTGCCAAGTCCACTAGACTGACGGCAGTGTCAATGTGGCTCTCAGGTGCTATTCCAGGTCCCCGGATTAGCAGCGGTACGTTAATATCCGTTTCGTAGGGCTGTCTCTTATCGAAGGGCTGTGCAAACTGCCCCACATGGTAGCCGTTATCCGAGGTGTAGATAATGTAGGTGTTCTCCAACGATTGCGTATCGTTTAGCACTCCCATCAAGGTGACGACCAGTTCGTCCACGGCCAGCAGCGTTTCCCAGCGTTTCTGGAAATACGTGTCTATGGTGTTGATGGTTTCGTTGGGCAGACGACGTGCTGCTCGCACCAACCAGTGCTTATCTAAAAAGGGTACTTAT----GTATATTGGTGGCATAGATATCATTTGATAACAACCTTACCCTGCTTAACTTGATTGAAGCTGGGTGTGCGCAGGGCTTCGATATGGGAGAACACACCCTCATGTCTTGGTGCCGGAGTGAAGGGTTCATGGGCTGCCGGTGGGGCGACCATCGCGAAGAACGGTTCCGAGGATTGTGTAGCATTTCTTAGAAAGTCAGCGGCGCGATCTCTTAGCAGATCGGATAGGTAGGTCGACTCGTAGTGCACGTTGCCGGTATTTTCGCGCAGTGTGTAGTTATAGTATCTAGAGTTCCCGTGAAGGCCGTAGAAGTTATTCCAACCCTTTGGCACATCCCCAGCGCCCCAGTACTGATTCAAGTACTTCCCGCCAAAGAAGGTGTTGTATCCGTGCTGCTGCAAGATGTATGGCAAAGCCCGGGGCTCCAGGGCACGCCGCCAGTGCGGTCCGTAGCATCCACCACTTACGGAATTGTTCCGGGTGCCGTGATTGTGCGCATACATGCCCGTCAGCAGACTCGTCCTCGCCGGACAGCAGATGGGCGAGGGCGTGTAGGCGTTGTGGAACAGGGCGCCACCGAAACCCAGCATTTCGATCGTATGCTCCATGGGAAACATACCGCGCAGCTCCACATCCTGATCGTCGGACAGGATCAGCAGAATGTTGGGCAACTTCTCGCTGGCCGTGTTTCCCAGGCAAGCGAGGACTAGGACGATCAGAGGGGCTAAGGTGATCTACAGAAATCACCGGATATA-AAACATATAGGATATGAGTTAAGAATACTCACCATGGAGCAGATCGAAGTTTTCTTTTGTTTACATAAAATTTGTGCGATAACAAAGCCCGGCTTGCAAGTGCAGTGTTGTAAA-GACAGCGGCGATCATTTAGTGTTAGCCAATGGCCAACCGAAATAGGACAAACTCTAAA-CCTAATCAAATTATATTGA--------------------ATATATAGTTTTTACCTATTTAGTAAACTGCACTTACCACCAGTGAAAATTCGAGCATCAGCTCTCAGGCGCGCGAATTATTCAAATTCAAATATTCTTCCAGGGGTGCCATATGTCTAAACTTATTTAGC-GTCGCGTTGCCAGACAACAGTAGGGTAATGGGGTGTACACACTGTACTTTTAATCAACTGTTAAGCTTACAGTTGGCGCCAAA-CAAAAAATTCAAAACTT------------CTTAGTTATTTCCAGACCCCGTATTTGAAAGCCAACAAGCCACGTTAGAGAAATATGATTTATTTCCATTAAATATCAGCGGTTCGGTGACCGAAAAATACAGATTCTTTGCTGACATCAATATGTTTTTTTGAAATTCACAATAATGTAATGCATATGTAGGTACAAATGTTTACAGTTTACTTAGAGATAGACTTTTTTAAAAAAGAATGCAAGTCTGTATCCGTATCACAAAGCTGCGCCGCGGACAAGGGGACAGATACAAAAAATAAAAACAAAACCGAACTCTAGCCTCTTAAATGTGTTTTTTTTCCTCGCGATCTTACAAAATAAATAACAGCAAATAGAAAGATAAACTTACATATAAGCGCAATATTCAAATGTTTAGTGGCGTCTACGAAATGTT
>droSim1:chr2R:7751869-7756482:+
GTGCATTTTTAAAATTGTCCAAATTTATGTGACACGCTGCGCCAATTGATCAGATTAAATAAACATGAGGGCAAGCGAATCGAATTTGGCTCCACCA-GAAGACAATGCATGCGCCAGTCTGTATTCAAATGGGCGGGCGCATACACCAAGCGGGGGAATACAGTGATCACCAGCTAAGGTGAACT-------------------TCAAAAAATATGTCACAAATCTCATCCATTTTGAACT-----------GATTTGGATATTGATTTCGAA--ATATATAGTAAATTCGAATATTTCAAGTAATTT---------------------------------------------------------CATGAAAATTACAC----TTATTTCAATATAAATCTCTTCATATCTGAAATTATATTAACGTTCGAAAAAACTATGTTTTTTCAAAAATTAAAAATAAAATTTAA-----TTACGCATTACCTTTTCACTATCAGTCGAAGGTTATAATAACTCGTATAATTAGATTTGCATTAGCTTTTAAAGCGAA--AA-CACTTATAAGCAGAAATTATTAGACAACACTTGTAAATTAGTCGATCTGATATATAGCCTCAAGTTTCGCTTAAATCCAAAGATAAATGAATGCCTTCGAAAATCTATTTTCTTTTTATCCCAAGT--------------------------------------TCACTTAGGAAATATTTACTGCACTTGTTGGCCACAAAATAGTAGCAACAAGAGACTTCCAGGAATATATTCTCGTGTCAAAAGCAATCTACTTTAAATGCAACTATCTGGTGGCT-----AAGAAAACCCGACAGTTTGATTCAACTCGACGAAACAATATAAGCACGTGCTAAA----GAGACCTATGCAGTTGATGCTCTTGTCATATTATAATATAATTTAGTAGCAGAAGTTACATGGTATACGAGTACTAAACTAGTTATGGCAGCTTTTCCAAATAAGCGATTGCATTT-----GAG---------------CTACCTTATGTGGATGCTTAATGGTTTAGTGCGGGTCAGGGCGG--CAATCTTTTCAGAAATTCCCGATCGCACACCCATTTCAGATCGGATTGTGACGTTT-GGGAAATTCTGAACGATCGCTGTAAACAAGCTCAGCATCCAGTTGCTAATTCGATAACTACTTGCCGGCTATAAATACTAGAAGCCGTTCGATTGCACTCAGTTGAAGCTGGGCTCTGGAACAGATCACAATGAAATCGTTTGGATTGATTGCACTAGCTGTCTGTGGCGTTATCTGCGTCGGTAAGTAGTA-TTTCTAAATATATAATATAATAT------------ATTTCATGACATT--------ATTGCAATCCTGGCAGGTGCGGAACCACAAAACACCTACGACGGTCGCAATGGACCGCATGTCTTTGGTTCTCCGGGCAACCAGGTCTATATAAGGGGCCAGAATGAAGGCACCTACAGCGTGCCGGGAGTGGGTGGCCAGTTCGAAAACGCTCCTCAGCGGGGTGAGCATGTGTACACCGATGAGGCGGGCAACACGTTTGTTAACCGAAAGAACGCTGGTGGACCAGGTAAGCTTAAGTCTCTATACAGATTCTCCAAGATTCTAACGCTATGTTCATAATTTCAGCTTCCCACACCATCAGTGGCCCCAGTTATTCCGCCCAAAACGTAGGTTCCAATGGAGCAAAGAGTGTGGGTATCCCACAACGCGCCCGTCGCAGTCCACAGTTTCACGTAGAGCGTCCCGGTCGCACTGTTGACGTTGGAAACGGAGGATTCTACATTCAGCGCAGCCGGCGCAGTCCACAGCTTCATGTGGCACGTCCAGATCGCACCGTAACCATTGGCAATGGCGGTGTCTATATTCAACGCAGCCGCCGCAGTCCGCAGTTCCATGTGG---------------------------------------------------------------------------------AGCGACCAGATCGCACTGTTGATTTCGGTAACGGTGGCTTCTCCGCTCAACGTTTCCGCCGCGGAATCAACGATGCCCGCGTCCAGGGTGAGAACTTTGTGGCTCGCGAAGATCAGGCAGGAATTTGGGACAACAATGTCTCCGTTTGGAAGCGTCCGGACGGACGCACTGTCACAATCGATAGGAATGGTCGTACCATCGTGTCCGGAAGGGGACGTCCCGATCAGATCGTAAGCAATCTCACTCATTTAACCAGTTCCCGCAACTAACGTATTTATGTTTTCAGTACTAAAACGGTTCCGAATAAGTGCAACTTTAGACTTTAAAATACGATTAATTTGAGACTATGTATATAGCAACATAAATCACACGATATCTGAATACAAAAATATCCCAAAAACTATATGCGCCAAGCGTGTTCGAATTTGGATTTGGATGACTATTTGGTTAGGTTATGAGTAATATGAA-----------TGCATCTATGCAAAACACGAGTGGCCCGAACACTGTGTGAGATTCTTGAGACGCAACGAATACAAAGCTCGTTCAATGGGCAGCAGATCGTAGGCAATGTTGGTCATTTGAAACGGATCCAGTTGCAG-TCATATGCCTCCAAAAG--TCTGAA-------------TATAA-CATAT----GGAT-ATATGGAAAGGTAAATGTGAAATGGTACT---------TTACCTCGTTATCCCGAAATTCGCAGTAAATGCGATCCTCGCGATGACGAATATTTCTTAGGCAGGCGTAGGTGTTGTTCCATGAATCCTGGCAATGGCAATCCGCTGCTGGGGTGCACTGCGCCAAACGATCCTTTTCTGGCCAAGGGCATTCGGGATTGTAGGTGGCCAGAGTCCCCTCGCCCCAGTACTCGATCAACAGGGAACGCTCGAAAAATGGAACCCTTCGCCTTTTGTTGAGCAAAAGCTCGTGAAATGATTGCCCATCCATGTAGGATGGTGTGTCGATGTCGGCCCAGGCCAATATAGTCGGTGCCAAGTCCACTAGACTGACGGCAGTGTCAATGTGGCTCTCAGGTGCTATTCCAGGTCCACGGATTAGCAGCGGTACGTTAATGTCCGTTTCGTAGGGCTGCCTCTTATCGAAGGGCTGTGCAAACTGCCCCACATGGTAGCCGTTGTCGGAGGTGTAGATGATGTAGGTGTTCTCCAACGATTGCGTATCGTTTAGCACCCCCACCAAGGTGACAACCAGTTCGTCCACGGCTAGCAGCGTTTCCCAGCGCTTCTGGAAATACTTGTCTATGGTGTTGATGGTTTCTTTGGGCAGACGACGTGCTGCTCGCACCAACCAGTGCTTATCTGAAA-GGGTACTTATATATGTATATTGGTGGTATAGATATCATTTGATAACAACCTTACCCTGCTTAACTTGATTGAAGCTGGGTGTGCGCAGGGCTTCTACATGGGAGAACACACCCTCATGCCTTGGTGCAGGAGTGAAAGGTTCATGGGCTGCCGGTGGAGCTACCATCGCGAAGAACGGTTCCGAGGATTGTGTAGCATTTCTTAGGAAGTCAGCGGCGCGATCTCTTAGCAGATCGGTTAGGTAGGTCGACTGGTAGTGCACGTTGCCGGTATTTTCGCGGAGTGTGTAGTTATAGTATCTAGAGTTCCCGTGAAGGCCATAGAAGTGGTTCCAACCCTTCGGCACATCCCCAGCGCCCCAGTACTGATTCAAGTACTTCCCGCCAAAGAAGGTGTTGTATCCGTGCTGCTGCAAGATGTAAGGCAAAGCCCGAGGCTCCAGGGCCCGCCGCCAGTGCGGTCCGTAGCATCCACCACTTACGGAATTGTTCCGGGTGCCGTGGTTGTGCGCATACATGCCCGTCAGCAGGCTCGTCCTCGCCGGACAGCAGATGGGCGAGGGCGTGTAGGCGTTGTGGAACAGGGCGCCACCGAAACCCAGCAGCTGGATCGTCTGCTCCATGGGAAACATACCGCGCAGCTCCACATCCTGATCGTCGGACAGGATCAGCAGAATGTTGGGCAACTTCTCGCTGGCCGTGTTTCCCAGGCAAGCGAGGACTAGCACGATCAGGGGGGCTAAGCCGATCTGCAGAGATCGCCTGATGAA-AAACATATATAATATGACTTAGGAATACTCACCATGGAGCAGATCGAAGTTTTCTTTTGTTTACATAAAATTTGTGCGATAACAAAGCCCGGCTTGCAAGTGCAGTGTTGTAAAAGGCAGCGACGATCTTTTAGTGCTAGCTAATGGCCAAACAAAATAAGACAAGCTCTAAGTCCTAATCAAATTTTTAC-------------------------CATAATTTTTACCTATTTAGTAAACTGCACTTACCACTAGTGAAAATACGAACATCAGCTCTGAAGCGCGCGAACTATTTAAATTTA--TATTCTCCCAGTGGTGCCATATGTCTAAACTTATTTAGC-GTCGCGCTGCCAGACAACACTATA---ATGGGGTGTACACACTGCTCTGTTAATCAACTGTTAAGCTAACAGTTGGCGCCAAAACATGAAATTCAAAACTT------------CTTAGTAATTTCCACACCCCGTATT-GAAAGCCAACAAGCCACGTTAGAGAAATATGATTTATTTCCATTAAATATCAGCGGTTCGGTGACCGAAAAATACAGAATCTTTGCTGACATCAATATGTTTT--TGAAATTCACAATAATGTAATGCATATGTAGGTACAAATGTTTACAGTTTACTTAGAGATAGACTTTT--AAAAAAGAATGCAAGTCTGTATCCGTATCACAAAGCTGCGCCGCGGACAAG--GACAGATACAAAAAA-------AAA-CCGAACTCTAGCCTCTTAAATGTGTTTTT---GCTCGCGATCTTACAAAATAAATAACAGCAAATAGACAGATAAACTT----ATAAGCGCAATATTCAA--------------------------
>droSec1:super_1:6816537-6821274:+
GTGCATTTTTAAAATTGTCCAAATTTATGTGACACGGTGCGCCAATTGATCAGATTAAATAAACATGAGGGCAAGCGAATCGAATTTGGCTCCACCA-GAAGACAGTGCATGCGCCAGTCTGTATTCAAATGGATGGGCGCATCCAACAAGCGGGGGAATACAGTGACCACCAGATAAGGTAGACGGT--GTCACTAAAA-AATGTCAAAAAATATATTACAAATCTTATCCATTTCAAACT-----------GATTTTTTTATTGAATTCGAA--ATATATAGTAAATTTGAATATTCCAAGTAATTTGGATTTGGATAATTTGATTTGGATATTGCTTTTGAAATAATATATTCCAATAATATTCCTGGTAATTACATAAGATTATTTTGATATAATTCTCGTCATCATTAAAAT-ATATAAACGTTCGAAAAAACAATGTATTTTCAAAAATTAAAAATAAAATTTGA-----ATACGCATTACCTTTTCACTATCAGTCTATAGTTATAATAACTCATATAATTAGATTTTCATTAGCTTTTAAGCCGAA--AA-CACTTTTAAGCAGAAATTATTAGACAACACTTGTAAATTAGTCCATCTCATATATAGCCTCAAGTTTCGCTTAAATCCAAAGATAAATGAATGCCTTAGAAAATCTATTTTCTTTTTATCCCAAGTGACAGCAGAAAATGGGCTTGCAATATCTGAAAAGAGTTTCACTTAGCCAATATTTACTGCACTTGTTGGCCACAAAATAGTAGCGACAAGAGACTTCCAGGAATATATTCTCGTGTCAAAAGCAATCTACTTTAAATGCAACTATCTGGTGGCT-----AAGAAAACCCGACAGTTTGATTCAACTCGACGAAACAATATAAGCACGTGCTAAA----AAGACCTATGCAGTTGATGCTCTTGTCATATTATAATATAATTTAGTAGCAGAAGTTACATGGTATACGAGTACTAAACTAGTTATGGCAGCTTTTCCAAATAAGCGATTGCATTT-----GAG---------------CAACCTTATGTGGATGCTTAATGGTTTAGTGCGGGTCAGGGCGG--CA-TCTTTTCAGAAATTCCCGATCGCACACCCATTTCAGATCGGATTGTGACGTTT-GGGATTTTCTGAACGATCGCTGTAAACAAGCTCATCATCCAGATGATAATTCGATGGCTACTTGCCGGCTATAAATACTTGAAGCCGTTCGATTGCACTCAGTTGAAGCTGGGCTCTGGAACAGATCACTATGAAATCGTTTGCATTGATTGCACTGGCTGTCTGTGGCGTTATCTGCGTCGGTAAGTAGTA-TCTCTAAATATTTAATATAATAT------------ATTTCATGACATT--------ATTGCAATCCTGGCAGCTGCGGAACCACAACACACCTACGACGGTCGCAACGGGCCGCATGTCTTCGGTTCTCCGGGCAACCAGGTCTATATAAGGGGCCAGAATGAAGGCACCTACAGCGTGCCGGGAGTGGGTGGCCAGTTCGAAAACGCTCCTCAGCGGGGTGAGCATGTGTACACCGATGAGGCGGGCAACACGTTTGTTAACCGAAAGAACGTTGGTGGACCAGGTAAGTTTAGGTCTCTATACGGATTCTCCAAGATTCTAACGCTATGTTCATAATTTCAGCTTCCCACACCATCAGTGGTCCCAATTATTCCGCCCAAAACGTAGGTGCCAATGGTGCAAAGAGTGTGGGAATTCCACAACGCGCCCGTCGCAGTCCACAGTTTCACGTAGAGCGTCCCGGTCGCACTGTTGACGTTGGAAACGGAGGATTCTACATTCAGCGCAGCCGGCGCAGTCCACAGCTTCATGTGGCACGTCCAGATCGCACCGTAACCATTGGCAATGGCGGCGTCTATATTCAACGCAGCCGCCGCAGTCCGCAGTTCCGTGTGG---------------------------------------------------------------------------------AGCGACCAGATCGCACTGTTGATTTCGGTAACGGTGGCTTCTCCGCTCAACGTTTCCGCCGCGGAATCAACGATGCCCGCGTCCAGGGTGAGAACTTTGTGGCTCGCGAAGATCAGGCAGGAATTTGGGACAACAATGTCTCCGTTTGGAAGCGTCCGGACGGACGCACTGTCACAATCGATAGAAATGGTCGTACCATCGTGTCCGGAAGGGGACGTCCCGATCAGATCGTAAGCAATCTCACTCATTTAACCAGTTCCCTCAACTAACGTATTTATGTTTTCAGTACTAAAACGGTTCCAAATAAGTGTAACTTTAGAATTTAAAATTCGATTAATTTGAGACTATGTATATAGCAACATAAATCACATGATATCTGAATACAAAAATATCCCAAAAACTATATGCGCCAAGCGTGTTCGAATTTGGATTTGGATGACTATTTGGTTAGGTTAGAAGTAATATGAAT---------ATGCATCTATACAAAACACGAGTGGCCCGAACACTGTGTGAGATTCTTGAGACGCAACGAATACAAAGCTCGTTCAATGGGCAGCAGATCGTAGGCAATGTTGGTCATTTGAAAGGGATCCAGTTGGAGGTCATAAGCCTCCAAAAAGTTCTGAAA------------TATAAACATAT----GGA--ATATGTAAAGGTAAATGTGAAATGCTACT---------TTACCTCATTATCACGAAATTCGCAGTAAATGCGATCCTCGCGATGACGAATATTTCTTAGGCAGGCGTAGGTGTTGTTCCATGAATCCTGGCAATGGCAATCCGCTGCAGGGGTGCACTGCGCCAAACGATCCTTTTCTGGCCAAGGGCATTCGGGATTGTAGGTTGCCAGAGTTCCCTCGCCCCAGTACTCGATCAACAGGGAACGCTCGAAAAATGGAACCCTTCGCCTTTTGTTTAGCAAAAGCTCGTGAAATGATTGCCCATCCATGTAGGATGGTGTGTCGATGTCGGCCCAGGCGAATATAGTCGGTGCCAAGTCCACTAGACTGACGGCAGTGTCAATGTGGCTCTCAGGTGCTATTCCAGGTCCACGGATTAACAGCGGTACATTAATATCCGTTTCGTAGGGCTGCCTCTTATCGAAGGGCTGTGCAAACTGCCCCACATGGTAGCCGTTATCCGAGGTGTAGATGATGTAGGTGTTCTCCAACGATTCCGTATCGTTTAGCACCCCCACCAAGGTGACGACCAGTTCGTCCACGGCTAGCAGCGTTTCCCAGCGCTTCTGGAAATATTTGTCTATGGTGTTGATGGTTTCGTTGGGCAGACGACGTGCTGCTCGCACCAACCAGTGCTTATCTGAAA-GTGTACTTATATATGTATATTGGTGGTATAGATATCATTTGATAACAACCTTACCCTGCTTAACTTGATTGAAGCTGGGTGTGCGTAGGGCTTCTACATGAGAGAACACACCCTCATGTCTTGGCGCAGGAGTGAAAGGTTCATGGGCTGCCGGTGGCGCTACCATCGCGAAGAACGGTTCGGAGGATTGTGTAGCATTTCTTAGGAAGTCAGCGGCGCGATCTCTTAGCAGATCGGTTAGGTAGGTCGACTCGTAGTGCACGTTGCCGGCATTTTCGCGCAGTGTGTAGTTATAGTATCTAGAGTTCCCGTGAAGGCCATAGAAGTGGTTCCAACCCTTCGGCACATCCCCAGCGCCCCAGTACTGATTCAAGTACTTCCCGCCAAAGAAGGTATTGTATCCGTGCTGCTGCAAGATGTACGGCAAAGCCCGGGGCTCCAGGGCCCGCCGCCAGTGCGGTCCGTAGCAACCACCACTTACGGAATTGTTCCGGGTGCCGTGATTGTGCGCATACATGCCCGTCAGCAGGCTCGTCCTCGCCGGACAGCAGATGGGCGAGGGCGTGTAGGCGTTGTGGAACAGGGCGCCACCGAAACCCAGCAGCTGGATCGTCTGCTCCATGGGAAACATACCGCGCAGCTCCACATCCTGATCGTCGGACAGTATCAGCAGAATGTTGGGCAACTTCTCGCTGGCCGTGTTTCCCAGGCAAGCGAGGACTAGCACGATCAGGGGGGCTAAGCCGATCTGCAGAGATCGCCTAATAAA-AAACATATAGGATATAACTTAAGAATACTCACCATGGAGCAGATCGAAGTTTTCTTTTGTTAACATAAAATTTGTGCGATAACAAAGCCCGGCTTGCAAGTGCAGTGTTGTAAAAGGCAGCGACGATCTTTTAGTGCCA----ATGGCCAAACAAAGTAGGACCAACTCAAAGTCCTAATCAAATTTTTAC-------------------------CATAATTTTTACCTATTTAGTAAACTGCACTTACCACTAGTGAAAATACGAACATCAGCTCTTAAGCGCGCGAACGATTTAAATTTA--TATTCTCCCAGTGGTGCCAGATGACTAAACTTATTTAGC-GTCGCGCTGCCAGACAACAGTATAGTAATGGGGTGTACACACTGTAATGTTAATCAATTGTTAATCTTACAGTTGGCGCCAAA-CATGAAATTCAAAACTTTTCAAAACTTTTTTCAGTAACTTCCACACCCCGTATT-AAAAGCCAACAAGCCACGTTAGAGAAATATGATTTATTTCCATTAAATATCAGCGGTTCGGTGACCGAAAAATACAGAATCTTTGCTGACAT------GTTTT--TGAAATTCACAATAATGTAATGCATATGTAGGTACAAATGTTTACAGTTTACTTAGAGATAGACTTTT--AAAAAAGAATGCAAGTCTGTATCCGTATCACAAAGCTGCGCCGCGGACAAG--AACAGATACAAAAAA-------AAAACCGAACTCTAGCCTCTTAAATGTGTTTTT---GCTCGCGATCTTACAAAATAAATAACAGCAAATAGACAGATAAACTT----ATAAGCGCAATATTCAA--------------------------
>droYak2:chr2R:7657726-7662487:-
GTGCATTTTTAAAATTGTCCAAATTTATGTGACACGCTGCGCCAATTGATCAGATTAAATAAACATGAGGGCAAGCGAATCGAATTTGGCTCCATCC-GAAGACAATGCATGTGGCATTCTGTATTCAAATGGGTGGGCGCAGCCACTAAGCGGGGGAATACAGTGGACGCCAGCTAAGGTGGATTGCCGAGTGTCAGTTTAATTATCTTTTCTATTTAA-AACTGATTTCGACTTGGTATTAAATTCTACTTTTACAAGGTATTTCCTAGAAATGTTGACTACTAGATT----TACTCTAAGTGTTTT---------------------------------------------------------TGTCATATTTACATGCAACTATATTCA------------------TGTTCTCAGATTACTCATTAAATAAGCAATATATTTT------------AAAAAATTTAAT-------TGCATTACATTTACATTCTCAGACAGAGGCT---ATAACTTTAATAGATGCACTTGCATGAAACTTTGAAAAAAAGAAAACTCTTATCAGCAGAAATTGGTAGACAATA--------------------------AGCCTCAAGTTAATCTCAAATCAACAAATAAATGACTGGCCTCAAAAGTCTGTATTTTGTTTATACCGAGTGAAAGCAGCAGAATAGACTG--------------AGTCTCACTTAGCCAATCTTTACTGCAGCTGTAAGCCACAACAAACTAGTAACAAGAGACTTCCAGGAATAGGTTCTCGTGTCAAATTCAATCTACTTCAGATGCAACTATCTGCTGGCTGAGCAAAGAAAACCCGACAGTTTGATTCAACATGACGAAACAATACCAACACGTGCTAAA--------------GAGTTGATACTCCTGTCATATTATAATATAATTTAGTAGCAGAAGT-GCATGGTGTA---------AACTAGTTATGGCAGCGTTTCCAAACAACCGATCGCATATTCAGGGGGA--------------TAGGTGTTTAATGTGGTCTAATGGCTACCTGGAGGTCAGGGCGG--CAATCTTCTCTGAAATTCCCGATCGCACACCCATTTCAGATTGGATTGCGACGTTG-GGGAAATTCAGAACGATCGCTGTAAACAAGCTCA---CCCAGATGCTAATGCGATGGCTACTTGTTGGCTATAAATACTGTATGCTGTTCAACTGCACTCAGTTAAAGCCGCGCTTTGAAACTGATCGGAATGAAGTCGTTCGGATTGATTGCACTGGCTATTTGTGGCGCTGTCTGCGTCGGTAGG----AATCTCTGACTAT--AATCTACCATTTTATGAAAGGTGTTAAATGACAGTTATCAACAATTGCCATCCTTGCAGCTGCGCAACCACAGCACACCTACGACGGTCGGAATGGGCCGCATGTCTTCGGTACTCCGGGCAATCAGGTCTACATAAGGGGTCAGAATGAAGGAACCTACAGCGTGCCGGGAGTGGGTGGCCAGTTTGAAAACGCTCCTCAACGGGGTGAGCATGTGTACACCGATGACTTGGGCAACACGTTTGTAAACCGAAAGAACGCTGGTGGACCAGGTACGCTTAAGGTTTCATACAGATTTTCCGGGGTCCTAATGCTATTTGCATTATTTTAGCTTCTCACACCGTCAGTGGTCCCAGTTTTTCCGCCCAGAACTTAGGTCCCAATGGAGCCAAGGGAGTGGGAGTCCCACAACGCCCTCCTCGCAGTCCGCAGCTTCACGTACAGCGTCCCGATCGCACTGTTGACGTTGGAAACGGAGGATTCTACATCCAGCGCAGCCGGCGCAGTCCGCAGCTCCATGTGGCACGTCCGGATCGCACCGTAACTGCTGGTAATGGCGGCGTCTATGTCCAACGCAGCCGGCGCAGTCCGCAGCTCCATGTGGCACGTCCAGATCGCACCGTAACTGCTGGTAATGGCGGCTTCTATGTACAACGCAGCCGGCGCAGTCCGCAGTTTCATGTGGAGCGACCAGACCGCACGGTCGATTTTGGAAATGGTGGCTTCTCCGTTCAACGTTTCCGTCGTGGGATCAACGATGCCCGCGTCCAGGGAGAGAACTTTGTGGCCCGCGACGATCAGGCAGGCGTTTGGGACAATAATGTCTCCGTTTGGAAGCGCCCCGATGGACGTACTGTTGTAATCGATAGCAGTGGTCGTACCATCGTGTCTGGAAGAGGACGTCCTGCCCAGCAAGTAAGCCATCTCACTCACATACCTAGTATTCTTATCTAACGTATTTATGTTTTCAGTACTGAAATAGTTCCAAAGAAACACAACTTTAGGCGTTAAA-TATGATAAATTTGAGACTATGTATATAACAACTTAAATCACATGATAACTGAATACAAAA--------------ATAACCGAAAAAC-TACTAGAATTTGG-TTTGTGTAACTATTTGGTTAGGTTGGGCGTAGTATATAGTTATCTATAGTATAGCTATAGAAAACACGAGTGGCCAGAACACTGAGTAAGATTCTTAAGGCGCAACGAATACAGAGCTCGTTCAATGGGCAGCAGATCGTAGGCAATGTTGGTCATTTGGAAGGGATCCAATTGCAGGTCGTACGCTTCCAAAAAGTTCTGAAAACAAAAGAAATTTAAAGGAATATAAAAGGAATATAAATAAGAGAAAATGTTTAATACTAATGTATAATAATTACCTCGCCATCCCGAAACTCGCAGTAAATGCGATCCTCCCGGTGGCGAATATTTCTCAAGCAGGCGTAGGTGTTGTTCCATGAGTCCTGGCAATGGCAATCCGCTGCAGGGGTGCACTGCGCCAAGCGATCCTTTGCTGGCCAAGGACATTCGGAATTGTACGTGGCCACAGTTCCCTCGCCCCAGTACTCGATCAACAGGGAACGCTCGAAAAATGGAACCCTTCGTCGGTTGTTGAGCAAAAGCTCATGAAATGATTGCCCATCCATGTAGGATGGTGTGTCGATGTCGGCCCAGGCCAATATGGTGGGTGCCAAGTCCACCAGACTGACGGCAGTGTCAATGTGGCTCTCAGGTGCTATTCCAGGTCCTCGGATTAGCAGCGGTATGTTAATATCCGTTTCATAGGGCTGTCTTTTATCGAAGGGCTGTGCAAACTGGCCCACATGGTAGCCGTTATCCGAGGTGTAGATGATATAGGTGTTCTCCAACGATTGCGTATCGTTTAGCACGCCCACCAAGGTGACGACCAGCTCGTCCACAGCCAGCAGCGTTTCCCAGCGCTTCTGGAAATACTTGTCTATGGTGTTGATGGTTTCGTTGGGCAGACGGCGTGCTGCTCTCACCAACCAGTGCTTATCTGAAACGGTTTTTGATTAACTCGTATAGAT------AATCTCATTTGATAACCACCTTACCCTGTTTAACTTGATTGAAGCTGGGCGTGCGCAGGGCTTCTATATGGGAGAACACGCCCTCATGTCTTGGGGCGGGCGTAAAGGGTTCATGGGCTGCCGGTGGAGCCACCATCGCAAAGAAGGGTTCCGAGGATTGAGTAGCATTTCTTAGGAAGTCAGCGGCACGATCTTTCAGCAGATCGGTTAGGTAGGTGGACTCGTAGTGCACGTTCCCCGAATTTTCGCGCAGAGTGTAGTTGTAGTATCTCGAGTTCCCGTGGAGGCCATAGAAGTGGTTCCATCCCTTCGGCACATCCCCAGCGCCCCAGTACTGATTCAAGTACTTCCCGCCAAAGAAGGTGTTGTATCCGTGCTGTTGCAGGATGTGCGGCAGAGCCCGAGGCTCCAGGGACCGCCACCAGTGCGGTCCGTAGCATCCACCAGCTACGGAATTGTTCCGGGTGCCGTGGTTGTGCGCATACATGCCCGTCAGCAGACTCGTCCTCGCCGGACAGCAGATGGGCGTGGGCGTGTAGGCGTTGTGGAACAGGGCGCCCCCGAAGCCCAGCAGCTGGATCGTCTGCTCCATGGGAAACATGCCGCGTAGTTCCACATCCTGATCGTCGGACAGGATGAGCAGAATGTTGGGCGCCTTCTCACTGGTCGCCCTCCCCAGGCAGGCGAGGATTAGGGTGATCAGGGGGGCTAAGCTGATCTGCAGAGATCACAGGATGAAGAAACATATAGGACACGAGGAGAAACTACTCACCATGGAGCAGATCGAAGTTTTCTTCTGTTTACATAAAATTTGTGCGATAACAAAGCCCGGCTTGCAAAGGTAGTGCTGTAAAAGGCAACGATGATCTTCTAGTGTTGGCCAATGGCAGAACAATAAGGAAAAAAGCTCAAGTCGTAATCCAATTATTTTAAGCGTTTTTAGATCGTATATCAAATAAAATGATTTCCTATTTAATTGGATAAACTTACCAATAGTGGAAATAAGAACACCAGCTTTTTAGAGCGCTGATTATTTAAATTTT--TATTCTCAAAGTGCTGCCATATGTATAGAATTACTTGGCAGTCGCGCTGCCAGACAACCCTTGAATAGTGGTGTGTACACACTGTACTGTTAGTCAACTGTTAAGCTCACAGTGGGCGCGAAA-CTTCAAATTCAAAAGTC------------CATAGTAATTCCCAGACCCCCTATT-AAAATCCAA-GAGCCACGTTAGGGAAATATGATTTATTTCCATTAAATATCAGCGGTTCGGCGACCGAAAAATACAGAATCTTTGCTGACATTAATATGTTTGT-TGAATTTCACAATAATGTAATGCATATGTAGGTACAAATGTTT--AGTTTACTTAGAGATAGACTTTT--AAAAAAGAATGCAAGTCTGTATCCGTATCACAAAGCTGCGCCGCGGACAAG--GACAGATACAAAGGA-----------CCGAACTTTAGCCTCTTCAATATGTTTTT---CCTCGCGATCTTAAAAAATAAATAACAGCAAA--GACAGATAAACTT----ATAAGCGCCATATTCAC-TGCTTAGTGGCTTCTACGAAATGTT
