# Supplementary material for: Duplication and Gene Conversion in the Drosophila melanogaster Genome
Source: PLoS Genet. 2008 Dec 12;4(12):e1000305. doi: 10.1371/journal.pgen.1000305 (PMC2588116; doi:10.1371/journal.pgen.1000305)
Supplement: Dataset S1 — Alignment data. (0.20 MB ZIP) [file pgen.1000305.s004.zip › alignment/Post17.fas]

>dm3:chr3R:15596923-15599055:+
TAGTAGCATAATTTTACAATATAGTTGAAATAATTGTTGTCACCCGAAAGGAAGGTAATCCTAGAATGGAAACCAGGATAAAAACGAAATAATTGTGTAAAACCCCCAGAATAATGATGTTTGTGAAATGTTTATAAATAAATGATGCAAAACGAAATGAAAGAATACACA---------GTGTCTTTAACTTCTAATGGTATTATATATTTA-----------------------------------------------------------------------------------------------------------------------------------TT-----------------------TGACTAACTGAT----------------------------------ATACAAAAATAT-----------------AAATAAAATGTTCAGCTCCT---ATTTTTTAAATGCAAAAAGTAGGCCTTGTTGGCCATTCGATTGGTCTTTCCATTGGCACTACGCTGTAGGTCATCCACAATGACGGCTCCTCCGTTCAACTGCTTGTACTTGGAATCAGTCCGAGACCTCACATAGTCCACCACATCCTGGGCCTCCAGCTCACTGCCCAGTTTCTTAACAACAGCAGCAGCAGCTTCGTCTCCAAAGATGTTGCTCCATATCCCGAAGACACAGACCTCGGCGACCTGGGGCATCTCTGAGATGACGCTTTCAATATCGTTTGGATAGTACATGATGTTCTGGTACTTCAGCATCTCCTTCTTTCGGTCCATAATGTACAAGAAGCCATCTCGATCCATGTATCCGAGGTCCCCGGAGTGATACCATCCCAGTGAATCTCGCATGTTACGAGTCTCAACTTCGTTTCCGTAGTATCCCGACCAGTGCTGGTTATTCATGATGCACACCTCTCCGATCTCATCGGGTCCCAGGGATTCGCCGTCATCATTAATTATCTTCATCTTCAGCCCATTGACCAATTGACCCACCGATCCGGTTTTCTCGTCGAAGTGACAGTTGATGGTGGCCATGGCACCCAGTTCTGTAAATCCATAAACAAACTGCAGGCAATCATGGCTAAGACGGCTACGGATGCCTTTCTGAACCTCCAAGGCAGCCCGAGATCCTCCAAACATGTAGCACCGTAGGCTCGACATATCGCACGTCTCGAAATCTGGGCAGTTAATCATTAGAGCCATAGATGATGGTGGCTGTATGGTCCACGTAACCTTGTACTCTTCGATGATTCGCAAGGCAAAGGCGGGATCAAAGGCATTGTCCGCAATGATGCGGGTAGTGCTGAACACTCCGGAGGTAATGGTGGTAAGCAAACCAGTGATCCAGTCAAGGGTGTTGTGAGAGTACTGAACATCAGCGGTGGTCAGATGACTAGTGGTACAAAAGGAAGCAAACTTTAAAAT-CATTCCAAATAATATGTATA----AACAACTTACTAGTTGCCTGCGAGGATGTGCCGACTGTTAGTTATAGTTACTGCCTTTGGAGTACCAGTTGTTCCCGAAGAGCAGAGAATGGCCAAAGTCTGATCGTTGCCCTTTTCCAGCTTAGCTGGCTGGAAGTTTTCTTCGATGGGCGTGGCCACAACTTCATCGATCTTTATGGAATCCAACGGATGATTGCGCATGGTGACAATCTTAACATCCAGTTCTGCAGTGGCAGATCGAACCTTCTCAAACTCATCTCCATCGCAGAAAATAATAGAAGGCCTTGTGACCTTGTAGATCTTTTCGATCGTATCGCGATCGTATGTAATGTTGAGTGAGTGAAAAGCTATTCCGTTGAAGAAACAGGCGTAGGCTACGGCAAGCATGTGGGTGGTATTCCTGCCTATGATGCCCACTATATCGGATTGAAGGAGTCCCAATGATCGCATATAGCTGGCCAAGCGCATGGCGTTGGCAAGGAGCTCCCCTCTGGTCAGCACAGTACCCTCTGTAGCAGAGATCTAGAAGATATTATAATGAATCATTTGTTTAGTGGGTGGTGACCTTTAATGTACTCACCTGGGCAGTAAGCTGCGGATGCCGCCGCATCTCGTGGAAAATTATCTCTCCGATGGACAAGTCCGGATCGAAGTATTTGACAACCGGCTCACCGCTCCAGATCTTTTGATCATTATCGTAGGAATTTTCTGGTGTGTACGGCATTCTGTAAGTAGGCAAACTTTGTGTGTCTGGTACGGTCAGATTTCAACTGTATCAGATTCGCAACTACAATTCCTTTTTATAGTCACAGCCATCCAATAGCTTATCACACTTAGATAAAAAGTTCGGGTGGCAGAGCAAATAGAAATACAAATACCATA
>dm3:chr3R:15601016-15603110:+
TAGTAGCACAATTTTACAATATAGTAGAAATTATTGTTGCCACCCGAAAGGAAGGAAATCCTAGAATGCAAACCAGGATAAAAACGAAGTAAT----------------------GACGTTTGTGAAAT-TTTATAAATAAATGATGCAAAACGAAATGAAAGAATACACAAAAATGGCAGTGTCTTTAACTTTTAATAGTGTTATGTATTAA-----------------------------------------------------------------------------------------------------------------------------------TT-----------------------TGACTAAGTAAT----------------------------------ATA----------------------------------TTTT----TCCT---ATTTTTTAAATGCAAAAAGTGGGCCTTGTTGGCCATTCGATTGGTCTTTCCATTGGCACTACGCTGTAGGTCATCCACAATGACGGCTCCTCCGTTCAACTGCTTGTACTTGGAATCAGTCCGAGACCTCACATAGTCCACCACATCCTGGGCCTCCAGCTCACTGCCCAGTTTCTTAACAACAGCAGCAGCAGCTTCGTCTCCAAAGATGTTGCTCCATATCCCGAAGACACAGACCTCGGCGACCTGGGGCATCTCTGAGATGACGCTTTCAATATCGTTTGGATAGTACATGATGTTCTGGTACTTCAGCATCTCCTTCTTTCGGTCCATAATGTACAAGAAGCCATCTCGATCCATGTATCCGAGGTCCCCGGAGTGATACCATCCCAGTGAATCTCGCATGTTACGAGTCTCAACTTCGTTTCCGTAGTATCCCGACCAGTGCTGGTTATTCATGATGCACACCTCTCCGATCTCATCGGGTCCAAGCGATTCGCCGTCATCATTTTTTATCTTCATCTTTAGCCCATTGACCAATTGACCCACCGATCCGGTTTTCTCGTCGAAGTGACAGTTGATGGTGGCCATGGCACCCAGTTCTGTAAATCCATAAACAAACTGCAGGCAATTATGGCTAAGACGGCTACGGATGCCTTTCTGAACCTCCAAGGCAGCCCGAGATCCTCCAAACATGTAGCACCGTAGGCTCGACAGATCGCACGTCTCGAAATCTGGGCAGTTAATCATTAGAGCCATAGATGATGGTGGCTGTATGGTCCACGTAACCTTGTACTCTTCGATGATTCGCAAGGCAAAGGCGGGATCGAAGGCATTGTCCGCAATGATGCGGGTAGTGCTGAACACTCCGGAGGTAATGGTGGTAAGCAAACCAGTGATCCAGTCAAGGGTGTTGTGAGAGTACTGAACATCAGCGGTGGTCAGATGACTAGTGGTACAAAAGGAAGCAAACTTTAAAAT-CATTCCAAATAATATGTATA----AACAACTTACTAGTTGCCTGCGAGGATGTGCCGACTGTTAGTTATAGTTACTGCCTTTGGAGTACCAGTTGTTCCCGAAGAGCAGAGAATGGCCAAAGTCTGATCGTTGCCCTTTTCCAGCTTAGCTGGCTGGAAGTTTTCTTCGATGGGCGTGGCCACAACTTCATCGATCTTTATGGAATCCAACGGATGATTGCGCATGGTGACAATCTTAACATCCAGTTCTGCAGTGGCAGATCGAACCTTCTCAAACTCATCTCCATCGCAGAAAATAATAGAAGGCCTTGTGACCTTGTAGATCTTTTCGATCGTATCGCGATCGTATGTAATGTTGAGTGAGTGAAAAGCTATTCCGTTGAAGAAACAGGCGTAGGCTACGGCAAGCATGTGGGTGGTATTCCGGCCTATGAGGCCCACTATATCGGATTGAAGGAGTCCCAATGATCGCATATAGCTGGCCAAGCGCATGGCGTTGGCAAGGAGCTCCCCTCTGGTCAACACAGTACCCTCCGTAGCAGAGATCTAGAAGAAATCATGATGAATCATTTGTTTAGTGGGTG---ACTTTTAATGTACTCACCTGGGCAGTAAGCTGCGGATGCCGCCGCATCTCGTGGAAAATTATCTCTCCGATGGACAAGTCCGGATCGAAGTATTTGACAACCGGCTCACCGCTCCAGATCTTTTGATCATTATCGTAGGAATTTTCTGGTGTGTACGGCATTCTGTAAGTAGGCAAACTTTGTGTGTCTGGTAAAGACAGATTTCAACTGTATCAGATTCGCAACTACAATCCCTTTTAATAGTCGCAGCCATCCAATAGCTTATCACACTTAGATAAAAAGTTCGTGTGGCAGAGGAAATAGAAATACAAATACCATA
>droSim1:chr3R:5885559-5887804:-
TAGTAGCATAATTTTACAATATAGTTGAAATAATTGTTGTCACCCGAATGGAAGGAAATCCTAGAATGGAAACCAGGATAAAAACGAAATAATTGTGTAAAACCCCCAGAATAATGATGTTTGTGAAATGTTTATAAATAAATGATGCAAAACGAAATGAAAGAATACACAAAAATGGCAGTGTCTTTAACTTCTAATGGTATTAAATATTTAATCGCTCTTTAAAGCTAGA-AATCAGTGCATTCGTT------TTCCCCTTTTTCTTTATATAGATCTATTAAATTTTAAATAGCTAAAGAATTATTT----------------TAATTTAATTAATTTTAATT-----------------------TAACTAACTGAT----------------------------------ATACAAAAATAT-----------------AAATAAAATGTTTAGCTCCT---ATTTTTCATATGCAAAAAGTGGGCCTTATTGGCCATTCGATTGGTCTTTCCATTGGCACTTCGCTTCAGGTCCTCCACAATGACGGCTCCTCCGTTCAACTGCTTGTACTTGGAATCAGTCCGAGAACTCACATAGTCCACCACATCCTGGGCCTCCAGCTCACTGCCCAGTTTCTTAACGACAGCAGCAGCAGCTTCGTCTCCAAAGATGTTGCTCCATATCCCGAAGACACAGACCTCGGCTACCTGGGGCATCTCTGAGATGACGCTTTCA-TATCGTTTGGATAGTACATGATGTTCTGGTACTTGAGCATCTCCTTCTTGCGGTCCATAATGTACAGGAAGCCATCTCGGTCCATGTATCCCAGGTCTCCGGAGTGATACCATCCCAGTGAATCTCGCATGCCACGAGTCTCAACTTCGTTTCCGTAGTATCCCGACCAGTGCTGGTGGTTCTTGATGCACACCTCTCCGATTTCTTCGGGTCCAAGCGATTCGCCCTCATCATTGATTATCTTCAACTTCAGCCCATTGACCAATCGACCCACCGATCCGGTTTTCTTGTCGAAGTGACAGTTGATGGTGGCCATGGCACCCAGTTCTGTAAATCCATAAACAAACTGCAGGCAATCATGGCTAAGACGGCTACGGATGCCTTTCTGAACCTCCAAGGCAGCCCGTGATCCTCCGAACATGTAGCACCGCAGGCTCGACAGATCGCAAGTCTCGAATTCTGGGCAGTTAATCATTAGAGCCATAGAGGATGGTGGCTGTATGGTCCACGTAACCTTGTACTCCTCGATGATTCGCATGGCAAAGGCGGGATCGAAGGGATTGTCCGCAATGATGCGGGTAGTGCTGAACACTCCGGAGGTAATGGTGGTAAGCAAACCGGTGATCCAGTCAAGGGTGTTGTGGGAGTACTGAATATCAGCGGTGGTCAGATGACTAGAGGTACAAAGGGAAGCAAACTTTAAAAT-CATTCCAAAGACTACGTATA----AATATCTTACTAGTTGCCTGCGAGGATGTGCCGACTGTTAGTTATGGTTACAGCCTTTGGAGTTCCAGTTGTTCCCGAAGAGCAGAGAATGGCCAAAGTCTGATCGTTGCCCTTTTCCAGCTTAGCTGGCTGGAAGTTTTCTTCGATGGGCGTGGCAACAACTTCATCAATCTTTATGGAATCCACTGGATGATTGCGCATGGTGACGAGCTTAACATCCAGTTGTGCCGTGGCAGATCGAACCTTCTCAAACTCATCTCCATCGCAGAAGATTATGGAAGGTTTTGTAACCTTGTAGATCTTTTCGATCGTATCGCGATCGTAGGTAATGTTGAGCGAGTGAAAAGCTATTCCGTTGAAGAAACAGGCGTAGGCTACGGCAAGCATGTGGGTGGTATTCCGGCCTATGATGCCCACTATATCGGATTGAAGGAGGCCCTCTGATCGCATATAGCTGGCCACTCGCATGGCGTTGGCAAGGAGCTCCCCTCTGGTCAGTACAGTACCCTCCGTGGCAGAGATCTAAAAGATATCATGTTAAATCATCTGTTTAGTGGGTA---ACCTTTAATGTACTCACCTGGGCAGTAAGCTGCGGATGCCGCCGCATCTCGTGGAAAATGATCTCTCCGATGGACAAGTCCGGATCGAAGTATTTGACAATCGGCTCACCGCTCCAGATCTTTTGATCATTATCGTAGGAATTTGCTGGTGTGTACGGCATTCTGTAAGTAGGCAAACTTTGTGTGTCTGGTAAAGTCAGATTTCAACTGTATCAGATTCGCAACTACAATCCCTTTTTATAGTCGCAGCCATCCAATAGCTTATCACTCTTAGATAAAAAGTTCGGGTGGCAGAGCAAATAGAAATACAAATACCATA
>droSec1:super_25:186413-188659:-
TAGTAGCATAATTTTACAATATAGTTGAAATAATTGTTGTCACCCGAAAGGAAGGAAATCCTAGAATGGAAACCAGGATAAAAACGATATAATTGTGTAAAACCCCCAGAATAATGATGTTTGTGAAATGTTTATAAATAAATGATGCAAAACGAAATGAAAGAATACACAAAAATGGCAATGTCTTTAACATCTAATGGTATTAAATATTTAATCGCTCTTTAAAGCTAGA-AATCAGTGCATTCGTT------TTCCCCTTTTTCTTTATATAGATATATTCATTTTTAAATAGCTAAAGAATTGTTT----------------TAATTTAATTAATTTTAATT-----------------------TGACTAACTGAT----------------------------------ATACAAAAATAT-----------------AAATAAAATGTTCAGATCCT---ATTTTTCATATGCAAAAAATGGGCCTTGTTGGCCATTCGATTGGTCTTTCCATTGGCACTTCGCTTCAGGTTCTCCACAATGACGGCTCCTCCGTTCAACTGCTTGTACTTGGAATCAGTCCGAGAACTCACATAGTCCACCACATCCTGGGCCTCCAGCTCATAGCCCAGTTTCTTAACGACAGCAGCAGCAGCTTCGTCTCCAAACATGTTGCTCCATATCCCGAAGACACAGACCTCGGCAACCTGGGGCATCTCTGAGATGACGCTTTCAATATCGTTTGGATAGTACATGATGTTCTGGTACTTGAGCATCTCCTTCTTGCGGTCCATAATGTACAGGAAGCCATCTCGATCCATGTATCCCAGGTCTCCGGAGTGATACCATCCCAGTGAATCTCGCATGCCACGAGTCTCAACCTCGTTTCCGTAGTATCCTGACCAGTGCTGGTGGTTTTTGATGCACACCTCTCCGATTTCATCGGGTCCAAGCGATTCGCCCTCATCATTGATAATCTTCAACTTTAGCCCATTGACCAATCGACCCACCGATCCGGTTTTCTCGTCGAAGTGACAGTTGATGGTGGCCATGGCTCCCAGTTCTGTAAATCCATAAACAAACTGCAGGCAATCATGGCTAAGACGGCTACGGATGCCTTTCTGAACCTCCAAGGCAGCCCGTGATCCTCCGAACATATAGCACCGCAGGCTCGACAGATCGCAAGTCTCGAATTCTGGGCAGTTAATCATTAGAGCCATAGAGGATGGTGGCTGTATGGTCCACGTAACCTTGTACTCCTCGATGATTCGCATGGCAAATGCGGGATCGAAGGCATTGTTCGCGATGACGCGGGTAGTGCTGAACACTCCGGAGGTAATGGTGGTAAGCAAACCGGTAATCCAGTCAAGGGTGTTGTGGGAATACTGAATATCAGCGGTGGTCAGATGACTGGAGGTACAAAGGGAAGCAAACTTTAAAAT-CATTTCAAAGACTACGTATA----AACATCTTACTAGTTGCCTGAGAGGATGTGCCGACTGTTATTTATGGTTACTGCCTTTGGAGTTCCAGTTGTTCCCGAAGAGCAGAGAATGGCTAAAGTCTGATCGTTGCCGTTTTCCAGCTTAGCTGGCTGGAAGTTTTCTTCGATGGGCGTGGCCACAACTTCATCGATCTTTATGGAATCCACTGGATGATTGCGCATGGTGACAAGCTTAACATCCAGTTGTGCGGTGGCAGATCGAACCTTCTCAAACTCATCTCCATCGCAGAAAATAATAGAAGGTTTTGTGACCTTGTAGATCTTTTCGATCGTATCGCGATCGTAGGTAATGTTGAGCGAGTGAAAAGCTATTCCGTTGAAGAAACAAGCGTAGGCTACGGCAAGCATATGGGTGGTATTCCGGCCTATAATGCCCACTATATCGGATTGAAGGAGGCCCTCTGATCGCATATAGCTGGCCACTCGCATGGCGATGGCAAGGAGCTCCCCTCTGGTCAGTACAGTACCCTCCGTGGCAGAGATCTAGAAGATATCATGTTAAATCATCTGTTTAGTGGGTA---ACCTTTAATGTACTCACCTGGGCAGTAAGCTGCGGATGCCGCCGCATCTCGTGGAAAATGATCTCTCCGATGGACAAGTCCGGATCGAAGTATTTGACAATCGGCTCACCGCTCCAGATCTTTTGATCATTATCGTAGGAATTTGCTGGTGTGTACGGCATTCTGTAAGTAGGCAAACTTTGTGTGTCTGGTAAAGTCAGATTTCAACTGTATCAGATTCCCAACTACAATCCCTTTTTATAGTCGCAGCCATCCAATAGCTTATCACTCTTAGATAAAAAGATCGGGTGGCAGAGCAAATAGAAATACAAATACCATA
>droYak2:chr3R:4361067-4363416:+
TAGTAGCATAATTTTACAGTATAGTTGAAATAATTGTTGTCACCCGAAAGGAAGGAAATCCTAGAACGGAAACCAGGATGAAAACGAAATAATTGTGTAAAACCCC-AGAATAATGATGTTTGTGAAATGTTTATAAATAAATGATGCAAAACGAAATGAAACAATACACAAAACACGCAATGACTTTAACTTCTCATGGTTGCAAATAATCAATCGTTCTTTAAAACTAAACAATGTATACATTAGTACTGCAGTTCTCTCCTTTGTCTGTATAGATTTATCCATTTCTAAACAGCTAAGAAAACAGCTAGTAATCGTGGTCGTCCAAATTAATACCTTTAAATTATTGGTACTAACGCAGCCGAGGATGACAAAATAATCAAACTAATAAAAATTTACAATAAAATTTGATTTATATAAAACTATGTCCGATTTTACTTCCTAAAAAAATCGTTCAACTCCTTCTACTCTTTACATTCAAAAAATGGGCCTTATTGGCCATTCGATTGGTCTTTCCATTGGCACTACGCTGTAGGTCCTCAACAATAAGGGCTCCTCCGTTTAACTGCTTGTATTTGGAATCTGTCCGATAGCTCACATAGTCCACCACATCCTCGGCCTCCAGCTCACAGCCCGTTTTCTTTACGACAGCAGCTGCAGCTTCGTCTCCAAAAATGTCGCTCCATATCCCAAAGACACAGACTTCGGCGACTTGGGGCATCTCCGAGATGATGTTTTCAATATCGTTTGGATAGTACATGATGTTCTGGTACTTCAGCATCTCCTTCTTTCGGTCCACTATGTACAGAAAGCCATCTCGATCCATGTACCCAAGGTCTCCGGAGTGATACCAACGCAATGAATCTCGCATGGAACGAGTCTCAACTTCGTTTCCGTAGTATCCCGACCAATGCTGGTTATTCATGATGCACACCTCCCCAACTTCATCGGGTCCAAGCGACACACCCTCATCATTGATAATCTTCAGCTTTAGCCCATTGACCAATCGACCCACCGATCCGGCTTTCTCGTCGAAATGGTAGTTGACAGTGGCCATGGCTCCAAGCTCGGTAAATCCATAAGCAAACTGCAGGCAATCATGGCTAAGACGGCAACGGATGGCTTTCTGAACCTCCAAGGCAGCCCGAGATCCTCCGAACAAGTAGCACTGAAGGCTCGACAGATCGCAAGTTTCAAAATCTGGGCAGTTAATCATTAGAGCCATACACGATGGTGGCTGTATGATCCACGTAACCTTGTACTCCTCGATGATTCGCATTGCAAAGGCGGGATCGAAGGGATTATCCGCGATGATGCGGGTAGTGCTGAACACTCCAGAGGTTATGGTGGTAAGCAAACCGGTGATCCAGTCAAGGGTATTGTGGGAGTACTGTATATCAGCGGTGGTCAGATGACTAGAAGTGCAAAATGAAACAAAATTTTCAATATGTTTCAAGGATTCTGTATAGAATAATTTCTTACTAGTTGGCTGCGAGGATATGCCGACTGTTCGTTATGGTTACTGCCTTTGGAGTTCCAGTTGTTCCCGAAGAGCATAGAATGGCCAATGTCTGATCGTTGCCCCGTTCCAGCTTAGCTGGCTGGAAGTTTCGTTCGATGGGAGTGGTCAAAACTTCATCGATCTTTATGGAATCCAATGGATGATTGCGCATGGTGACAATCTTTACATCCAGTTGGGCCGTGGCTGATCGAACCTTCTCAAACTCATCTCCGTCGCAGAAAATAATACAAGGCCTTGTGACCTTGAAGATCTTTTCGATCGTATCGCGATCGTAGGAAATGTTGAGCGAGTGAAAAGCTATTCCGTTGAAGAAACAGGCGTAGGCTACGGCGAGCATGTGGGTGGTATTCCGGCCTATAATGCCCACTATATCGGATTGAAGGAGTCCCTCTGATCGCATATAGCTGGACACGCGCATGACGTTGGCAAGGAGCTCCCTTCTGGTCAGCACAGTACCCTCCGTTGCAGAGATCTTGAAGATATCATGTTTAATCATCTGTTTAGTGGGTG---ACCTTCAAAGTACCCACCTGGGCAGTAAGCTGCGGATGCCGCCGCATCTCGTGGAAAATGATCTCTCCGATGGACAAGTCCGGATCGAAGTATTTAATAACTGGCTCACCACTCCAGATCTTTTGATCATTATCGTAGGAATTCACTGGGGTGTACGACATTCTGTAAGTAGGCAAACTTTGTACGTCCGG-AAAGTCAGATTTCAACTGTTTCAGATCTGCAACCACAATCCGCTTTTATAGTCACAGCCCTCCAAAAGCTTATCACACTTAGATAAAAAGTTCGGGTGGCAGAGAAAATAAAAATACAAATTCCATG
