# Supplementary material for: Duplication and Gene Conversion in the Drosophila melanogaster Genome
Source: PLoS Genet. 2008 Dec 12;4(12):e1000305. doi: 10.1371/journal.pgen.1000305 (PMC2588116; doi:10.1371/journal.pgen.1000305)
Supplement: Dataset S1 — Alignment data. (0.20 MB ZIP) [file pgen.1000305.s004.zip › alignment/Post18.fas]

>dm3:chrX:19706416-19707385:+
CAGTTCCCTCTGTTAAAGATATTTTGTACGTGGTTCTATTCGGAACTATTATTTTGAAATTTTTTAATTGAGCACTTACCCAACATTCATATATGTTTTAAAATTCATATTACACTTTTTTTTATTACACTTTTTAGGTCTGCTATAATGAATAACACAAGATTCGCGATTCTTAATAAGAAAGCTAAAGCGATCCTACAGTTCTTGATGTTCA---------TTTCTACTGTGTAAACATTTGACAACGGTGTTTCCGCAGTGATCCCACCTGGTCACTCTGTTCTCACATTCTTTCATAT-CCTTTTTTTTTTAACTTTCGAATCGTCCAGTTGGCTCGTGCTCTATCAATCATCCCATCTCGTACTTCTCTCTGAATCACTCGTTTGTAGTAGTTTGGCAAATAGAAAGGCAAGGCAAA----CCGAAAATGGATGCTCCCA------------------------------CCATCAAGCTTGAGTCCTCGGATGGGGTGATCTTTTCAACGGAAGTCAAAGCCGCCAAGCTCTCCGAAACCATCAAGACCATGTTGGAGGTCTCTGCCGTGGAGAACGACGAGAATGCCGTTGTGCCGCTGCCCAAGGTGAACGCGTTCATCCTAAACAAGATTCTGACCTGGGCCTATCACCACAAGGACGATGATGACCAGGCAGCGGAGGGCGAGGAGTTGACCCCGCAAAGCCCACATGACATCTCACCCTGGGACGCCAACTTTATTAACGTCGATCAACCCATCTTGTTCGAAATTACAGTGGCCGCCAACTATCTGGAGATTAAGGGCCTAGAGGATCTCTGTTGCAAGACGTTGGCCAATATGATTAGGGGAAAGACTCCCGAGGAGATCCGCCAGACGTTCAACATCGAAGACGATTTACCGATCGATACGGCCGAGTTGGGCGAAGACCTGTGAGGCACAG----------AGAAGAAGAGGAAACTTCACC-GGAACCTTACTTTGTTGAGAACTTTTTTGTTTCGCCTAGATAAATAT
>chrX:19709760-19710733:+
CAGTTCCCTCTGTTAAAAATATTTTTTACGGGGTTCTTTCCGGAACTATTATTTTGAAATTTTTTGATTGAGCACTTACCCAACATTCATATAGGTTTTAAAATTCATATTACACTTTTTTTTATTACACTTTTAAGGTCTGATATGATAAATAAAACACGATTCGCGATTCTCAATAAAAAAGCTAAAGCGAATCTACAGTTCTTAATGTTAAGACTTCCAATTTCTAGTGTGTACACACTTGACGACAGTGATTCCGCAGTGATCACATCTGGTCACTCTGTTCTC-TATTCTTT----------TTTCTTTGAACTTTCGAATCGTCCAGTTGGCACGTGCTCTATCAATCATCCCATCTTGTTCT----TCTGAATCTCT--TTGAACGTAGTTTGGCAAATAGAAAGGCAAGGCAAA----CCGAAAATGGATGCTCCCA------------------------------CCATCAAGCTTGAGTCCTCGGATGGGATGATCTTTTCAACGGAAGTCCGAGCCGCCAAGCTCTCCGAAACCATCAAGACCATGTTGGAGGTCTCTGCCGTGGAGAACGACGAGAATGCCATTGTGCCGCTGCCCAAGGTGAACGCGTTCATCCTATCCAAGATTCTGACCTGGATCTATCACCACAAGGACGATGATGCCCATGGAGCGGAGGGCGTGGAGTTGAGCCCGCAAAGCCCACATGACATCTCAGCCTGGGACGCCAACTTTATTAACGTCGATCAACCCACCTTGTTCGAAATCATACTGGCCGCCAACTATCTGGAGATCAAGGGCCTAGTGGATCTCTGTTGCAAGACGGTGGCCAATATGATTAGGGGAAAGACTCCCGAGGAGATCCGCCACACGTTCAACATCCCGGACGAAATACCGAGCAGGACGGCCCAGTTGGGCGAAGACCTGTGAGGCACAGTCTCTTTCGGAGCAAATCCGGTTGGGACACCTGGAACCTTCCTTTGTTGAGAACTTATTTGTTTCACCAGAATAAATAT
>dm3:droSim1:chrX:15194358-15195350:+
CAGTCCCCTCTGTTAACGATGTTTTCTACATGGTTCTTTCCGGAACCATTATTTCGAAATTTTT-GATTGAGCACTTATCCAACATTCATATAGGTTTTAAAATTCATATTACGCTTTCAGATA-----------AGGTCGGATATTGTAAATAACACA-------CGATTCTCAATAAGAAATCTAATGCGAATCTACAGTTCTTGATGTTAACACTGCCAATTTCCAGTGTGTACACATCTGACGACGGTGTTTCCGCAGTGATCCCATCTGGTCACTCTGTTCTCTATTTCTTTCCTATTCCTTTTCCTTTGAACTTTCGAATCGTCTAGTTGTCACGTGCTCTATCAATCATCTCATATTGTACC----TCTAAATCTCT--CTAAAAGCAGTTTGGCAAATTCAAAGGCAAAGCAAA----CCGAAAATGGATGCTTCCAACGTTAAACATGAGCCCTCGGATGCCTCCATCATCACGCTTGAATCCTCGGATGGGGTGATCTTTCCGGCGGAATTCCGAGTCGTCAAGGTCTCCGAAACCGTCAAGACCATGTTGGCGGCCTCTGCCTTGGAAAACGGCGGGAATGCAATTGTGCCGCTGCCCAATGTGGACGCGTTCATCCTAAATAAGATTTTAATCTGGGCCGATCACCACAAGAACGATGATGCCCAGGCAACGGAGGCTGTGGAGGTGATCCCGGGAAGCCCACCTGTCATCTCCCCATGGGACGCCAGCTTTATGGACGTCGATCTACCCACCTTGTTCGAAATCGTACATGCCGCCAAGTATCTGGAGATCAAGGACCTAGTGGCTCTCTGTTGCAAGACATTGGCCAATATGATTCGGGGCAAGACTCCCGAGCAGATCTGCAGCATCTTCAACATCACGAATGACTTGTAAGGC---ACAGTCTCTTTCGGACCAAATCCACCTGGGACACCTGGAGAAGAAGAGGAGAAAACTTTCTGCACTGCAACCCCACTTTGTTGAGAACTTTTTTGTTTCACCTGAATAAATAT
>droSec1:super_8:1972907-1973864:+
CAGTCCCCTCTGTTAACGATGTTTTCTACATGGTTCGTTCCGGAACCATTATTTCGAAGTTTTT-GATTGAGCACTTATCCAACATTCATATAGGTTTTAAAATTCATATTACGCTTTCAGATA-----------AGTTCTGATATGATAAATAGCACACTATTCGCGATTCTCAATAAGAA-GCTAAAGCGAATCTACAGTTCTTGATGTTAAGACTGCCAATTTCCAGTGTGTAAACACCTGACGACGGTGTTTTCGCAGTGGTCCCATCTGGTCACTCTGTTCTCTATTTCTTTCCTATTCCTTTTCCTTTCAACTTTCCAATCGTCTAGTTGTCACGTGCTCTATTAATCATCTCATATTGTACC----TCTAAATCTCT--CTGAAAGCAGTTTGGCAAATTGAAACGCAAAGCAAA----CCGAAAATGGATGCTTCCAACCCTAACCGTGAGCCCTCGGATGCCTCCATCATCAAGCTTGAATCCTCGGATGGGGTGATCTTTCCGACGCAATTTCGAGTCGCCAAGGTCTCCGAAACCATCAAGACCATGTTGGCGGTCTCTGCCTTGGAAAACGGCGAGAATCCAATTGTGCCGCTGCCCAATGTGGACGCGTTCATCCTAAATAAGATTTTAATCTGGGCCGATCACCACAAGAACGATGATGCCCAGGCAACGGAGGGTGTGGAGGTGATCCCGGGAAGCCCACCTGTCATCTCCCCATGGGACGCCAACTTCATTAACGTCGATCTACCCATCTTGTTCGAAATCATACAGGCCGCCAAGTATCTGGAGATCAAGGACCTAGTGGATCTCTGTTGCAAGACGGTGGCCAATATGATTCGGGGCAAGACTCCCGAGCAGATCAGCCGCATCTTCAACATCCAAAGAGACTTACCGAGCACGACATCCCAGAGGGGCGAGGAGCTGTGAGGCACAGTCTCTTTCGGACCAAATCCAGTTGGGACACCTGGA--------------------------------------------
>droYak2:chr2R:3517605-3518301:-
----------------------------------------------------------------------------------------------------------------------------------------------------------------------------------ATAAAACTAGATTGGTATTATTGTGCTCGGTGTTT------CTTGTCTCGGTTGTTT-----CCTG-CAATGAAGTTTTGGGACTCTCCCCA-----TCACTCTTTCCGTGCGCTTTTTA------CTTGATAATTGTAATTTTAATGTGT---GTCGATTTTTATCC--CCAATTGAAGCA-CTTGTAATGATGGTTGGAGCACA-GTCAAAGGCA--TCAGCTTAGAGAAAGGCAACTCAAAAGTGCCCAAAATGCACAG------------------------------------CATTAAGTTGCCATCCTGAGATAGAA-GATCTTTGATACGAACATTCGGATCGCCAAGTGCTCTTGCACCATCAAGACAATGCTAGAGGACTGCGGCATGGATGACGATGAGAATG------------------AGCTCAACGC-----TCCTTCGCAAGATTCTCACCTGGGCCCATAACCACAAG-----------CCAAC-----GAGAGCAAGGAGC-----------AGCGCACATA-------------GGATGTAGATTTCATGAAAGTGGATCGGGGCACCTTATTTAAGCTCTTCCTGGCTGCCAATTATCTTGACATCAAAGGACCAGAAGCTCACC--TGCAAGATGGTTGCAAACAT---CAAGGGAAAGACTCCCAAG-AGCAAGGAGATACGAAAGACCTAAAGAAGGAGAAGTAAGGCAAGACCTTCACG--GCACCAAAATTAAGATGAAACAGCT--------GGCAGATGCGGGAAGGGAGAGTACTTACTGCATTGGAGCGTTACTTAGTTGCTACATTTATCTATGT--
