# Supplementary material for: Duplication and Gene Conversion in the Drosophila melanogaster Genome
Source: PLoS Genet. 2008 Dec 12;4(12):e1000305. doi: 10.1371/journal.pgen.1000305 (PMC2588116; doi:10.1371/journal.pgen.1000305)
Supplement: Dataset S1 — Alignment data. (0.20 MB ZIP) [file pgen.1000305.s004.zip › alignment/Post19.fas]

>dm3:chrX:13229824-13230415:+
TCATTTTATTTCGCGTAACTTT-GTGAACATTCATCGTCGTTTGTT--TTCTGAATGAACGTAGCAGCGT--TTTCGCCCCTT--GTTTCCTGTGCACAAAGTACATAGTTGGTTGCATGGTCGGTGAAATAAAACGTCAATCTACATATCAAACTCCTTAGCAGCACATACA-GACTCTCTACGATGCGAACTTG-GTTTCTCTAGAAGAAGAAGCCGAGAATTTTGCCTCCCAAATGTTTTCTCCTAGCCTCCTCGTGGTCCATGATGCCGCCAGAGGTGGTGAGCACAACGTAACCAAACTGACGCGAGGGCAACAGATTGTTGGTCCATTTCTCGATGTCGTTGATGGGCACATCGAAGCGGGGCGAGATGACGCCGCACTTGTTTAGCCTACCGGTCAGGTTGACAACGATCTTGCCGGAACGATGATCGTCGACGATCTCGAATTCGCCGATATAGCCATGCTTCATCATCACGGTCAGGAACTTGATGATCACCTTGGAGCAGGGACGCAGCAGCACCTGCCGCTTGCCACGCTTCTCGGCGTTGTTTATGCACTTCAAGGCATCGGCCAATACGTTCATACGCACCATGGCTG
>dm3:chr2R:6709313-6709889:-
TCATTTTATTTCGCGTAACTTT-GTGAACATTCATCGTCGTTTGTT--TTCTGAATGAACGTAGTAGCGT--TTTCGCCCTTT--GTTTCCTGTGCACAAAGTACATAGTTGGATGCATGGTCGGTGAAATAAAACGTCAATCTACATATCAAACTCCAT----------------CCCTCTACGATGTGAACTTG-GTGTCTCTAGAAGAAGAAGCCGAGAATTTTGCCTCCCAAATGTTTTCTCCTAGCCTCCTCGTGGTCCATGATGCCGCCAGAGGTGGTGAGCACAACGTAACCAAACTGACGCGAGGGCAACAGATTGTTGGTCCACTTCTCGATGTCGTTGATGGGCGCATCGAAGCGGGGCGAGATGACGCCGCACTTGTTTAGCCGACCGGTCAGGTTGACAACGATCTTGCCGGCACGGTGATCCTCGACGATCTCGAATTCGCCGATATAGCCATGCTTCATCATCACGGTCAGGAACTTGATGATCACCTTGGAGCAGGGACGCAGCAGCACCTGCCGCTTGCCACGCTTCTCGGCGTTGTTTATGCACTTCAGGGCATCGGCCAATACGTTCATACGCACCATAGCTG
>droSim1:chrX:10121156-10121741:+
TCATTTTATTTCGCGTAACTTT-GTGAACATTCATCGTCGTTCGTT--TTCTGAATGAACGTAGCAGCGT--TTTCGCCCTCG--GTTTCCTGTGCACAAAGTGTATAGTTGGATGCATGGTCGGTGAAATAAAACGTCAATCTACATATCAAACTCCTTAGCAGCACATACA-GACTCTCTACG-TG-----TTG-GTGTCTCTAGAAGAAGAAGCCGAGAATCTTGCCTCCCAAATGTTTTCTCCTGGCCTCCTCGTGGTCCATGATGCCGCCAGAGGTGGTGAGGACAACGTAGCCAAACTGACGGGAGGGCAGCAGATTGTTGGTCCACTTCTCGATGTCGTTGATGGGCACATCGAAGCGGGGCGAGATGACGCCGCACTTGTTCAGCCGACCGGTTAGGTTGACAACGATCTTGCCGGAACGGTGATCGTCGACGATCTCGAATTCGCCGATATAGCCATGCTTCATCATCACGGTCAGGAACTTGATGATCACCTTGGAGCAGGGACGCAGCAGCACCTGCCGCTTGCCACGCTTCTCGGCGTTGTTTATGCACTTGAGGGCATCGGCCAATACGTTCATACGCACCATGGCTG
>droSec1:super_21:985062-985647:+
TCATTTTATTTCGCGTAACTTT-GTGAACATTCATCGTCGTTCGTT--TTCTGAATGAACGTAGCAGCGA--TTTCGCCCTCA--GTTTCCTGTGCACAAAGTGTATAGTTGGATGCATGGTCGGTGAAATAAAACGTCAATCTACATATCAAACTCCTTAGCAGCACATACA-GACTCTCTACG-TG-----TTG-GTGTCTCTAGAAGAAGAAGCCGAGAATCTTGCCTCCCAAATGTTTTCTCCTGGCCTCCTCGTGGTCCATGATGCCGCCAGAGGTGGTGAGGACAACGTAGCCAAACTGACGGGAGGGCAGCAGATTGTTGGTCCACTTCTCGATGTCGTTGATGGGCACATCGAAGCGGGGCGAGATGACGCCGCACTTGTTCAGCCGACCGGTTAGGTTGACAACGATCTTGCCGGAACGGTGATCGTCGACGATCTCGAATTCGCCGATATAGCCATGCTTCATCATCACGGTCAGGAACTTGATGATCACCTTGGAGCAGGGACGCAGCAGCACCTGCCGCTTGCCACGCTTCTCGGCGTTGTTTATGCACTTGAGGGCATCGGCCAATACGTTCATACGCACCATGGCTG
>droYak2:chrX:7509412-7510012:+
TCATTTTATTTCGCGTTACTTTTGTGAACATTCATCGTCGTTGGTTGTCTCTGAATGAATGTAGCAGCGTGTTCTCGCCCTTTTTGTTGTTTGTACACAAAATACATAGTTGGATGCATGGTCGGTGAAATAAAACGTCAATCTACATATCAAACTCCTCAGCAGCACACACAAGACTCTCTTCAATGTCAACTCGAGTGCCTCTAGAAGAAGAAGCCGAGGATCTTGCCTCCCAAATGTTTTCTCCTGGCCTCCTCGTGGTCCATGATGCCGCCAGAGGTGGTGAGCACAACGTAGCCAAACTGACGGGAGGGCAGCAGATTGTTGGTCCACTTCTCGATGTCGTTGATGGGCACATCGAAGCGGGGCGAGATGACGCCGCACTTGTTCAGGCGACCAGTTAGGTTGACCACGATCTTGCCGGAACGGTGATCGTCAACGATCTCGAATTCACCAATGTAGCCATGCTTCATCATCACGGTCAGGAACTTGATGATCACCTTGGAGCAGGGACGCAGCAGCACCTGGCGCTTGCCACGCTTCTCGGCGTTGTTGATGCACTTCAGGGCATCGGCCAATACGTTCATACGCACCATGGCTG
