# Supplementary material for: Duplication and Gene Conversion in the Drosophila melanogaster Genome
Source: PLoS Genet. 2008 Dec 12;4(12):e1000305. doi: 10.1371/journal.pgen.1000305 (PMC2588116; doi:10.1371/journal.pgen.1000305)
Supplement: Dataset S1 — Alignment data. (0.20 MB ZIP) [file pgen.1000305.s004.zip › alignment/Post20.fas]

>dm3:chr2L:3785212-3785664:+
ATCCATTGCAAAGGAGGAGTTTTGCAATGTGATTCTGCGCAAGATGCACGACACAAATAAGGAGGAGGAGCTGCGCGATGCGTTTCGCGTTTTTGATAAGGAAAACAATGGGTACATCTCCACTACCGAGCTGAGGGCTGTCTTTATGGCACTTGGTGAAAAATTGGAAGACGACGAGCTGGAGGAGATGATACGCGAGTACGATTTAGATCAGGATAATCACATCAATTTCGAGGAGTTCACCAACATGATGACCACGCGTTAATCTAC------------ACGCACACGCTTTCTAAATTACAATCATAGTGCAGTTAAAGGAATATTTTATGGCTTATTGTTGGATTATTTTATTTTAAAGACATTTGAATTTTTTCGAACTCGAATAATAAATGCGCCCAAAACTTCGCAATACGACTGACTAGGGGGCGCTGTTTTAGATCACGTCTTTAGTACCACTTT-
>dm3:chr2L:3785953-3786386:+
ATCCATTGCAAAGGAGGAGTTTTGCAATGTGATTCTGCGCAAGATGCACGACACAAATAAGGAGGAGGAGCTGCGCGATGCGTTTCGCGTTTTTGATAAGGAGAACAATGGGTACATCTCCACTACCGAGTTGAGGGCTGTCTTTATGGCACTTGGTGAAAAATTGGAAGACGACGAGCTGGAAGAGATGATACGCGAGTACGATTTAGATCAGGATAATCACATCAATTTCGAGGAGTCCAACAACATGATGACCACGCC------------------------------CATTCTAAATTACAATCATACTGCAGTTAAAGGAATATTTTATGGTTTATTGTTGGATTATTTTATTTTA--GGCATTTGAATTATTTCGAACTCGAATAATAAATGCGCCCAAGACTTCGCAATACGACTGACTAGATGGCGCTGTTTTAGATCACGTTTTTAGTACCAACTTT
>droSim1:chr2L:3741960-3742405:+
ATCCATTGCGAAGGAGGAGTTTTGCAATGTGATTCTGCGCAAGATGCACGATACAAATAAGGAGGAGGAGCTGCGCGATGCATTTCGCGTTTTTGATAAGGAGAACAATGGGTATATCTCTACTACCGAGTTGAGGGCTGTCTTCATGGCACTTGGTGAGAAATTGGAAGACGACGAGCTGGAAGAGATGATACGCGAGTACGATTTAGATCAGGATAATCACATTAATTTCGAGGAGTTCACCAACATGATGACCACCCGTTAAAAAACCACCCTTCAACAACGCACACGTGTTCCAAATTACAATCATACTGCAGTTAAAGAAATAGTTTATGGCTTATTGTTAAATTATTTTATTTCAAAGACATTTGAATTTTTTCGAACTCGAATAATAAATGCGCCCAAGACTTCGCACTACGACTGACTAGAGGGCGCTGTTTTAGATC--------------------
>droSec1:super_5:1888083-1888542:+
ATCCATTGCGAAGGAGGAGTTTTGCAATGTGATTCTGCGCAAGATGCACGATACAAATAAGGAGGAGGAGCTGCGCGATGCATTTCGCGTTTTTGATAAGGAGAACAATGGGTATATCTCTACTACCGAGTTGAGGGCTGTCTTCATGGCACTTGGTGAGAAATTGGAAGACGACGAGCTGGAAGAGATGATACGAGAGTACGATTTGGATCAGGATAATCACATCAATTTCGAGGAGTTCACCAACATGATGACCACCCGTTAAAAAACCACCCTTCAACAACGCACACGTTTTCCAAATTACAATCATACTGCAGTTGAAGAAATAGTTTATGGCTTATTGTTAAATTATTTTATTTCAAAGACATTTGAATTTTT-CGAACTCGAATAATAAATGCGCCCAAGACTTCGCACTTCGACTGACTAGGGGGCGCTGTTTTAGATCATGTTTTTAGTACCA-----
>droYak2:chr2L:3787101-3787527:+
AACCGTTTCGGCCCCGGAGTTTTGCAATGTGATTCTGCGCAAGATGCGGGACACCAGTAAGGAGGAGGAGCTGCGCGATGCCTTTAACGTTTTCGATAAGGAACGCAATGGGTATTTCTCCGCTACCGAGGTGAGGGCTGTTTTCATGGCACTTGGCGAAAAATTGGACGACGAGGAGACGGAGGAGATAATACGCGAGTATGATCTGGATCAGGATAATCACATCAATTTCGAGGAGTTTACCAACATGATGACCACGCGTTAGTTTAC------------ACACACACGCCTACTAAATTACAAACATTTTGTAGTTAAATTAATATTTTAAAGGTTTT--TTAAATTACTTAACTGCAAAAGAATTTGAATTCTTTCAAACTTAAATTA---ATATATTGAAGGCTTATTCAATTACTTTACTACAAAAGA--ATTTGAATTT--------------------
