# Supplementary material for: Duplication and Gene Conversion in the Drosophila melanogaster Genome
Source: PLoS Genet. 2008 Dec 12;4(12):e1000305. doi: 10.1371/journal.pgen.1000305 (PMC2588116; doi:10.1371/journal.pgen.1000305)
Supplement: Dataset S1 — Alignment data. (0.20 MB ZIP) [file pgen.1000305.s004.zip › alignment/Post21.fas]

>dm3:chrX:15234293-15236213:+
--------------GCACCAGTCACCATACCATTTATACAAATGCAAATTGTT-AAAGTTATCAACTAATGATCTAATAAATAATTCAAGTGTTTTTT---GAGTTTATTTTCGAATACAGT---TTCTA-GTTTCGTTAATGAGATCGAACTTCTTAAGTTCAGAG---GTATTTAT-----TCATAATTCTGTTCATCCCAGCCAAATCGACAGTTCATCCACGGTTTTATTT---AATCTATATTTCTAGATTAACTCAATATTTGTTGA--GTCATAACGTTG------------GCTACTAAAAATTACTTCTTTTTCTGCTGCTTTGCCTTCCCCTTAGAAGCTGGAGTGGGTTGCTGCTCGCGCTTCATTGGCTTCCTCTTCCGGTGGCCGTGATCACTGGAGACAT------CGCTGTCGCTGTCGGAGAAGTCGTCGTTCTCCTTGTCTTCCGATGAGTTGCTTTCTTCTGAGGATTCCTCGTCTTTCT------------------------TGTTCTTCTTC---TTTTCCTTCTTCTT------------------------------------------------------------------------------------------CTCGGCATCCAGTTTCTTATCCTGCTCGTACTCGATGGTCACGAATCCCCGAGGTGCTGCCGGCTTGGCACTTTGGTCAGACTCCACTTTCGCCTTTGGTTTCTCCTCCACTTTGGTGCGTTGTTCCACCGGTCGGACGTTGCCGAACTGGCGGAGATCCAGCAGGCCCAAGTCGGTGGGTCGGCAGTCCATGAAGCTGCGGGCAATCTCCTCCAGCTTGCGCGTTTCCATGTCGATCTTCCAGACTTTGATTTGACCAGCGCTGGAAAAGATAAATTTGTATATATAAAAACGAATAATGTGATGGGTGTTCTTAGTTATCTGGGTGTAGCTTGGATTTTTATAGAATAACTCACATGGAGACGGTGGCCAGGAATTCGTTCAGATAGGCGATGGCCTTGACCCTTACCTCGTGTGCAAGAATGAAGGTGGGCTGCAAAGAAAGCGCATTTAAGTATCATAGATAACAGGCTGAGAA---AGTGCAATTCTTACTGGTGTATCATCCTCGTCCTTGAGGGAAATCCAGGCAATGTTGCCGTTGTCCAGGCCAGTTAAACACTCGTTCCCATCCAGCCAGGTGATGCAAATGGGTTTCGACGGCATCTCAATGCGACGCATAACATGGGCGTTCTCGATGCCCCAGATCTCCAGAACCAATGGACCGCTCAGTGTGAAGTGATCGCCCTGCTTGGACCACGACAAACAGCCCGTTTGGAAATCCAGCGTAGCCTTGTTCTTTAAATTGGTCTTGTGGGCGACGCAGCCATTGACCAGATTCCAGGTGTTCAGCACCTGGTCGCCGCCCAAAGATAAGGCCAACTTGCTGCTGGGATGGCAACTGACATGGGTGACGGCCTGGCCGGCATGGGCCTTCTGCCAATCATACTCTTTGGTCCAGCTGCCCACGCGTGTGGCGATCATATGGCCATCATCGCTCCCGGAGAGCAAGAGCGACAGGTCAGGCGTGAATTTCAGTGTGTTCACTCTTCCGGCGTGCGAGAGTATGATCTGCGACTGTTTCCGCGTGCGCATGTCGTAGACGAAGATCCTGCCGTCGGTACCGCCACTGGCCACCCAAGGCCACTGCACGGCCAGCGATGTAATGGATCTTGCATAGGAGCTGTCTGCAAAAGTCTGTTTCAGCTCGAATTTGACGGAATCGGTGAAGCCGTCAGTCGGCGATTTGATGAGCTTGAAGCCCAGCAGGAGCTCCTCGTTGGTGGCCTCTATGATCTCCATTTCCGGCGGCATGGCAGCGGTTTGAAATGAAAATGGAAATGGAAAATTAAA-TGGATTTGTCGAATAAGT-CACTAAATTCTATTCAAGAATTTATTTCTGCTGTCAAAACGTGTTCCAGCGGCAAGGACTATTCGAAGTTAGAGGCGGAGAAACTTTTTACGCCAACATCGATGACATCGATGTTTTCGAAATATCAGAAACATCGATGTTTT
>dm3:chrX:15236773-15238715:+
--------------GCACCAGTCACCCTACCATTTACACAAATGCAAATTGTTTAACAATTTCAACTAATGATCTAATAATTAATTTAAGTGTTTTTTTTAGTTTTTTTTTTCAAAAACAGT---TTCTA-GTTTCGTTAATGAGATCGAACTTCTTAAGTTCAGAG---GTATTTAT-----TCATAATTCTGTTCATCCCAGCCAAATCGACAGTTCATCTATGGTTTTTTT-----ATCTATATCTCTAGATTAACTCAATATTTATTGATAGTCATAACGTTA------------GCTACTAAAAACTACTTCTTTTTCTGCTGCTTTGCCTTCCCCTTGGAGGCTGGAGTGGGTTGCTGCTTGCGCTTCATTGGCTTCCTCTTCCGGTGGCCGTGATCACTGGAGACAT------CGCTGTCGCTGTCGGAGAAGTCGTCGCTCTCCTTTTCTTCCGATGAGTTGCTTTCTTCTGAGGATTCCTCGGCTTTCTGTTGCGCCTTCTTTGCCTGTATCTTGTTCTTCTTCCCCTTTCCCTTCTTCTT------------------------------------------------------------------------------------------CTCGGCATCCAGATTCTTATCCTGCTCGTACTCGATGGTCACGAATCCCCGAGGTGCTGCAGGCTTGGCACTTTGGTCAGACTCCACTTTCGCCTTTGGTTTCTCCTCCACTTTAATGCGTTGTTCCACCGGTTGGACATTGCCGAACTGGCGGAGATCCAGCAGGCCCAAGTCGGTGGGTCGGCAGTCCATGAAGCTGCTGGCAATCTCCTCCAGCTTGCGCGTTTCCATGTCGATCTTCCAGACTTTGATTTCACCAGCGCTGGAAAAGATAAATTTGTATATATAAAAACGAATAATGTGATGGGTGTTCTTAGTTATCTGGGTGTAGCTTGGATTTTTATAGAATAACTCACCTGGAGACGGTGGCCAGTAATTCGTTCAGATAGGCGATGGCCTTGACCCTTGCCTCGTGTGCAAGAATGAAGGTGGGCTGCAAAGAAAGCGCATTTAAGTATCATAGATAACAGGCTGAGAA---AGTGCAATTCTTACTGGTGTATCATCCTCGTCCTTGAGGGAAATCCAGGCAATGTTGCCGTTGTCCAGGCCAGTTAAACACTCGTTCCCATCCAGCCAGGTGATGCAAATGGGTTTCGCCGGCATCTCAATGCGACGCATAACATGAGCGTTCTCGATGCCCCAGATCTCCAGAACCAATGGACCGCTAAGTGTGAAGTGATCGCCCTGCTTGGACCACGACAAGCAGCCCGGTTGGAGACCCAGCGTAGCCTTGTTCTTTAAATTGGTCTTGTAGGCGACGCGGCCATTGACCAGATTCCAGGTGTTCAGCACCTGGTCGCCGCCCAAAGATAAGGCCAACTTGCTGCTGGGATGGCAACTGATGTGGGTGACGGCCTGTCCGGCATGGGCCTTCTGCCAATCACCCTCTTTGGTCCAGCTGCCCACGCGTGTGGCGATCATATGGCCATCGTCGCTCCCGGAGAGCAAGTGCGACAGGTCAGGTGTGAATTTCAGTGTGTTCACTCTTCCGGCGTGCGAGAGTATGATCTGCGACTGTTTCCGCGTGCGCATGTCGTAGACGAAGATCCTGTCGTCGGTACCGCCACTGGCCACCCAAGGCCACTGCACGGCCACCGATGTAATGGATCCTGCATGGGAGCTGTCTGCAAAAGTCTGTTTCAGCTCAAATTTGACGGAATCGGTCAAGCCGTCAGTCGGCGATTTGATGAGCTTGAAGCCCAGCAGGACCTCCTCGTAGGTGCCCACTATGATCTCCATTTCCGGCGGCATGGCAGCGGTTTGAAATGAAAATGGAAATGGAAAATTAAA-TGGATTTGTCGAATAAGT-CACTAAATTCTATTCAAGAATTTGTTTCTGCTGGCAAAACGTGTTCCAACGACAACGACTATTCAAAGTTAGAGGCGGAAAAACATTTTAGGCCAACATCGATG---------TCTTCGAAATATCAGAAACATCGATGTTTT
>droSim1:chrX:11757252-11759284:+
--------------GCACCAGTCACCCTACCATTTACACAAATACAAATTGTT-------ATCAACTAATGATCTAATAAACAATTCAAGTGTTTTTT---GAGTTTATTTTCGGATACACC---TACAGGGTTCAGTTAAAGAGATCGAACTTTTTAAGGTCAATATTCATATTTATATTTTTCATATATCTATTCATCCCAGTCTAATCGACAGTTCATCCATGTTCTTTTTTTTCTAGCTATATCTCTAGATTAACTCAATAGT----------CATAACGTAA------------GCTACTAAAGATTACTTCTTTTTCTGCTGCTTTGCCTTCCCCTTGGCGGCTGGAGTAGGTTGCTGCTTGCGCTTCGTTGGCTTCCTCTCCCAGTCGCCGTGATCACTGGAGACATGGCAGTCGCTGTCGCTGTCGGAGAAGTCGTCGCTCTCCTTGTCTTCCGATGAGATGTTTTCTTCGGAGGATTCCTCGGCTTTCTGCTGCGCCTTCTTTGCCTGTATCTTGTTCTTCTTCTCCTTCCCATTCTTCTCATTCCCATTCTTATCCTTCCCATTCTTCTCCTTCCCATTCATCTCCTTCCCATTCTTCTCCTTCCCATTCTTCTCCTTCCCATTCTTCTCCTCGGCATCCAGCTCCTTATCCTGCTCGTACTCGATGGTCACGAATCCGCGTGGTGTCGCCGGCTTGGCTCTTTGGCCAGTCTCCACATTCGCCATTGGTTTCTTCTCCACTTTGATGGCTTGTTCCACCGGTTGGTCATTGTCGATCTGGCAGAGATCCAGCAGGCCCATGGCGGTGGGTCGGAAGTCAACGATGGTGCTGGCAATCTCCTCCAGCTTGCGCGCTTCCATGTCGATCTTCCAGACTTTGATTTCACCAGCGCTGGAAAAGATAAATTTGTATATATAAAAACGAATATGGTGACGGGTGTT-------ATATGGATGTAGCTTGGATTTTTATCGAATAACACACCTGGAGACGGTGGCCAGTAATTCGTTCAGATAGGCGATGGCCTTGACCCTTTCATTGTGTACAGGAATTAAGGTGGGCTGCAAAGTAAGCGCATTTAAGTATCATAGATAACAGGCTGAGAA---AGCGCGAATCTTACTGGTGTATCATCCTTGTCCTTAAGGGAAATCCAGATAATGCTGCCGTTGTCCAGGCCAGTCAGACACTCGTTTCCATCCAGCCAGGTGACGCAAATGGGCTTCGCCGGCATATCAATGCGACGAATAACATTGGCGCCCTCGATGCCCCAGATCTCCAGAGTCAATGGACCGCTCAGTGTGAAGTGATCGCCCTGCTTGGACCACGACAAGCAGCCCGGGTGGAAACCCTGCGGAGTCTTGTTCCTTAAATTGGTCTTGTAGGCGACGCGGCCCTTGACCAGATTCCAGGTGTTCAGCACCTGGTCGCAGCCCAAAGATAAGGCCAACTTGCTGCTGGGATGACAACTGATGTGGGTGACGGCGCGGCCGGCATGGGCCTTCTTCCAAACGCCTTCTTTGGTCCAGCTGCCCACGCGTGTGGCGACCATATGGCCATCGTCGCTCCCGGAGAGCAAGTGCGACAGGTCCGGCGAGAATTCCAGTGTGTTCACTGTGCCAGCGTGCGAGAGTATGATTTGCGACTGTTTCCGCGTGCGCATGTCGTAGACAAAGATCCTGTCGTCGGAACCGCCAGTGGCCACCCAAGGCCACTGCACGGCCACCGATGAAATGGATCCTGCATGGGAGTTGTCCGCAAATGTCTGCTTCAGCTGGAACTTGACGGAATTGGTCAAGTCGTCAGTCGGCGATTCGATGAGCTTGAAGCCCAGCAAGACCTCCTCGTAGGTGCCCAATATGATCTCGATTTCCGGCGGCATGGCAGCGGTTCGAAATGAAAATGGAAATAGAAAAAAAAAATGGATTTGTCGAATATTT-CACTAAATTCTATTCAAGAATTTGTTTCTGCTGTCAGCACGTGTTCCAGCGGCAACGACTATTCGAAGCTAAAGGCGGAGAAACATTG-ACGCCAACATCGATGACATCGATGTCTACGAAAAATCACAGTCATCGATGTT--
>droSec1:super_56:121851-123797:+
--------------GCACCAGTCACCCTACCATTTACACAAATACAAATTGTT-------ATCAACTAATGATCTAATAAACAATTCAAGTGTTTTTT---GAGTTTATTTTCGAATACAC----TACAGTGTACAGTTAATGAGATCGAACTTTTTAAGTTCA-TATTCATATTTCTATTATTCATATTTCTATTCATCCCAGTCTAATCGACAGTTCATCCATGTTCTTTTTTTTCTAGCTATATCTCTAGATTAACTCAATAGTTATTGATAGTCATAACCTAA------------GCTACTAAAGATTACTTCTTTTTCTGCTGCTTTGCCTTCCCCTTGGAGGCTGGAGTAGGTTGCTGCTTGCGCTTCATTGGCTTCCTCTCCCAGTCGCCGTGATCATTGGAGACAT------CGCTGTCGCTGTCGGAGAAGTCGTCGCTCTCCTTGTCTTCCGATGAGATGTTTTCTTCGGAGGATTCCTCGGCTTTCTGCGGCGCCTTCTTTGCCTGTATCTTGTTCTGCTTCTCCTTCCCATTCTTCTC---------------------------------------------------------------------------------------------GGCATCCAGCTCCTTATCCTGCTCGTACTCGATGGTCACGAATCCGCGGGGTGCCGCCGGCTTGGCTCTTTGGCCAGTCTCCACATTCGCCATTGGTTTCTTCTCCACTTTGATGCCTTGTTCCACCGGTTGGTCATTGCCGAACTGGCAGAGATCCAGCAGGCCCATGGCGGTGGGTCGGAAGTCAACGATGGTGCTGGCAATCTCCTCCAGCTTGCGCGTTTCCATGTCGATCTTCCAGACTTTGATTTCACCAGCGCTGGAAAAGATAAATTTGTATATGTAAAAACGAATATGGTGATGGGTGTTCCTAGTGATCTGGATGTAGCTTGGATTTTCATCGAATAACACACCTAGAGACGGTGGCCAGTAATTCGTTCAGATAGGCGATGGCCTTGACCCTTTCATTGTGTACAGGAATGAAGGTGGGCTGCAAAGTAGGCGCACTTAAGTATCATAGATAACAGGCTGAGAA---AGCGCGAATCTTACTGGTGTATCATCTTTGTCCTTAAGGGAAATCCAGACAATGCTACCGTTGTCCAGGCCAATCAGACACTCGTTTCCATCCAGCCAGGTGACGCAAATGGGCTTCGCCGGCATATCAATGCGACGAATAACATTGGCGCCCTCGATGCCCCAGATCTCCATAGTCAATGGACCGCTCAGTGTGAAGTGATCGCCCTGCTTGGACCACGACAAGCAGCCCGGGTGGAATCCCAGCGGAGCCTTGTTCTTTAAATTGGTCTTGTAGGCGACGCGGCCCTTGACCAGATTCCAGGTGTTCAGCACCTGGTCGCAGCCCAAAGATAAGGCCAACTTGCTGCTAGGATGGCAACTGATGTGGGTGACGGCGCGGCCGGCATGGGCCTTCTTCCAAACGCCTTCTTTGGTCCAGCTGCCCACGCGTGTGGCGATCATATGGCCATCGTCGCTCCCGGAGAGCAAGTGCGACAGGTCCGGCGAGAATTCCAGTGTGTTCACTGTGCCAGCGTGCGAGAGTATGATTTGCGACTGTTTCCGCGTGCGCATGTCGTAGACAAAGATCCTGTCGTCGGTACCGCCAGTGGCCACCCAAGGCCACTGCACGGCCACCGATGTAATGGATCCTGCATGGGAGTTGTCCGCAAAAGTCTGCTTCAGCTGGAACTTGACGGGATTGGTCAAGCCGTCAGTCGGCGATTCGATGAGCTTGAAGCCCAGCAAGACCTCCTCGTAGGTGCCCAATATGATCTCGATTTCCGGCGGCATGGCAGCGGTTCGAAATGAAAATGGAAATAGAAAAAAAAAATGGATTTGTCGAATGT---CACTAAATTCTATTCAAGAATTTGTTTCTGCTGTCAGCACGTGTTCCAGCGGCAACGACTATTCGAAGCTAAAGGCGGAGAAACATTG-ACGCCAACATCGATGACATCGATGTCTACGAAAAATCACAGTCATCGATGTT--
>droYak2:chrX:9434398-9436270:+
GCACCTGGCACCTGGCACCTGGTTCCCTACCATTTATACAAATACAAATTGTT-AAAGTTATCAACTAATGATCTAATAAAGAGTTCGAGTGTTTTTC---GATTATATTTTAGAATACAAAGTGTTTCAAGTTGTGCGAAAGATATCGAACTTCTTAGTTTCCGTT---GAAGTTAT-----TCATATTCCAGCTAATCCCAGCTCACTCG---------CCATAA------------AGCTATATCTCTAGATTAACTCAACATTTATTGATAGTCATAACATAAAGTACAATTGAAGCTAGTAAAGATTACTTCTTTTTCTGCTGCTTCACTTTTCGTTTTGACGCTGGCGTCGGTGGCTGTTTGCGCTTCCTTGGCTTCCTTTTCCGGTGGCCGCCATCACTGGAGCCGT------CACTGTCGCTGTCGGAGAAGTCCTCGCTCTCCT---CCTCCGATGAGTTGCTTTCTTCGGAGGATTCCTCGGGTTCCTGCGGCGCCTTCTTTGCCTGTTTCTTCTTTTGCTTAGTCTTGGGAGTGGTTACTGCCTCCTTCTTCTCCTCCTC---------------------------------------------------CTCCTCATCATCCTCCTTCTCGTCCTCCAGCTTCTCATCCTGCTCGTACTCGATGGTCACGAATCCCCGCGATCCCGCTGGCTTGGCACTTTGGCCAGGTTCCGATTTCGCCTTTGGTTTCTTCTCCACTTTGATGCGCTGTTCCACCGGTCGGACATTGCCAAACTGGCTAAAATCCAGCAGGCCCAAGCCTGTGGGTCGGCAGTCCATGTTGGTGCTGGCAATCTCCTCCAGCTTGCGCGTTTCCTTGTCGACCTTCCAGACTTTGATCTCACCAGCGCTGGAAAAGATAAATATGTATA--CAAAAACCAATA---------GCGTT--------------------TTAAATTTCCATTGCATAACTCACCTGGAGACGGTGGCCAGTGATTCGTTCAGATAGGCGATGACCTTGACCCTCGCCTCGTGTGCAGGAATGATGTTGGGCTGCAAAGAAAGCGCAATTGAGTACCATGGAGACCAGGCTAATAAGTAAGTGTCAAACTCACTGGAGTATCATCTTCGTCCTTGAGGGAAACCCAGGCAATGCTACCGTTCTCCAGGCCAGTCAGGCACTCGTTGCCGTCCAGCCATGTGACGCAAATCGGCTTTGCCGGCATCTTGATGCGACGCATCACATGCGCACTCTTAATGTCCCAGATCTCCAGGTTCAAGGGACCGCTCAGTGTGAAGTGTTCGCCCTGCGTGGACCACGATAGGCAGTCCGGTTGGCTGCCCAGCGTCGTCTTGCTCTTCAAATTGGTCTTGTAGGCGACGCGGCCCTTGACCAGATTCCAGGTGTTCAGCACCTGGTCGCCGCCCAAAGATAAGGCCAACTTGCTGCTGGGATGGATACTTATGTGGGTGACGGCCTGGCCGGCATGGGCCTTTTTCCAATCGCCCTGCCTGGTCCAGCTGCCAATGCGTGTGGCGATCATATGGCCATCGGTGCTCCCAGAGAGCAAGTGCGTCAGGTCCGGCGAGAACTGCAGTGTGTTCACTGTGCCGGTGTGGGAGAGTAGGATCTGGCACTGTTTCCGCGTGCGCATGTCGTACACGAAGATTCTGTCATCGCTGCCGCCACTGGCCACCCAAGGTCCCTGCACGGCCACCGATTTAATGGATCCTGCATGGGATCTGTCCGCAAAAGTCTGTTTCAGCTGCAATTTTCCGGCATCG------CCGTCATCCGACGATTCGATGAGCTGGTAGCCCAACAGATACTCCTCGTAGGTGCCCACTATGATCTCGATGTCCGGCGGCATGGCAGCAAATTC---------TGGTAATTG--------------TTTGTCGAAGAATTGAACTAAATTCTAATCAAGAATTTGTTTATGCGCTCAACACGTGTGCCAGCGG-AGTGGCAACGCCGATTGGGAG---------------------------------------------------------------------
