# Supplementary material for: Duplication and Gene Conversion in the Drosophila melanogaster Genome
Source: PLoS Genet. 2008 Dec 12;4(12):e1000305. doi: 10.1371/journal.pgen.1000305 (PMC2588116; doi:10.1371/journal.pgen.1000305)
Supplement: Dataset S1 — Alignment data. (0.20 MB ZIP) [file pgen.1000305.s004.zip › alignment/Post22.fas]

>dm3:chr2L:14878773-14879923:+
TGTCTCAGAACAGACGACGGGTCAGAGAACTCTGGAAA-GCTTGAAGCACACGCAACT---------CCTCCTATACCTTCGAATTC-CCAATGCCGTGCCCATTTACCGCTCAGCCTTAGCAGTTTTCCCGTTCCATTTCCTCGGATCACAGCTCATTATCTATTCATGC-----------AAAAGCTCATATAGTGGAATAATAAATTGAAATTCGACGGGCACCTGGAAACAACCACAAATACCCATTCGCGCTATTCCAACATCCTAGAATCGTAATAA---------------------AAA--GTACACGATTTTTAATTGGTTTTTATTTCTAAA------TTCATC------GAATGT---------------TAG------------------GAAAGGATATGCCTGGA--CTTAA----------CTGCATCA-GACTTTTTCCTATCTCAGTATTGCTGGC---AAATCCGTCGGCGCTTGTGGCGTTCACTGGTGGTGACCTTGCATGCCTGAAAGGACACCAATGAATAGTCTTCATAACATAAA-----AAATA---TACGTACCATCCGGCGGTATCGATCCTTTCTATTCTCCGAGAGCCTGGCCCACGCTTTAGCGGCCTTTGCAATTAATTCCCGCGGTTTCAAGTTACAGTGCTTCTTTCGGAAGGAACGCACAAAATTCAAATAGGCGTTGTTAGTGACAGGTCCCTGCTTGCTGCACTTCTGCCT-----------------------CGGTGCACAC-------TTGACCTTGGGCCGAGTCGCC------TTGGCACAGGCTGCCTTTCGGCGCGGCTTTGCACAGGACTTCATTGGCTT---------------ACATTTTTGAGGTGCTCTCCTTATTGGATGATTACACATTTCAGTGAGACCTTTAGGACTTTCATCTTTTGCAGAAATGGAAATTATGCC------------------------------------------------------------------------------------------------------------------------------------------------------------------ATTCCACAGGCTCTTGCACTCATTTACATTATTTGAACTCATCGTA----------------GAAAATTTTTACAAACTCTGAAAAGAAAA---GGAAAGG--GAAGTTTTATATGGGATT-TATTTGTTGTGTACGATGTCAGCCATCAACTGTGATGGAGTATGTTCCCCCCGCATGTGAGTGT------TGGCCCCAGAAGCCGCAGAGTTGCGTCCTAGAGAAGTCACTTAATCAGTGAGCAACCCGAGTCTCAAACCAGAAGTAAAGCCCAAGCCC------TACCGACCAGGATGAAGATCTGAACAGCAGGAGACAAGCGGTTGCAACTGCAACAAAGCCCATAATTAATAACAGTTGCAAGCTGCCTC--CCGAC
>dm3:chr2L:14881860-14882992:+
TGTCTCACAACAGACGCCTGGTCAGAGAACTGTGGAAAAGCTTGAAGCAGAAGC-------------CTATCCATATCTTCGAATTCACCATTGCCGTGCCCATTTACCACTCAGCC--------------GTTTCATTTCTTTGGATCACAGCTCATTA----------------------GAAAGCTCATATAGTGGAATAATAAATTGAATTTCGCCGGGCACCTGGAA-CAACCACAAATACCCATTCGCGCTATTCCAACATCCTAGAATCGTAAAAA---------------------AAATGAAACCCGGTTTTTAATTT-TTTTTATTTCTAAA------TTCATC------GAATGG---------------TATCAAA---------TCAATGAAAATATATGCCTGGA--CTTAA----------CTGCATCA-GACTTTTTCCTATCTCAGTATTACTTGC---AAATCCGTCGGCGCTTGTGGCGTTCACTGGTGGTGACCTTGCATGCCTGAAAGGACA--AATTAATAGTCTTCATAATATAAA-----AAAAAAA-TACGTACCATCCGGCGGTATCTATCCTTTCTATGCTCCGGGAGCTCGGCCCACGCTTTAGCGGCCTCTGCAATTAATTCCTGCGGCTTCAAGTCACAGTGCTTCTTTCGGAAGAAACGCACGAAATTCAAATAGGCGTTGTTAGTGACAGGTCCCTGCTTGCTGCACTTCTGACT-----------------------CGGTGCACAC-------TTGACCTTGGGCCGAGTCGCC------TTGGCACAGGCTGCCTTTCGGCGCGGCTTTGCACAGGACTTCATTGGCTT---------------ACATTTGGGCGGTGCTCTCCTCTTTGGATGATTACACATTTCAGTGAGACCTTTAGGACTTTCATCTTTTGCAGAAATGGAAATTATGCC------------------------------------------------------------------------------------------------------------------------------------------------------------------ATTCCACAGGCTCTTGCACTCATTTACATTATTTGAACTCATCGTA----------------GAAAATTTTTACAAACTCTGAAAAGAAAA---GGAAAGG--GAAGTTTTATATGGGATT-TATTTGTTGTGTACGATGTCAGCCATCAACTGTGATGGAGTATGTTCCCCCCGCATGTGAGTGT------TGGCCCCAGAAGCCGCAGAGTTGCGTCCTAGAGAAGTCACTTATTCAGTGAGCAATCCGAGTCTCAAACCAAAAGTAAAGCCCAAGCCC------TACCGACCAGGATGAAGACCTGAACAGCAGGAGACAAGCGGTTGCAACTGCAACAAAGCCCATAATTAATAACAGTTGCAATCTGATTC--CCGAC
>droSim1:chr2L:14628312-14629433:+
--------AACAGACGCCGGGTCAGAGAACTCTGGAAAGGCTTGGAGCACGCAACTC----------CTCCCCATATCTTCGAATTCCCCATTGCCGTGCCCATTTACCGCTCAGCCTTAGCAGTTTTCCCATTCCATTTCCTCGGATCACAGCTCATTATCTATTCATGCAAGTTAAGTGCGAAAGCTCATATAGTGGAATAATAAATTGAATTTCGCCGGGCATCCGGGC---------------------------------------------------------------------------------ATACGTATTAATTTATTTTTATTCCTAAA------TTCATC------AAATGG---------------TATCAAA---------TCAATGTAAGTATATGCCTGGA--CTTAG----------CTGCATCG-GACTTTTTCGTATCTCAGTATTAGTTGCAACAAACCCGTCGGCGCTTGTGGCGCTCACTGGTGGTGACCTTGCACGCCTGAAAGGACACAAATTAATAGTCTTTATAATATAAA-----AAATAAA-TGCTTACCATCCGGCGGTATCGATCCTTTACATGCTCCGGGAGCGCGGCCCATGCCTTAGCGGCCTCTGCAATTAATTGCCGCGGTTTCATGTCACAGTGCTTCTTCCGGAAGGAGCGTATAAAATTTAAATATCCGTTGCTGGTGATTGGACCTTGCTTGCTGCACTTGGGCCT-----------------------CGTCGCACACCGACT-CTTGACCTTAGGCCGAGACGCC------TTGCCACAAGCGGCCTTTCGTCGCGGCTTTGCACAGGTCTTTACCGCCTT---------------ACATTTGGACGGTACACTTCTCCTTGGTTGTTTACACATTTCAGTGAAACCTTTAGGACTTTCATTTTTTGCAGAAATGGTAATTATGCC------------------------------------------------------------------------------------------------------------------------------------------------------------------ATTACACAGACTCTTGCAATCATTTGCATTGTTTGAACTCATCGTACTACAATTATGTA---GAAAATTTTTACAATTTCTGAAAAGAAAA---GGAGAGTTTATGGGATTATATGGGAT-------------------GTCGGTTATTAACTGTGATGGAGTATGTTCCTCCTGCATGTGAGTGTGAGTGTTGGCCCCAGAAGCCGCAGAGTTGC----TAGAGAAGTCACTTAATCAGTGAGGAACCCGAGTCTGAAACCAGAAGTAAAGCCCAAGCCCAAGCGCTGCAGACCAGGATGAAGACCTGAACAGCAGGAGACAAGCGGTTGCAAGTGCAACAAAGCCCATAATTAATATCAGTTGCAAGCTGCCTC--CCGAC
>droSec1:super_3:1151225-1152349:+
-----------------------------------------------------------------------CCATATCTTCCAATTCCCCATTGCCGTGGCCATTTACCGCTCAGCCTTAGCAGTTTTCCCATTCCATTTCCTCGGATCACAGCTCATTATCTATTCATGCAAGTTAAGTGCGAAAGCTCATATAGTGGAATAATAAATTGAATTTCGCCGGGCATCTGGAA-CAAACACAAATAGCGACACGTGCTGTTCCAAA--------------------------------------------A--AGTATTTATTAATTTATTTTAATTCCTAAA------TTCATC------AAATGG---------------TATCAAA---------TCAATGTAAGTATATGCCTGGA--CTTAG----------CTGCATCG-GACTTTTTCGTATCTCAGTATTAGTTGCAACAAACCCGTCGGCGCCTGTGGCGCTCACTGGTGGTGACCTTGCACGCCTGAAAGGACACAAATTAATAGTCTTTATAATATAAA-----AAATAAA-TGCTTACCATCCGGCGGTATCGATCCTTTATATGCTCCGGGAGCGCGGCCCATGCTTTAGCGGCCTCTGCAATTAATTGCCGCGGTTTCATGTCACAGTGCTTCTTCCGGAACGAGCGTATGAAATTCAAATATCCGTTGCTAGTGATTGGACCTTGCTTGCTGCACTTGGCCTT-----------------------CGTCGCACACCGACT-CTTGACCTTAGGCCGAGACGCC------TTGCCACAAGCGGCCTTTCGTTGCGGCTTTGCACAGGTCTTTACCGGCTT---------------ACATTTGGACGGTACACTTCTCCTTGGTTGTTTACACATTTCAGTGAAACCTTTAGGACTTTCATCTTTTGCAGAAATGGTAGTTATGCC------------------------------------------------------------------------------------------------------------------------------------------------------------------ATTACACAGGCTCTTGCAATCATTTGCATTGTTTGAACTCATCGTACTACAATTATATA---GAAAATTTTTACAATTTCTGAAAAGAAAA---GGAGAGTTTTTGGGATTATTTGGGATT-TATTTGATGTGTACGATGTCGGCTATTAGCTGTGATGGAGTATGTTCCTCCTGCATGTGAGTGTGAGTGTTGGCCCCAGAAGCCGCAGAGTTGCGTCCTAGAGAAGTCACTTAATCAGTGAGGAACCCGAGTCTAAAACAAGAAGTAAAGCCCAAGCCCAAGCCCTGCCGACCAGGATGAAGACCTGAACAGCAGGAGACAAGCGGTTGCAAGTGCAACAAAGCCCATAATTAATATCAGTTGCAAGCTGCCTC--CCGAC
>droYak2:chr2L:14983993-14985478:+
TGTCTCACAACAGGCGCCGGTTCAGAGAACTCTGGAAAAGCTTAGGACACGCAACTGCAAACTGCGAACAGCGATACCTTCGAATCCCCCATTACCGTGCCCATTTGCCGCTCACAGTTTTCC-CGTTCCATTTCCATTTTCACGGCGCACAGCTCATTATCTATTCATGCAAGTTAAGTGCGAAAGCTCATATAGTGGAATAATAAATGGAATTGCGCCGGGCAGCTGGAA-CAACGGCAAATAGCTACACGTGCTATGTCAAGCGGCAGGAATCGAAAACTCAAAAGGGTTTCCCCGACATCAAAAAGCAAACGTTTTTTAATTTGTTTATATTCCCAAAATAAATTTTATTCCTACAAAATGGACGTACTAGAATTTGTAACAAAACCCACAATTTGCAGACAAAATATGGCAAGAAACCGAAAAAAGGATGTTTGAATCTTGACGATTCAGGATCTTAGCAGGGGTTGC---AGATACGACGGCGCTTGTGGCGCTCGCTAGTGGTGACCTTGCAAGCCTAAAAAGATACAAGTTTATTATCACCATAGTAGGAATGTTTAAATAAAATTCATACCATGCGGCGGTATCGATCCTTTTTTTCCTCGGGTAGCTTGGACCAGGCTTTAGCGGCCTGCGCGATCAATTCTTGGGGCTTGAGGTCACAGTGCTTCTTGCGGAATGCTCGCACAAAATTCAAATAGCCATTATTGGTGACTGGACCCGGCCTGCTGCACTTCGACCTGGAACACTTGTCCTTCTCCTTGGTGGGACAAGCGGATCGCCTGGGCTTCGCACACGCTGCCCGCGGCTTGGCACACGCGGCCTTTCGACGCGGTTTGGTACAGGACTTCTTTGGCTTCGCACAGGATTTCATGGACTTGCGCATGGAACGGCCCATTGGATGGTTGCACATTTCGCTGAGAGCTTTGGGCTTTTCATCTTCTATGCTCATGGAAATGACGCCCATTTGAGCATCGGGCATGTGGCGATAGTGGTTCTTTTCCTCCTCGCTCATATTCTTCCAGGACTTGGCGCCCTGCTCAGCGAACTCAATCCAACCCATATCGCCGTTTCGCTGAAGGAACTCGCGCATGTAGTTTAAGAATCCGCTCTTTGCCCACGATCCATTACACATGCTCTGGCTTTCGTTTACTTTGTCTGAACTCATTGTATTACAAGTCTGTTAGTAAAAGGCCTTCGAAATGATATAGAAAAATTCCATAAATCCTGAAAAGAAATGGGGAGTTGTATGGATTTATTACGATGTCAGCTATTAAATTTG------CATG----CCCTGCATGTGAGGGT-------CGGCTCAGAAGCCGCCGAGTTGCGTCCTGGAGAAGTCACTTAATCAGTGAGGAACCCGAGTCCGAAACCAGAAGCAAAGCCCAAGCCC------TGCTGACCATGATGAAGACCTGAACTGCAGGCAACATGCGGTTGCCACTGCAACAAAGCCCATAATTAATATCAGTTGCAAACTGCCTCTCCCGAC
