# Supplementary material for: Duplication and Gene Conversion in the Drosophila melanogaster Genome
Source: PLoS Genet. 2008 Dec 12;4(12):e1000305. doi: 10.1371/journal.pgen.1000305 (PMC2588116; doi:10.1371/journal.pgen.1000305)
Supplement: Dataset S1 — Alignment data. (0.20 MB ZIP) [file pgen.1000305.s004.zip › alignment/Post23.fas]

>dm3:chrX:2319336-2319794:+
GCGCCGTTGGAGGTGGTGCAAGGAAGCACTTGCTAACCGCGAAATGCGTCAGTGAGCTGGGTATTCGTGGGTGCTGCTGCTGG------ATCTGGTGTTGGGCCGATATCTTTCCCCCCAACCAAGAGCTCTTCCTCTGCTTCCGGGACGATCCTCTGACGATTCCCGGACAGAAGCCTCCATTCCAAATGGTGACTGGTGACTGCCGCAGCTGCCTAGCACCCTGGTGCCAACGTCCTGCTCTGTTCCTCCGTTTGTTGTTG---------------CCCCCACCTTTAGAGGATCCCTGCTGCTGCTGCTGCGACTT------------------CTGATGCTTGAACTTGGATGCGGTCGACTGGTATTGGGACTGCAGTTGCCGCTGCCTCTGGTTGGATCTCTTGGTGGATTCC---------------------------------------------------------------------------------------------------------------------------------------------------------------------------------------------------------------------------TTGGATGCCGATGCGGTTGACATTCTGATGTTGTTCCTAACGCGAAACCTTATCGTTATGTATTTTTAATCAGTCTGTT
>dm3:chrX:6846313-6846756:-
GCGCCGTTGGAGGTGGTGCAAGGTAGCACTTGCTGACCGCGAAATGCGTCAGTGAGCTGGGTATTCGTGGGTGCTGCTGCTGG------ATCTGGTGTTGGGCCGATATCTTTCCCCCCAACCAAGAGCTCTTCCTCTGCTTCCGGGACGATCCTCTGACGATTCCTGGACAGAAGCCTCTATTCCAAATGGTGACCGGTGACTGCCGCAGCTGCCTA---------------CGTCCTGCTCTGTTCCTCCGTTTGTTGTTG---------------CCCCCACCTTTAGAGGATCCCTGCTGCTGCTGCTGCGACTT------------------CTGATGCTTGAACTTGGATGCGGTCGACTGGTATTGGGACTGCAGTTGCCGCTGCCTCTGGTTGGATCTTTTCGTGGATTCC---------------------------------------------------------------------------------------------------------------------------------------------------------------------------------------------------------------------------TTGGAGGCCGATGTGGTTGACATTCTGATGTTGTTCCTAACGCGAAGCGTTATCGTTATGTATTTTTAATCAGTCTGTT
>droSec1:super_0:17213325-17214005:+
GCGCCGTTGGAGCTGGTGCATCAAAGCACTTGCTGCCCGCGAAATGCGTCAGTGCGGTGGGTATGAGTGGGTGCTGCTGCTGCATCTGCATCTGGTGCTGGGGCGATATCTTTCCGCCTAACGAAGGGCTCTTCCTCTGCTTGCGAGCCGATCCTCCGACGATTCCCGGCGAGAAGCCTCCACCCAAAATGGTGGCGGGTGACTGCCGCACCTGCATAGTTCCCTGGGGCGAACGTCCTCCTCCGTTCCTTCGGTTGTTGTTGGCAAAGAAGAAGCCTCCACCGCCTACAGAGGATCCCTGCTGCTGCTGCGGCGACTGGCGCTGCTGCTGCGACTGCTGATACTTGTTCTTGGATCCGGTCGACTGGGATTGGGACTGCAGTTGCCGCTGCCTCTGGTTGGGGGGCGTGGCAAGGGCGGATAGACCCAGGCCAAGACCGAGACTCGTGGGCGAGGAGCTCAGGAATTGGGCGTTATTTGTACTGCTGGCAATACTGTTGGAATGTGCAGTTACCAAGGGCGTTGCTGGTGCGGATGCGGATACGGATGTGGGGGAGACGGGTGCGGATGTGGGCGAGGGGGTGGATGAGTTGGATGCGGAGGTCGCTGATGCTGCTCCCTTTTTTAATCGTATGGACTTGGTGGCCGATGCGGTTGTCATTCTGATGTTGTTCCTAACGC------------------------------------
>droYak2:chr3R:8705635-8706769:+
GCGCCGTTGGAGCTGGTGCATCGAAGCACTTGCTGCCCGCGAAATGCGTCAGTGCGGTGGGTATGAGTGGGTGCTGCTGCTG---CTGCATCTGGTGCTGAGGCGATATCTTTCCGCCCAACGAGGGGCTCTTCCTCTGCTTGCGAGCCGATCCTCCGACGATTCCCGGCGAGAAGCCTCCACCCAAAATGGTGGCCGGTGACTGTCGCACCTGCATAGCTCCCTGGGGCGAACGACCTCCTCCGTTTCTCCGGTTGTTGTTGGCAAAGAAGAAGCCTCCACCGC------------CCTGCTGCTGCTGCGGCGACTGGCGCTGCTGC---GACTGCTGATGCTTGCTCTTGGATCCGGTCGACTGGGATTGGGACTGGAGTTGCCGCTGCCTCTGGTTGGGGGGCGTGGCAAGGGCGGATAGACCCAGGCCAAGACCGAGACTCGTGGGCGAGGAGCTCAGGAAAGGGGCGTTATTTGTACTGCTGGCAATACTGTTGGAATGTGCAGTTACCAAGGGCGTTGCTGGTGCGGATGCGGATACGGATGTGGGGGAGACGGGTGCGGATGTGGGCGAGGGGGTGGATGAGTTGGATGCGGAGGTCGCTGATGCTGCTCCCTTTTTTAATCGTATGGACTTGGTGGCCGATGCGGTTGTCATTCTGATGTTGTTCCTAACGC------------------------------------
