# Supplementary material for: Duplication and Gene Conversion in the Drosophila melanogaster Genome
Source: PLoS Genet. 2008 Dec 12;4(12):e1000305. doi: 10.1371/journal.pgen.1000305 (PMC2588116; doi:10.1371/journal.pgen.1000305)
Supplement: Dataset S1 — Alignment data. (0.20 MB ZIP) [file pgen.1000305.s004.zip › alignment/Post24.fas]

>chr3L:11124987-11125422:forward
TAATAATAGTAAATTAGCAATTGGCTTAAAACTGTTCTTGTGGGTCGTTCATGTAGATCTTCAGGGTCTGCGGTATTCAAAATGTGTTCGAGATGTCCTTCTTATTCCCAACTCGATCGGTTCTTCC---------TCTTGCCATCGCGTGAGTGGCGGAACTTGCGGCGTCTGTTCGACTTTTGGGTCTTCTTCTTGTAGTGGACAACGGTAGACTTCTTCT---TTGGTTTCTTGGTGGTGGGAGTCACGGTGGTG------------CTGCTTCCGGTTGCCGAAGG---------------CGAAGTGGTGGACGTGTCTGTATCA-GTGGTCGGAATAGTGACCGAAG---GAATAGT--GACCGATGGAATAGTGACCGATGAAA-CAGTGACCGTGGCGGGATCAATCGT------------CAGTGCCCAGGCAGTCGAAACGAAAGCCGCGATGGCAAGGAAGATAGTTGGCTGCGAACGCATCT
>chr3L:11128095-11128536:reverse
TAATAAGAGTAAAGTAACATTAGGATTAACAAGGTGCGTGTGGGTCGTTCATGTAGATCTTCAGGGTCTGCGGTGTTCCAAA------CGAGATGTCCTTCTTATTCCCAACTCGATCGGTTCTTCC---------TCTTTCCATCACGTGAGTGGCGGAACTTGCGGCGTCGGTTCGACTTGTGGGTCTTCTTCTTGTAGTGGACAACGGTAGCCTTCTTCT---TTGGTTTCTTGGTGGTGGGAGTCACGGTGGTG------------CTGCTTCCGGTTGCCGAAGG---------------CGAAGTGGTGGACGTGTCTGTATCA-GTGGTCGGAATAGTGACCGAAG---GAATAGT--GACCGATGGAATAGTGACCGATGAAA-CAGTGACCGATGAAACAGTGACCGTGGCGGGAGAAGTCAGTGCCCAGGCAGTCGAAACGAAAGCCGCGATGGCAAGGAAGATAGTTAGCTGGGATCGCATCT
>droSim1:chr3L:10524349-10524814:reverse
TAATAAGAGTAAAGTAACACTAGGATTAACAAGGTGCGTGTGGGTCGTTCAAGTAGATCTTCAGGGTCTGCGGTGTACAAAA------CGAGATGTCCTTCTTAATCCCGGCGGGATCGGTTCTTCC---------TCTTGCCTTCATGTGAACGGCGAATCTTGCGGCGTCTGATCGGCTTGTGGGTCTTCTTCTTGTAGTGGACAACGGTCTTCTTCTTCTCACTTGGTTTCTTGGTGGTGGGAGCCACGGTGGTGGGTGCGGTGGTGCTGCTATCAGATGCCGAGGGAGTAGTGGGAGTAGTTGGAGTAGTGGGCGTGGCGGGATCA-GTGGCAGGATCAGTAGCCGGAG---GAGTGGCAGGATCGGTAGCCGGAGGAGTGGCAGGATCAGTAGCCGGAGGAGTAGCAGGACC---------AGACGCTGCCCAGGCCGTCGAAACGAAAGCCGCGATGGCGAGGAAGATAGTTAGCTGGAATCGCATCT
>droYak2:chr3L:11152615-11153087:forward
--ATAATAGAAAGAGAAAAACACGGGAGTAAAGGT---CGGAAGTTGTCTGGCCAAATCTGTTATGTCTGGGTTATTCGAAA------TTGGGTTTCTACTTTAGTTTCGTCGGGATCCCTTCTTGCGGCTGCCGCCATTGCCTCCGCGTGAGCGGCGAATCGTGTGGCGCCTCTTTGGCCTTTTGGTTTTTTTCTTGTAGTGGACAACGGTAGCCGTCTTCTTACTTGGTGCCTTGGTGGTGGGAGCCACAGTTGTGGGAGCCACG---GTGGTGGCAGTCACGGTGGTGGCTGCGG-------TGGTGCTGCTTCCAGATCCCGACGGCGAAGTGGGAGTGGTGGGCGAGGTGGGTGTCGTGGGTGTAGGAGTAGAGGGCGTGGCAGGATCGGTGGCAGGATCAGTAGCCGGATCCGTGGCAGGATCAGCGGCCCAGGAAGTCGAAGCGAAGGCCACTATGGCAAGGAATATAACAAGCTGCGAGCGCATCT
