# Supplementary material for: Duplication and Gene Conversion in the Drosophila melanogaster Genome
Source: PLoS Genet. 2008 Dec 12;4(12):e1000305. doi: 10.1371/journal.pgen.1000305 (PMC2588116; doi:10.1371/journal.pgen.1000305)
Supplement: Dataset S1 — Alignment data. (0.20 MB ZIP) [file pgen.1000305.s004.zip › alignment/Post25.fas]

>dm3:chr3R:18317472-18318043:+
-TAAAAGTATTCAGTAGGCATTGACTTTGATTTCGCATTACATATCGTGTGCTCTGTAAGATATTTTCAGTTTACCTCTTGATCTCAACGATATACAGCCCAAATCGAAGCATTTCTTACATCTACAACAAATTGTTAAAGTAAACATTT--------------TTTTTAACTTTTATTTATTACGATAAAGATGTCAGACTGCGGAGCGCGCCCCAAAAAACCCATGAGCGCCTTCATGTTGTGGATGAATTCCACCGGGCGGAAGCACATAAAAGCGGAGCATCCCGATTTTAGTGTCCAAGAAGTGTCTGTGAAGGGCGGAGAGATGTGGCGAGCCATGGCCGATGAGGACAAGATCGTGTGGCAGGAGTCGGCCACCACGGCAATGGCCGAGTACAAGGAGAAGTTGAAGCAGTGGAATTTCCCCAAGGAGCA-CCG----------------------CTTTTC-------------GGACACGCAATGTATTTGTTCCTCAAATACTAACCAATGCCCCACCCTTTTTGTGTACGACACCATGGATGACTCGATGACTCCGATCTGCAGGAAGTGCTTATCAAAGACCAGGTGCCTTCACTAAGCGTTTACTACATT-------------
>dm3:chr3R:18318798-18319400:+
-TAAAACTATTCAGTAGGCATTGACTTTGATTTCGCATTACTTATCATGTGCTCTGTAAGATATTTTTAGTTT-CGTCTGGATCTCAACGATATTCAGTCCAAATCGTAGAATTTCTTACATCTACTACAAATTTTCCAATTAAATTTTTAAAGTAAACAT---TTTTTAACATTTATTTATTACGATAAAGATGTCAGACTACGGAGCACGCCCCAAAAAACCCATGAGCGCCTTCATGTTGTGGATGAATTCCACCGGGCGCAAGAACATAAGAGCGGAGCATCCCGATTTTAGTGTCCAAGAAGTGTCTGTGAAGGGCGGTGAGATGTGGCGAGCCATGGCCGATGAGCACAAGATCGTGTGGCAGGAGTCGGCCAGCAAGGCAATGGCCGAGTACAAGGAGAAGTTGGAGAAGTGGAATGCCTTCAAGGAGCA-CCAGA--------------CGGAGTCGTTTCCCCATATCTATGAAGCTCCGTTGTCCTCTCGATTCTCAAAAACTAACCAAAGGCCAACCCTTTTTGTGTACGACAGCAAGGATGAAGCAATGGCTCCGATCTGCAGGACGTGCTTCTCAAAGGCCAAGTGCTTTCACTAAACGTTTGCTAAATT-------------
>droSim1:chr3R:18126604-18127193:+
-TAAAAGTATTTAGTAGGCATTGACATTGATTTCGCATTACTTATCATGTGCTCT---------------------TTTAGATCTTAACGGAATACATTCCAATTCGTAGCATTTTTTATATCTACAACAAATTTTCCAAATAAATTTTAAATAGAATTTTACCTTTTTAACATTTAATTATTACGACAACGATGTCAGACTGCGGACCGCGCCCCAAAAAACCCATGAGTGCCTTCTTGATGTGGATGAATTCCAACGGGCGCAAGCACATAAAAGCGAAGCATCCCGAGATCAGTATCCAGGACGTGTCTGTCAAGGGCGGTGAAATGTGGCGAGCCATGATCGATGAGGACAAGGTCGTGTGGCTGGAGGCGGCCAGGACGGCAATGGACGAGTACAAGGAGAAGGTGGAGCAGTGGAATACCCTCAGAGAACAGTCGGAGA---TCTGTCTTTCGCCGACGTATTCCCAAAACTATGAATCTCAGTTGTCCTCTCGATTCTCAAAAACTAACCAACAGTCTACTCTTTTTGTGTATGACTGCAAGGATGAGACGATGGCTCCGATCTGCAGGAAGTGCTTCTCAAAGATCAAGTGCTTTCACTAAACGTTT---------------------
>droSec1:super_0:18671727-18672337:+
-TAAAAGTATTTAGTAGGCATTGACTTTGATTTCGCATTACTTATCATGTGCTCTGTTAGATGTATTCAGTTTTCATCTAGATCTTAACGATATACAGTCCAATTCGTAGCATTTTTTATATCTACAACAAATTTTCCAAATAAATTTTTAATAGAATTTTACCTTTTTTACATTTAATTATTACGACAACGATGTCAGACTGCGGAACGCGCCCCAAAAAACCCATGAGTGCCTTCTTGATGTGGATGAATTCCAACGGGCGCAAGCACATAAAAGCGAAGCATCCCGAGATCAGTGTCCAGGACGTGTCTGTGAAGGGCGGTGAGATATGGCGAGCCATGGTCGATGAGGACAAGGTCGTGTGGCAGGAGGCGGCCAGGACGGCAATGGACGAGTACAAGGGGAAGTTGCAGCAGTGGAATACCCTCAGAGATCAGTCGGAGG---TCTGTCTTTCGCCGACGTATCCCCAAAACTATGAAGCTCAGTTGTCCTCTCGATTCTCAAAAACTAACCAAAAGCCTACCCTTTTTGTGTATGACTGCAAGGATGAGACGATGGCTCCGATCTGCAGGAAGTGCTTCTCAAAGATCAAGTGCTTTCACTAAACGTTT---------------------
>droYak2:chr3R:19162881-19163500:+
TTCCCGTAATAAAGTAGGCCTTGACTT-------GCCTTGAGCACAGTAAGTTTT---------TTTCAGTTTATTCCTGGAAATCAACGATATAAAGTCGAAAATTTTACACTTGATATTTTTACAACGAATTTTCCTAGTAAATTTCAAACAAGTTTGTACTTCTTAAACATTTATTCATAACGATAACGATGTCATACTGCGGAGCGCGACCCAAAAAACCCATGACTGCATTCATGTTGTGGTTGAATTCTACCGGGCGCGAGCACATCAAATCGGAGTATCCCGAGTTCAAGATCCAGGAAGTGGCTGTAAAGGGTGGTGAGCTGTGGCGCTCCATGCCGGAAGAGGACAAGTCCGTGTGGCAGGAATCGGCCAGCCAGGCAATGGCGGAGTACAAGAAGGAGTTGGAGCACTGGAATGCCCTCATAGAGCACCAGAAGAAGGTCTGCCTTTCGCAGACGTATCCCGATATCTATGAAGCTCCCTTGTCCACTCGATTCCCAAATTCTAAGCAAAGGCCCACCCTTTTTGTGTACGACTGCAAGGATGACTCGATGGCTCCGATCTGCAGGACGTGTTTTTCAAAGGCCCGATGCTTTCACTAATCTTTTTTCTCAATATGATACTACGTA
