# Supplementary material for: Duplication and Gene Conversion in the Drosophila melanogaster Genome
Source: PLoS Genet. 2008 Dec 12;4(12):e1000305. doi: 10.1371/journal.pgen.1000305 (PMC2588116; doi:10.1371/journal.pgen.1000305)
Supplement: Dataset S1 — Alignment data. (0.20 MB ZIP) [file pgen.1000305.s004.zip › alignment/Pre01.fas]

>dm3:chr2L:16849347-16850416:+
ATTT-TTAG-TATATTAAATTGGATTTATTACAGCTGTAAGACTACGCACCTGTAATCCATGAACCCAGAAACCGTTGGTCTCGCTCGTCTTTCCCAGTGTAAAGACTGCGGACCGGGCATAGGAATAAGCGTTGGGGAAAAGCAGTCCTCCTTGCCTCACTTTATCGGAATAGGAATTCATATTGGTGGCCACAAAGGCTGGCATAACCAACTGCACATGGATATTGTGTTCGGCCACCTCATATTCTAAACCTTTAGTAAAATGGGTAACGAACTTCTTGGTAGCCGCATAAGCAGTCAAATTGGGATGGGGCTGGAGTTCGGAGGAGGATCCGAGGTTAACAATTGCTCCCTTTCGACGACTAATCATCTGGGGCAGGATCTTGCGGGTGAGCATGGTAACCGATCCCACGTTGACGGTGAGAAGGTCCCACAACATGTCCTCCGATACCTTGTCAAGGCTTTCCGGGT
>dm3:chr2L:16853903-16854977:+
ATTTATTAGATTTATTATATTAGATTTATTTCAGCTGTAAGACTACGCACCTGTAATCCATGAACCCAGAAACCGTTGGTCTCGCTCGTCTTTCCCAGTGTAAAGACTGCGGACCGGGCATAGGAATAAGCGTTGGGGAAAAGCAGTCCTCCTTGCCTCACTTTATCGGAATAGGAATTCATATTGGTGGCCACAAAGGCTGGCATAACCAACTGCACATGGATATTGTGTTCGGCCACCTCATATTCTAAACCTTTAGTAAAATGGGTAACGAACTTCTTGGTAGCCGCATAAGCAGTCAAATTGGGATGGGGCTGGAGTTCGGAGGAGGATCCGAGGTTAACAATTGCTCCCTTTCGACGACTAATCATCTGGGGCAGGATCTTGCGGGTGAGCATGGTAACCGATCCCACGTTGACGGTGAGAAGGTCCCACAACATGTCCTCCGATACCTTGTCAAGGCTTTCCGGGT
>droSim1:chr2L:16534794-16536039:+
-----------------------------------------------------------------CCAGAAACCGTTGGTCTCGCTCGTTTTTCCCAGTGTAAAGACGGCGGACCGGGCAAATGTATATGCGTTCGGGAAAAACAGACCTCCCTGCATTACCCGATCGGCGTAGGCATTCATTTTGGTCACCACAAAGTTGGGCATCACCAGCTGCACGTGGATATTGTGCTCCGCCACCTCCAGTTCCAGGGCCTTGGAGAAGTAGGTGACGAACTTCTTGCTCGCAGCATAGACGGTCATGTTGGGCAGTGGCTGGAGTTCGGAGGAGGATCCCAGGTTGACAATGGCGCCCTTTCGGCGACCAATCATCTGGGGCAGGATCTTGCGGGTGAGCATGGTAACCGATCCCATGTTGACGGTGAGAAGGTTCCAAAGAAGATCCTCTGATACCAAGTCAAGGCTCTCCGGGT
>droSim1:chr2L:16541726-16542626:+
-----------------------------------------------CACCTGTATTCCGTGAACCCAGAAACCGTTGGTCTCGCTCGTTTTTCCCAGTGTAAAGACGGCGGATCTGGCATAGGCATAAGCGTTGGGGAAAAGCAGTCCTCCTTGCCTCACTTTATCGGAATAGGCATTCATATTGGTGGCCACAAAGTTGGGCATCACCAGCTGCACATGGATATTGTGATCGGCCACCTCATATTCCAGACCTTTAGAAAAGTGGGTTATAAACTTTTTGCTAGCCGCATAGGCAGTCAAATTGGGCAGGGGCTGGAGTTCGGAGGAGGATCCCAGGTTAACAATTGCTCCCTTTCGGCGACCAATCATCTGGGGCAGAATCTTGCGGGTGAGCATGGTAACCGATCCCATGTTGACGGTGAGAAGGTTCCACAACATGTCCTCTGATACCTTGTCAAGGGTTTCGGGGT
>droSec1:super_7:495169-495616:+
ATTT-TTAG-TATATTAAATTAGACTTATTACAGCTGTAAGACTACGCACCTGTATTCCATGAACCCAGAAACCGTTGGTCTCGCTTGTTTTTCCCAGTGTAAAGACTGCGGATCGG-----------AGCGTTGGGGAAAAGCAGTCCACCTAGCCTCACTTTATCCGAATAGGCATTCATATTGGTGGCCACAAAAATGGTCATCACCAGCTGCACATGGATATTGTGATCGGCCACCTCATATTCCAGACCTTTTGAAAAGTGGGTAACGAACTTCTTGCTAGCCGCATAGGCAGTCAAATTGGGCAAGGGCTGGAGTTCGGAGGAGGATCCCAG-----------CTCCCTTTCGATGACCAATCATCTGGGGTAGGATCTTGCGGGTGAGCATGGTAACCGATCCCATGTTGACGGTGAGGAGGTCCCACAATGTGTCCTCCGATACCTTGTCAAGGGTTTCCGGGT
>droSec1:super_7:489345-489709:+
-----------------------------------------------------------------CCAGAAACCGTTGGTCTCGCTCGTTTTTCCCAGTGTAAATACGGCGGACCGGGCAAAAGTGTACGCGTTCGGGAAAAACAGACCTCCCTGCATTACCCGATCGGCGTAGGCATTCATTTTGGTCACCACAAAGTTGGGCATCACCAGCTGCACGTGGATATTGTGCTCCGCCACCTCCAGTTCCAGGGCTTTGGAGAAGTAGGTGACAAACTTCTTGCTCGCAGCATAGACGGTCATGTTGGGCAGTGGCTGGAGTTCGGAGGACGATCCCAGGTTAACAATGGCTCCCTTTCGGCGGCCAATCATCTGGGGCAGAATCTTGCGGGTGAGCATGGTAACCGATCCCATGTTGACGGTGAGAAGGT------------------------------------------
