# Supplementary material for: Duplication and Gene Conversion in the Drosophila melanogaster Genome
Source: PLoS Genet. 2008 Dec 12;4(12):e1000305. doi: 10.1371/journal.pgen.1000305 (PMC2588116; doi:10.1371/journal.pgen.1000305)
Supplement: Dataset S1 — Alignment data. (0.20 MB ZIP) [file pgen.1000305.s004.zip › alignment/Pre02.fas]

>dm3:chrX:3683952-3690380:+
GCTGTTATCTTTTTAAAAGTTGTCACATTTTCCAGCACTATC--GTACGCACAAAATACTGAAAAA-TACAAGAGCGAAGCGATAAATACCGTCGATTAATTCTCAGTACTTTTTCATGGTATTTATGCATACCAATCGATAGGGCAGAGCAAAAGTGGACGTAAAGCTAAGCAAATATTGCTTATTAATAATATTAATATATTAATATATCAGATCTGAAAACATCGAGACAAAACGGAATT--------CAGAAATGGCTTTCACAATGCAAACCGGGGATCTGAAGAAGCTGAAGTACTTCATCGACTTTGCGCTTGAGAATCCCACCTTCTTGAACATGCCGCAGCTGCAGTTCGTCAAAGATTTCGTGGAGAAGTTTGGTGGCACGGTGCCGCCTGGCCAATTCAACGGTGGCAGCGCCGGAGGGTAAGTTAACCGAACTATTTGACCAAT--------------------------TTTCAAAACAACACGATTGTATGATTTGCTCATCCCGCGGCTTGTTCTTCCAGCAAGTGCCCATTCGGCGGTGTTGCTGGTGCCAAGGCCAACGAGCCGGC---------------------------CAATGCCCCCGAGGATAGCGAGGACGAAAAGTCCCTCTCCGATCCTGAGTCGGACGTGGAGCTGGACATGGAGGGTGAGTGTGC-----------------------------------------AAATTTTGCCGAGTCACGTGGTCATTGGGGGTCACAACCCTGGACTTTGATGCGTTGCTGTCGCAGTG---------CTGGCAGTTGCTTTATCTTATAT--------CCTTTCGAC--------------------ACTGCAAACT-------TAGCGTTTACCCAAATTCGA-ATCCTGCAGTATTAATA-----------------TATGTAATAC-----------GCCAATTAAAACTATGTATCTTC-----------------------TATCC------------------------------------------------------------------------------------------------------GTATTACTTCCGAC-------GCCTTCAGGTGTGATCGAGGCGGACAGCGACCCCGCCCAACCCATGGGCAACTACAGCAAGAAGGCCACCGAAGAGGAGGTGGAGCAGGCGAGCGAGCTGCGCGCCCAGGCGGCCTCCGCTTACGGCCAGCAGAAGTTCGACGAGGCCATCGCCTTGTACACCAAGGCCATTGAACTGAGCCCGGGTAATGCCCTTTTCCACGCTAAGCGTGGTCAGGCCTTCCTCAAGCTGAAGAAGCCGAATGCCTGCATTCGGGACTGCGACGTGGCGCTGGAACTCAACTCGGATTTGGCGGCTGGCTACAAGTTCAGGGGACGCGCCCGTCGCCTCCTCGGAGATTTTGAGCTGGCTGCCCATGATTTGCGCCAAGCATGCAAGCTGGACTTTGACGAGGAGACAGACGAGTGGCTAAAGGAGGTCACTCCGAATGCCAAGAAAATCGAGCAGCATCGCTTGAAGCAGGAGCGTCGCCAGGCAGAGCGTAAGATCAAGGAACGCCAGCGGGATCAGAGGCGCGCACGT-AAGGAGCAGGAAAAGCACAATGCCAGCTCTGGTGGATCATCTGGAGAATT--------------------------------------------------------------------------------TT-CCGGTGGGAATCCTGGTAACGGAAATATGTCTGATATACTGGGCGCCATGTCAGATCCCGAGGTGTCAGCCGCCATTCAGGTTCGTGAATACTACTTTTCTATTTCTAATACAAATGCAGTAAT------------CATATCGTTGTTATTTATTAACTTTCGTAGGACATTTTGTCAAATCCGGGTAACATCACAAAGTACGCGTCGAACCCGAAGATATACAACCTTATCAAGAAGATTGTGCCCGGTGGAGATGTGGGTGCTGCCTTTGGCCAAGCGGGTGAAAAGGCTGGAAAGCCGAGCGAGCCTAAGCCTAAAAAGGACTCCGCCGACTTCGTCGATGACGGTTTGGACTAAGGTTTAGAAATGGGGCAGTAGTAAGACTGAAACATGCGTCGAT----AAAAAGAAGTTAACAA-CCAATTACACGAAATCGAGCGAGATTACAAAACAACAAAGAAAGAGAAAGCAACAGAGTGCGGTGAAGAAGATGGACTACACGAAAAA-CAAAAGGGAAAGCGGCTGCCTTACACATTTTTGCAGCTGAGAAAAAACAAACATTTCCTAAGCTTTAACTTAACCAACACGTAAAAGAACGGGCGACA-ATGGAGAAAATTCAAATATT-------------------CAAAATACTACAAGCAGTCAGAAGAATAAGCAACATTTATTTAAAT-------CGAGA--AGAAAGAGATGTTGGAGATGC---TGGAGACGCTTCTTCACATATTATTGAAA---AGCATACTTGCGGCCATTAAAGTG-GCAAATGAAACTATACAAAGGAGCTAGAATAT----------GCTTA---AAAACTTATCA-----CATTTGCAGTTCACAGGTAAATCAAAAGATTGTCCTGTGACGAACAAAACATAAATGT--T------------TAGACGTCAAGTCAGATTCAAGGGTGCCGATCGATCTAGTTGAACTAAAGCTCGAGAAACAACCAAAAGAAAATAAAAAATATATATATGTTCAATAATATTAGCCTAAATTACCGAGAA-----------------------CGAAGAAACGGATAAAACTAATCGCATCATTTGGTCAAACAAAATTGTACTGAGTAGGATTTAAATCATATTGTA---AGCAAATGCATTTAGCCCCCCAACATGAAAGCAATCGCCCATTCATTCACAC-----ACTCATTCACACACTCAT-------TCA------------ACCAGTGATCAATGGAAATAAATAAACGAATCAACAAGAACCCGAATTGCTAATGTCCATATTTTTTGGTAAACGG------------------------------------------------GTAAAAGGGGAGATACTTTTGCTTTTTTTTCGAGCGGGTTGGACAGATGGAGCCGTAGTCCCTTAAACTATCCGGCGCATCACCTGTGTGGGTTGCTCACTTTGTATGAAGGACATTGGG-TACGCATGGTGTATGAAAGCGTCGAT-TAGACGCTTCAATG-GCTGCACCCTGCACCCTGGATCCAGAACCTATCTACCGCACCCCGCCCCATGTCAGCGCGAAATTGGCTAACGG-ACAGCTTGGCGCACATGTT-CGATTATGGCCAAATC-GAGCGACCAAGCAGAACCAGCGGCACATGACCTGGGCTCAGCGATGCCAAGACCTGGGTGGTTGTACCTAGAGGTACTTGATTGCTTTTTAAACTCAGCTTGGTACAGCGTACACGACTGATTATTTAGAA--GCTATGACAGCTTTCTT------TGCTTTGATATTTTTCATATTTATATATAAAT--TATAAATATATATTTATAAGCAGGTGATATGGTTGAAACATATATCAACGAATATGTCAAATATAATACAGTGAAGTGTCTGCATTATTTTATTGTACCTGCGCCATCACAGGTA-CGGCTCCTCTTTCCA-TCGACTGCAGACGTACCGCTTATGTGCATGACTGGGTGTCCGGGGTGGTGGATGTGAATGTGGATGAGTGGCAGGAGGGCGCAGGCGCAGCTCAGCCCAACAGCCAAGTTGGTCTGGACTCCTGGCGGCCCATCGCATTCCGTGGCCAGTCGCAGCGCGAGACGGTTAGC----CAGTTAGCCAGTGC---GGACCGACTAATTCCCAATTTCCGCTCTTGACTAAACTAAAGATTGAGAA---ATAAAGAAAGAAATATCCTTCGTCCGTCCCCCAGACGAAGCAGGTCAATTTTTTTTTCGTGTTACTTGCTCTTTTTCGCCAAGTGTGAGTTGTGTGTTTTGGCTTGGCTAACGTGATTGAAATCGAGACAGCCGGGACATCATGATTGTCAACATGCCCGTCAATGGAACGGGCAGTGCATCCAGCCCAACATCGAATCCCAGCAGCAACAACAACAACAATAGCAGTACCACCAATCAAAATGATACGAACACTAATCTTCCCGGTGATTACAACTTTCTTAAGCGCAAGTTCGACGATCAGGAGGATTTGGCT-TTGGGCCACGACTACGAGCCCATCGGGGCAAATC--CCTGGAAGAAGCGACACTTGGAC----TACGATGCCGGGGACCTGCACTTCCACCTGCAGCT---GGAACAGCCACCTAGTAATCCGCCAACCAACGCTGCACCCGCCCAATCCTCGACGTCCTTCATCAA--CGATCTCTTTTCCTATGAGAGCAGTCTTCTGGTGCCCGCCGTCGCCTATTCGCACTGTCCACCATCGAGTGCTCCATTGGATGACAATGGTGGTTGGACCGGTGGCGAGCTGCTGGAGCTGGATCATCGTTATAACTCCGGCCTGCAGGCGGAACTGGGGCAATTGAATGCCACTTTGCCGCCGCCACCACCA-ACATCATCATCAGCTCAAAATGCATCCAATCATACGCAGCAGTCAACACAACAGAATGTCATTCCTGGTCAGAACCCACATCAGAATCAACATTTTCTGGT---GCCGCAGAAGCAGCGGATACAGTCGGCGGGCCGACGCACCTCATCCGGTTCGGTTAGTGGGGCCAATGAAGCCACCGAGGCGGACTTCGAGGATAAGAACCTCTCGTGGCTGCTCAACTTTAAGTTCGACGAGTTCCCGCACCTATCGCCGCACAATCAGATTCACGGACAGGCGGTCAATCTGCCGGAGGGCAGTGCTCCACCT-CATCCACCATCGA-CGGCAGTGCCGATCGCCACGTCGCCCTGCAGTTCCTCCTCGCCATC-ATCCGCCTCCGC---CGCATCGGCATCCGCATCCGCCATAAGCACAAATCAATCTCTCGGATCGGGTTTGGTGGATCAACGGGCCAGATCGCCCAAGAGTTGCTC-CAGTGCAGCGATGCCAGCGGCATTAGGAGGAGGAGGCAACGGCT-CCGCTGGCGCTTCAGC---------------AGCGGGGGGCGTGGCCGGCGTGGGCTC-CACCAAGACTGGGCGCAAGTTCGAGGAGCTGGTGATGGAGGTCACCTCGGAGTTGGACGGTAACGACATGATAGTTGCCGAGCACGTTGTCGTCGAGGATACTTCGTCCAAGGCGTAAGTGTTGCAGAAATAA--AACAATATGACAGTGTCAACGGTTAAATTCTATATTTCCTAATTTATTTGAAACATCTAT--TTATTCCCGT--TACTCATAGAGGAAAAGGGTATACTAGATTCGTTGAAG----------------------------TATATATAAAATTTGTTGATCAGGATCAATTTTTAAATTTTTTTCTCATTTTATTCCCCAATATCTATCGACATCCCAGAAAGATGATTAAATTTCGCGTTCGCATTCAC--ACTAGCTGAGTAACGGGTATCTG--ATAGTCGGGTAACTCGACTATAGCATTCTCTCTTTTCTTTTAATATATTTAACAATCTTTCTCTCTGATTTGTGCGTTCTCCATTTGCTTTCAAT-GCCGTCCTCCAATCGATGCCGCCAACGAATTTCCCCAACCACGCAATCGCCGATCCACTAAACCACCGAACCACCCACCAATGTGGCTGAAATCCAAAACCA-ACCACCGCAAAA---CAAGCAGGCCAAAGAAACCACCGTTCACCTACACGGAGCTCATCGAATACGCCCTCGAGGATAAGGGTGAGCT--GACTGTGTCGGG---CATATACCAATGGATATCGTA-AGTACT-GTCCCCCATCGAACCACCCACTGAATCAACCACCACCGCCCACCGCCCACCGCCCATTCGGATGGACGCCATTTTGT-GGAGTGCTAGC-CATCCTGTTATTTTTGTTGAT---GGCAAAAAACGCCAGCCAGGATGCAATTAAACAAATCTCAAGCATTTCGTTTTGGCTATTCCCGTTGGCCATTTGATTTCCTCGTTCGCTGGGTATTTCTTCTTACCATGTTTTCGTTCCTTGGTTGGTAACCAAACTTAAACAAAGTGCCACACACCGGCAA--ACAAACGATAGCGGCCACAATGAAAGTGCAAAAAAATTAGCAGCTCAAACAAATTTATGGGCTAGAAAATTGCATTTACCTTGCCTTCGCTCGCATAAGGTGAAAAACAAAAATGTTGTTAACCAAACTATTTG--CGGGTTGTTCAACAAGTTGTTTATGCCAAACTGGTATTCCCTGGTATTATCAGCTTATACGGATAGCGACCCATTAATTTTGGCTTTT---------------GGATTGTTTAGTGGCAATTGTTGAGTATACCAAATTCTTAGTTTTATGATGATAAGTGCTTAATACGGCTCATTCCGTATTAGTTAATCATTCAGAAGTATTCAAAACTAGTTAATCATTACCTACTTTTCGCAGAACGTTAAAATTTTT-----------------------CAAAATTCCATTTTTACCACGCTGAGTTCGAAAATATCAATTCGTCAAGAATCGCTGACGAAGAAAACAATAAGTTTTAACACATTTTTCAAGGTTCATCAATTTGGCCTTTCGCCCCCACTGCTCCCCACCTGTTTTTTGTTATTCATTTCTTTTGTTGTCTTCGAATACCCGAAATCAGTGTAAATATTTGATGCCGCAGCCGCGAATGTTGCGTGTAAATATCCTATATAAATTTACATATAAAACCACCCCGCTCGGGAGGGGGAGGCAAATAATTTATGACATTTGCCCATCACCTGCGCACCTGCACTCCTCACCACCCCCC-GCATTTAATGTAATGAATCGACAGTCCAAGAAGTTTCGGCTCAGTTCGAATGGGCGTGCAGTTTGGGTAACTTTTCATTAACCATTCACAAATTTACCTTGCGGCCCCCAGTTGGCTGGTTGGTTGGCAAACGGGGGG
>dm3:chrX:3693058-3699472:+
GCTGTTAGCTTTT-AAAAGTTGTCACATTTTCGAGCACTATC--GTACGCACAAAATACTGAAAAA-TACAAGAGCGAAGCGATAAATACCGACGATTAATTCTCAGTACTTTTTCATGGTATTTATGCATACCAATCGATAGGGCAGAGCAAAAGTGGACGTAAAGCTAAGCAAATATTGC----------------------AGGACATCAGATCTGAAAACATCAAGACAAAACGGAATT--------CAGAAATGGCTTTCACAATGCAAACCGGGGATCTGAAGAAGCTGAAGTACTTCATCGACTTTGCGCTTGAGAATCCCACCTTCTTGAACATGCCGCAGCTGCAGTTCGTCAAAGATTTCGTGGAGAAGTTTGGTGGCACGGTGCCGCCTGGCCAATTCAACGGTGGCAGCGCCGGAGGGTAAGTTAACCGAACTATTTGACCAAT--------------------------TCTCAAAACAACACGATTGTATGATTTGCTCATCCCGCGGCTTGTTCTTCCAGCAAGTGCCCATTCGGCGGTGTTGCTGGTGCCAAGGCCAACGAGCCGGC---------------------------CAATGCCCCCGAGGATAGCGAGGACGAAAAGTCCCTCTCCGATCCTGAGTCGGACGTGGAGCTGGACATGGAGGGTGAGTGTGC-----------------------------------------AAATTTTGCCGAGTCACGTGGTCATTGGGGGTCACAACCCTGGACTTTGATGCGTTGCTGTCGCAGTG---------CTGGCAGTTGCTTTATCATATAT--------CCTTTCGAC--------------------ACTGCAAACT-------TAGCGTTTACCCAAATTCGA-ATCCTGCAGTATTAATA-----------------TATGTAATAC-----------GCCAATTAAAACTATGTATCTTC-----------------------TATCC------------------------------------------------------------------------------------------------------GTATTACTTCCGAC-------GCCTTCAGGTGTGATCGAGGCGGACAGCGACCCCGCCCAACCCATGGGCAACTACAGCAAGAAGGCCACCGAAGAGGAGGTGGAGCAGGCGAGCGAGCTGCGCGCCCAGGCGGCCTCCGCTTACGGCCAGCAGAAGTTCGACGAGGCCATCGCCTTGTACACCAAGGCCATTGAACTGAGCCCGGGTAATGCCCTTTTCCACGCTAAGCGTGGTCAGGCCTTCCTCAAGCTGAAGAAGCCGAATGCCTGCATTCGGGACTGCGACGTGGCGCTGGAACTCAACTCGGATTTGGCGGCTGGCTACAAGTTCAGGGGACGCGCCCGTCGCCTCCTCGGAGATTTTGAGCTGGCTGCCCATGATTTGCGCCAAGCATGCAAGCTGGACTTTGACGAGGAGACAGACGAGTGGCTAAAGGAGGTCACTCCGAATGCCAAGAAAATCGAGCAGCATCGCTTGAAGCAGGAGCGTCGCCAGGCAGAGCGTAAGATCAAGGAACGCCAGCGGGATCAGAGGCGCGCACGT-AAGGAGCAGGAAAAGCACAATGCCAGCTCTGGTGGATCATCTGGAGAATT--------------------------------------------------------------------------------TT-CCGGTGGGAATCCTGGTAACGGAAATATGTCTGATATACTGGGCGCCATGTCAGATCCCGAGGTGTCAGCCGCCATTCAGGTTCGTGAATACTACTTTTCTATTTCTAATACAAATGCAGTAAT------------CATATCGTTGTTATTTATTAACTTTCGTAGGACATTTTGTCAAATCCGGGTAACATCACAAAGTACGCGTCGAACCCGAAGATATACAACCTTATCAAGAAGATTGTGCCCGGTGGAGATGTGGGTGCTGCCTTTGGCCAAGCGGGTGAAAAGGCTGGAAAGCCGAGCGAGCCTAAGCCTAAAAAGGATTCCGCCGACTTCGTCGATGACGGTTTGGACTAAGGTTTAGAAATGGGGCAGTAGTAAGACTGAAACATGCGTCGAT----AAAAAGAAGTTAACAA-ACAATTACACGAAATCGAGCGAGATTACAAAACAACAAAGAAAGAGAAAGCAACAGAGTGCGGGGAAGAAGATGGACTACACGAAAAA-CAAAAGGGAAAGCAACTGCCTTACACATTTTTGCAGCTGGGAAAAAACAAACATTTCCTAAGCTTTAACTTAACCAACACGTAAAAGAACGGGCGACA-ATGGAGAAAATTCAAATATT-------------------CAAAATACTACAAGCAGTCAGAAGAATAAGCAACATTTATTTAAAT-------CGAGA--AGAAAGAGATGTTGGAGATGC---TGGAGACGCTTCTTCACATATTATTGAAA---AGCATACTTGCGGCCATTAAAGTG-GCAAATGAAACTATACAAAGGAGCTAGAATAT----------GCTTA---AAAACTT--CA-----CATTTGCAGTTCACAGGTAAATCAAAAGATTGTCCTGTAACGAACAAAACATGAATGT--T------------TAGACGTCAAGTCAGATTCAAGGGTGCCGATCGATCTAGTTGAACTAAAGCTCGAGAAACAACCAAAAGAAAATAAAAAATATATATATGTTCAATAATATTAGCCTAAATTACCGAGAA-----------------------CGAAGAAACGGATAAAACTAATCGCATCATTTGGTCAAACAAAATTGTACTGAGTAGGATTTAAATCATATTGTA---TGCAAATGCATTTAGCCCCCCAACATGAAAGCAATCGCCCATTCATTCACAC-----ACTCATTCACACACTCAT-------TCACACACTCATTCAACCAGTGATCAATGGAAATAAATAAACGAATCAACAAGAACCCGAATTGCTAATGTCCATATTTTTTGGTAAACGG------------------------------------------------GTAAAAGGGGAGATACTTTTGCTTTTTTTTCGAGCGGGTTGAACAGATGGAGCCGTAGTCCCTTAAACTATCCGGCGCATCACCTGTGTGGGTTGCTCACTTTGTATGAAGTACATTGGG-TACGCATGGTGTATGAAAGCGTCGAT-TAGACGCTTCAATG-GCTGCACCCTGCACCCTGGATCCAGAACCTATCTACCGCACCCCGCCCCATGTCAGCGCGAAATTGGCTAACGG-ACAGCTTGGCGCACATGTT-CGATTATGGCCAAATC-GAGCGACCAAGCAGAACCAGCGGCACATGACCTGGGCTCAGCGATGCCAAGACCTGGGTGGTTGTACCTAGAGGTACTTGATTGCTTTTTAAACTCAGCTTGGTACAGCGTACACGACTGATTATTTAGAA--GCTATGACAGCTTTCTT------TGCTTTGATATTTTTCATATTTATATATAAAT--TATAAATATATATTTATAAGCAGGTGATATGGTTGAAACATATATCAACGAATATGTCAAATATAATACAGTGAAGTGTCTGCATTATTTTATTGTACCTGCGCCATCACAGGTA-CGGCTCCTCTTTCCA-TCGACTGCAGACGTACCGCTTATGTGCATGACTGGGTGTCCGGGGTGGTGGATGTGAATGTGGATGAGTGGCAGGAGGGCGCAGGCGCAGCTCAGCCCAACAGCCAAGTTGGTCTGGACTCCTGGCGGCCCATCGCATTCCGTGGCCAGTCGCAGCGCGAGACGGTTAGC----CAGTTAGCCAGTGC---GGACCGACTAATTCCCAATTTCCGCTCTTGACTAAACTAAAGATTGAGAA---ATAAAGAAAGAAATATCCTTCGTCCGTCCCCCAGACGAAGCAGGTCAATTTTTTTTTCGTGTTACTTGCTCTTTTTCGCCAAGTGTGAGTTGTGTGTTTTGGCTTGGCTAACGTGATTGAAATCGAGACAGCCGGGACATCATGATTGTCAACATGCCCGTCAATGGAACGGGCAGTGCATCCAGCCCAACATCGAATCCCAGCAGCAACAACAACAACAATAGCAGTACCACCAATCAAAATGATACGAACACTAATCTTCCCGGTGATTACAACTTTCTTAAGCGCAAGTTCGACGATCAGGAGGATTTGGCT-TTGGGCCACGACTACGAGCCCATCGGGGCAAATC--CCTGGAAGAAGCGACACTTGGAC----TACGATGCCGGGGACCTGCACTTCCACCTGCAGCT---GGAACAGCCACCTAGTAATCCGCCAACCAACGCTGCACCCGCCCAATCCTCGACGTCCTTCATCAA--CGATCTCTTTTCCTATGAGAGCAGTCTTCTGGTGCCCGCCGTCGCCTATTCGCACTGTCCACCATCGAGTGCTCCATTGGATGACAATGGTGGTTGGACCGGTGGCGAGCTGCTGGAGCTGGATCATCGTTATAACTCCGGCCTGCAGGCGGAACTGGGGCAATTGAATGCCACTTTGCCGCCGCCACCACCA-ACATCATCATCAGCTCAAAATGCATCCAATCATACGCAGCAGTCAACACAACAGAATGTCAGTCCTGGTCAGAACCCACATCAGAATCAACATTTTCTGGT---GCCGCAGAAGCAGCGGATACAGTCGGCGGGCCGACGCACCTCATCCGGTTCGGTTAGTGGGGCCAATGAAGCCACCGAGGCGGACTTCGAGGATAAGAACCTCTCGTGGCTGCTCAACTTTAAGTTCGACGAGTTCCCGCACCTATCGCCGCACAATCAGATTCACGGACAGGCGGTCAATCTGCCGGAGGGCAGTGCTCCACCT-CATCCACCATCGA-CGGCAGTGCCGATCGCCACGTCGCCCTGCAGTTCCTCCTCGCCATC-ATCCGCCTCCGC---CGCATCGGCATCCGCATCCGCCATAAGCACAAATCAATCTCTCGGATCGGGTTTGGTGGATCAACGGGCCAGATCGCCCAAGAGTTGCTC-CAGTGCAGCGATGCCAGCGGCATTAGGAGGAGGAGGCAACGGCT-CCGCTGGCGCTTCAGC---------------AGCGGGGGGCGTGGCCGGCGTGGGCTC-CACCAAGACTGGGCGCAAGTTCGAGGAGCTGGTGATGGAGGTCACCTCGGAGTTGGACGGTAACGACATGATAGTTGCCGAGCACGTTGTCGTCGAGGATACTTCGTCCAAGGCGTAAGTGTTGCAGAAATAA--AACAATATGACAGTGTCAACGGTTAAATTCTATATTTCCTAATTTATTTGAAACATCTAT--TTATTCCCGT--TACTCATAGAGGAAAAGGGTATACTAGATTCGTTGAAG----------------------------TATATATAAAATTTGTTGATCAGGATCAATTTTTAAATTTTTTTCTCATTTTATTCCCCAATATCTATCGACATCCCAGAAAGATGATTAAATTTCGCGTTCGCATTCAC--ACTAGCTGAGTAACGGGTATCTG--ATAGTCGGGTAACTCGACTATAGCATTCTCTCTTTTGTTTTAATATATTTAACAATCTTTTTCTCTGATTTGTGCGTTCTCCATTTGCTTTCAAT-GCCGTCCTCCAATCGATGCCGCCAACGAATTTCCCCAACCACGCAATCGCCGATCCACTAAACCACCGAACCACCCACCAATGTGGCTGAAATCCAAAACCA-ACCACCGCAAAA---CAAGCAGGCCAAAGAAACCACCGTTCACCTACACGGAGCTCATCGAATACGCCCTCGAGGATAAGGGTGAGCT--GACTGTGTCGGG---CATATACCAATGGATATCGTA-AGTACT-GTCCCCCATCGAACCACCCACTGAATCAACCACCACCGCCCACCGCCCACCGCCCATTCGGATGGACGCCATTTTGT-GGAGTGCTAGC-CATCCTGTTATTTTTTTTGAT---GGCAAAAAACGCCAGCCAGGATGCAATTAAACAAATCTCAAGCATTTCGTTTTGGCCATTCCCGTTGGCCATTTGATTTCCTCGTTCGCTGGGTATTTCTTCTTACCATGTTTTCGTTCCTTGGTTGGTAACCAAACTTAAACAAAGTGCCACACACCGGCAA--ACAAACGATAGCGGCCACAATGAAAGTGCCAAAAG-TTAGCAGCTCAAACAGATTTATGGGCTAGAAAATTGCATTTACCTTGCCTTCGCTCGCATAAGGTGAAAAACAAAAATGTTGTTAACCAAACTATTTG--CGGGTTGTTCAACAAGTTGTTTATGCCAAACTGGTATTCCCTGGTATTATCAGCTTATACGGATAGCGACCCATTAATTTTGGCTTTT---------------GGATTGTTTAGTGGCAATTGTTGAGTATACCAAATTCTTAGTTTTATGGTGATAAGTGCTTAATACGGCTCATTCCGTATTAGTTAATCATTCAATAGTATTCAAAACTAGTTAATCATTACCTACTTTTCGCAAAACGTTAAAATTTT------------------------CAAAATTCCATTTTTACCACGCTGAGTTCGAAAATATCAATTCGTCAAGAATCGCTGACGAAGAAAACAATAAGTTTTAACACATTTTTCAAGGTTCATCAATTTGGCCTTTCGCCCCCACTGCTCCCCACCTGTTTTTTGTTATTCATTTCTTTTGTTGTCTTCGAATACCCGGAATCAGTGTAAATATTTGATGCCGCAGCCGCGAATGTTGCGTGTAAATATCCTATATAAATTTACATATAAAACCACCCCGCTCGGGAGGGGGAGGCAAATAATTTATGACATTTGCCCATCACCTGCGCACCTGCACTCCTCACCACCCCCCCGCATTTAATGTAATGAATCGACAGTCCAAGAAGTTTCGGCTCAGTTCGAATGGGCGTGCAGTTTGGGTAACTTTTCATTAACCATTCACAAATTTACCTTGCGGCCCCCAGTTGGCTGGTGGGTTGGCAAACAGGGGG
>droSec1:super_4:3012729-3019165:-
GCTGTTATCTTTTTAAAAGTTGTCACATTTTCCAGCACTATC--GTACGCACAAAATACTGAAAAA-TACAAGAGCGAAGCGATAAATACCGACTATTAATTCTCAGTACTTTTTCATGGTATTTATGCATGCCAATCGATAGGGCAGAGCAAAAGTGGACGTAAAGCTAAGCAAATATTGC----------------------AGGACACCAGATCTGAAAACATCGAGACAAAACGGAATT--------CAGTAATGGCTTTCACATTGGAAACCGGGGATCTGAAGAAGCTGAAGTACTTCATCGACTATGCGCTTGAGAATCCCACCTTCTTGAACATGCCGCAGCTGCAGTTCGTCAAAGATTTCGTGGAGAAGTTTGGTGGCACGGTGCCGCCTGGCCAATTCAACGGTGGCAGTGCCGGAGGGTAAGTTAACCGCACTATTTGACCAAT--------------------------TTTCAAAACAACACGATTGTATGGTTTGCTCATCCCGCGGCTTGTTTTTCCAGCAAGTGCCCATTCGGCGGCGATGCTGGTGCCAAGGCCAACGAGCCGGC---------------------------CAATGCCTCCGTGGATAGCGAGGACGAAAAGTCCCTCTCCGATCCTGAGTCGGACGTGGAGCTGGACATGGAGGGTGAGTGTGC-----------------------------------------AAATTCTGCCGAGTCACGTGGTCATTGGGGGTCACAACCCTGGACTTTGATGCGTTACTGTCGCAGTG---------CTGGCAGTTGCTTTATCATATAT--------TCTTTCGAC--------------------ACTGCAAATT-------TAGCGTTTACCCAAATTCAA-ATCCTGCAGTATTAATA-----------------TATGTAATAC-----------GCCAATTAAAACTATGTATCTTC-----------------------TATCC------------------------------------------------------------------------------------------------------GTATTACTTCCGAT-------GCCTTCAGGTGTGATCGAGGCGGACAGCGACCCCGCTCAACCCATGGGCAACTACAGCAAGAAGGCCACCGAAGAGGAGGTGGAGCAGGCGAGCGAGCTGCGCGCCCAGGCGGCCTCCGCCTACGGCGAGCAGAAGTTCGACGAGGCCATCGCCTTGTACACCAAGGCCATTGAACTGAGCCCGGGTAATGCCCTTTTCCACGCTAAGCGTGGTCAGGCATTCCTCAAGCTGAAGAAGCCGAATGCCTGCATTCGGGACTGCGACATGGCGCTGGAACTCAACTCGGATTTGGCGGCTGGCTACAAGTTCAGGGGACGCGCCCGTCGCCTCCTCGGAGATTTTGAGCTGGCTGCCCATGATTTGCGCCAAGCATGCAAGCTGGACTTCGACGAGGAGATAGACGAGTGGCTAAAGGAGGTCACTCCGAATGCCAAGAAAATCGAGCAGCATCGCGTGAAGCAGGAGCGTCGCCAGGCAGAGCGTAAGATCGAGGAACGCCAGCGGGATCAGAGGCGCGCCCGT-AAGGAGCAAGAAAAGCACAATGCCAGCTCTGGTGGATCATCCGGAGAATT--------------------------------------------------------------------------------TT-CCCCTGGGGCTCCTGGTAACGTAAATATATCTGATATACTGGGCGTCATGAAAGATCCCGAGGTGTCAGCCGCCATTCAGGTTCGTGAATACGACTTTTCTATTTCTATTGCAAATGCAGTAATGGGATTATTTATCAAATCGTTGTTATTTATTAACTTTCGTAGGACATTTTGTCAAATCCGGGTAACATCACGAAGTACGCGTCGAACCCGAAGATATACAACCTTATCAAGAAGATTGTGCCCGGTGGAGATGTGGGTGCTGCCTTTGGCCAAGCGGGTGAAAAAGCTGGAGAGCCGAGCGAGCCAAAGCCTAAAAAGGACTCCGCCGACTTCGTCGATGACGGTTTGGACTAAGGTTTAGAAATTTGGAAGTAGTAAGACTGAAACATGCGTCGAT----AAAAAGAAGTTAACAA-CCAATCACACGAAATCGAGCGAGATTACAAAACAGCAAAGAAAGAGAAAGAAACAGAGAGCGGGGAGGAAGATGGACTACACAAAACA-TAAAAGGGAAAGCGGCTGCCTTACACATTTTTGCAGCTGAGAAAAAACAAACA----------------------------------------------ATGGAGAGAATTCAATTATT-------------------CAAAATACTACAAGCAGTCAGAAGAATAAGCAACATTTATTTAAAT-------CGAGC--AGAAAGAGATGTTGGAGATGC---T---------TCTTCACATATTATTGATATTGAGCATACTGGCGGCCATTAAAATG-GCAAATGAAACTATACAAAGGAGCTAGAATAT----------GCTTA---AAAACTTTTCA-----CATTTGCAGTTCACAGGGAAATCAGAAGATTGTCCTGTGACGAACAAAACATGAATGTGTT------------TAGACGTCAAGTCAGATTCAAGGGTGCCGATCGATCTAGTTGAACTAAAGCTCGAGAAACAACCAAAACAAAATAAAAAA-----ACATATTCAATAATATTAGCCTTAATTACCGAGGA-----------------------CGAAGAAAGGGATAAAAGTAATCGCATCATTTTGTCAAACAAAATTGTACTGAGTAGGATTTAAATCATATTGTACTAAGCAAATGCATTTAGCCCCCCAACATGAAAGCAATCGCCCATTCACTCGTATTCAAAACTCATTCACACATACAT-------TCATAC---------ACCAGTTATTAATGGAATTAAATAAACGAATCAACGAGAATCCGAATTGCTAATGTCCATATTTTAGGGTAAACGGTTTTACTTTGCAAAAAGTGTATTCCTTGATCTTTGCTTGTGTTTCTGGGTAAACGGGGAGATACCTTTGCTTTCTTTTCGAGCGGGTTGGACAGATGGAGCCCTAGTCCCTTAAACTA------------------------ACTCACTTTATATGAAGGACATTGGG-TACGCATGGTGTATGAAAGCGTCGAT-TAGACGCTTCAATG-GCTGCACCCTGCACCCTGGATCCAGAACCTATCTACCGCACCCCGCCC-ATGTCAGCGCGAATTTGGCTAACGG-ACAGCTTGGTGCACATGTT-CGATTATGGCCAAATC-GAGCGACCAAGCAGAACCAGCGGCACATGACCTGGGCTCAGCGATGCCAAGTCCTGGGTGGTTGTACCCAGAGGTACTTGATTGCTTTTTAAACTCAGCTTGGTTCAGTGTACACGAC-GATTATTGAGAA--TCTATGATAGCTTTATT------TGCTTTGATATATTTTACATCCCACAGTTA----TGTAAATATGTATTTATAAGCAGGTGATATGGTCGATACATATATCAACGAGTATGTCAAATATAATACAGCGAAGT-TCTGCATAATTTTGTTGTACCTGCGCCATCACAGGTA-CGGCTCCTCTCTCCA-TCGACTGCAGACGTACCGCTTATGTGCTTGACTGGGTGTCCGGGGTGGTGGATGTGAATGTGGATGAGTGGCAGGAGGGCGCAGGCGCAGCTCAG---AACAGCCAAGTTGGTCTGGACTCCTGGCGGCCCATCGCATTCCGTGGCCAGTCGCAGCGTGAGACGGTTAGC----CAGTTAGCCAGTGC---GGACCGACTAATTCCCAATTTCCGCTCTTGACTAAA-----GATT-AGAA---ATAAAGAAAGAAATATCCTTCGTCCGTCCCCTAGACGAAGCAGGTCAATTTTTTTTCCGTGTTACTTGCTCTTTTTCGCCAAGTGTGAGTTGTGTGTTTTGGCTTGGCTTACGTGATTGAAATCGAGACAGCCCGGACATCATGATTGTCAACATGCCCGTCAATGGAACGGGCAGTGCATCCAGCCCCACATCGAATCCCAGCAGCAACAACAACAACAATAGCAGTACCACCAATCAAAATGATACGAACAGTAATCTTCCCGGTGATTACAACTTTCTTAAGCGCAAGTTCGACGATCAGGAGGATCTGGCT-TTGGGCCACGACTACGAGCCCATCGGGCCGAATC--CCTGGAAGAAGCGACACTTGGAC----TACGATGCCGGGGATCTGCACTTCCACCTGCAGCT---GGAACAGCCACCTAGTAATCCGCCAACCAACGCTGCACCCGCCCAATCCTCGACGTCCTTCATCAA--CGATCTCTTTTCCTATGAGAGCAGTCTTCTGGTGCCCGCCGTCGCCTATTCGCACTGTCCACCATCGAGTGCTCCTTTGGATGACAATGGTGGTTGGACCGGTGGCGAGCTGCTGGAGCTGGATCATCGCTATAACTCCGGCCTGCAGGCGGAACTAGGACAATTGAATCCCACTTTGCCGCCGCCACCACCA-ACATCATCATCAGCTCAAAATGCATCCAATCATACGCACCAGTCAACACAACAGAATGCCAGTCCTGGACAGAACCCTCATCAGAATCAACATTTTCTGGT---GCCGCAGAAGCAGCGGATACAGTCGGCGGGCCGACGCACCTCATCCGGTTCGGTTAGTGGGGCCAATGAAGCCACCGAGGCGGACTTCGAGGATAAGAACCTCTCGTGGCTGCTTAACTTTAAGTTCGACGAGTTCCCTCACCTATCGCCGCACAATCAGGTTCACGGACAGGCGGTCAATCTGCCGGAGGGCAGTGCTCCACCT-CATCCACAATCGA-CGGCAGTGCCAATCGCCACGTCGCCCTGCAGTTCCACCTCGCCATC-ATCCGCCTCCGC---CGCTTCGGCATCCGCATCCGCCACAAGCATAAATCAATCCCTCGGATCGGGTATGGTGGATCAACGGGCCAGATCGCCCAAGAGCTGCTC-CAGTGCAGCGATCCCAGCGGCATTAGCAGGAGGAAGCAACGGCT-CCGCTGGCGCTTCAGC---------------AGCGGGGGGCGTGGTCGGCGTGGGCTC-CACCAAGACTGGGCGCAAGTTCGAGGAGCTGGTGATGGAGGTCACCTCGGAGCTGGACGGTAACGACATGATAGTTGCCGAGCACGTTGTCGTCGAGGATACTTCGTCCAAGGCGTAAGTGTTGCAGAAATAA--AACAATATGACAGTGTAAACTGCTAAATTCTATATTTCCTAATTCTTTTGAAACATCTAT--TTATATCCGT--TGCTCATAGAGGAAAAGGGTATACTAGATTCGTTGAAAAGTATGTAACAGGCAAAAGCGTATAAAATATATATATATTTTGTTGATCATGATCAATTTTTAAATTTTTT-CTCATTTTATTCCCCAATATCTATCGACATCCCAGAAAAATGATTACATTTTGCGTTTGCATTCAC--ACTAGCTGAGTAACGGGTATCTG--ATAGTCGGTGAACTCGACTATAGCATTCTCTCTTTTGTTTTAATATATTTT-CAATCTTTTTCTCTGATTTGTGCGTTCTCCATTTGCTTTCAAT-GTCGTCCTCCAATCGATGCCGCCAACGAACTTCCCCAACCACGCAATCGCCGATCCACCAAACCACCGAACCACCCACCAATGTGGCTGAAATCCAAAACCA-ACCACCGCAAAA---CAAGCAGGCCAAAGAAACCACCGTTCACCTACACGGAGCTCATCGAATACGCCCTCGAGGATAAGGGTGAGCT--GACTGTGTCGGG---CATATACCAATGGATATCGTA-AGTACT-GTCCCCCATCGAACCACCCACTGAATCAGCCACCACCGCCCACAG-------CCCATTCGGATGGACGCCATTTTGT-GGAGTGCTAGC-CATCCTGTTATTTTTGTTGAT---GGCAAAAAACACCAGCCAGGATGCAATTAAACAAATCTCAAGCATTTCGTCTTGGCCATTCCCGTTGGCCATTTGATTTCCTCGTTCGCTGGGTATTTCTTCTTAACATGTTTTCGTTCCTTGGTTGGTAACCAAACTTAAACAAAGTGCCACACACCGGCAA--ACAAACGATAGCGGCCACAATGAAAGTGCCAAAAG-TTAGCAGCTCAAACAAATTTATGGGCTAGAAAATTGCATTTACCTTGCCTTCGC----ATAAGGTGAAAAACAAAAATGTTGTTAACCAAACTATTTG--TGGGTTGTTCAACAAGTTGTTTATGCCAAACTGGTATTCCCTGGTATTATCAGCTAATACGGATGGCGACCCATTAATTTGGGCTTTAACTATGTGTCTGTAGGGATTGTATAGTGGCAATTGTTGAGTATACCGAATTCTTAGTTTTATGATGATAAGTGCTTAATACGGCTCATTCCGTATTAGTTAGGCATTCAATAGTATTCAAAACTAGTTAACCATTACCTACTTTTCGCAGAACGTCCAATTTTTTTCCCGTCATCTTTTTAAAATTTCCAAAACTCCATTCTGGCCACGTTAAGTTGGAAAATATCAATTCGTCGAGAATCGCTGACGAAGAAAACAATAAGTTTTAACACATTTTTCAAGGTTCATTAATTTGGCCCTTCGCCCC-ACTGCTCCCCACCTGTTTTTTGTTATTTCTTTCTTTTGTTGTCTTCGAATACCCGGAATCAGTGTAAATATTTGATGCCGCAGCCGCGAATGTTGCGTGTAAATATCCTATATAAATTTACATATAAAACCACCCCGCTCGGGCGGGGGAGGCAAATAATTTATGACATTTGCCCATCACCTGCGCACCTGCACTCCTCACCACCCCCC-GCATTTAATGTAATGAATCGACAGTCCAAGAAGTTTCGGCTCAGTTCGAATGGGCGTGCAGTTTGGGTAACTTTTCATTAACCATTCACAAATTTACCTTGCGGCCCCCAGTTGGCTGGTGGGTTGGCAAACAGGGGG
>droSec1:super_1119:389-5078:+
GCTGTTATCTTTTTAAAAGTTGTCACATTTTCCAGCACTATC--GTACGCACAAAATACTGAAAAA-TACAAGAGCGAAGCGATAAATACCGACGATTAATTCTCAGTACTTTTTCATGGTATTTATGCATGCCAATCGATAGGGCAGAGCAAAAGTGGACGTAAAGCTAAGCAAATATTGC----------------------AGGACACCAGATCTGAAAACATCGAGACAAAACGGAATT--------CAGTAATGGCTTTCACATTGGAAACCGGGGATCTGAAGAAGCTGAAGTACTTCATCGACTATGCGCTTGAGAATCCCACCTTCTTGAACATGCCGCAGCTGCAGTTCGTCAAAGATTTCGTGGAGAAGTTTGGTGGCACGGTGCCGCCTGGCCAATTCAACGGTGGCAGTGCCGGAGGGTAAGTTAACCGCACTATTTGACCAAT--------------------------TTTCAAAACAACACGATTGTATGGTTTGCTCATCCCGCGGCTTGTTTTTCCAGCAAGTGCCCATTCGGCGGCGATGCTGGTGCCAAGGCCAACGAGCCGGC---------------------------CAATGCCTCCGTGGATAGCGAGGACGAAAAGTCCCTCTCCGATCCTGAGTCGGACGTGGAGCTGGACATGGAGGGTGAGTGTGC-----------------------------------------AAATTCTGCCGAGTCACGTGGTCATTGGGGGTCACAACCCTGGACTTTGATGCGTTACTGTCGCAGTG---------CTGGCAGTTGCTTTATCATATAT--------TCTTTCGAC--------------------ACTGCAAATT-------TAGCGTTTACCCAAATTCAA-ATCCTGCAGTATTAATA-----------------TATGTAATAT-----------GCCAATTAAAACTATGTATCTTC-----------------------TATCC------------------------------------------------------------------------------------------------------GTATTACTTCCGAT-------GCCTTCAGGTGTGATCGAGGCGGACAGCGACCCCGCTCAACCCATGGGCAACTACAGCAAGAAGGCCACCGAAGAGGAGGTGGAGCAGGCGAGCGAGCTGCGCGCCCAGGCGGCCTCCGCCTACGGCCAGCAGAAGTTCGACGAGGCCATCGCCTTGTACACCAAGGCCATTGAACTGAGCCCGGGTAATGCCCTTTTCCACGCTAAGCGTGGTCAGGCATTCCTCAAGCTGAAGAAGCCGAATGCCTGCATTCGGGACTGCGACATGGCGCTGGAACTCAACTCGGATTTGGCGGCTGGCTACAAGTTCAGGGGACGCGCCCGTCGCCTCCTCGGAGATTTTGAGCTGGCTGCCCATGATTTGCGCCAAGCATGCAAGCTGGACTTCGACGAGGAGATAGACGAGTGGCTAAAGGAGGTCACTCCGAATGCCAAGAAAATCGAGCAGCATCGCGTGAAGCAGGAGCGTCGCCAGGCAGAGCGTAAGATCGAGGAACGCCAGCGGGATCAGAGGCGCGGCCGTTAGGGAGCAAGAAAAGCACAATGCCAGCTCTGGTGGATCATCCGGAGAATT--------------------------------------------------------------------------------TTTCCCCTGGGCTCCCTGGTAACGTAAATATATCTGATATACTGGGCGTCATGAAAGATCCCGAGGTGTCAGCCGCCATTCAGGTTCGTGAATACGACTTTTCTATTTCTATTGCAAATGCAGTAATGGGATTATTTATCAAATCGTTGTTATTTATTAACTTTCGTAGGACATTTTGTCAAATCCGGGTAACATCACGAAGTACGCGTCGAACCCGAAGATATACAACCTTATCAAGAAGATTGTGCCCGGTGGAGATGTGGGTGCTGCCTTTGGCCAAGCGGGTGAAAAAGCTGGAGAGCCGAGCGAGCCAAAGCCTAAAAAGGACTCCGCCGACTTCGTCGATGACGGTTTGGACTAAGGTTTAGAAATTTGGAAGTAGTAAGACTGAAACATGCGTCGAT----AAAAAGAAGTTAACAA-CCAATCACACGAAATCGAGCGAGATTACAAAACAGCAAAGAAAGAGAAAGAAACAGAGAGCGGGGAGGAAGATGGACTACACAAAACA-TAAAAGGGAAAGCGGCTGCCTTACACATTTTTGCAGCTGAGAAAAAACAAACA----------------------------------------------ATGGAGAGAATTCAATTATT-------------------CAAAATACTACAAGCAGTCAGAAGAATAAGCAACATTTATTTAAAT-------CGAGC--AGAAAGAGATGTTGGAGATGC---T---------TCTTCACATATTATTGATATTGAGCATACTGGCGGCCATTAAAATG-GCAAATGAAACTATACAAAGGAGCTAGAATAT----------GCTTA---AAAACTTTTCA-----CATTTGCAGTTCACAGGGAAATCAGAAGATTGTCCTGTGACGAACAAAACATGAATGTGTT------------TAGACGTCAAGTCAGATTCAAGGGTGCCGATCGATCTAGTTGAACTAAAGCTCGAGAAACAACCAAAACAAAATAAAAAA-----ACATATTCAATAATATTAGCCTTAATTACCGAGGA-----------------------CGAAGAAAGGGATAAAAGTAATCGCATCATTTTGTCAAACAAAATTGTACTGAGTAGGATTTAAATCATATTGTACTAAGCAAATGCATTTAGCCCCCCAACATGAAAGCAATCGCCCATTCACTCGTATTCAAAACTCATTCACACATACAT-------TCATAC---------ACCAGTTATTAATGGAATTAAATAAACGAATCAACGAGAATCCGAATTGCTAATGTCCATATTTTAGGGTAAACGGTTTTACTTTGCAAAAAGTGTATTCCTTGATCTTTGCTTGTGTTTCTGGGTAAACGGGGAGATACCTTTGCTTTCTTTTCGAGCGGGTTGGACAGATGGAGCCCTAGTCCCTTAAACTA------------------------ACTCACTTTATATGAAGGACATTGGGGTACGCATGGTGTATGAAAGCGTCGAT-TAGACGCTTCAATG-GCTGCACCCTGCACCCTGGATCCAGAACCTATCTACCGCACCCCGCCC-ATGTCAGCGCGAATTTGGCTAACGG-ACAGCTTGGTGCACATGTT-CGATTATGGCCAAATC-GAGCGACCAAGCAGAACCAGCGGCACATGACCTGGGCTCAGCGATGCCAAGTCCTGGGTGGTTGTACCCAGAGGTACTTGATTGCTTTTTAAACTCAGCTTGGTTCAGTGTACACGAC-GATTATTGAGAA--TCTATGATAGCTTTATT------TGCTTTGATATATTTTACATCCCACAGTTA----TGTAAATATGTATTTATAAGCAGGTGATATGGTCGATACATATATCAACGAGTATGTCAAATATAATACAGCGAAGT-TCTGCATAATTTTGTTGTACCTGCGCCATCACAGGTA-CGGCTCCTCTCTCCA-TCGACTGCAGACGTACCGCTTATGTGCTTGACTGGGTGTCCGGGGTGGTGGATGTGAATGTGGATGAGTGGCAGGAGGGCGCAGGCGCAGCTCAG---AACAGCCAAGTTGGTCTGGACTCCTGGCGGCCCATCGCATTCCGTGGCCAGTCGCAGCGTGAGACGGTTAGC----CAGTTAGCCAGTGC---GGACCGACTAATTCCCAATTTCCGCTCTTGACTAAA-----GATT-AGAA---ATAAAGAAAGAAATATCCTTCGTCCGTCCCCTAGACGAAGCAGGTCAATTTTTTTTCCGTGTTACTTGCTCTTTTTCGCCAAGTGTGAGTTGTGTGTTTTGGCTTGGCTTACGTGATTGAAATCGAGACAGCCCGGACATCATGATTGTCAACATGCCCGTCAATGGAACGGGCAGTGCATCCAGCCCCACATCGAATCCCAGCAGCAACAACAACAACAATAGCAGTACCACCAATCAAAATGATACGAACAGTAATCTTCCCGGTGATTACAACTTTCTTAAGCGCAAGTTCGACGATCAGGAGGATCTGGCT-TTGGGCCACGACTACGAGCCCATCGGGCCGAATC--CCTGGAAGAAGCGACACTTGGAC----TACGATGCCGGGGATCTGCACTTCCACCTGCAGCT---GGAACAGCCACCTAGTAATCCGCCAACCAACGCTGCACCCGCCCAATCCTCGACGTCCTTCATCAA--CGATCTCTTTTCCTATGAGAGCAGTCTTCTGGTGCCCGCCGTCGCCTATTCGCACTGTCCACCATCGAGTGCTCCTTTGGATGACAATGGTGGTTGGACCGGTGGCGAGCTGCTGGAGCTGGATCATCGCTATAACTCCGGCCTGCAGGCGGAACTAGGACAATTGAATCCCACTTTGCCGCCGCCACCACCA-ACATCATCATCAGCTCAAAATGCATCCAATCATACGCACCAGTCAACACAACAGAATGCCAGTCCTGGACAGAACCCTCATCAGAATCAACATTTTCTGGT---GCCGCAGAAGCAGCGGATACAGTCGGCGGGCCGACGCACCTCATCCGGTTCGGTTAGTGGGGCCAATGAAGCCACCGAGGCGGACTTCGAGGATAAGAACCTCTCGTGGCTGCTTAACTTTAAGTTCGACGAGTTCCCTCACCTATCGCCGCACAATCAGGTTCACGGACAGGCGGTCAATCTGCCGGAGGGCAGTGCTCCACCT-CATCCACAATCGA-CGGCAGTGCCAATCGCCACGTCGCCCTGCAGTTCCACCTCGCCATC-ATCCGCCTCCGC---CGCTTCGGCATCCGCATCCGCCACAAGCATAAATCAATCCCTCGGATCGGGTATGGTGGATCAACGGGCCAGATCGCCCAAGAGCTGCTC-CAGTGCAGCGATCCCAGCGGCATTAGCAGGAGGAAGCAACGGCT-CCGCTGGCGCTTCAGC---------------AGCGGGGGGCGTGGTCGGCGTGGGCTC-CACCAAGACTGGGCGCAAGTTCGAGGAGCTGGTGATGGAGGTCACCTCGGAGCTGGACGGTAACGACATGATAGTTGCCGAGCACGTTGTCGTCGAGGATACTTCG---------------------------------------------------------------------------------------------------------------------------------------------------------------------------------------------------------------------------------------------------------------------------------------------------------------------------------------------------------------------------------------------------------------------------------------------------------------------------------------------------------------------------------------------------------------------------------------------------------------------------------------------------------------------------------------------------------------------------------------------------------------------------------------------------------------------------------------------------------------------------------------------------------------------------------------------------------------------------------------------------------------------------------------------------------------------------------------------------------------------------------------------------------------------------------------------------------------------------------------------------------------------------------------------------------------------------------------------------------------------------------------------------------------------------------------------------------------------------------------------------------------------------------------------------------------------------------------------------------------------------------------------------------------------------------------------------------------------------------------------------------------------------------------------------------------------------------------------------------------------
>droYak2:chrX:4720694-4727418:-
AATATTAGCTTTTAAAAAGTGGCCACGTTTTCCAACACTCCTTAATGCACACAAAATACTGAAAAAATACATGA-----GCGATAAATACCGACGAATATTTCTCAGTACTTTTTCATGGTATTTATGCATGCTAATCAATAGGGCAGAGCAAAAGTAAAAATAAAGCTAAGCAAATATTGT----------------------TGGAGACCAGATCTGATA-CGTCGAGATATAACGAAATATCGAAATACAGAAATGGCAGCGCCGATGCAACACGAGGATCTGGCGAAGCTGAAGGTCTTCATCGAATTTGTGGTCGCGAATCCCACGGTGCTTAACCTACCGCATCTGCAGTTCGTCAAATTATTTGTGGAGAAGTTCGGGGGCACGGTGCCGCCTGGCGAATTCAACGAAGACAGCGCCGGAGGGTAAGTTACCCGTAATATTTAAGTATTATTCTTCCGTATCGCATAATCCCCTGTCCCACAATAACATTACTGCATTGTT-GATCATCCCGCGGCTTGTCTTTCCAGCAAGTGCCCCTTCGGTGGCGATGCTGGGGCAAAGGCCAAAGTGCCGGCTTCTGGGGCTGCTGATTCCGCCGACGCCAATGCGCCCGTGGATAGCGAGGACGAGGAGTCCCTCTCCGATCCCGAATCGGATGTGGAGCTGGACATGGAGGGTGAGTGTGCGGTGTGGAATTCGTGCCGAATACGGGGGAATGCAATTTGCCAATTTCTGCCGAGTCACGTGGTCATTAGGGGTCACCACCCTGGACTTCGATTTTTGGCTGCCGCAGCGTTGGCAACCCTGGCAGTTGCCTTGTCATATATAGTTTGTATTTTTCTAGCTAAGTCTGAATTCCGCTTGGCTGCAGAATATATATATTGCGGCTCTCCAAATACGCCAATATGAACTATTGATAGGTACCTTTTTGCATTGTATATAATATCTGGTAAAAGAGTTCATTTAAAGTATATGGTTGCAAACGTAATTATCACACACAAGTTATCCCAATAATAAAAAAATAATAGTTTGATAAAGAGAAAATCAGTTGGGAAACCAAAAAGTACTTGAAAGAATTGAATTGTTTAATGTCAATACGATACAGATCAAGTATAAGTCTTAACATCGCTTGCTTTCAGGTGTAATCGAGGCGGACCACGATCCTGCCCAACCCATGGGCGACTCCAACAAGGAGCCTACCGAAGAGGAGGTGGATCAGGCGAGCGATCTGCGCGCTCAGGCGGCCTCCGCCTACGGTCAGCAAAAGTTCGACGAGGCCATCGCCTTCTACACCAAGGCCATTGAATTGAACCCGGGTAATGCCCTGTTCCACGCCAAGCGTGGTCAGGCATTCCTCAAGCTGAAGAAGCCGAATGCCTGCATCCGGGATTGCGACAAGGCGCTGGAACTCAACTGCGATTCGGCAGCTGCCTACAAGTTCAGAGGACGCGCCCGTCGACTCCTTGGCGACTTTGAGCTGGCTGCTAAGGACTTGCGGCAGGCATGCAAGCTGGACTTTGATGAGGAGACAGACGAGTGGCTGAAAGAGGTCACTCCGAATGCCAAGAAAATCGAGCAGCATCGCGTGAAGCAGGAGCGTCGCAAGGCCGAGCGTAAGATTAAGGAACGCCAGCGGGCACAGAGGCGCGCCCGC-AAGGAGCAGGAAAAGCAGAATGCCAGCTCTGGTGGATCAAATGGAGGATTCCCCGGTGGGTCGTCTGGTTTCCCCGGCGGTGTACCTGGAGGGTTTCCTGGCGGAGCACCTGGTGGGTTCCCCGGCGGATTTCCGGGCGGACTTCCTGGTAACGTAGATATGACTGATTTATTGGGAGCCATGAAGGATCCCGAGGTGGCAGCCGCCATGCAGGTTTGTATATAAGACTTTTTTATTTCAATGACAAATGTTGCTAG------------TGCATT-TTATTATTTATTTATTTTTGTAGGACATTTTGGCAAACCCGGCCAACATCACGAAGTACGTGTCGAACCCCAAAATATTTAACCTTATTAAGAAGTTCGTGCCCGGTGGAGATGTGGGTGCTGCTTTTGGCCAAGCGGGTGAAAAAGCTGGAGAGTCGAGCGAGCCAAAGACTAAAAAGGGCTTTGCTGATTTCGTCGATGACGGTTTGGACTAAACTTATGAGATTTGGAAGTGGTAGAACTGAAAGACGCGGCGATTAAAAAAAGGAAGTTAACAAACCAAACACACGAAATAGAGCGAGATGAAAAAACAGCAGAGAAAGAGAAAGAAATAGGGAGCGAAGAAGATAA-AAACTACACAAAAAAATGAAAGGGAAAGTTGATGTTTTACGCGTTTTC-CAGCTCAGAATTAA-AAACATTTCCTAAGCTTTATCTTAACCCACACGTAAAAAAAAAGGCCAGAAATGCAGAATATTCAAATATGTATAAAATATATATGTATACACAATACTACCAGCAGTCAGAAGATAAAGTAACTTTTATTTGAACACGCAGCTGAGACCATAAAAAAATAAAGCAGAAACAGGTGGAGATGCTACTTCACACATTACCCAAA---AGCATATTCGCGGCTATTAATATAAGCAATTAAAACAGAACAACTGTTTAAAAATTTTTTCCCATTTGCTCGGATAAATCTATTCATACGCCACCCTCAGTTCACAGGGAAATCATAAAAATGTCCTGTGAACAACAAAACACGAATGTTTCCTTATTAACGAGTAAATGTCAAGTCATATTCAAGGGTGTCGATCGATCTAGTTGAACTAAAGCTCGATGAGAAACCAAAACAATATAAAAAG---AAAAATATTCAATAACAT--GCCTAAATTAACGATGATCGGAGACATCAGAACAACAGGCCGAAACAAAGAATAAAACTAATCACTTCAATTTGTCAAACAAAATTGTACTGAGTAGGATTGGAACCATATTGTACTAAGCAAATGCATTTATCCCCCAAAATGGAAAAAAATCGCCCACTTATATTCAAC----ACTCATTCACACATATATATTCATGTCTCACATTCATTCAACCGGTGATCAATGGAATTAAATAAACGA--------GAATCCGAAGTGCTAATGTGCATCTTTTTTGGTAAACGGTTGTACTTTGCAAA-------------------------------TAAGACAAAAAGGTAATACCA--ACATTATTTGCGAAC---TTGAACAAATAGTAGTTTATTGTGGGTATTTCCT--------------------TCGTTATTTTCGTCAACATTTTTTTTGATTTCTTATAATG-ATTTAGTTTTAAATGCAAATAGCTAAAAGTGCGATGGCATACAGCATATAACATAAGATTATGATCCACATCTGTT----TGTCTGCACGGAAGAATAAAATTTCATATTTTGAAGAAAAAATTGCAAAATTGACTAAATTTGAAACTTTAATTATTATTAATTTCAT-TATTTTCATTTTTGTATTG----GTCTTGTAAATTTCTATC--GATTTGCAAAAAAACTTTTT--GCCACGCCCACTCTAACGCCCACAA---ACCGCCCAAAGCTGCCACGCCCACACTTTTGAAAAATGTTTTGATATTTTTT-CATTTTTGTATTAGTCTTGTAAATTTCTATCTATTTGCCAAAAACCTTTTGGCCACGC-------CCACTCTAACGCCCACAAACCGCCAAAAA--CTGTTCTTCGCACTTGCACTAGCTGAGTAACGGGTATCAGGTAGTCGGGGAACTCGACTATAG-CGTTCTTTCT-TGTTTTTTACTG--TAATCAAGTTTTTAAGTTTTGCCAAAAATACGAGTGTTTCAAATGCGGTTTTTGCTATATTTGGAGTGAAAGATATCTTATACCTATAACGAAG-ACTTCTTATTGCAGTTATTTACATTAGAAAATGACCCATATTACGTTTTACCTTTGTTTGAAAAAAACTTTTTTTTTATTTTCACATTTTTTTAAGGGGTTACATCATGATTTATTGCAAAAGTGGCAAAATTTGAAAGTTTCAAGGATTGAAT--GCACATCGATTGGAAATTTTACTA--CGATTTCAACGAGGTACGACATTCCAAATTTAGACAAATATTTCCAATGTTATGCATAAAAAACTGATTGTTTTA--TGCCGGAAATTAGGATAAC--AACGTTTGGAAAACGTATTTTTAAAT-GACTTATTATTATAATTAGGATAAAAGGAGCCATACAGCTAA--AAAAAAGTCTG------GATTTTACAGGTACTTAACAT-------AGCAAACAATTGATGATGAAAAGAGAATATTTGTTTGACTATACCATACAAACTGTTGATCTAATCCAATCAGGATCTTTTGTTGTTCTGAAAAAGTGTGTAATCCATGATCTTTGCTTATGCTTGTGGCTCAGAGGAAAAACTTTTGCTTTCTTTTCGGCCGA-GTCGCACATGGA--------GGCGTATTTCGTCAAAACTATGTGGTGTATCACCTGTGCGGATT------GCTCAGGGTATACAGAGAACATTGGGTAC-GTGGAGTGTATAAATGCGTCGATTTGACGCTTC-ATTGGTTGCACCCCAC---ACCCCG--CACCCTTAACCCTGCACCCTGCACCGAGCACCCTGG--ATCCAGAACCTATCTCCCGCAACCCGCACCCCGCACCAT-GTCAGCGCGAAAT-TGGCTAA-CGGACAGCTTGGCGCACATGTTCGATTAT--GGCCGAATCGAGCGACCAAGCAGAACCAGCGGCACATGACCTGGGCTCAGTGGTGGCAAGTGGCACCAGTGCTTGGTTGGTTGTACCCAGATGTGCTTGGTTGCTTTT-CAAACTCAGCTTGGTACAATACAAGAGCAAG----TCCTGAGACTA--TAATAT-----------GGCTTACTTATTTGTACCTGCGCCAACA----CAGGTACGGGTCCTCTCTCCATCGACTGCAGGCGTACCGCTTATGTGCATGACTGGGTGTCCGGGGTGGTGG--ATGTGGATGTGGATGTCGCTGTGGATGTGGATATGGATGTGGATGTGGATGAGTGGCAGGAG--GGCGCAGGCGCAGCTCAGCCCAGCCAAGTTGGTCTGAGCTCCTGGCGGCCCATCGCATTCCGTGGCCAGTCGCAGCGCGAGACAGTTAGCCAGTTCGGACCGACTAGTTTCCAATTGCCGCTCTTGACTAAACCAAAAAATTAGAAATAAAGGAAGAAATATCCTTCGTGTCCCCACAACGCAACACAAGACAAAACAGGTCAATTTTTTTCCGGTGTTAC-TTGCTTTTTTTCCGCAA-AGTGTGTTTGGCTTGGCTTACGTGTTTGAAAGCGAGACAGCCGCCAGGACATCATGATTGTCAACATGCCCGTCAATGGAACGG-GCAATGCATCCAGCCCCACAT--CGAATTCCAGCAGCAACAACAACAACAATAGCAGTACCACCAATCAAAATGATAGCAACAGTAATCTTCCCGGCGATTACA----------------ACTTCCTGAAGCGCAAGTTCGACGACCAGGAGGAGCTC----ACTTTGGGCCACGACTACGAGC--ACATCGAGGCGAATCCCTGGAAGAAG-CGACACTTGGACTACGATGCCGGGGATCTGCAGTTCCACCTGCAGCTGGAACAGCCGCCTAGTAATCCGCCAGCCAACGCTGCACCCGCTCAATC--CTCAACATCCTTTATCAACGATCTGT-----------TTGCCTATGATAGCAGTCTTCTGGTGCCCACCGCCGCCTATTCGCACTGTCCAC-CATCGAGTGCTCCTTTGGAGGACAATGGTGGTTGGACGGGTGGCGAGCTTCTGGAACTGGACCATCGTTATAATTCCGGCTTGCAGGCGGAGCTG--GGACAACTGAATGCCACTCTGCCGCCGCCAACGCCAACATCATCATCAGCTCAAAATGCATCGAATCACACGCAGCAGTCTACACCACAGAATGCCAGTCCTGGACAGAACCCTCATCAGAATCAAC-ACTTTCTGGTGCCG-------------CAGAAGCAGCGCATACTGTCGGCGGGCCGACGCACCTCATCCGGTTCGGGAAGTGGGGCAAATGAAGCCA-CCGAGGTGGACTTCGAGGA----TAAGAACCTC-TCGTGGCTGCTC-----AACTTTAAGTTCGACGAGTTCCC---GCACTTGTCGCCG-CACAATCAGGTACTCGGACAGGCGGTCAATCTGCCGGAGGGCAGTGCTCCCCCACATCTGCCTCCGACGGCAGTGGCGATCAGCACGTC----GCCCTGCAGTTCCAGCTCGCCCTCATCCGCCTCCGCCGCATCCGCAT--CCGCCACAAGCACAAA-TCAATCCCTCGGATCCGGTATGGTGGATCAACGGGCCAGATCGCCCAA-GAGCTGCT----CCAATGCAGCAG----CGATGCCAGCGGGAGGTGGAGGGTGCAACGCCTCCGCTGGCGCTTCAGC-------------AGCTGGGGGCGTGGCCGGAGTGGGCTCCACCAAGA-CTGGGCGAAAGTTTGAGGAGCTGGTAATGGAGGTCACCTCGGA---GCTGGACGGT-AATGACAT-----GATCGTTGCCGAGCACGTTGTCGTCG-AGGATACTTCGTC---------------------------CAAAGCGTAAGTGTAGCC-----GAAATAAAAAACAACTAAATGT-GACAGTT-----------AAATATTAAATATTAA-----TGTTAAATGTT--TTATTTTATTCTTTTGTTGGAAG--------ATCTATTTTCTATCGATC-TATATTTCGATCTAAT-AAACAC---ATTTTAATACATTTATATAAGGTTGACAATATAATAAACATTTGTAA-TATTTGGT-TGAATTGAGCTAAGTTCTTACTCTACTCCTTCTGGATA---AAGTTATTTGGCACGTACACGTATTGTAT---CAGTTAAATAACTACCGTTCATTTAGTATCCATTCTGTT---TTGATAATATAATATGTTT-ATTTTGTTTTTACTAGTTG----GATTCATTAAGTTCTCGT--ATTGTTTGTAT-TTCAGTCTGCCATTTTATATACACTAGCA-----------------
