# Supplementary material for: Duplication and Gene Conversion in the Drosophila melanogaster Genome
Source: PLoS Genet. 2008 Dec 12;4(12):e1000305. doi: 10.1371/journal.pgen.1000305 (PMC2588116; doi:10.1371/journal.pgen.1000305)
Supplement: Dataset S1 — Alignment data. (0.20 MB ZIP) [file pgen.1000305.s004.zip › alignment/Pre03.fas]

>dm3:chr3L:22685251-22686898:+
TATCCCTGAAGCTGATTGATCAGGCGACGCTGCCTCACCAGCAGCTGCTCCATCCTGCGCCTCCTCTTTTCCTGGCGCTGTCTCCGCTCCTGGCGACGACGGCGCTCACGAGCCAGGCGACGACGGCGAGCACGTCTGCGCCTCCTGGCCTCCGCCGAGGAGGAGGAAGAGGAGGCAGTGGTCGTGGTGGATGCGGAGGAGGCAGTGGTGGTAGTGGTGGTGGCGGATGAAGCCGTGGTAGTGGTGGCAGAGGAGTCGGTGGATGTGGTCGCCGTCGAGGATGTAGATGTGCTGCTACTGCCCTCCTGAGCCAGGAGCAGACACAGGAGCACGCTGAGAAGTAGAGCGAATAGGAAGCGCATTTTGTTGTGTCTAATCTAATCTAATCAGACGGCCTTTTATACTCAATACGGGGTAACAATTAAACAAATATCATGTA------------------TCGGAAATCGGAAATGTGTGCACAGCCTATCCAGCTCGTCAATGT----------------------CTTGGGCTTGTAAGGTCAACAGAG-----TAAAAGAGTCG--ATCGATA-------TATTATTGATAGTG--------------AGCCGGGTTTAACTCGT----TGAAAACGAGATAAAAAGGTAATATTATAACGCTTCTTACGCCTAATTATGTAT-GGCGACCACGTCACGTCTGAAGGAAATAT--TTGGTATAACCTATTTATGTACATT------------CACATCTTATCTGAGTAAAAATCGCAGCACTTGACGAGTTAAAGGTGTTT------------TATTTGTTCTTCATTTGAGCT--TTGCGTACCCAATTAACAGTTTTGTGCTGTTGCATTTTGGCTTATATCCAT-TTAAGTTCTCCGAAATTA-----------GAGATTTATTTTCCAAA-----AAAACAAATACGTG----------GTTTACAT-TATTTTTAAACCAAACACAACAAAG----------ATG--------------TGTATAATTATATTAATT-TTATACC------AGTTACCGATTTCAAA-ATTC-------------GT----CTCGATTTGAAACAGGCTACT-----CCTGGAATGA-GACT---AAACTAGATTTGTTGAAA--AGTATGTAACAGG----------CGTTT--CCG---ACCCTATTAATTATACATAT--GTATAT----GCTTGATCA---CTA----------------------TTACTCCGTCTGTCCGA-----------ACG----AATGTCT------------------CGACCTCAGCAACTCTAAAA-----------------------------------------------------GCT---------AGAGA---GTTGAGAACG--TTG-------------------------------------AACTCCCTCAAG-----------------------------CCGCTTAAATATG-CCACTC---CCACAC------GTTTTTGTGCTCCAA------------------------TAAAGTAG--------AATTA-----------------------------------------------------TCAGAATGTACAATCAAATGTTTTATTATCTTGGCGAA-----CTTGAACAATGAAA-GAATTTAGCTTTCACATATTTACAACAGCTTTTCC-TAAATTGTCATAAGCCGAGTCT--TTCCGAAGACCTTCATCCGCTCAGCTGG-TTGATCTGTCGACGTTGATTCTCCAGTTGCTGGCGCAGCCTCTGAGTCCTGCGCTGCCTTCTGCGCTCCCTTCGTTGCCTCTCACGCGCCAGACGACGGCGACGGGCGCGCCTGCGCCTCCTGGCCTCCGCAGAGGAAGAGGATGAGGAGGAGGCAGTGGTCGTGGTGGATGCGGAAGAGGCAGTGGTGGTAGTGGTGGCGGACGAAGCCGTGGTAGTGGTGGCAGAGGAGTCGGTGGTTGTGGTCGTCGTCGAGGATGTAGATGTGCTGCTACTGCCCTCCTGGCTAAGCAGGAGGCATCCTAGGACGGAAAGAACAATTACGATCGAGAAGCGCATGCTGAATGT
>dm3:chr3L:22689061-22690708:-
TATCCCTGAAGTTGATTGATCAGGCGACGCTGCCTCACCAGCAGCTGCTCCATCCTGCGCCTCCTCTTTTCCTGGCGCTGTCTCCGCTCCTGGCGACGACGGCGCTCACGAGCCAGGCGACGACGGCGAGCACGTCTGCGCCTCCTGGCCTCCGCCGAGGAGGAGGAAGAGGAGGCAGTGGTCGTGGTGGATGCGGAGGAGGCAGTGGTGGTAGTGGTGGTGGCGGATGAAGCCGTGGTAGTGGTGGCAGAGGAGTCGGTGGATGTGGTCGCCGTCGAGGATGTAGATGTGCTGCTACTGCCCTCCTGAGCCAGGAGCAGACACAGGAGCACGCTGAGAAGTAGAGCGAATAGGAAGCGCATTTTGTTGTGTCTAATCTAATCTAATCAGACGGCCTTTTATACTCAATACGGGGTAACAATTAAACAAATATCATGTA------------------TCGGAAATCGGAAATGTGTGCACAGCCTATCCAGCTCGTCAATGT----------------------CTTGGGCTTGTAAGGTCAACAGAG-----TAAAAGAGTCG--ATCGATA-------TATTATTGATAGTG--------------AGCCGGGTTTAACTCGT----TGAAAACGAGATAAAAAGGTAATATTATAACGCTTCTTACGCCTAATTATGTAT-GGCGACCACGTCACGTCTGAAGGAAATAT--TTGGTATAACCTATTTATGTACATT------------CACATCTTATCTGAGTAAAAATCGCAGCACTTGACGAGTTAAAGGTGTTT------------TATTTGTTCTTCATTTGAGCT--TTGCGTACCCAATTAACAGTTTTGTGCTGTTGCATTTTGGCTTATATCCAT-TTAAGTTCTCCGAAATTA-----------GAGATTTATTTTCCAAA-----AAAACAAATACGTG----------GTTTACAT-TATTTTTAAACCAAACACAACAAAG----------ATG--------------TGTATAATTATATTAATT-TTATACC------TGTTACCGATTTCAAA-ATTC-------------GT----CTCGATTTGAAACAGGCTACT-----CCTGGAATGA-GACT---AAACTAGATTTGTTGAAA--AGTATGTAACAGG----------CGTTT--CCG---ACCCTATTAATTATACATAT--GTATAT----GCTTGATCA---CTA----------------------TTACTCCGTCTGTCCGA-----------ACG----AATGTCT------------------CGACCTCAGCAACTCTAAAA-----------------------------------------------------GCT---------AGAGA---GTTGAGAACG--TTG-------------------------------------AACTCCCTCAAG-----------------------------CCGCTTAAATATG-CCACTC---CCACAC------GTTTTTGTGCTCCAA------------------------TAAAGTAG--------AATTA-----------------------------------------------------TCAGAATGTACAATCAAATGTTTTATTATCTTGGCGAA-----CTTGAACAATGAAA-GAATTTAGCTTTCACATATTTACAACAGCTTTTCC-TAAATTGTCATAAGCCGAGTCT--TTCCGAAGACCTTCATCCGCTCAGCTGG-TTGATCTGTCGACGTTGATTCTCCAGTTGCTGGCGCAGCCTCTGAGTCCTGCGCTGCCTTCTGCGCTCCCTTCGTTGCCTCTCACGCGCCAGACGACGGCGACGGGCGCGCCTGCGCCTCCTGGCCTCCGCAGAGGAAGAGGATGAGGAGGAGGCAGTGGTCGTGGTGGATGCGGAAGAGGCAGTGGTGGTAGTGGTGGCGGACGAAGCCGTGGTAGTGGTGGCAGAGGAGTCGGTGGTTGTGGTCGTCGTCGAGGATGTAGATGTGCTGCTACTGCCCTCCTGGCTAAGCAGGAGGCATCCTAGGACGGAAAGAACAATTACGATCGAGAAGCGCATGCTGAATGT
>droSec1:scaffold_11:2601985-2603895:f...
TATCCCTGAAGCTGATTGATCAGGCGGCGCTGCCTCGCCAGCAGCTGCTCCATCCTGCGCCTCCTCTTTTCCTGGCGCTGTCTCCGCTCCTGGCGACGACGGCGCTCACGAGCCAGGCGACGGCGGCGAGCACGTCTGCGTCTCCTGGCCTCCGCCGAGGAGGAGGAAGAGGAGGCAGTGGTCGTGGTGGATGCGGAGGAGGCAGTAGTGGT---GGTGGTGGCGGATGAAGCCGTGGTAGTGGTGGCAGAGGAGTCGGTGGTTGTGGTCGCCGGCGAGGATGTAGATGACCCGCTACTGCCCTCCGGAGCCAGGAGCAGACACAGGAGCACACTGAGAACTAGAGCGAATAGGAAGCGCATTGTGTTGTGTCCAATC-GAGAAAATCAGACGGGCTTTTATACTCAAGACGGGGTAACAATTAAACAAATATCATGCA------------------TCGGAAATCGGAAATGTTTGCACAGCCTATCCACTTCGAAAATGT----------------------CTTGGGCTGTTAAGGTCAGCTGAG-----TAAAACAGTCG--ATCGGTA-------TAATTTTGATAGT-----------------------TGAACTCGT----TGAAAACGAGATGAAAAGCTAATATTATAACGCTCCTTACGCCTAAGTATATTT-GGCGCCCACGTCACCTTTGAAATAAATATATTTGTTATAACCTATTTATGTACATT------------CACATCTTATCTGTGTAAAAATAGCAGCACTTGACCAGTTAAATGCTTTT------------TATTTGTTTTTCATTTGAGCT--TTGCACACCAAATT----------------------------TATAAGACA-TTAATTCCTCCGAAATTA-----------GAGTTTTATTTTTCAAA-----ACA-CAAATACTTTTTACATTACTGTTTACAT-TATTTTTAAACGAAGCACATCAAAATATAGCACAAATGCAAATAATAGGTGTTGTAAAATGATGTTCTTT-TTATAGC------AGTTACCGACTTCAAA-ATCGTTTTTATTTCCAGGT----TTCGTTTTTAAACCGGCTACT-----CCTGGTATGAAGGAT---AAACTAGATTCATTGAAA--AGTATGTAGCAGGTAGATGGAAGCGTTT--CCG---ACCCTTTTAATTATATATAT--ATATATACATGCTTGATCG---CTACCCATGTTCGTATGAATGTCTATTAATCTATCTAGTTAAGATTAAGAACGATG----AACGCCCACAAGCCGCCCAAATATGCCACTCCAACACGTTTGAAAAATATTTATTTTTTTTTATTTTATTTCTTGGTCTTGCTTATCTCTATCGATATGTC---------AGAAAAATGCTGATATCC--TTGCAGAGGAAGGATTTCACACAGTGAAATAGACATTTGGAACCATTTCAAGTATCATCTTATCTTGATCAGTATCAACAGCCGAGTCGATCCGTCCGTTC---CTACGCAAGATAGTCTTTCAGTTTTAAAGTTATATGAGTCAGGCCCATATATCAAATAGCTGACTTTAATTGAAAACCAATTTGCCTTTGTTTATTTTAGCCATTATTTTGCCATTTTATTTAAGTCAGAATGTACACTCAAATGTTTTATTATCTTGGCGAA-----CTTGAACAACGAAATAAATTCAGCTTTCACATATTTACAACTGCTTTTCCCTAAAATGTCATAA--------------------CCTTCATCCGCGCAACTGGGTTGATCTGTCGACGTTGATTCTC-AGTTGCTG-CGCAGCCTCTGAGTCCTGCGCTGCCTCCTGCGCTCCCTTCGCTGCCTCTCACGCGCCAGACGACGGCGACGAGCGCGCCTGCGCCTCCTGGCCGCCGCAGAGGATGAGGATGAGGAGGAGGCAGTGGTCGTGGTGGATGCGGAAGAGGCAGTGGTGGTGGTGGTGGCGGACGAAGCCGTGGTAGTGGTGGCCGAGGAGTCGGTGGTTGTGGTCGCGGTTGTAG---TAGTTGTAGAGCAACTGCCCTCCTGGCTAAGCAGGAGGCATCCTAGGACGGAAAGAACAAATACGATCGAGAAGCGCATGCTGA----
>droSec1:2606124-2608055:-
TATCCCTGAAGCTGATTGATCAGGCGGCGCTGCCTCGCCAGCAGCTGCTCCATCCTGCGCCTCCTCTTTTCCTGGCGCTGTCTCCGCTCCTGGCGACGACGGCGCTCACGAGCCAGGCGACGGCGGCGAGCACGTCTGCGTCTCCTGGCCTCCGCCGAGGAGGAGGAAGAGGAGGCAGTGGTCGTGGTGGATGCGGAGGAGGCAGTAGTGGT---GGTGGTGGCGGATGAAGCCGTGGTAGTGGTGGCAGAGGAGTCGGTGGTTGTGGTCGCCGGCGAGGATGTAGATGACCCGCTACTGCCCTCCGGAGCCAGGAGCAGACACAGGAGCACACTGAGAACTAGAGCGAATAGGAAGCGCATTGTGTTGTGTCCAATC-GAGAAAATCAGACGGGCTTTTATACTCAAGACGGGGTAACAATTAAACAAATATCATGCA------------------TCGGAAATCGGAAATGTTTGCACAGCCTATCCACTTCGAAAATGT----------------------CTTGGGCTGTTAAGGTCAGCTGAG-----TAAAACAGTCG--ATCGGTA-------TAATTTTGATAGT-----------------------TGAACTCGT----TGAAAACGAGATGAAAAGCTAATATTATAACGCTCCTTACGCCTAAGTATATTT-GGCGCCCACGTCACCTTTGAAATAAATATATTTGTTATAACCTATTTATGTACATT------------CACATCTTATCTGTGTAAAAATAGCAGCACTTGACCAGTTAAATGCTTTT------------TATTTGTTTTTCATTTGAGCT--TTGCACACCAAATT----------------------------TATAAGACA-TTAATTCCTCCGAAATTA-----------GAGTTTTATTTTTCAAA-----ACA-CAAATACTTTTTACATTACTGTTTACAT-TATTTTTAAACGAAGCACATCAAAATATAGCACAAATGCAAATAATAGGTGTTGTAAAATGATGTTCTTT-TTATAGC------AGTTACCGACTTCAAA-ATCGTTTTTATTTCCAGGT----TTCGTTTTTAAACCGGCTACT-----CCTGGTATGAAGGAT---AAACTAGATTCATTGAAA--AGTATGTAGCAGGTAGATGGAAGCGTTT--CCG---ACCCTTTTAATTATATATAT--ATATATACATGCTTGATCG---CTACCCATGTTCGTATGAATGTCTATTAATCTATCTAGTTAAGATTAAGAACGATG----AACGCCCACAAGCCGCCCAAATATGCCACTCCAACACGTTTGAAAAATATTTATTTTTTTTTATTTTATTTCTTGGTCTTGCTTATCTCTATCGATATGTC---------AGAAAAATGCTGATATCC--TTGCAGAGGAAGGATTTCACACAGTGAAATAGACATTTGGAACCATTTCAAGTATCATCTTATCTTGATCAGTATCAACAGCCGAGTCGATCCGTCCGTTC---CTACGCAAGATAGTCTTTCAGTTTTAAAGTTATATGAGTCAGGCCCATATATCAAATAGCTGACTTTAATTGAAAACCAATTTGCCTTTGTTTATTTTAGCCATTATTTTGCCATTTTATTTAAGTCAGAATGTACACTCAAATGTTTTATTATCTTGGCGAA-----CTTGAACAACGAAA-TAATTCAGCTTTCACATATTTACAACTGCTTTTCC-TAAATTGTCATAAGCCGAGTCT--TTCCGACGACCTTCATCCGCGCAGCTGG-TTGATCTGTCGACGTTGATTCTCCAGTTGCTGGCGCAGCCTCTGAGTCCTGCGCTGCCTCCTGCGCTCCCTTCGCTGCCTCTCACGCGCCAGACGACGGCGACGGGCGCGCCTGCGCCTCCTGGCCGCCGCAGAGGATGAGGATGAGGAGGAGGCAGTGGTCGTGGTGGATGCGGAAGAGGCAGTGGTGGTGGTGGTGGCGGACGAAGCCGTGGTAGTGGTGGCCGAGGAGTCAGTGGTTGTGGTCGCGGTTGTAG---TAGTTGTAGAGCAACTGCCCTCCTGGCAAAGCAGGAGGCATCCTAGGACGGAAAGAACAAATACGATCGACAAGCGCATGCTGAATGT


>droYak2:chr3L:23162791-23164895:+
TATCCCTGAAGCTGATTGATCAGGCGGCGCTGCCTCGCAAGTATCTGCTCCATCCTGCGCCTCCTCTTTTCCTGGCGCTGCCTCCGCTCCTGGCGACGACGGCGCTCACGAGCCAGGCGACGGCGGCGAGCACGTCTGCGCCTCTTGGCCTCCGCCGAGGA------AGAGGAGGCAGTGGTCGTGGTGGTGCTGGAGGAGTCAGTGGTGGTGGTGGTGGTTGCGGATGAAGCCGTGGTAGTTGTGGTTG---------TGGTCGCGTCTGTAGTTGTGGTTGTAGTTGTGGTACTACTGCCCTCCTGAGCCAGGAGCAGGCACAGGAGCACGCCGAGGACTAGAGCGAATAGGAACCGCATTGAAATGTGTACAATT-TACAAAATCAAGCGTTCTTTTATACGCAATCTGGGGCAGACATGATTGTAGTACCTTGTAGTAATACCTTATTGCTGCTTGACAACTATAGCTGTTTGCACAGTTTTTCTATTATGACCATATTTTCATCATGACCTCGAATGCCCTTGGGCTCTTAAGCTTAACAGGGCTGGGTAAAAATGTCATAATTGGTAGTTTAAATAATTCCAATACTGCATGCATTATTTGGACAGAGTTTCCACTCCTATAATAAATATTTTCTAGATAGATAGCCGAATCGATCTAACCATGCCCATCAGTTCATCGGTCTGTATGTCTGAATCGTCACGAATACA-TTTTTATACCCGTTACTTGTAGATTAAAAGGGTATACCACAT-TCGTCGAAACATACTTTTCAGGCCAAAGAAAGTAAAGCGTTTCCGACCATATAAAGTATATATTTTTGATCAGGATCAATAGTCGAGTCGATC--TGGCTATGTCCGTCTGTTTTTCCGTCCGTATGAACATCGAGATCTCAGGAATTATAAGGGTTAGAAAGATTCAGCATGTAGATTCTAGAGACATAGACGCAGCGCAATTTTGTTGACCCACGTTGCCACGCCCATTCTAATGTAGAGATCTATAGATA--AGTGTTGAAATTCTTTTAATTTTTTCTTTTGTTCTACCCAGCTGAGTTACGGGTATCTTACAGTCGAGGAAATAAACTGTAGAATTCTCTTTGGAGTTGTATATTAAGTGTTTAAAAAGTAATTTTCAAAAATAGTTTTTTTTAATTTGCCCTTTAAAAAGATCGATTAGCCATTTTGCCGTTTACCATAATAGTCTTAAACTTTGGGAAAAAAAAGGGAGAACGAGTCGAGTTCCCTCAATTACAAGTTGAGTTGCTCAGCTAGTAGTGCGTTAGAGTTAGCGTGGTAAAACTTAAAAAAATTC----TGCGTGGCATTTATGTTTTTGGAATCTGCATGCTGAAGACTTACTATTTATTTATATTTTATTTATAGTTTCTCGAGGCCTTTATACGGACAGACGGATGGAAAATGACTCGGCTAGTAATAAAGTGATATACATATATACATAATCGGAAACGCTTCATTTTGCCTGTTATGT-----ACTGTTATTCGTTGTTCGTTGCTG-TCACTCAGTCAATACTTTTGTCAATTTTGATCCCGAGATCGCGGCTTACAAGCGGGCCCACGGA-CAGACGGAACAAATCATTATTTTCAAGGAAATATTCTCATCTATTAACAACTTT---ATACCTCGCTACTTGGCCTCTAAGATAAAATATTTTAAAAATTTAAAGAAAACATTTTGTACGTTTTAATTTACATTGATTTAAGCGATTTTGAACAGCATATTAACAAACGAACGAGCTTTCAAATAAATGTAGAATTTTTTTATCCGCGCAACTGT-TTGATCTGCCTGCGCCTATTCTCCAGTTGCTGGCGCAACCTTTGAGTCCTGCGCTGCCTCCTGCGCTCCCTGCGCTGGCGCTGACGGGCCAGACGGCGGCGACGGGCACGCCTGCGCCTCCTGGCCTCCGCAGAGGAAGAGGACGAGGAGGAGTCAGTGGTCGTGGTGG---TAGCATCAGTGGTGGTGGTGGTGGTGTCGGATGAAGCCGTGGTAGTTGTGGTTG---------TGGTCGCGTCTGTAGTTGTAGTTGTGGTTGTGGTACTGCTGCCCTCCTGGATAAGCAGGAAGCATCCTAGGACGGAAAGAACAAATACAATCGAGAAGCGCATATTGAATGT
