# Supplementary material for: Duplication and Gene Conversion in the Drosophila melanogaster Genome
Source: PLoS Genet. 2008 Dec 12;4(12):e1000305. doi: 10.1371/journal.pgen.1000305 (PMC2588116; doi:10.1371/journal.pgen.1000305)
Supplement: Dataset S1 — Alignment data. (0.20 MB ZIP) [file pgen.1000305.s004.zip › alignment/Pre04.fas]

>dm3:chr3L:18581910-18583262:+
AGCTATATCCACC-----------TTCAGTTTTCGAATCCAAAGTTTCCATATCTCAATCATGTTCGACGAGCCCATA---TCCAGCTTCGTTTTTACCGACGAAGAGACCACGCAGACATTCCACCACCAGTGGTTTTCCCAGGG-CCAGTTACACGAATGTGCCACCTGCTACAGCTCCATCGACGCAGATGAGCCGCCCTCCCAGCATTGGCTGCGGGGAGGAGAAGCATCACAGGGCTTGCATCTTACCAAGCAACAGCAGGCCGTTATGGATATTATCGAGGCCCGCCAGATCGAGACTTTCTTTTTCTGCGACGAGAGTTCCAAGGACAAGCTGGAACACTTCATGGGCGAGACCTGTGCGAGGGGAATCCCCGAGCTTCTCCGCTGGATGTTCCAGAACAACACCGTGGCC-GTGGAGTTCAATTTGGCCTGCTACGTGAACGCCATGGACCAGGTGTTGATCTTTCAGAGCGGCTCGCTGAGGGTGGACCACCACTACGACGTAGACGAATCCGTGGGCGTGGTCTACGAGATGCTTATGCAGAGGATCGAAAACTACCTCAACTGCAGCAGCGAGTACGGCATGGCAGAGTGCAGCATCACCAGATTGAAAGTACAGGTGAAGAGGATTAGGGTGGAGGCGGACGGTCAGTCAGCGGACTCGTCCGTCTTCGCCCTACCCCTGCAGCTTCAGGAGGAGGAGGGCCTGACCGCCACTACCGGCTGCTCCACCAGCGAGGCAGAGCTTGCCAGTCTGCGCTCCGCCTACCTGAAGCACTTCCGCGAGTGCAACGGCAACTTCCCGCCCAACATGCGCGTCAATCTCTACGGACTGCAGCAGTGCAAGACCACCAAGGAGCTGTATGTGGTGCCCTATCATATCAGCGAAACCCTCCAGCAGCTGCCCAACAAGAACTTCCTCATCCTGAACAATATCATGGGCCAATTCCAGCGGCTCCACGAGCTCTCCACCCCCGTCAATTCCATCGAAAGGGATCAGACCAGCTCGCCGCTAAAGGACCTCCACTGCCGGAGGTGTCGCACCCAGTTCTCGCGACGCAGCAAACTGCACATCCACCAGAAGCTGCGCTGTGGCCAGGACTTCTCCGTGGACAGCATGCACGCGGACATCGTGGAGATCTACGAGCAGTGCCTGCCCATCTCGAGAAGCGTCTTCCAGCACGCCTGCTACGGCATCACCAAGCCCAAGACCATGATGCGGAAGGGTCAGTTTGTGCCCATCGAGTGCGACTGGCGCAGCGAGAGCTCCGTGAAGGTGCAGCACGGCCCGTGTGTCGTCATCAGCAACGCCCAGCACAATAGTCCTTTTAAATTTTATTAAATAAACGATAACTTTTAAGC
>dm3:chr3L:18585405-18586760:-
AGCTATATCCACC-----------TTTAGTTTTCGAATCCAAAGTTTCCATATCTCAATCATGTTCGACGAGCCCATAATCTCCAGCTTCGTTTTTACCAACGAGGAGACCACGCAGACATTCCACCACCAGTGGTTTTCCCAGGG-CCAGTTACACGAATGTGCCACCTGCTACAGCTCCATCGACGCAGATGAGCCGCCCTCCCAGCATTGGCTGCGGGGAGGAGAAGCATCACAGGGCTTGCATCTTACCAAGCAACAGCAGGCCGTTATGGATATTATCGAGGCCCGCCAGATCGAGACTTTCTTCTTCTGCGACGAGAGTTCCAAGGACAAGCTGGAACACTTCATGGGCGAGACCTGTGCGAGGGGAATCCCCGAGCTTCTCCGCTGGATGTTCCAGAACAACACCGTGGCC-GTGGAGTTCAATCTGGCCTGCTACGTGAACGCCATGGACCAGGTGTTGATCTTTCAGAGCGGCTCGCTGAGGGCGGACCACCACTACGACGTAGACGAATCCGTGGGCGTGGTCTACGAGATGCTTATGCAGAGGATTGAAAACTACCTCAACTGCAGCAGCGAGTACGGCATGGCAGAGTGCAGCATCACCAGATTGAAAGTACAGGTGAAGAGGATTAGGGTGGAGGCGGACGGTCAGTCAGCGGACTCGTCCGTCTTCGCCCTACCCCTGCAGCTTCAGGAGGAGGAGGGCCTGACCGCCACTACCGGCTGCTCCACCAGCGAGGCAGAGCTTGCCAGTCTGCGCTCCGCCTACCTGAAGCACTTCCGCGAGTGCAACGGCTACTTCCCGCCCAACATGCGCGTCAATCTCTACGGACTGCAGCAGTGCAAGACCACCAAGGAGCTGTATGTGGTGCCCTATCATATCAGCGAAACCCTCCAGCAGCTGCCCAACAAGAACTTCCTCATCCTGAACAATATCATGGGCCAATTCCAGCGGCTCCACGAGCTCTCCACCCCCGTCAATTCCATCGAAAGGGATCAGACCAGCTCGCCGCTAAAGGACCTCCACTGCCGGAGGTGTCGCACCCAGTTCTCGCGACGCAGCAAACTGCACATCCACCAGAAGCTGCGCTGTGGCCAGGACTTCTCCGTGGACAGCATGCACGCGGACATCGTGGAGATCTACGAGCAGTGCCTGCCCATCTCGAGAAGCGTCTTCCAGCACGCCTGCTACGGCATCACCAAGCCCAAGACCATGATGCGGAAGGGTCAGTTTGTGCCCATCGAGTGCGACTGGCGCAGCGAGAGCTCCGTGAAGGTGCAGCACGGCCCGTGTGTCGTCATCAGCAACGCCCAGCACAATAGTCCTTGTAAATTTTATTAAATAAACGATAACTTTTAAGC
>droSim1:chr3L:17893431-17894750:+
-------------------------------------------GTTTCCATACCTCAATCATGTTCGACGAGTTCATC---TCCAGCTTCGTTTTTACCAACGAGGAGACCACGCAGACCTTCCACCACCAGTGGTTTTCCCAGGG-CCAGTTGCACGAATGCGCCACCTGCTACAGCTCCATCGACGCAGATGAGCCGCCCTCCCAGCATTGGCTGCGAGGAGGAGAAGCATCACAGGGCCTGCAGCTCACCAAACAACAGCAGGCCGTCCTGGACATCATCGAGGCCCGCCGGATCGAGACTTTCTTCTTCTGCGACGAGAGCTCCAAGGACAAGCTGGAACACTTCATGGGCGAGACCTGTGCGAGGGGAATCCCCGAGCTTCTCCGCTGGATGTTCCAGAACAACACCGTGGCC-GTGGAGTTCAATCTGGCCTGTTACGTAAACGCCATGGACCAGGTGCTGATCTTCCAGAGCGGCTCGCTGAGGGTGGACCACCACTACGACGTAGATGAATCCGTAGGCGTGGTTTACGAGATGCTGATGCAGAGGATCGAAAACTACCTCAGCTGCAGCAGCGAGTACGGCATGGCAGAGTGCAGCATCACCAGGTTGAAGGTTCAGGTGAAGAGGATTAGGGTGGAGGCGGAGGGCCAATCAGCGGACTCGTCCTTCTTCGCCCTACCCCTGCAGCTTCAGGAGGAGGAGGGGCTGACCGCCACTACCGGCTGCTCCACCAGCGAGTCAGAGCTTGCCAGCCTGCGCTCCGCCTACCTGAAGCACTTCCGCGAGTGCAACGGCTACTTCCCGCCCAACATGCGCGTCAATCTCTATGGACTGCAGCAGTGCAAGACCACCAAGGAGCTGTATGTGGTGCCCTACCATATCAGCGAAACCCTCCAGCAGCTGCCCAACAAAAACTTCCTCATCCTGAACAATATCATGGGCCAATTCCAGCGGCTCCACGAGCTCTCCACAACCGTCAACTCCATCGAAAGAGATCAGACCAGCTCGCCGCTAAAGGACCTCCACTGCCGGAGGTGTCGCACCAAGTTCACTCGACGCAGCAAACTGCACATCCACCAGAAGCTGCGCTGTGGCCAGGACTTCTCCGTGGACAGCATGCACGCGGACATCGTGGAGATCTACGAGCAGTGCCTTCCCATCTCGAGGAGCGTCTTCCAGCACGCCTGCTACGGCATCACGAAGCCCAAGACCATCATGCGGAAGGGTCAGTTTGTGCCCATCGAGTGCGACTGGCGCAGCGAGAGCTCCGTGAAGGTGCAGCACGGCCCGTGTGTCGTCATCAGCAACGCCCAGCATAGTAGTCCCTGTAAATTTTATTAAATAAACGATAACTTTTAAG-
>droSim1:chr3L:17896768-17899641:-
---------------------------------CGAATCCAAAGATTCCATATCTCAATCATGTTCGACGAGCCCATC---TCCAGCTTTGTTTTTACCAACGAGGAGACCACGCAGACCTTCCACCACCAGTGGTTTTCCCAGGG-CCAGTTGCACGAATGTGCCACCTGCTACAGCTCCATCGACGCAGATGAGCCGCCCTCCCAGCATTGGCTGCGAGGAGGAGAAGCATCACAGGGCCTGCAGCTCACCAAACAACAGCAGGCCGTCCTGGACATCATCGAGGCCCGCCGGATCGAGACTTTCTTCTTCTGCGACGAGAGCTCCAAGGACAAGCTGGAACACTTCATGGGCGAGACCTGTGCGAGGGGAATCCCCGAGCTTCTCCGTTGGATGTTCCAGAACAACACCGTGGCCCGTGGAGTTCAATCTGGCCTGTTACGTGAACGCCATGGACCANGTGCTGATCTNNNNNNNNNNNNNNNNNNNNNNNNNNNNNNNNNNNNNNNNNNNNNNNNNNNNNNNNNNNNNNNNNNNNNNNNNNNNNNNNNNNNNNNNNNNNNNNNNNNNNNNNNNNNNNNNNNNNNNNNNNNNNNNNNNNNNNNNNNNNNNNNNNNNNNNNNNNNNNNNNNNNNNNNNNNNNNNNNNNNN------------------------------------------------------------------------------------------------------------NNNNNNNNNNNNNNNNNNNNNNNNNNNNNNNNNNNNNNNNNNNNNNNNNNNNNNNNNNNNNNNNNNNNNNNNNNNNNNNNNNNNNNNNNNNNNNNNNNNNNNGGAGCTGTATGTGGTGCCCTACCATGTCAGCGAAACTCTCCAGCAACTGCCCAACAAGAACTTCCTCATCCTGAACAATATCATGGGCCAATTCCAGCGCCCCCACCAGCTCTCAACCCCCGTCAACTCCTTCGAAAGAGATCAGACCAGCTCGCCGCTAAAGGACCTCCACTGCCGGAGGTGTCGCACCAAGTTCTCTCGACGCACCAAACTGCACATCCACCGGAAGCTGCGCTGTGGCCAGGACTTCTCTGTCGACAGCATGCACGCTGACATCGTGGAGATATACGAGCAGTGCCTTCCCATCTCGAGGAGCGTCTTCCAGCACGCCTGCTACGGCATCACGAAGCCCAAGACCATCATGCGGAAGGGTCAGTTTGTGCCCATCGAGTGTGAGTGGCGCAGCGAGAGCTCCGTGAAGGTGCAGCACGGCCCGTGTGTCATAATCAGCGACGCCCAGCATAATAGTCCCTGTAAATTTTATTAAATAAACGATAACTTTTAAG-
>droSec1:super_19:564753-566105:+
AGCTATATCCACC-----------TTCAGTTTTCGACTCCAAAGTTTCCATATCTCAATCATGTTCGACGAGTTCATC---TCCAGCTTCGTTTTTACCAACGAGGAGACCACGCAGACCTTCCACCACCAGTGGTTTTCCCAGGG-CCAGTTGCACGAATGCGCCACCTGCTACAGCTCCATCGACGCAGATGAGCCGCCCTCCCAGCATTGGTTGCGAGGAGGAGAAGCATCACAGGGCCTGCAGCTCACCAAACAACAGCAGGCCGTCCTGGACATCATCGAGGCGCGCCGGATCGAGACTTTCTTCTTCTGCGACGAGAGCTCCAAGGACAAGCTGGAACACTTCATGGGCGAGACCTGTGCGAGGGGAATCCCCGAGCTTCTCCGCTGGATGTTCCAGAACAACACCGTGGCC-GTGGAGTTCAATCTGGCCTGTTACGTGAACGCCATGGACCAGGTGCTGATCTTCCAGAGCGGCTCGCTGAGGGTGGACCACCACTACGACGTAGATGAATCCGTAGGCGTGGTTTACGAAATGCTGATGCAGAGGATCGAAAACTACCTCAGCTGCAGCAGCGAGTACGGCATGGCAGAGTGCAGCATCACCAGGTTGAAGGTTCAGGTGAAGAGGATTAGGGTGGAGGCGGAGGGCCAATCAGCGGACTCGTCCTTCTTCGCCCTACCCCTGCAGCTTCAGGAGGAGGAGGGGCTGACCGCCACTACCGGCTGCTCTACCAGCGAGTCAGAGCTTGCCAGCCTACGCTCCGCCTACCTGAAGCACTTCCGCGAGTGCAACGGCTACTTCCCGCCCAACATGCGCGTCAATCTCTACGGACTGCAGCAGTGCAAGACCACCAAGGAGCTGTATGTGGTGCCCTACCATATCAGCGAAACCCTCCAGGAGCTGCCCAACAAGAACTTCCTCATACTGAACAATATCATTGGCCAATTCCAGCGCCTCCATGAGCTCTCCACCCCCGTCAATTCCATCGAAAGAGATCAGACCAGCTCGCCGCTAAAGGACCCCCACTGCCGGAGGTGTCGCACCAAGTTCTCGCGGCGCAGCAAACTGCACATCCACCAGAAGCTGCGCTGTGGCCAGGACTTCTCCGTGGACAGCATGCACGCGGACATCGTGGAGATCTACGAGCAGTGCCTTCCCATCTCGAGGAGCGTCTTCCAGCACGCCTGCTACGGCATCACGAAGCCCAAGACCATCATGCGGAAGGGTCAGTTTGTGCCCATCGAGTGCGACTGGCGCAGCGAGAGCTCCGTGAAGGTGCAGCACGGCCCGTGTGTCGTCATCAGCAACGCCCAGCATAGTAGTCCTTGTAAATTTTATTAAATAAACGATAACTTTTAAGC
>droSec1:super_19:567968-569320:-
AGCTATATCCACC-----------TTCAGTTTTCGACTCCAAAGTTTCCATATCTCTATCATGTTCGACGAGTTCATC---TCCAGCTTCGTTTTTACCAACGAG-AGACCACGCAGACCTTCCACCACCAGTGGTTTTCCCAGGGGCCAGTTGCACGAATGCGCCACCTGCTACAGCTCCATCGACGCAGATGAGCCGCCCTCCCAACATTGGCTGCGAGGAGGAGAAGCATCACAGCGCCTGCAGCTCACCAAACAACAGCAGGCCGTCCTGGACATCATCGAGGCGCGCCGGATCGAGACTTTCTTCTTCTGCGACGAGAGCTCCAAGGACAAGCTGGAACACTTCATGGGCGAGACCTGTGCGAGGGGAATCCCCGAGCTTCTCCGCTGGATGTTCCAGAACAACACCGTGGCC-GTGGAGTTCAATCTGGCCTGTTACGTGAACGCCATGGACCAGGTGCTGATCTTCCAGAGCGGCTCGCTGAGGGTGGACCACCACTACGACGTAGATGAATCCGTAGGCGTGGTTTACGAGATGCTGATGCAGAGGATCGAAAACTACCTCAGCTGCAGCAGCGAGTACGGCATGGCAGAGTGCAGCATCACCAGGTTGAAGGTTCAGGTGAAGAGGATTAGGGTGGAGGCGGAGGGCCAATCAGCGGACTCGTCCTTCTTCGCCCTACCCCTGCAGCTTCAGGAGGAGGAGGGGCTGACCGCCACTACCGGCTGCTCCACCAACGAGTCAGAGCTTGCCAGCCTACGCTCCGCCTACCTGAAGCACTTCCGCGAGTGCAACGGCTACTTCCCGCCCAACATGCGCGTCAATCTCTACGGACTGCAGCAGTGCAAGACCACCAAGGAGCTGTATGTGGTGCCCTACCATATCAGCGAAACCCTCCAGCAGCTGCCCAACAAGAACTTCCTCATACTGAACAATATCATGGGCCAATTCCAGCGCCTCCATGAGCTCTCCACCCCCGTCAATTCCATCGAAAGAGATCAGACCAGCTCGCCGCTAAAGGACCTCCACTGCCGGAGGTGTCGCACCAAGTTCTCGCGGCGCAGCAAACTGCACATCCACCAGAAGCTGCGCTGTGGCCAGGACTTCTCCGTGGACAGCATGCACGCGGACATCGTGGAGATCTACGAGCAGTGCCTTCCCATCTCGAGGAGCGTCTTCCAGCACGCCTGCTACGGCATCACGAAGCCCAAGACCATCATGCGGAAGGGTCAGTTTGTGCCCATCGAGTGCGACTGGCGCAGCGAGAGCTCCGTGAAGGTGCAGCACGGCCCGTGTGTCGTCATCAGCAACGCCCAGCATAGTAGTCCCTGTAAATTTTATTAAATAAACGATAACTTTTAAGC
>droYak2:chr3L:15471987-15473338:+
AACTATATCCACCATCACTTCACGTTCAATTTTCGAAACCAGAAGTTCCATATCGCAATCATGTTCGACGAGCCCATC---TCCAGCTTCGTGTTCACCAACGAGGAGACCACGCAGACCTTCCACCACCAGTGGTTTGCCCAGGG-CCAGTTACACGAATGTGCCACCTGCTACAGCTCCATCGACGCAGATGAGCCGCCCTCCCAGCATTGGCTGCGTGGAGGAGAAGCTTCACAGGGCCTTCAGCTCACAAAGCAGCAGCAGGCCGTCCTGGACATCATCGAGGCCCGCCAGATCGAGACCTTCTTCTTCTGCGACGAGAGCTCCAAGGACAAGCTGGAACACTTCATGGGGGAGACCTGTGCAAGAGGAATCCCCGAGCTACTCCGCTGGATGTTTCAGAACAACACCGTGGCC-GTGGAGTTCAATCTAGCCTGCTATGTGAACGCCATGGACCAGGTGCTGATCTTCCAGAGCGGCTCGCTGAGGGTGGACCACCACTACGACGTAGACGAATCCGTGGGCGTGGTCTACGAGATGCTGATGCAGAGGATCGAAAACTACCTCAACTGCAGCAGCGAGTACGGGATGGCAGAGTGCAGCATCACCAGGCTGAAGGTTCAGGTAAAGAGGATTAGGGTGGATGCGGA------------GGACTCGTCCTCTTTTGCTCTACCCCTACAGCTGCAAGAGGATGAGGGGCTGACCACCACTACCGGCTGCTCCACCAGCGAGTCGGAGCTTGCCAGCCTGCGCTCCGCCTACCTGAAGCACTTCCGCGAGTGCAACGGCTACTTCCCGCCCAACATGCGCGTCAATCTCTACGGACTGCAGCAGTGCAAAACCACCAAGGAGCTGTATGTGGTGCCCTACCATATCAGCGAAACCCTCCAGCAGCTGCCCAACAAGAACTTCCTCATCCTGAACAACATCATGGGTCAGTTCCAGCGGCTCCACGAGCTCTCCACCCCAGTCAATTCCATCGAAAGGGACCAGACCAGCTCGCCGCTGAAGGAACTGCACTGCCGGAGGTGTCGCACCCAGTTCTCACGACGCAGCAAACTGCACATCCACCAGAAGCTGCGCTGCGGCCAGGACTTCTCCGTGGACAGCATGCACGCGGACATCGTGGAGATCTACGAGCAGTGCCTGCCCATCTCAAGGAGCGTCTTCCAGCACGCCTGCTACGGTATCACCAAGCCCAAGACCGTGATGCGGAAGGGTCAGTTTGTGCCCATCGAGTGCGACTGGCGCAGCGAGAGCTCCGTGAAGGTCCAGCACGGCCCGTGTGTCGTCATCAGCAACGCCCAGCACAGTAGTCCTTCTAAATTTTATTAAATAAACGATATATTTTAAGC
