# Supplementary material for: Duplication and Gene Conversion in the Drosophila melanogaster Genome
Source: PLoS Genet. 2008 Dec 12;4(12):e1000305. doi: 10.1371/journal.pgen.1000305 (PMC2588116; doi:10.1371/journal.pgen.1000305)
Supplement: Dataset S1 — Alignment data. (0.20 MB ZIP) [file pgen.1000305.s004.zip › alignment/Pre05.fas]

>dm3:chr3R:25747878-25748774:+
CTTGGTCAAGATAAGACAAGGGACTTCTTCTGTATATAAAGGCGCTTCGACATCGGAACACCATTGAGTTGCAAGACTTGACCAAGATGAAACTGTTCGTATTCCTGGCCTTGGCCGTGGCCGCAGCTACTGCTGTGCCCGCTCCCGCCCAGAAGCTGACCCCGACGCCCATCAAGGACATTCAGGGTCGCATCACCAACGGCTACCCAGCCTACGAGGGCAAGGTGCCTTACATCGTGGGTCTGCTCTTCAGCGGCAACGGAAACTGGTGGTGCGGTGGCTCGATCATCGGCAACACCTGGGTCCTGACCGCCGCTCACTGCACCAACGGAGC--CAGTGGAGTGACCATCAACTACGGAGCCAGCATCCGCACCCAGCCCCAGTACACCCACTGGGTGGGCAGTGGCGACATCATCCAGCACCACCACTACAACAGCGGCAACCTGCACAACGACATCTCCCTGATCCGTACCCCGCACGTCGACTTCTGGAGCCTGGTCAACAAGGTTGAGCTGCCCAGCTACAACGACCGCTACCAGGACTACGCCGGATGGTGGGCCGTGGCCTCCGGATGGGGCGGCACCTACGATGGCAGCCCACTGCCCGACTGGCTCCAGTCCGTCGATGTCCAGATCATTTCCCAAAGTGATTGCAGCCGCACCTGGTCTCTCCACGACAACATGATCTGCATCAACACTGACGGAGGCAAGTCCACCTGCGGAGGCGACTCTGGTGGCCCCCTGGTTACACACGACGGCAACCGCCTGGTCGGAGTGACTTCCTTCGGATCCGCCGCTGGCTGCCAGTCTGGTGCTCCCGCCGTCTTCAGCCGCGTCACCGGATACCTGGACTGGATCCGCGACAACACCGGCATCTCCTACTAAGCAGTTGATGTTC
>dm3:chr3R:25749499-25750395:-
CTTGGTCGAGATAAGACTACGGACCACTTCTGTATATAAAGGCGCTTCGACATCGGAACACCATTGAGTTGCAAGACTTGACCAAGATGAAACTGTTCGTATTCCTGGCCTTGGCCGTGGCCGCAGCTACTGCTGTGCCCGCTCCCGCCCAGAAGCTGACCCCGACGCCCATCAAGGACATTCAGGGTCGCATCACCAACGGCTACCCAGCCTACGAGGGCAAGGTGCCCTACATCGTGGGTCTGCTCTTCAGCGGCAACGGAAACTGGTGGTGCGGTGGCTCGATCATCGGCAACACCTGGGTCCTGACCGCCGCCCACTGCACCAACGGAGC--CAGTGGAGTGACCATCAACTACGGAGCCAGCATCCGCACCCAGCCCCAGTACACCCACTGGGTGGGCAGTGGCGACATCATCCAGCACCACCACTACAACAGCGGCAACCTGCACAACGACATCTCCCTGATCCGTACCCCGCACGTCGACTTCTGGAGCCTGGTCAACAAGGTTGAGCTGCCCAGCTACAACGACCGCTACCAGGACTACGCCGGATGGTGGGCCGTGGCCTCCGGATGGGGCGGCACCTACGATGGCAGCCCACTGCCCGACTGGCTCCAGTCCGTCGATGTCCAGATCATTTCCCAAAGTGATTGCAGCCGCACCTGGTCTCTCCACGACAACATGATCTGCATCAACACTGACGGAGGCAAGTCCACCTGCGGAGGCGACTCTGGTGGCCCCCTGGTTACACACGACGGCAACCGCCTGGTCGGAGTGACCTCCTTCGGATCCGCCGCTGGCTGCCAGTCTGGTGCTCCCGCCGTCTTCAGCCGCGTCACCGGATACCTGGACTGGATCCGCGACAACACCGGCATCTCCTACTAAGCAGTTGATGTTC
>droSim1:chr3R:25960042-25960744:+
--------------------------------------------------------------------------------------------------------------------------------------------------------------------------------------CAGGGTCGCATTACCAACGGCTACCCAGCCTACGAGGGCAAAGTGCCCTACATCGTGGGTCTGCTGTTCAGCGGCAATGGAAACTGGTGGTGCGGTGGCTCGATCATCGGCAACACCTGGGTTCTGACCGCCGCTCACTGCACCAACGGAGC--CAATGGAGTGACGATCAACTACGGAGCCAGTCTGCGCAACCAGCCCCAGTACACCCACTGGGTTGGAAGCGGAAACTTCGTCCAGCACCACCACTACAACAGCGGCAACCTGCACAACGACATCTCCCTGATCCGCACCCCGCACGTCGACTTCTGGCACCTGGTCAACAAGGTGGAGCTGCCCAGCTTCAACGACCGTTACCAGGACTACGCTGGATGGTGGGCCGTGGCCTCCGGATGGGGCGGCACCTACGATGGCAGCCCACTGCCCGACTGGCTCCAGGCCGTCGATGTCCAGATCATGTCCCAGGGTGATTGCAGCCGCACTTGGTCTCTCCACGACAACATGATTTGCATCAACACCAACGGCGGAAAGTCCACCTGCGGAGGTGACTCCGGTGGTCCCCTGGTCACACACGAGGGCAACCGCTTGGTCGGAGTGACCTCTTTCGTCTCCTCCGCCGGCTGCCAGTCTGGTGCTCCCGCTGTCTTCAGCCGTGTCACCGGATACTTGGACTGGATCCGCGACAACACCGGCATCTCGTACTAAG------------
>droSim1:chr3R:25956680-25957416:-
----------------------------------------------------------------------------------------------------------------------------------------------------CCAGAAGTTGACCCCCGTGCCCATCAAGGACATCCAGGGTCGCATTACCAACGGCTACCCAGCCTACGAGGGCAAGGTGCCCTACATCGTGGGTCTGCTGTTCAGCGGCAATGGAAACTGGTGGTGCGGTGGCTCGATCATTGGCAACACCTGGGTGCTGACCGCCGCTCACTGCACCAACGGAGC--CAATGGAGTGACCATCAACTACGGAGCCAGCCTGCGCAACCAGCCCCAGTTCTCCCACTGGGTGGGCAGTGGTAACATCGTCCAGCACCACCACTACAACAGCGGCAACCTGCACAACGATATCTCCCTGATCCGCACCCCGCATGTCGACTTCTGGCACCTGGTCAACAAGGTGGAGCTGCCCAGCTTCAACGACCGTTACCAGGACTACGCTGGATGGTGGGCCGTCGCCTCCGGATGGGGCGGCACCTACGATGGCAGCCCACTGCCCGACTGGCTCCAGGCCGTCGATGTCCAGATCATGTCCCAGGGTGATTGCAGCCGCTCGTGGTCTCTCCATGAGAACATGATCTGCATCAACACGAACGGCGGCAAGTCCACCTGTGGAGGTGACTCTGGTGGTCCCCTGGTCACACACGAGGGCAACCGCCTGGTCGGAGTGACTTCCTTCGGCTCCGCCGCTGGCTGCATGTCTGGTGCTCCTGCTGTTTTCAGCCGTGTCACCGGCTACTTGGACTGGATCCGCGACAACACCGGCATTTCCTACTAAG------------
>droSec1:super_4:4595735-4596633:+
CTTGGTCAAGATAAGACAAGGGACTTCTTCTGTATATAAAGGCGCTTCGGACTCGGAACACCATTGAGTTGCAAGACTTGACCAAGATGAAACTGTTCGTATTCCTGGCCTTGGCCGTGGCCGCAGCCACTGCTGTGCCCGCTCCCGCCCAGAAGCTGACCCCGACGCCCATCAAGGACATCCAGGGTCGCATCACCAACGGCTACCCAGCCTGCGAGGGCAAGGTTCCCTACATCGTGGGTCTGCTCTTCAGCGGCAACGGAAACTGGTGGTGCGGTGGCTCGATCATCGGCAACACCTGGGTCCTGACCGCCGCCCACTGCACCAACGGAGCAGTGATGGAGTGACCATCAACTACGGAGCCAGCATCCGCACCCAGCCCCAGTACACCCACTGGGTGGGCAGTGGCGACATCATCCAGCACCACCACTACAACAGCGGCAACCTGCACAACGACATCTCCCTGATCCGTACCCCGCACGTTGACTTCTGGCACCTGGTCAACAAGGTGGAGCTGCCCAGCTACAACGACCGCTACCAGGACTACGCCGGATGGTGGGCCGTGGCCTCCGGATGGGGCGGCACCTACGATGGCAGCCCACTGCCCGACTGGCTCCAGGCAGTCGATGTCCAGATCATGTCCCAGGGCGATTGCAGCCGCACTTGGTCTCTCCACGACAACATGATCTGCATCAACACCGACGGAGGCAAGTCCACCTGCGGAGGCGACTCTGGTGGCCCCCTGGTCACACACGAGGGCAACCGCCTGGTCGGAGTGACCTCCTTCGGATCCGCCGCTGGCTGCCAGTCTGGTGCTCCCGCCGTCTTCAGCCGCGTCACCGGATACTTGGACTGGATCCGCGACAACACCGGTATCTCTTACTAAGCAGCTGATGTTC
>droSec1:super_4:5134176-5134830:+
-----------------------------------------------------------------------------------------------------------------------------------------------------------------------------------------------------------------------------------CCCTGCATCGTGGGTCTCCTTTTCAGCGGCAATGGAAACTGGTGGTGCGGTGGCTCGATCATC---AACACCTGGGTTCTGACCGCCGCTCACTGCACCAACGGAGC--CAATGGAGTGACGATCAACTACGGAGCCAGTCTGCGCAACCAGCCCCAGTACACCCACTGGGTTGGAAGCGGAAACTTCGTCCAGCACCACCACTACAACAGCGGCAACCTGCACAACGACATCTCCCTGATCCGCACCCCGCACGTCGACTTCTGGCACCTGGTCAACAAGGTGGAGCTGCCCAGCTTCAACGACCGCTACCAGGACTACGCTGGATGGTGGGCCGTGGCCTCCGGATGGGGCGGCACCTACGATGGCAGCCCACTGCCCGACTGGCTCCAGGCCGTCGATGTCCAGATCATGTCCCAGGGTGATTGCAGCCGCACTTGGTCTCTCCACGACAACATGATTTGCATCAACACCAACGGCGGAAAGTCCACCTGCGGAGGTGACTCCGGTGGTCCCCTGGTCACACACGAGGGCAACCGCCTGGTCGGAGTGACCTCTTTCGTCTCCTCCGCCGGCTGCCAGTCTGGTGCTCCCGCTGTCTTCAGCCGTGTCACCGGATACTTGGACTGGATCCGCGACAACACCGGCATCTCGTACTAAG------------
>droYak2:chr3R:20724810-20725293:-
CTTGGTCAAGATAAGACAACGGATTCCTTTGGTATAAAAAGGCGCTTCGGTTTCGGAACACCATTGAGTTGCAAGACTTGACCAAGATGAAACTGTTCGTATTCCTGGCCTTGGCCGTGGCCGCAGCCACTGCTGTGCCCGCTCCCGCCCAGAAGCTGACCCCGACGCCCGTCAAGGACATCCAGGGTCGCATCACCAACGGCTACCCGGCCTACGAGGGCAAGGTGCCCTACATCGTGGGTCTGCTCTTCAGCGGCAACGGAAACTGGTGGTGCGGTGGCTCGATTATCGGCAACACCTGGGTCCTGACCGCCGCCCACTGCACCAACGGAGC--CAGCGGAGTGACCATCAACTACGGAGCCAGCATCCGCACCCAGCCCCAGTACACCCACTGGGTGGGCAGTGGCGACATCATCCAGCACCACCACTACAACAGCGGCAACCTCCACAACGACATCTCCTTGATCCGCACCCCGCACGTCGA-----------------------------------------------------------------------------------------------------------------------------------------------------------------------------------------------------------------------------------------------------------------------------------------------------------------------------------------------------------------------------------------------------------------------------
