# Supplementary material for: Duplication and Gene Conversion in the Drosophila melanogaster Genome
Source: PLoS Genet. 2008 Dec 12;4(12):e1000305. doi: 10.1371/journal.pgen.1000305 (PMC2588116; doi:10.1371/journal.pgen.1000305)
Supplement: Dataset S1 — Alignment data. (0.20 MB ZIP) [file pgen.1000305.s004.zip › alignment/Pre06.fas]

>dm3:chr3L:14936820-14937480:+
AGATTTTTTTGTTTTCCCTCGAGGGATTTTTATTCTTAAGCTAGTTTTTTT-ACCCTAACAAACAAACATGGAAGACAATGATTTTCTTAAA-CTAATGGAAGACAATGATAATACTAACTTAGACTACATTAAAGCATAATTGAAGACATTTTAGCAGCTAGTTTGATATGTACAGTTGGCGGAGGCGACGAACTTTGTCACCTCCAAGGCACACAAGTCAGTCAGTCTTGTGTTCTCGTCATCACAGTTGGATATTAAAGCCGGAGTGCCGATTTATAGACCTTTTGATCGGGTCACATCACAGATACTCGATGGAGGGGGATGTCCCAGAAGAACTCAGTGAAG---ATGGATTGCCATGGCCTCCAGTTTTTCGTTGAGCCAATTCTGGTGCTCCTCCTCAGTATTGCAAGAGTAGATG-ATGTTGGGGATCGGAATCTCCTTCGAAGGCTTGGAGTTCTTGAAGACCTTCTTGATGGTCTTCAGCAGCTTCTTCAGGTTGGTGGAGGCGCCGGTAAGAGATTTCTTCTCTGTCACTCCATTGAAGTTGGAAACAAGAGCGGTTTCGGCAAACATTTTGCAGGTTGGTTACTGATGATCTGCTCGGATGGAGAACTGTTGATCGAATGATGCCGTTGGTCTAGCTGCTCGGCCTTTTATACCC
>dm3:chr3L:14938595-14939256:+
AAATATTGTTTTCTTTCCGCGAGGGATTTTTATTCTTAAGCTAGTTTTTTTTACCCTAACAAACAAACATGGAAGACAATGATTTTCTTAAA-CTAATGGAAGACAATGATAATACTAACTTAGACTACATTAAAGCATAATTGAAGACATTTTAGCAGCTAGTTTGATATGTACAGTTGGCAGAGGCGACGAACTTTGTCACCTCCAAGGCACACAAGTCAGTCAGTCTTGTGTTCTCGTCATCACAGTTGGATATTAAAGCCGGAGTGCCGATTTATAGACCTTTTGATCGGGTCACATCACAGATACTCGATGGAGGGGGATGTCCCAGAAGAACTCAGTGAAG---ATGGATTGCCATGGCCTCCAGTTGTTCGTTGAGCCAATTCTGGTGCTCCTCCTCAGTATTGCAAGAGTAGATG-ATGTTGGGGATCGGAATCTCCTTCGAAGGCTTGGAGTTCTTGAAGACCTTCTTGATGGTCTTCAGCAGCTTCTTCAGGTTGGTGGAGGCGCCGGTAAGAGATTTCTTCTCTGTCACTCCATTGAAGTTGGAAACAAGAGCGGTTTCGGTGAACATTTTGCAGGTTGGTTACTTATGATCTGCTCGGATGGAGAACTGTTGATCGAATGATGCTGTAGGTCTAGCTGCCCGGCCTTTTATACCC
>droSim1:chr3L:14254850-14255498:+
----------GTTTTCCCTCGAGGGATTTTTATTCTTAAGCTATTTTTTT--ACCCTATCAAACAAACATGGAAGACAATGATTTTCTTAAA-CTAATGGAAGACAATGATAATACTAACTTAGACTACATTAAAGCATTATTGAAGACATTTTAGCAGCTAGTTTGATATGTACAGTTGGCGGAGGTGACGAAGTTTGTCACCTCCAAGGCACACAAGTCAGT----CTCGTGTTCTCGTCATCACAGTTGGATATTAAAGCCGGAGTGCCGATTTATAGACCCTTTGATCGGGTCACATCACAGATACTCGATGGAGGGG-ATGTCCCAGAAGAGTTCAGCACAAAAGGCTGGTTGCCTTGGTCTCAAGTTGTTCGTTGAGCCAATTCTGGTGCTCCTCATCAGTATTGCACGAGTAAATTGATGTTGGAGATCGGGATCTCTTTCGAAGGCTTGGAGTTCTTGAAGATCTTCTTGATGGTCTTCAGCAGCTTCTTCAGGTTGGTGGAGGCGCCGGTGAGAGATTTCTTCTCTGGCATTCCATTGAAGTTGGAAACTAGAGCGGCTTCGGCGAACATTTTGCAGGTTGGTTACTGATGATCTGCTCGGATGGAGAACTGTTGATCGAATGATGCTGTTGGTCTAGCTGCGCGGTCTTTTATACCC
>droSim1:chr3L:14256922-14257574:+
-----TTGTTTTCTTTCCGCGAGGGATTTTTATTCTTAACCTAGTTTTAT--ACCCTAACAAACAAACATGGAAGACAATGATTTTCTTAGA-CTAATGGAAGACAATGATAATACTAACTTAGACTACATTAAAGCATTATTGAAGACATTTTAGCAGCTAGTTTGATATGTACAGTTGGCGGAGGTGGCGAAGTTTGTCACCTCCAAGGCACACAAGTCAGT----CTCGTGTTCTCGTCATCACAGTTGGATATTAAAGCCGGAGTGCCGATTTATAGACCCTTTGATCAGGTCACATCACAGATACTCGATGGAGGGG-ATGTCCCAGAAGAACTCAGTGGAGGAGATGGATTGCCATGGCCTCCAGTTGTTCGTTGAGCCAATTCTGGTGCTCCTCCTCAGTATTGCAGGAGTAAAGG-ATGTTGGAGATCGGGATCTCTTTTGAAGGCTTGGAGTTCTTGAAGATCTTCTTTATGGTCTTCAGCAGCTTCTTCAGGTTGGTGGAGGCGCCGGTGAGAGACTTCTTCTCTGGCACTCCATTAAAGTTGGAAACAAGAGCGGCTTCGGCGAACATTTTGCTGAATGGTTACTGATGATCTGCTCGGATGGAGAACTGTTGATCGAATGATGCTGTTGGTCTTGCTGCTCGTCCTTTTATACCC
>droSec1:super_0:7055076-7055723:+
----------GTTTTCCCTCGAGGGATTTTTATTCCTAAGCTAGTTTTTT--ACCCTAACAAACAAACATGGAAGACAATGATTTTCTTAAA-CTAATGGAAGACAATGATAATACTAACTTAGACTACATTAAAGCATTATTGAAGACATTTTAGCAGCTAGTTTGATATGTACAGTTGGCGGAGGTGACGAAGTTTGTCACCTCCAAGGCACACAAGTCAGT----CTCGTGTTCTCGTCATCACAGTTGGATATTAAAGCCGGAGTGCCGATTTATAGACCCTTTGATCGGGTCACATCACAGATACTCGATGGAGGGG-ATGTCCCAGAAGAGTTCATCACAAAAGGCTGGTTGCCTTGGTCTCAAGTTGTTCGTTGAGCCAATTCTGGTGCTCCTCCTCAGTATTGCAGGAGTAAATT-ATGTTGGAGATCGGAATCTCCTTCGAAGGCTTGGAGTTCTTGAAGATCTTCTTGATGGTCTTCAGCAGCTTCTTCAGGTTGGTGGAAGCGCCGGTAAAAGATTTCTTCTCTGGCATTCCATTGAAGTTGGAAACTAGAGCGGCTTCGGCGAACATTTTGCAGGTTGGTTACTGATGATCTGCTCGGATGGAGAACTGTTGATCGAATGATGCTGTTGGTCTAGCTGCGCGGTCTTTTATACCC
>droSec1:super_0:7057176-7057770:+
-----------------------------------------------------------------AACATGGAAGACAATGATTTTCTTAAA-CTAATGGAAGACAATGATAATACTAACTTAGACTACATTAAAGCATTATTGAAGACATTTTAGCAGCTAGTTTGATATGTACAGTTGGCGGAGGTGACGAAGTTTGTCACCTCCACGGCACACAAGTCAGT----CTCGTGTTCTCGTCATCACAGTTGGATATTAAAGCCGGAGTGCCGATTTATAGACCCTTTGATCGGGTCACATCACAGATACTCGATGGAGGGG-ATGTCCCAGAAGAGTTCAGCACAAAAGGCTGGTTGCCTTGGTCTCAAGTTGTTCGTTGAGCCAATTCTGGTGCTCCTCCTCAGTATTGCAGGAGTAAATG-ATGTTGGAGATCGGAATCTCCTTCGAAGGCTTGGAGTTCTTGAAGATCTTCTTGATGGTCTTCAGCAGCTTCTTCAGGTTGGTAGAGGCGCCGGTGAGAGATTTCTTCTCTGGCATTCCATTAAAGTTGGAAACAAGAGCGGTTTCGGCGAACATTTTGCTGAATGGTTACTGATGATCTGCTCGGATGGAGAACTGTTGATCGAATGATGCTGTTGGTCTTGCTGCTCGTCCTTTTATACCC
>droYak2:chr3L:15023236-15023891:+
-AGTTGTTTTTTTTCCCCTGGAGGGATTTTTATTCTTAAGCTACTTTTAT--ACCCTAACAAACAAACATGGAAGACAATGATTTTCTTAAAACTATTGGAAGACAATGATTATACTAACTTAGACTACATTAAAGCATTATTGAAGACATTTTAGCAGCTAGTTTGATATGTACAGTTGGCGGAGGCGACGCAGTTTGTCACCTCCAAGGCACACAAGTCAGT----CTCGTGTTCTCATCATCACAGTTGGG-ATTAAAGCCGAAGTGCCGATTTATAGACCTTTTGATCGGGTCACATCACAGATACTCGATGGAGGGG-ATGTTCCAGAA-AACTCAGCACTGAAGGCTGATTGCCTTGGCCTCAAGTTGTTCGTTGAGCCAGTTCTGGTGCTCCTCCTCAGTATTGCAGGAGTAGATG-ATGTTGGAGACCGGGATCTCCTTTGCAGGCTTCGGGTTCTTGAAGATCTTCTTGATGGTCTTCAGCAGCTTCTTCAGGTTGGTGGAGGCGCCGGTAAGAGATTTCTTCTCTGGCACTCCATTGAAGTTGGAAACGAGAGCGGTTTCGGCGAACATTTTGCAAGATGGTTACTGATGATCTGCTCGGATGGAGAACTGTTGATCGAATGATGCTGTTGGTCTGGCTGCTCGACCTTTTATACCC
