# Supplementary material for: Duplication and Gene Conversion in the Drosophila melanogaster Genome
Source: PLoS Genet. 2008 Dec 12;4(12):e1000305. doi: 10.1371/journal.pgen.1000305 (PMC2588116; doi:10.1371/journal.pgen.1000305)
Supplement: Dataset S1 — Alignment data. (0.20 MB ZIP) [file pgen.1000305.s004.zip › alignment/Pre07.fas]

>dm3:chrX:3134181-3134665:+
GGGTTCAGCATTGAGAGTGGCGTGGATTTTCTATTGGTCCTG--GATCTCTTATTCTTCCGATCTGCGGTTTCTACTGCTGCGACCATTGCGGCTCCTGAGACCCCTTCTCCTTGTGATTTTCCTGACCTTCTTTGGCCTCTTGACCTTTCGCTTATAGTGAGTGACAGTCTTCTTTTTT---GAGCTCGAGGAAGGTGAGGCTG---TTGTTGTGGTGGCCGAAGCGGA---AGTGGTGGTGGTGGCCGAAGCGGAAGTAGTGGTGGTCGCCGAAGCGGAAGTAGTGGTAGTGGCCGAGGCGGAGGTGGACGTGGTGGTTGTGGACGCCTCCGACTCGTGGATCATCACACAGCCGAGGAAGGTGGCGAGAAGTACGAGTACCACGGTGATCTTCATGGTGAGCAAATGCTACAATAGATGCCTTGCTACTGATGCTGTCTTGAAGAACGAAAGCCAGCTTTTATAGTAGT-CTTCTCTACTGGGTTTATCCTCTT
>dm3:chrX:3136385-3136856:-
GGGTTCAGCATTGGGATTGGAGTGGATTTCCTATTGGTCCTGTGGATCTTTCATTCATCGGATCTGCG---------------ACCATTGCGGCTCCTGAGACCCCTTCTCCTTGTGATTTTCCTGACCTTCTTTGGCCTCTTGACCTTTCGCTTATAGTGAGTGACAGTCTTCTTTTTT---GAGCTCGAGGAAGGTGAGGCTG---TTGTTGTGGTGGCCGAAGCGGA---AGTGGTGGTGGTGGCCGAAGCGGAAGTAGTGGTGGTCGCCGAAGCGGAAGTAGTGGTAGTGGCCGAGGCGGAGGTGGACGTGGTGGTTGTGGACGCCTCCGACTCGTGGATCATCACACAGCCGAGGAAGGTGGCGAGAAGTACGAGTACCACGGTGATCTTCATGGTGAGCAAATGCTACAATAGATGCCTTGCTACTGATGCTGTCTTGAAGAACGAAAGCCAGCTTTTATAGTAGT-CTTCTCAACTGGGTTTATCCTCTT
>droSim1:chrX:2222178-2222626:+
-----------------------GGATTTCCTATTGGTCCTG--GATCTCTCATTCATCGGATCTGCGGTTACTGCTGCTACGACCTCTGCGGCTCCTGAGACCCCTCCTCCTCCTGATTTTCCTGACCTTCTTTGGCTTCTTGACCTTCCGCTTGTAGTGAGTGACAGTCTTCTTTTTTTTGGAGCTTGA---AGGTGAGGCTG---TTGTGGTGGTGTCAGAGGAGGAGGAAGTAGTGGTGGTGTCCGAGGAGGAAGCAGTGGTGG---CCGAGGCGGAAGTAGTGGTGGTCGCCGTGGCGGAGGTGGTCGTGGTGGTGGAGGCCGCCTCCGACTGGTGGATCATCACACAGCCGAGGAAGGTGGCGAGGAGTACGAGTACCAGGGTGATCTTCATGGTGAGCAAATGCTG-----GATGCCTTGCTACTGATGCTGTCTTGGAGATCGAAGGCACGCTTTTATAGTAAA-TTTCTCACCTGGGTTT--------
>droSim1:chrX:2225000-2225479:-
GGGTTGAGCATCGAGAGTGGCGTGAATTTCCTATTGGTCCTG--GATCTTTCATTCATCGGATCTGCGGTTACTGCTGCTACGACCTCTGCGGCTCCTGAGACCCCTCCTCCTCTTGATTTTCCTGACCTTCTTTGGCTTCTTGACCTTCCGCTTATAGTGAGTGACAGTCTTCTTTTTTTTGGAGCTTGA---AGGTGAGGCTG---TTGTGGTGGTGTCAGAGGAGGAGGAAGTAGTGGTGGTGTCCGAGGAGGAAGCAGTGGTGG---CCGAGGCGGAAGTAGTGGTGGTCGCCGTGGCGGAGGTGGTCGTGGTGGTGGAGGCCGCCTCCGACTGGTGGATCACCACACAGCCGAGGAAGGTGGCGAGGAGTACGAGTACCAGGGTGATCTTCATGCTGAGCAAATGCTG-----GATGCCTTGCTACTGATGCTGTCTTGGAGATGGAAGGCACGCTTTTATAGTAGA-CTGCTCAACTGGGTTTACCCTCTT
>droSec1:super_10:2845347-2845797:-
GGGTTGAGCATCGAGAGTGGCGTGAATTTCCTATTGGTCCTG--GATCTTTCATTCATCGGATCTGCGGTTTCTGCTGCTGCGACCATTGCGGCTCCTGAGACCCCTCCTCCTCTTGATTTTCCTGACCTTCTTTGGCTTCTTGACCTTCCGCTTATAGTGCGTGACAGTCTCCTTTTTTTTGGAGCTTGA---AGGTGAGGCTG---TTGTGGTGGTGTCCGAGGAGGA---AGTAGTGGTGGTGTCCGAGGAGGAAGCAGTGGTGG---CCGAGGCGGAAGTAGTGGTGGTCGCCGTGGCGGAGGTGGTCGTGGTGGTGGAGGTCGCCTCCGACTGGTGGATCATCACACAGCCGAGGAAGGTGGCGAGGAGTACGAGTACCAGGGTGATCTTCATTGTGAGCAAATGCTG-----GATGCCTTGCTACTGATGCTGTCTTTAAGATCTAAAGCCAGCTTTTATAGTA---------------------------
>droYak2:chrX:5249915-5250382:+
GGGTTCAGCATCGGGATTGCCGTGGATT-------GTTCCTG--GATCGCTTATTCTTTCGATCTGCGGTTCCT---------ACTGCTGCGACTCTTGAGACCCCTTCTCCTCCTGACTTTCGTTATTTTATCGGACTTCTTGGTCTTCTTCCTAGTGTGCCTGACAGTCTTCTTCTTTTTTTCACTGCT---GGATGAGGCTGCAGTTGTGGTGGTGGCCGAAGCGGA---AGTAGTGGTGGTGGCCGCGGCGGAAGTAGTGGTGGTGGCCGAGGCGGAAGTAGTGGTGGTGGCCGTGGCAGAAGTGGTCGTGGGGGATGAGGCCGCCTCCGACTGGTGGATCATCGCACAGCCGAGGAAGGTGGCGAGGATTACGAGTACTAGGGTGATCTTCATGTTGAGCAAATGCTG-----GATGCCTTGCAACTGATGGTAGTTTGAAGATCGCAAGCCAGCTTTTATAGGAAAATTTCGCACCTGGGTTTTTGCTCTT
