# Supplementary material for: Duplication and Gene Conversion in the Drosophila melanogaster Genome
Source: PLoS Genet. 2008 Dec 12;4(12):e1000305. doi: 10.1371/journal.pgen.1000305 (PMC2588116; doi:10.1371/journal.pgen.1000305)
Supplement: Dataset S1 — Alignment data. (0.20 MB ZIP) [file pgen.1000305.s004.zip › alignment/Pre08.fas]

>dm3:chrX:18675644-18677917:+
TTAAACTAGTCTGGTTTTCTGAACATACGCTGGATGGATCGATTCGAATTTAATAAGCGC----GAAATGAAAATGGACTACGTTGTTGAACTAAATACTACGGAGATGATGAAAATGATGAGAAA-------AATTATCTAGTTGC-TTTAGTTCCCGGGCTCTGCCTCTCGCTTCCTAGCGGACCCTGAAGAGTACCGAGTGAAGTGCATCGATGTCCACCTCCACGCCAGACGAGTTTGTGGTCACGGTGCGAGAGCTACGGCCGAGAACGTTGAACAATACTGCTTGGTATCTTTAA-AGCATATCACTCACCTGGCTTTGTGCACCGAGCGACGGGAGGAGTGCGGATTAACCAGCACACAGTGCATGGGCTGGTCATCGAACTGACGATGGTGATAGGTATCTACGGCCTTCTCGGCATGTTCCAGTGACTTGTAAATAACTTCGGCGGTGCCGGGACGCACCACACGAGCGTCGTACACTGGGCCGATGTCGCTAAAAAGCTCGCGAATATCCGCAGTAGTCACGTTAGTATGCAGATTGCTCACCAGCAGGCGGTATCCATCCTTTGTGTTCGACGTACGCAGCGACAATGGGGATGGCGAACGGCGCTTGTTCTTCGATGGAGCAGCTGCATCACCATCACTATCAGTACCGCTATCGCTATCCCTAGCACCACCGCCACCAACAGCCTTTCTCCGGTTCTCGTTGGCGTAGATGCCATGAGAAATGTGAGGATCCCTCTTACCGACAAACAGACGAGACCGCAGCGATTCTGGGAGTTTACTTGTGCTTGCTGTGTCGCGGTGGCGGCGCTCGAGAGGCTCCTTGGTGGTATTTGAGCGTCCAACTACGAGTCG---GTTGGTCAGCGAAGGACGCTCAATGCGATTGCGGGCCGCCTCGTAAATGGAGAATGCATTGTTATCTATTTTGTTATTTAGTGGGGCCATGGACATCTCCACGTCGTCGCCGCGGTTCAGGTCGAGCCCACCAATTGAGTAGCGTGGCGACGCTTGCTTCA------TTTG---CCCTAAGTGCAGTGTGCGAGATATTTCCTCTGAAAGTAGAAGAGTGCTTTTTAGGAACGGCTTGGCAGAGAAAG-----GC--ACTAACTAACCATCCTCGAGGTCCTGCATATTATCAAGATCAATATAGCGTCGTGGAGCAAAGGGTTTGCCCGGCTTATGGGATCTGGGGTCAAAGGTTCGACGCAAGCCGGACAACATGTGGTTACCCAGTTCAACGACCCCGTCGTCCGAGTCCCATTTCGCCTGAATGGTGCCGTCCGCATGGTTTGACATGCTA---AGGCGGTGACCAAACTGACCGATGTGCACTCCCTTTCCGCGTGCGCGATGTGATGGCTCAAACGACTCTTCTTCGTCATCAATAAGTATTGGGCCCGCCGAACGGGCCTTCTTTCGCTCCAGCAACAGCTGGCGGGCATCGATGCCCGAGTCGCGCACGCTCTTGTTG-ATCAGATCCCGGGCATCGGCTATCTTGGCCCGT-GTCTTCGCGGCGATCGTGTTTCTGGCATCGAAGGTGCGCTTTGCCGGCGTATCAGAGTGAGATCCTCGGGCACCCGATGGCTTGAAAAAAGGCTTGTTCAGCAGCTGGCGCGGCTTGGAGAAGTTCGCATTGCTGCAATGGAAAACGCATTGAGTGACATTCTATTTTTTCGGCTGTCCTGTAAATGTACTTACAACTTTCTGTCGAGGGGACGATAGCCGCGTTGCCCGCGCTTCCGCTCTATAATCTCGTCCAGACTCAAATCGATGTCCATGGCTCACAGTATACGCTTTTCACACCTTTTCCTAAGCTATGTGTGAAGTAAAAA--CAACCAGATTCAAATTATCCTGACTATTCGAACTACGTTCGTAAAAAAAAAATAGGACTGGCGTTTCACTGGTGACACTTGGGGTGGCAA-----ACTATCGTCCAGCACTATCGATAGCAACTATCGCTTAAAAACATCTATGTTATTCTGGATATA--AAATGTA-AAAAAGAAACAGCAATATACTAACACTT--------ATACAAATATACGATTAATACTATTAAACTACTT-------------------GTTCATTTACAAAAACAATTTTTGCATGTCTTAACATTAGTTTGTAGAAGATTGA--------AAATTCTCAGAACTGTCAATGATA--------------------TATTAAGCTACATAATACGTTTTA-TCCACTGACATTACGAGTCACTAATTCACAGTGTGCCCCTTCGCACAACCGAGAACAATCGCGCTTAGGTGCTAGCCGACGTCTGGTCTGGTAACACTGATACCTGCGCAACAACAAAAACAACACCACA
>dm3:chrX:18680352-18682599:+
TTAAACTAGTCTAGTTTGCTAAACATACGCTGGATGGATCGACTCGAATTTTATAAGCGC----GAAATGAAAATGGATTACGTTGTTGAACTAAATA-----------------------GAAAA-------AATTATCTAGTTGC-TGTAGTTCCCGGGCTCTGCCTCGCACTTCCTAGCGGGCCCTGAAGAGTACCGAGTGAAGTGCATCGATGTCCACCTCCACGCCAGACGAGTTTGTGGTCACGGTGCGAGAGCTACGGCCGAGAACGTTGAACAATACTGCGTGATATCTTTAA-AGCATATCACTCACCTGGCCTTGTGCACCGAGCGACGGGAGGAGTGCGGATTGACCAGCACACAGTGCATGGGCTGGTCATCGAACTGACGATGGTGATAGGTATCTACGGCCTTCTCGGCATGTTCCAGTGACTTGTAAATAACTTCGGCGGTGCCGGGACGCACCACACGAGCGTCGTACACTGGGCCGATGTCGCTAAAAAGCTCGCGAATATCCGCAGTAGTCACGTTAGTATGCAGATTGCTCACCAGCAGGCGGTATCCATCCTTTGTGTTCGACGTACGCAGCGACAATGGGGATGGCGAACGGCGCTTGTTCTTCGATGGAGCAGCTGCATCACCATCACTATCAGTACCGCTATCGCTATCACTACCACCACCGCCACCAACAGCCTTTCTCCGGTTCTCGTTGGCGTAGATGCCATGAGAAATGTGAGGATCTCTCTTACCGACAAACAGACGAGACCGCAGCGATTCTGGGAGTTTACTTGTGCTTACTGTGTCGCGGTGGCGGCGCTCGAGAGGCTCCTTGGTGCTATTTGAGCGTCCAACTACGAGTCG---GTTGGTCAGCGAAGGACGCTCAATGCGATTGCGGGCCGCCTCGTAAATGGAGAATGCATTGTTATCTATTTTGTTATTTAGTGGGGCCATGGACATCTCCACGTCGTCGCCGCGGTTCAGGTCGAGCCCACCAATTGAGTAGCGTGGCGACGCTTGCTTCA------TTTG---CCCTAAGTGCAGTGTGCGAGATATTTCCTCTGAAAGTAGAAGAGTGCTTTTTAGGAACGGCTTGGCAGAGAAAG-----GC--ACTAACTAACCATCCTCGAGGTCCTGCATATTATCAAGATCAATATAGCGTCGTGGAGCAAAGGGTTTGCCCGGCTTATGGGATCTGGGGTCAAAGGTTCGACGCAAGCCGGACAACATGTGGTTACCCAGTTCAACGACCCCGTCGTCCGAGTCCCATTTCGCCTGAATGGTGCCGTCCGCATGGTTTGACATGCTA---AGGCGGTGACCAAACTGACCGATGTGCACTCCCTTTCCGCGTGCGCGATGTGATGGCTCAAACGACTCTTCTTCGTCATCAATAAGTATTGGGCCCGCCGAACGGGCCTTCTTTCGCTCCAGCAACAGTTGGCGGGCATCGATGCCCGAGTCGCGCACGCTCTTGTTG-ATCAGATCCCGAGCATCGGCTATCTTGGCCCGT-GTCTTCGCGGCAATCGTGTTTCTGGCATCGAAGGTGCGCTTTGCCGGCATATCAGAGTGAGATCCTCGTGCACCCGATGGCTTGAAAAAAGGCTTGTTCAGCAGCTGGCGCGGCTTGGAGAAGTTCGCATTGCTGCAATGGAAAACGCATTGAGTGACATTATATTTTTTCGGCTGTCCTGTAAATGTACTTACAACTTTCTGTCGAGGGGACGATAGCCGCGTTGCCCGCGCTTCCGCTCTATAATCTCGTCCAGACTCAAATCGATGTCCATGGCTCGCAGTATACGCTTTTCACACCCTTTCCTAAGCTATGTTTGAAGTAAAAA--CAACCAGATTCAAATTATCCTGACTATTCGAGCTACGTTCGTAAAAAAA--ATAGGACTGGCGTTTCACTGGTGACACTTGGGGTCGCCA-----ACTATCGCCCGGCATTATCGATAGCAACTATCGCTTATTAACATTTTCGTGATGCTGGAAATA--AAATGTA-AAATAGAAACAGCAATATACTAACACTA--------ATACAAATATACAAATAATACTATTAA-CTATTT-------------------GTTCATTCACAAAAACAGTTTTTGCATGTCTTAACATTAGTTTGTAGAAGATTGA--------AAATTCTCAGAACTGACAATGGTA--------------------GCTTAGAATACATAATACGTTTTA-TCCACTGACATTACGCGCCACTAATTCACAGTGTGCCCCTTCGCACAGCCGAGAACAATCGCGCTTAGGTGCTAGCCGACGTCTGGTCTGGTCACACTGCTACCTGCACAACAACAACAACAACAACACA
>droSim1:chrX:14415283-14417484:+
--AAACTAGTCTGGTTTACTGAACATACGCCGGGTGGATCGATTCGAATTTGATAAGCTCC---AAAATGAAGATGGTTTACATTGTTGAACTTAATACTACGGAGATGATGAAAATGATGAGAAAT--GAAGAATGATCTAGTTGCCTCTTAGTCCCGGGCGCTGCCTCGCGCTTCCTAGCGGTCCCGGAAGAGTACCGAGTGAAGTGCATCGATGTCCACCTCCACGCCAGACGAGTTGGTGGTCACGGTGCGAGAGCTACGGACGAGAACGTTGAACAATACTGCTTGACATCTTTAA-AGCATATCACTCACCTGGCCTTGTGCACCGAGCGGCGGGAGGAGTGCGGATTGACGAGCACACAGTGCATTGGCTGGTCATCGAACTGACGATGGTGATAGGTATCTACGGCCTTCTCGGCGTGTTCCAGTGACTTGTAAATAACTTCGGCGGTGCCGGGACGCACCACACGAGCGTCGTACACTGGGCCGATGTCGCTAAAAAGCTCGCGAATATCCGCAGTGGTCACGTTAGTATGCAGATTGCTCACCAGCAGGCGATATCCACCCTTGCTGGTCGACGTACCCAGCGACAATGGGGATGGCGAACGGCGCTTGTTCTTCGATGGAGCAGCTGCATTACCATCACCATCACTACCGCTATCGCTATCACTACCACCACCGCGACCAACGGCCCTTCTCCGGTTCTCGTTGGCGTAGATCCCATGAGAAATGCGAGGATCCTTCTTACCGACAAACAGACGAGACCGCACGGATTCTGGGAGTTTACTTGTGTTTGCTGTGTCGCGGTGGCGGCGCTCGAGAGGCTCATTGGTGGAATCTGCGCGTCCAACTACGAGTCG---GGTGGTCAGCAAAGGACGCTCAATGCGATTGCGGGCCGCCTCGTAAATGGAGAATGGATTTGTATCTATTTTGTTATTGAGTGGAGCCATGGACATCTCCACGTCGTTGCCGCGGTTCAGGTCGAGGCCACCAGTGGAGTAGTGTGGCAACGCTTGCTTCC------TCTG---CCCTAAGTGCAATGTTCGAGATATTTCCTCTGAAAGTAGAAGAG--CTTTTTAGGAACGGCTTGGCAAAGAAAG-----GC--ACTAACTAACCATCCTCCAGGTCCTGCATATTATCAA-ATCAATATAGCGCCGTGGAGCAAAGGGTTGGCCCGGCTTATTTGACATGGGGTTAAAGGTTCGATGCAAGCCGGACAACATGTGGTTACCCAGTCCCACGACATCGTCGTCTGAGTCCCATTTCGCCTGAATGGTGCCGTCCGCATGGTTTGACATGCTAATAAGGCGGTGACCAAACTGACCGATGTGCACTCCCTTTCCGCGTGCGCGATGTGATGGCTCAAACGACTCCTCTTCTGCATCAATAAGTATTGGGGCCGCGGAATGGACTTT-TTTCGTTCCTTTAGT---TGGTGGGCATTGATGCCCGAGTC-CGCACTCTTTTTTTATATCAGATCCGGGGCTTCGGTTATTTTGGCTTTTTGTCTTCGCGGCGATCTTGTTCCTGGCATCGAAGGTCCGCTTTGCTGGCGGATCAGATTGAGATCCTCGAGCGACCGATGGCTTGAAAAAAGGCTTGTTCAGCAGCTGGCGCGGCTTGGAGAAGTTCGCATTGCTGCAATAGAAAACACATTGAGTGCCACTTCATTTTTTCGGCTGTCCTGTAAATGCACTTACAACTTTCTGTCGATGGGACGATAGCCGCGTTGCCCGCGCTTCCGCTCTATAATCTCGTCCAGACTCATATCGATGTCCATGGCTCCCAATGTACGCTTTTCACACCCTTTCCTAAGCTAGGTGTGAACTGAAAA--CAACCAGATTCAAATTATCCTGACTCCTCGAACTACGTTCGTAAAAATAA---AGAACTGGCGTTTCACTGGTGACACTTGGTGTGGCGA-----ACTATCGCCCAGCACTATCGCTAGCAACTATCGCTTATAAACACTTTCGTGATGCTGGAAATA--AAATGTA-AAAAAGAAACAGTAATATACTAACCCTAATGTATGAATACAAATATACGATTAATACTAATAAACTATTT-------------------TTTCACTTACAAAAACAGTTTTTGCATGTCTTAACATTAGTTTGTAGAAGATTGAGGTCTTGAAAATTCTCAGAACTGACATTGAT----------TTTCTTAGTACCCTTAGCAAACATAATACGTTTTA-TCCACTGACATTACGCGTCACTAATTCGCAGTG-------------------------------------------------------------------------------------------------
>droSim1:chrX:14419955-14422261:+
--AAACTAGTCTGGTTTACTGAACATACGCCGGGTGGATCGGTTCGAATTTGATAAGCTCC---AAAATGAAGATGGTATACATTGTTGAACTTAATACTACGGAGATGATGAAAATGATGAGAAAT--GAAGAATGATCTAGTTGCCTCTTAGTCCCGGGCGCTGCCTCGCGCTTCCTAGCGGTCCCGGAAGAGTACCGAGTGAAGTGCATCGATGTCCACCTCCACGCCAGACGAGTTGGTGGTCACGGTGCGAGAGCTACGGACGAGAACGTTGAACAATACTGCTTGACATCTTTAA-AGCATATCACTCACCTGGCCTTGTGCACCGAGCGGCGGGAGGAGTGCGGATTGACGAGCACACAGTGCATTGGCTGGTCATCGAACTGACGATGGTGATAGGTATCTACGGCCTTCTCGGCGTGTTCCAGTGACTTGTAAATAACTTCGGCGGTGCCGGGACGCACCACACGAGCGTCGTACACTGGGCCGATGTCGCTAAAAAGCTCGCGAATATCCGCAGTGGTCACGTTAGTATGCAGATTGCTCACCAGCAGGCGATATCCACCCTTGCTGGTCGACGTACCCAGCGACAATGGGGATGGCGAACGGCGCTTGTTCTTCGATGGAGCAGCTGCATTACCATCACCATCACTACCGCTATCGCTATCACTACCACCACCGCGACCAACGGCCCTTCTCCGGTTCTCGTTGGCGTAGATCCCATGAGAAATGCGAGGATCCTTCTTACTGACAAACAGACGAGACCGCACCGATTCTGGGAGTTTACTTGTGTTTGCTGTGTCGCGGTGGAGGCGCTCGAGAGGCTCATTGGTGGTATCTGCGCGTCCAACTACGCGTCGGTCGGTGGTCAGCACAGGACGCTCAATGCGATTGCGGGCCGCCTCGTAAATGGAGAATGGATTTGAATCTATTTTGTTATTGAGTGGAGCCATGGACATTTCCACGTCGTTGCCGCGGTTCAGGTCGAGGCCACCAGTGGAGTAGTGTGGCAACGCTTGCCTCC------TCTG---CCCTAAGTGCAATGTTCGAGATATTTCCTCTGAAAGTAGAAGAGTGCGTTTTAGGAACGGCTTGGCAAAGAAAG-----GC--ACTAACTAACCATCCTCCAGGTCCTGCATATTATCAAGATCAATATAGCGCCGTGGAGCAAAGGGTTGGCCCGGCTTATTTGACATGGGGTCAAAGGTTCGATGCAAGCCGGACAACATGTGGTTACCCAGTCCCACGACATCGTCGTCTGAGTCCCATTTCGCCTGAATGGTGCCGTCCGCATGGTTTGACATGCTAATAAGGCGGTGACCAAACTGACCGATGTGCACTCCCTTTCCGCGTGCGCGATGTGATGGCTCAAACGACTCCTCTTCTGCATCAATAAGTATTGGGGGCGCCGAACGGACCTTCTTTCGCTCCAGTAGC---TGTCGGGCATCGATGCCCGAGTCGCGCATGCTCTTGTTG-ATCAGATCCCGGGCATCGGCTATCTTGGCCCGT-GTCTTCGCGGCGATCTTGTTCCTGGCATCGAAGGTCCGCTTTGCCGGCGGATCAGAGTGAGATCCTCGAGCGACCGATGGCTTGAAAAAAGGCTTGTTCAGCAGCTGGCGCGGCTTGGAGAAGTTCGCATTGCTGCAATAGAAAACACATTGAGTGCCACTCCATTTTTTCGGCTGTCCTGTAAATGCACTTACAACTTTCTGTCGATGGGACGATAGCCGCGTTGCCCGCGCTTCCGCTCTATAATCTCGTCCAGACTCATATCGATGTCCATGGCTCCCAATGTACGCTTTTCACACCCTTTCCTAAGCTAGGTGTGAACTGAAAA--CAACCAGATTCAAATTATCCTGACTCCTCGAGCAACGTTCGTAAAAATAA---AGAACTGGCGTTTCACTGGTGACACTTTGGGTGGCGA-----ACTATCGCCCAGCACTATCGATAGCAACTATCGGTTATAAACATTTTCGTGATGCTGGAAATA--AAATGTA-AAAAAGAAACAGTAATATACTAGCACTAATGTATGAATACAAATATACGAATAATACTAATAAACTATTT-------------------TTTCACTTACAAAAACAGTTTTTGCATGTCTTAATATTAGTTTGTAGAAGATTGAGGTCTTGCAAATTCTGAGAACTGGCATCGATAGCTGTAAATTCTGTTACCACCCTTAGAGAACATAATGGATAAAAATCCACTGACATTACTCATCACTTATTCGCAGTGTGCCCCTTCGTACAACCGAGAACATTCGCGCTTAACTGTTTGCCCACGTCTGGTC-----ACACTGCTACCTGCACAACAACAAAAGCAACAC----
>droSec1:super_8:974216-976440:+
--AAACTAGTCTGGTTTACTGAACATACGCCGGGTGGATCGATTCGAATTTTATAAGCTCC---AAAATGAAGATGGTTTACATTGGTGAACTTAATACTACGGATATGATGAAAATGATGAGAGAT--GAAGAATGATCTAGTTGCCTCTTAGTCCCGGGCGCTGCCTCGCGCTTCCTAGCGGTCCCGGAAGAGTACCGAGTGAAGTGCATCGATGTCCACCTCCACGCCAGACGAGTTGGTGGTCACGGTGCGAGAGCTACGGACAAGAACGTTAAACAATACTGCTTGACATCTTTAA-AGCATATCACTCACCTGGCCTTGTGCACCGAGCGGCGGGAGGAGTGCGGATTGACCAGCACACAGTGCATTGGCTGGTCATCGAACTGACGATGGTGATAGGTATCTACGGCCTTCTCGGCGTGTTCCAATGACTTGTAAATAACTTCGGCGGTGCCGGGACGCACCACACGAGCGTCGTACACTGGGCCGATGTCGCTAAAAAGCTCGCGAATATCCGCAGTGGTCACGTTAGTATGCAGATTGCTCACCAGCAGGCGATATCCACCCTTGCTGGTCGACGTACCCAGCGACAATGGGGATGGCGAACGGCGCTTGTTCTTCGATGGAGCAGCTGCATTACCATCACCATCACTACCGCTATCGCTATCACTACCACCACCGCGACCAACGGCCCTTCTCCGGTTCTCGTTGGCGTAGATCCCATGAGAAATGCGAGGATCCTTCTTACTGACAAACAGACGAGACCGCACGGATTCTGGGAGTTTACTTGTGTTTGCTGTGTCGCGGTGGCGGCGCTCGAGAGGCTCATTGGTGGTATCTGCGCGTCCAACTACGAGTCG---GGTGGTCAGCAAAGGACGCTCAATACGATTGCGGGCCGCCTCGTAAATGGAGAATGGATTTGTATCTATTTTGTTATTGAGTGGAGCCATGGACATCTCCACGTCGTTGCCGCGGTTCAGGTCGAGGCCACCAGTGGAGTAGTGTGGCAACGCTTGCTTCC------TCTG---CCCTAAGTGCAATGTTCGAGATATTTCCTCTGAAAGTCGAAGAG--CTTTTTAGGAACGGCTTGGCAAAGAAAG-----GC--ACTAACTAACCATCCTCCAGGTCCTGCATATTATCAAGATCAATATAGCGCCGTGGAGCAAAGGGTTGGCCCGGCTTATTGGACATGGGGTCAAAGGTTCGACGCAAGCCGGACAACATGTGGTTACCCAGTCCCACGACATCGTCGTCTGAGTCCCATTTCGCCTGAATGGTGCCGTCCGCATGGTTTGACATGCTAATAAGGCGGTAACCAAACTGACCGATGTGCACTCCCTTTCCGCGTGCGCGATGTGATGGCTCAAACGACTCCTCTTCTGCATCAAAAAGTATTGGGGCCGCCGAACGGACCTT-CTTTCGCTCAGTAGC---TGGCGGGCATCGATGCCCGAGTCGCGCACGCTCTTGTTG-ATCAGATCCCGGGCATCGGCTATCTTGGCCCGT-GTCTTCGCGGCGATCTTGTTCCTGGCATCGAAGGTCCGCTTTGCCGGCGGATCAGAGTGAGATCCTCGAGCGACCGATGGCTTGAAAAAAGGCTTGTTCAGCAGCTGGCGCGGCTTGGAGAAGTTCGCATTGCTGCAATAGAAAACACATTGAGTGCCACTCCATTTTTTCAGCTGTCCTGTAAATGCACTTACAACTTTCTGTCGATGGGACGATAGCCGCGTTGCCCGCGCTTCCGCTCTATAATCTCGTCCAGACTCATATCGATGTCCATGGCTCCCAATGTACGCTTTTCACACCCTTTCCTAAGCTAGGTGTGAACTGAAAA--CAACCAGATTCAAATTATCCCGACTCCTCGAACTACGTTCGTAAAAATAA---AGAACTGGCGTTTCACTGGTGACACTTGGGGTGGCGA-----ACTATCGCCCAGCACTATCGATAGCAACTATCGCTTATAAACACTTTCGTGATGCTGGAAACA--AA-TGTA-AAAAAGAAACAGTAATATACTAGCACTAATGTATGAATACAAATATACGATTAATACTAATAAACTAATAAACTACTAATAAACTACGGTTTCACTTACAAAAACAGTTTTTGCATGTCTTAACATTAGTTTGTAGACAATTGAGGTCTTGAAAATTCTCAGAACTGACATTGAT----------TCTCTTAGTACCCTTAACAAACATAATACGTTTTA-TCCACTGACATTACGCGTCACTAATTCGCAGTGTGCCC--------------------------------------------------------------------------------------------
>droSec1:super_8:979949-981474:+
-----------------------------------------------------------------------------------------------------------------------------------------------------------------------------------------------------------------------------------------------------------------------------------------------------------------------------------------------------------------------------------------------------------------------------------------------------------------------------------------------------------------------------------------------------------------------------------------------------------------------------------------------------------------------------------------------------------------------------------------------------------------------------------------------------------------GTTTACTTGTGTTTGCTGTGTCGCGGTGCCGGCGCTCGAGAGGCTCATTGGTGGTATCTGCGCGTCCAACTACGAGTCG---GGTGGTCAGCAAAGGACGCTCAATACGATTGCGGGCCGCCTCGTAAATGGAGAATGGATTTGTATCTATTTTGTTATTGAGTGGAGCCATGGACATCTCCACGTCGTTGCCGCGGTTCAGGTCGAGGCCACCAGTGGAGTAGTGTGGCAACGCTTGCTTCC------TCTG---CCCTAAGTGCAATGTTCGAGATATTTCCTCTGAAAGTCGAAGAG--CTTTTTAGGAACGGCTTGGCAAAGAAAG-----GC--ACTAACTAACCATCCTCCAGGTCCTGCATATTATCAAGATCAATATAGCGCCGTGGAGCAAAGGGTTGGCCCGGCTTATTGGACATGGGGTCAAAGGTTCGACGCAAGCCGGACAACATGTGGTTACCCAGTCCCACGACATCGTCGTCTGAGTCCCATTTCGCCTGAATGGTGCCGTCCGCATGGTTTGACATGCTAATAAGGCGGTAACCAAACTGACCGATGTGCACTCCCTTTCCGCGTGCGCGATGTGATGGCTCAAACGACTCCTCTTCTGCATCAAAAAGTATTGGGGCCGCCGAACGGACCTTCTTTCGCTCCAGTAAC---TGGCGGGCATCGATGCCCGAGTCGCGCACGCTCTTGTTG-ATCAGATCCCGGGCATCGGCTATCTTGGCCCGT-GTCTTTGCGGCGATCTTGTTCCTGGCATCGAAGGTCCGCTTTGCCGGCGGATCAGAGTGAGATCCTCGAGCGACCGATGGCTTGAAAAAAGGCTTGTTCAGCAGCTGGCGCGGCTTGGAGAAGTTCGCATTGCTGCAATAGAAAACACATTGAGTGCCACTCCATTTTTTCAGCTGTCCTGTAAATGCACTTACAACTTTCTGTCGATGGGACGATAGCCGCGTTGCCCGCGCTTCCGCTCTATAATCTCGTCCAGACTCATATCGATGTCCATGGCTCCCAATGTACGCTTTTCACACCCTTTCCTAAGCTAGGTGTGAACTGAAAA--CAACCAGATTCAAATTATCCCGACTCCTCGAGCTACGTTCGCAAAAATAA---AGAACTGGCGTTTCACTGGTGACACTTGGGGTGGCGA-----ACTATCGCCAAGCTCTATCGATAGCAACTATCGGTTATAAACATTTTCGTGATGCTGGAAATA--AAATGTA-AAAAAGAAACAGTAATATACTAACACTAATGTATGAATACAAATATACGATTAATACTAATAAACTATTT-------------------TTTCACTTAGGAAAACAGTTTTTGCATGTCTTAACATTAGTTTGTAGAAGATTGAGGTCTTGAAAATTCTGAGAACTGACATTGATATTTGGAAATTCTTTTACTACCCTTAGAGA---TAATACGTTCTA-TCCACTGTCATTACGCATCACTATTTCGCAGTGTGCCCCTTCGCAAAACCGAGAACATTCGCGGTTAACTGTTTGCCCACGTCTGGTCTGGTCACACTGCTACCTGCACAACAACAAAAACAACAC----
>droYak2:chrX:17297347-17299467:+
TTAAACTTGTCTAGTTTTCTGAACAAACGCCGGGTGTATCGATTCAAATTCGACAAGCGCGCCTAAAGTGAAGATGGTTTACGTTGTAGAACTTATAACTAAGGAGATGATGAATTGAGTGGTATGTCTAGAAAATTGTCTAGTTGCCTCTTAGTTCCCGG---------GCGCTACCTAGCGGTCTCGGAAGAGTACCGAGTGAAGTGCATCGATGTCCACCTCCACGCCAGACGAGTTTGTGGTCACTGTGCGAGAGCTACAGACGAGAACGTTAAAAAATACTGCTTGGTATCTTTGGTAGCATTTCACTCACCTGGAGTTGTGTGCCGAGCGGTGGGAGGAGTGCGGATTGACCAGCACACAGTGCATTGGCTGGTCATCGAACTCACGATGGTGATAGGCGTCTACGGCCATCTCGGCGTGTTCCAGTGACTTGTAAATAACTTCGGCGGTGCCGGGACGCACCACATGAGCATCGTACATTGGGCCGATGTCGCTGAAGAGCTCGCGAATATCCGCAGTTGTCACATTAGCATGCAGATTGCTCACCAGCAGGCGATATCCACCCTTGCTGTTCGACGTACCCAACGGCAATGTGGGTGGTGAACGGCGAATTGTCATCGAGTGGGA-----------CATCGATGAAGCTGC----ACCACCACCACCACCACCACCGCTACCAGCGACCTGTCCCCGGTTCTCGTTTGCGTAGATTCCATGGGAAACGCGACGATCCGGCTCACCGCCAAACAAACGAGCCCGCAACGATTCTGGAAGATTGCTTGTGTTAACCGAATTGCGGTGGCGGCGCTCGAAGAGCTTCTCGCTGGTATCCGTGCGTCCAACTACCAGTGG---GGTGGGCAACGAAGGTCGCTCAATGCGATTGCGGGCAACCTCGTAAATAGAGAATGGATCGTTAGCTATATTGTTCTTGAGTGGAGCCGTGGACATCTCCACGTCATCGTCGCGGTTCAGGTCAAAGCCACCAAAGGTGTAGCGCGGCGGCGGCTGCTGCTGGCCAGTGTAGGTTCCAAAGTGCAGTGTGCGAGTGATCTCCTCTGAAATAGAACGAGTGGTTTTAAAGTACAAGTTGGCGGAGAAAGCACTAGCTAACTAACTAACCATCCTCGAGGTCCTGCATATTGTCATGATCAACATAGCCGCGTGGGGCAAAGGGTTTGCCCGGCTGATTGGATCTGGGGCCAAAGGAACGACGCAGGCCCGCCAATCTGGGATCACGCAGTCCCACGACCTCGTCGTCCGTGTCCCATTTCGTCTGGATTTTGCCACCCGGGTGGTTTGACATGCTAATGGTGCGCTGAGCAAACGGACCAATATGTACTCCCGTTCCTCGTCCGTGACGTGATGGTTTCATCGAATCCTCTTCATCATC---AGGTAATGGGCCCGCCGGACGTCCCTTCTTCCGCTCCAGCAATAGCTGGCGGGCATCTATGCCAGAGTCTCGCATGCTCTGATTG-ATCAGATCCCGGGCATCAGCTATCTTAGCACGT-GTTTTCTGGATAATCTTGTTCCTGGCATCAAAGGTGCGCTTTGCCGGCGGATCGGACAGGGATCCTCCGGCGCCCGATGGTTTGAACGAAGGCTTGTTTAGCAAGCGGCGCGGTTTGGAGAAGTTCGGATTGCTGCAATAGAAAACGCATTGAGTGCAACGCCATTTTTTCGGCTGTCCTGCAAATGCACTTACAACTTTCTGTCGATGGGACGATGGCCGCCTTGCCCGCGCTTTCGCTCTATAATCTCGTCCAGACTCAGTTCGATGTCCATGGCTCCCGGCTTTTGCTTTTCACACCCTTTCCTAAACTATGTACGAACCAAAAAAGCGAAAACCTTTTGATTTTCCTGATAACTCGTACTCTGTTTGTAAAAAAAA--AAATGCTGGCGTTTCACTGGTGACACTCGGGATGGCTATTTGTACTATCGCTCAGCACTATCGATAGCAACTATCGCTAA--AATATTTTCGTGTTACTCGAAATACTAAATTTATGAAAATTTGCATGCATATATTCCCAAT------------TGAGTGATCGTTTTGTACAGAAAAATAACGC--------------------GTTAATTACTAATGTAATATACTAACA-CTAAAGGACAAGGAATACCAATGTAATA-CTATAGTATTCTTAGTAT------------------------------------------------------------------------------------------------------------------------------------------------------------------------------------------
