# Supplementary material for: Duplication and Gene Conversion in the Drosophila melanogaster Genome
Source: PLoS Genet. 2008 Dec 12;4(12):e1000305. doi: 10.1371/journal.pgen.1000305 (PMC2588116; doi:10.1371/journal.pgen.1000305)
Supplement: Dataset S1 — Alignment data. (0.20 MB ZIP) [file pgen.1000305.s004.zip › alignment/Pre09.fas]

>dm3:chr2R:4597200-4597825:+
TGCTATATAAGCGCCACGGCGACCCACGATCTCCATCAAGCGATCGTCAACTATTACAGCTGGTAATCATGGTTTCCAAAGTGGCTCTCCTCCTCGCCGTCCTGGTCTGCAGCCAGTACATGGCCCAGGGCGTCTATGTCGTCTCCAAGGCGGAGTGGGGTGGTCGCGGCGCCAAATGGACCGTAGGCCTGGGCAACTACCTCAGCTACGCCATCATCCACCACACCGCCGGCTCCTACTGCGAGACCCGTGCCCAGTGCAACGCCGTGCTGCAGAGCGTCCAGAACTACCACATGGACTCCCTGGGCTGGCCCGACATCGGCTACAACTTCCTGATCGGCGGAGACGGCAACGTGTACGAGGGGCGTGGCTGGAACAACATGGGCGCCCACGCCGCCGAGTGGAACCCCTACAGCATCGGCATCAGCTTCCTGGGCAACTACAACTGGGACACCCTGGAGCCGAACATGATCTCCGCCGCCCAGCAGCTGCTCAACGACGCCGTCAACCGTGGCCAGCTCAGCTCCGGCTACATCCTGTACGGTCATCGCCAGGTCAGCGCCACCGAATGCCCCGGCACCCACATCTGGAACGAGATCCGCGGCTGGTCCCACTGGTCTGGCTAG
>dm3:chr2R:4600913-4601538:+
TGCTTTATAAGCGCCTCGGAGACCCACGATCTCCATCAAGCGATCGTCAACTATTACAGCTGGTAATCATGGTTTCCAAAGTGGCTCTCCTCCTCGCCGTCCTGGTCTGCAGCCAGTATATGGCCCAGGGCGTCTATGTCGTCTCCAAGGCGGAGTGGGGTGGTCGCGGCGCCAAATGGACCGTAGGCCTGGGCAACTACCTCAGCTACGCCATCATCCACCACACCGCCGGCTCCTACTGCGAGACCCGTGCCCAGTGCAACGCCGTGCTGCAGAGCGTCCAGAACTACCACATGGACTCCCTGGGCTGGCCCGACATCGGCTACAACTTCCTGATCGGCGGAGACGGCAACGTGTACGAGGGGCGTGGCTGGAACAACATGGGCGCCCACGCCGCCGAGTGGAACCCCTACAGCATCGGCATCAGCTTCCTGGGCAACTACAACTGGGACACCCTGGAGCCGAACATGATCTCCGCCGCCCAGCAGCTGCTCAACGACGCCGTCAACCGTGGCCAGCTCAGCTCCGGCTACATCCTGTACGGTCATCGCCAGGTCAGCGCCACCGAATGCCCCGGCACTCACATCTGGAACGAGATCCGCGGCTGGTCCCACTGGTCTGGTTAG
>droSim1:chr2R:3245390-3246014:+
-GCTATATAAGCGCCACGACGACCCACGATCTCCATCAAGCGATCGTCAACTATTACAGCTGGTAATCATGGTTTCCAAAGTGGCTCTCCTCCTCGCCGTCCTGGTCTGCAGCCAGTACATGGCCCAGGGCGTCTACGTCGTCTCCAAGGCGGAGTGGGGTGGTCGCGGCGCCAAATGGACCGTTGGCCTGGGCAACTACCTCAGCTACGCCATCATCCACCACACCGCCGGCTCCTACTGCGAAACCCGTGCCCAGTGCAACGCCGTGCTGCAGAGCGTCCAGAACTACCACATGGACTCCCTGGGCTGGCCCGACATCGGCTACAACTTCCTGATCGGCGGAGACGGCAACGTGTACGAGGGACGTGGCTGGAACAACATGGGCGCCCACGCCGCCGAGTGGAACCCCTACAGCATCGGCATCAGCTTCCTGGGCAACTACAACTGGGACACCCTGGAGCCGAACATGATCTCCGCCGCCCAGCAGCTGCTCAACGACGCCGTCAACCGTGGCCAGCTCAGCTCCGGCTACATCCTGTACGGCCATCGCCAGGTCAGCGCCACCGAGTGCCCCGGCACCCACATCTGGAACGAGATCCGCGGCTGGTCCCACTGGTCTGGCTAG
>droSim1:chr2R:3282879-3283504:+
TGCTTTATAAGCGCCCCGGAGACCCACGATCTCCATCAAGCGTTCGTCAACTATTACAGCTGGTAATCATGGTTTCCAAAGTGGCTCTCCTCCTCGCCGTCCTGGTCTGCAGCCAGTACATGGTCCAGGGCGTCTACGTCGTCTCCAAGGCGGAGTGGGGTGGTCGCGGCGCCAAATGGACCGTTGGCCTGGGCAACTACCTCAGCTACGCCATCATCCACCACACCGCCGGCTCCTACTGCGAAACCCGTGCCCAGTGCAACGCCGTGCTGCAGAGCGTCCAGAACTACCACATGGACTCCCTGGGCTGGCCCGACATCGGCTACAACTTCCTGATCGGCGGAGACGGCAACGTGTACGAGGGACGTGGCTGGAACAACATGGGCGCCCACGCCGCCGAGTGGAACCCCTACAGCATCGGCATCAGCTTCCTGGGCAACTACAACTGGGACACCCTGGAGCCGAACATGATCTCCGCCGCCCAGCAGCTGCTCAACGACGCCGTCAACCGTGGCCAGCTCAGCTCCGGCTACATCCTGTACGGCCATCGCCAGGTCAGCGCCACCGAGTGCCCCGGCACCCACATCTGGAACGAGATTCGCGGCTGGTCCCACTGGTCTGGTTAG
>droSec1:super_1:2241446-2242070:+
-GCTATATAAGCGCCACGACGACCCACGATCTCCATCAAGCGATCGTCAACTATTACAGCTGGTAATCATGGTTTCCAAAGTGGCTCTCCTCCTCGCCGTCCTGGTCTGCAGCCAGTATATGGCCCAGGGCGTCTACGTCGTCTCCAAGGCGGAGTGGGGTGGTCGCGGCGCCAAATGGACCGTTGGCCTGGGCAACTACCTCAGCTACGCCATCATTCACCACACCGCCGGCTCCTACTGCGAAACCCGTGCCCAGTGCAACGCCGTGCTGCAGAGCGTCCAGAACTACCACATGGACTCCCTGGGCTGGCCCGACATCGGCTACAACTTCCTGATCGGCGGAGACGGCAACGTGTACGAGGGACGTGGCTGGAACAACATGGGTGCCCACGCCGCCGAGTGGAACCCCTACAGCATCGGCATTAGCTTCCTGGGCAACTACAACTGGGACACCTTGGAGCCGAACATGATCTCCGCCGCCCAGCAGCTGCTCAACGACGCCGTCAACCGTGGCCAGCTCAGCTCCGGCTACATCCTGTACGGCCATCGCCAGGTCAGCGCCACCGAGTGCCCCGGCACCCACATCTGGAACGAGATCCGCGGCTGGTCCCACTGGTCTGGCTAG
>droSec1:super_1:2245313-2245938:+
TGCTTTATAAGCGCTCCGGAGACCCACGATCTCCATCAAGCGATCGTCAACTATTACAGCTGCTAATCATGGTTTCAAAAGTGGCTCTCCTCCTCGCCGTCCTGGTCTGCAGCCAGTATATGGCCCAGGGCGTCTACGTCGTCTCCAAGGCGGAGTGGGGTGGTCGCGGCGCCAAATGGACCGTTGGCCTGGGCAACTACCTCAGCTACGCCATCATCCACCACACCGCCGGCTCCTACTGCGAGACCCGTGCCCAGTGCAACGCCGTGCTGAAGAGCGTCCAGAACTACCACATGGACTCCCTGGGCTGGCCCGACATCGGCTACAACTTCCTGATCGGCGGAGACGGCAACGTGTACGAGGGACGTGGCTGGAACAACATGGGTGCCCACGCCGCCGAGTGGAACCCCTACAGCATCGGCATTAGCTTCCTGGGCAACTACAACTGGAACACCTTGGAGCCGAACATGATCTCCGCCGCCCAGCAGCTGCTCAACGACGCCGTCAACCGTGGCCAGCTCAGCTCCGGCTACATCCTGTACGGCCATCGCCAGGTCAGCGCCACCGAGTGCCCCGGCACCCACATCTGGAACGAGATCCGCGGCTGGTCCCACTGGTCTGGTTAG
>droYak2:chr2L:17259805-17260430:+
TGCTATATAAGCGCCCAGGCGACCCACGATTTCCATCAAGCGATCGTCAACTATTACAGCTAGTAATCATGGTTTCCAAAGTGGCTCTCCTCCTCGCCGTCCTGGTCTGCAGCCAGTACATGGCCCAAGGCGTCTACGTAGTCTCCAAGGCGGAGTGGGGTGGTCGCGGCCCCAAGTGGACCGTAGCCCTGGGCAACTACCTCAGCTACGCCATCATCCACCACACCGCCGGCTCCTATTGCGAGACCCGTGCCCAGTGCAACGCCGTGCTGCAGAGCGTCCAGAACTACCACATGGACTCCTTGGGCTGGCCCGACATCGGCTACAACTTCCTGATCGGCGGAGACGGCAACGTGTACGAGGGACGTGGCTGGAACAACATGGGCGCCCACGCCGCCGAGTGGAACCCCTACAGCATCGGCATCAGCTTCCTGGGCAACTACAACTGGGACACTCTGGAGCCGAACATGATCTCCGCCGCACAGCAGCTGCTCAACGACGCCGTCAACCGTGGCCAGCTCAGCTCCGGCTACATCCTGTACGGCCATCGCCAGGTCAGCGCCACCGAGTGCCCCGGCACCCACATCTGGAACGAGATCCGCGGCTGGTCCCACTGGTCTGGCTAG
