# Supplementary material for: Duplication and Gene Conversion in the Drosophila melanogaster Genome
Source: PLoS Genet. 2008 Dec 12;4(12):e1000305. doi: 10.1371/journal.pgen.1000305 (PMC2588116; doi:10.1371/journal.pgen.1000305)
Supplement: Dataset S1 — Alignment data. (0.20 MB ZIP) [file pgen.1000305.s004.zip › alignment/Pre10.fas]

>dm3:chr2L:21199196-21199991:+
AGGGTTTACCTGGCCACCCCAATACAGAGACTTTACATATTT--------ATTTTTATTTAGTGTGTGCGTGTGCGAAATGTTAAGTGTGGTCAAATGTGTGGGTCTGATTTCTTTCATGCCTCTAGGCTTCATAAGCATCGGGAACTATTTCAACATTAGTGTAAGAAAGGAA--------------CTAAACAATTTGGAGTAAGATCATGGGT-------------CCGGGACGATGTTAGCAATTGCAGGCGGGGCACACGGGCTTGTCCCCGTCGATGGTAAAAGTCTGCGAGGTTATAGGATTCTCGCATTTGTTGCACTGGAAGCAATTGCGATGCCACTTCACGTTCATGGCGAGCACCGCTGAGTCCGTTATAGGCTTCTCGCACTTGGCGCACCTGGCAGCAAAGAGGTTCTCGTAATCCTGTTTGCAATAGGGCTTGCCGTCGCGCTCATAGAACGTTTGACTGGCGAGCGGCTTCTTGCAGGCACCGCCGCAGCAAAAGCAAGCTTCGTGCCACCTCTCCCCCATGGCGCAGATGGTTTTTTCAAGGATCGGCTTCTTGCAGCCGGCACAGGTGTAGGTGTACCGCTCCACGAAGCACTTGTTGCACACTGGTTCTCCGCTCTGAACATTGAAGGTGGCATCCAGGATCTGCTCATCGCAGTGGTGGCACAGGAAGTGCTCCGGGTGCCACGTCTTGCCCAGGGCGGTGATCATACGCTTGGTGATGGCCTCCTGGCACTTGTGACACACAATGCTCTCAGTCATTTTGGCTTCTCGATTGGTAACTGCTAATAAAAAATGATTTT--TAATGCGCAT-TAC
>dm3:chr2L:21201493-21202309:+
AGGGTATACCTGTCTACCCCAATACAGAGACTTAACATATTTG-TTTTTTATTTTTATTTAGTGTTTGTGTGTGTATTAAGTTT-GTGTG-TTAAATGTGTAAGTCTGTTTTCTTGCATGCCTCTAGGCTTACTAAGCTTCGGGAACTATTTCAACATTATTGTAAGCAAGCAA--------------ATGAACAATTTGGAGGAAGAGCAAGGATGCACCATGGTTATCCGGGACGATGTTAGCAATTGCAGGCGGGGCACACGGGCTTGTCCCCGTCGATGGTGAAAGTCTGCGAGGTTATAGGATTCTCGCACTTGTTGCACCGGAAGCAATCGCGATGCCACTTCACGTTCATGGCGAGCACCGCTGAGTCCGTTATAGGCTTCTCGCACTTGGCGCACCTGGCAGCAAAGAGGTCCTCGTAATCCTTTTTGCAATAGGGCTTGCCGTCGCGCTCATAGAACGTTTGATTGGCGAGCGGCTTTTTGCAGGCACCGCCGCAGCAAAAGCAATCTTCGTGCCAGCTCTCCCCCATGGCGCAGATGGTTTTTTCAAGGATCGGCTTCTTGCAGCCGGCACAGGTGTAGGTGTACCGCTCCACGAAGCACTTGTTGCACACTGGTTCTCCGCTCTGAACATTGAAGGTGGCATCCAGGATCTGCTCATCGCAGTGGTGGCACAGGAAGTGCTCCGGGTGCCACGTCTTGCCCAGGGCGGTGATCATACGCTTGGTGATGGCCTCCTGGCACTTGTGACACACAATGCTCTCAGTCATTTTGGCTTCTCGATTGGTAACTGCAAAAAAAAAATGTGTTTGTTAATACGCATGTAC
>droSim1:chr2L:20782016-20782791:+
AGGGTATACCTGGCCACCCCAATACAGAGACTTTACTTATTT-CTTTTTTCTTTTTATTTAGTGTTTGTCTGTG-----------------TTAAATGTGTGGGTCTGATTTCATGAATGCCTCTAGGCTTCATAAGCATCGGGAACTATTTCAACATTAGTGTAAGAAATCAA--------------CTAATCAATTTGGAGAAAGAGCAAGGGTCCA-------------GGGCGATATTAGCAATTGCAGGCGGGGCACACGGGCTTGTCCCCGTCTATGGTGAAGGTCTGCGAGGTTATAGGATTCTCGCACTTGTTGCACCGGAAGCAATCGCGATGCCACTTCACATTCATGGCGAGCACCGCCGAGTCCGTTATAGGCTTCTCACACTTGGCGCACCTGGCAGCGAAGAGGTCCTCGTAATCCTGTTTGCAATAGGGCTTGCCGTCGCGCTCATAGAAGGTTTGGTTGGCCAGCGGCTTCTTGCAGGCACCGCCGCAACAAAAGCAATCCTCGTGCCAGCTCTCCCCCATGGCGCAGATCGTTTTTTCAAGAATCGGCTTCTTGCAGCCGGCACAGGTGTAGGTGTACCGCTCCACGAAGCACTTGTTGCACACCGGCTCTCCGCTCTGAACATTGAAGGTGGCGTCCAGGATCTGCTCATCGCAGTGACGGCACAGGAAGTGCTCCGGATGCCACGTCTTGCCCAGGGCGGTGATCATTCGCTTGGTGATGGCCTCCTGGCACTTGTGACAAACAATGTTCTCAGTCATTTTGGCTTCTCGATTGGTAACTGCTAATAAAAAATGTTTTT--TAA-----------
>droSim1:chr2h_random:1723429-1724213:...
---------CTGGCCACCCCAATACAGAGACTTTACTTATTTCTTTTTTTCTTTTTATTTAGTGTTTGTGTGTGTGTG-------------TTAAATGTGTGGATCTGATTTCATGAATGCCTCTAGGCTTACTAAGCATCGGGAACTATTTCAACTTTAGTGTAAGGAAGCAA--------------ATTAACAATTTGGGGGAAGAGCAAGGATGCACCATGGTGATCTCGGACTATTTTAGCAATTGCAGGCGGGGCACACGGGCTTGTCTCCGTCTATGGTAAAGGTCTGCGAGGTTATAGGATTCTCGCACTTGTTGCACCGGAAGCAATCGCGATGCCACTTCACATTCATGGCGAGCACCGCCGAGTCCGTTATAGGCTTCTCACACTTGGCGCACCTGGCAGCGAAGAGGTCCTCGTAATCCTGTTTGCAATAGGGCTTGCCGTCGCGCTCATAGAAGGTTTGGTTGGCCAGCGGCTTCTTGCAGGCACCGCCGCAACAAAAGCAATCCTCGTGCCAGCTCTCCCCCATGGCGCAGATCGTTTTTTCAAGAATCGGCTTCTTGCAGCCGGCACAGGTGTAGGTGTACCGCTCCACGAAGCACTTGTTGCACACCGGCTCTCCGCTCTGAACATTGAAGGTGGCGTCCAGGATCTGCTCATCGCAGTGACGGCACAGGAAGTGCTCCGGATGCCACGTCTTGCCCAGGGCGGTGATCATTCGCTTGGTGATGGCCTCCTGGCACTTGTGACAAACAATGTTCTCAGTCATTTTGGCTTCTCGATTGGTAACTGCTAATAAAAAATGTTTTT--TAA-----------
>droSec1:super_18:1120107-1120894:+
AGGGTATACCTGGCCACCCCAATACAGAGACTTTACTTATTTATTTTTTTCTTTTTATTTAGTGTTTGTGTGTGTG---------------TTAAATGTGTGGGTCTGATTTCATGAATGTCTCTAGGCTTCATAAGCATCGGGAACTATTTCAGCATTAGTGTAAGAAATCAA--------------CTAATCAATTTGGAGAAAGAGCAAGGGTCCA-------------GGACGATATTAGCAATTGCAGGCGGGGCACACGGGCTTGTCCCCGTCTATGGTAAAGGTCTGCGAGGTTATAGGATTCTCGCACTTGTTGCACCGGAAGCAATCGCGATGCCACTTCACATTCATGGCGAGCACCGCCGAGTCCGTTATAGGCTTCTCACACTTGGCGCACCTGGCAGCGAAGAGGTCCTCGTAATCCTGTTTGCAATAGGGCTTGCCGTCGCGCTCATAGAAGGTTTGATTGGCCAGCGGCTTCTTGCAGGCACCGCCGCAACAAAAGCAATCCTCGTGCCAGCTCTCCCCCATGGCGCAGATGGTTTTTTCAAGAATCGGCTTCTTGCAGCCGGCACAGGTGTAGGTGTACCGCTCCACGAAGCACTTGTTGCACACCGGCTCTCCGCTCTGAACATTGAAGGTGGCGTCCAGGATCTGCTCATCGCAGTGACGGCACAGGAAGTGCTCCGGATGCCACGTCTTGCCCAGGGCGGTGATCATTCGCTTCGTGATGGCCTCCTGGCACTTGTGACAAACAATGTTCTCAGTCATTTTGGCTTCTCGATTGGTAACTGCTAATAAAAAATGTTTTT--TAATACGCATTA--
>droSec1:uper_9440:731-1479:+
AGGGTATACCTAGCCACCCCAATACAGAGACTTTACTTATTTATTTTTTTCTTTTTATTTAGTGTTTGTGTGTGTG---------------TTAAATGTGTGGGTCTGATTTCATGAATGCCTCTAGGCTTCATAAGCATCGGGAACTATTTCAGCATTAGTGTAAGAAATCAA--------------CTAATCAATTTGGAGAAAGAGCAAGGGTCCA-------------GGACGATATTAGCAATTGCAGGCGGGGCACACGGGCTTGTCCCCGTCTATGGTAAAGGTCTGCGAGGTTATAGGATTCTCGCACTTGTTGCACCGGAAGCAATCGCGATGCCACTTCACATTCATGGCGAGCACCGCCGAGTCCGTTATAGGCTTCTCACACTTGGCGCACCTGGCAGCGAAGAGGTCCTCGTAATCCTGTTTGCAATAGGGCTTGCCGTCGCGCTCATAGAAGGTTTGATTGGCCAGCGGCTTCTTGCAGGCACCGCCGCAACAAAAGCAATCCTCGTGCCAGCTCTCCCCCATGGCGCAGATGGTTTTTTCAAGAATCGGCTTCTTGCAGCCGGCACAGGTGTAGGTGTACCGCTCCACGAAGCACTTGTTGCACACCGGCTCTCCGCTCTGAACATTGAAGGTGGCGTCCAGGATCTGCTCATCGCAGTGACGGCACAGGAAGTGCTCCGGATGCCACGTCTTGCCCAGGGCGGTGATCATTCGCTTCGTGATGGCCTCCTGGCACTTGTGACAAACAATGTTCTCAGTCATTTTGGCTTCTCGAT-------------------------------------------
>droYak2:chr2R:1574049-1574817:+
-------------------------------------------------TCTTTTTATTTAGTGTTCGTGTATTGTCTAGTTTG-----TGTTAAATGTTTGGGTCTGATTTCTTGCATGCATCTTGGCCTTTTAAGCATCGGAAACTATTTTATCTTTAGTATAGGGAAACAAGTGGTTAAGTCTTGATGAACAATGTGGTGCCATAGCAAGGACATG----GGATATTTGGGACGATGTCAGCAATTGCAGGCGGGGCACACTGGCTTGTCCCCGTCGATAGTAAAGGTCTGCGAGGTGATGGGATTCTCGCACTTGTTGCACCGGAAGCAATCGCGATGCCACTTCACGTTCATGGCGATCACCGCCGAGTCCGTAATGGGCTTTTCGCACTTGGCACACCTGGCAGCGAAGAGGTCTTCGTAATCCTGTTTGCAGTAGGCCTTGCCGTCGCGCTCATAGAAAGACTGATTGGCCAGCGGCTTCTTGCAGGCTCCGCCGCAGCAGAAGCAAGCCTCGTGCCAGCTCTCGCCCATGGCGCAGATGGTTCTTTCGAGGATCGGCTTCTTGCAGCCGGCACAGGTGTAGGTGTACCGCTCCACGAAGCACTTGTTGCACACCGGCTCTCCGCTCTGGATGTTGAAGGTGGCGTCCACAATCTGCTCATCGCAGTGGCGGCACAGGAAGTGCTCCGGATGCCACGTCTTGCCCAGGGCGGTGATCATTCGCTTGGTGATGGCCTCCTGGCACTTGTGGCACACAATGTTCTCAGTCATCTTAGCTTTTCTATTGGCGTCTGCTAATAGAAAATGTATTT--TAATAGGTA-----
