# Supplementary material for: Duplication and Gene Conversion in the Drosophila melanogaster Genome
Source: PLoS Genet. 2008 Dec 12;4(12):e1000305. doi: 10.1371/journal.pgen.1000305 (PMC2588116; doi:10.1371/journal.pgen.1000305)
Supplement: Dataset S1 — Alignment data. (0.20 MB ZIP) [file pgen.1000305.s004.zip › alignment/Pre11.fas]

>dm3:chr3L:19464698-19466005:+
TTATTCTACAAGTATCGGGTTTTTT---GCAAAGCCAAAGATCTAGTACTTCAGCAATTTTGTGAGGTCATAAAATCGATATAAGCGTTCCT------TTTTATTATATTTATCG-TCCTAGATAATCACAGCATAAAAATTTAGATGAGAAATGGTGCAGGAGCAGCAGCGTAGCTCAGTGGTGCGGAGTAAGCCAAAGGCGAGGAGTAGGCCAGTCGTGCAGCCAGAGGAGTAGCCGCGTACTTCGCCACCACAGGAGCAGCCAGAGGAGTAGCCGCGTACTTCGCCACCACAGGAGCAGCCAGAGGAGCAGCAACGGGAGCAATCACAGGAGCAGCGGCGATTCCATTGTAATTCCTGGCGATGACCTGGCTACTGGTTGCGGTCACAACTGGAGCGGGAGCAGCTACCACGGCAGCAGGAGCAGAGTA------------------AGCCAGAGGAGCAGTGTAAGCAAGGGGAG-------CACCCAGGAG-TCCAG------GCTTGGCAGCAGCGCAGG-----CAACGAGAGCGAGAACGACGACAGCC----TGTGAACAAATTAACTT------------------GATTAGTTTAATCCTTTGGGTGTC--CTTTCTGAAGAACGTACGTATTTGAACATGGTG-----------------AAATATTTGTTTGGTTTGCTTC-------TTCGGAAGGCTAGAAACTCTTT---------GATATCCCACTGCTCTTCGTG----------GAGCATATTTATAC-----CCGAATGTTTGCTCAGATCTGACTCATG----ATCGCACTCATTCAGTTCATTTA---AATGCGGTG--ACAGTCTCCCG-----TTACCATTTAC--CATTTGC--------ACTGTGC--------C-GTAGTTTATGTGATTTCCCACTGCTGACTG--CAGAATGTGGAATAACTCTTGGTGGCCACGGA-----ATGCGATGGCC-TGAGGTCACAGACG--------------CAGTCCCGATGCGGCGTATAA---ATAGTGGTATGGAATGTGTTGGACGACATCAGACAAGTTCAAGTTTTCGAACCGTAAGCAC-----------CAGATCCATAATCA------------TAATGTTCAA-ATCCGTAAGTTTGGA--ATCTTAGCTTCCTGCCATATTTACTCATCGCATTTTATTGACAGGCCGTTGTTATTCTGGCTATCGTTGCCTGCGCTGCTGCCAAGCCTGGACTTCTGGGTGCTCCCCTTGCTTACACTGCTCCTCTGGCTTACTCTGCTCCTCTGGCTTACTCAGCTCCTGCTGCCGTGGTAGCTGCTCCCGCTCCAGTTGTGACCGCCACCAGTAGCCAGGTTATCGCCAGGAACTACAATGGAATCGCCGCTGCTCCTGTGATTGCTCCCGTTGCCGCTCCTGTGGTGGCCAAGTACGCTGCTGCTCCATTGGCTGCTCCTGTGGTGGCGAAGTACGCGGCTACTCC
>dm3:chr3L:19468262-19469571:-
TTATTCTACGAGTATCGTTTTTTTTTTTGCAAGTCCAAAAATCTAATACTTCAGCAATTT-ATGGGGTCATATAATCGATATAAGCGTTCAT------TTTTATTATATTTATCG-TCCTAGATAATCACAGCATAAAAATTTAGATGAGAAATGGTGCAGGAGCAGCAGCGTAGCTCAGTGGTGCGGAGTAAGCCAAAGGCGAGGAGTAGGCCAGTCGTGCAGCCAGAGGAGTAGCCGCGTACTTCGCCACCACAGGAGCAGCCAGAGGAGTAGCCGCGTACTTCGCCACCACAGGAGCAGCCAGAGGAGCAGCAACGGGAGCAATCACAGGAGCAGAGGCGATTCCATTGTAATTCCTGGCGATAACCTGGCTACTGGTTGCGGTCACAACTGGAGCGGGAGCAGCTACCACGGCAGCAGGAGCAGAGTA------------------AGCCAGAGGAGCAGTGTAAGCAAGGGGAG-------CACCCAGGAG-TCCAG------GCTTGGCAGCAGCGCAGG-----CAACGAGAGCGAGAACGACGACAGCC----TGTGAACAAATAAACTT------------------GATTAGTTTAATCCTTTGGGTGTC--CTTTCTGAAGAACGTACGTATTTGAACATGGTG-----------------AAATATTTGTTTGGTTTGCTTC-------TTCGGAAGGCTAGAAACTCTTT---------GATATCCCACTGCTCTTCGTG----------GAGCATATTTATAC-----CCGAATGTTTGCTCAGATCTGACTCATG----ATCGCACTCATTCAGTTCATTTA---AATGCGGTG--ACAGTCTCCCG-----TTACCATTTAC--CATTTGC--------ACTGTGC--------C-GTAGTTTATGTGATTTCCCACTGCTGACTG--CAGAATGTGGAATAACTCTTGGTGGCCACGGA-----ATGCGATGGCC-TGAGGTCACAGACG--------------CAGTCCCGATGCGGCGTATAA---ATAGTGGTATGGAATGTGTTGGACGACATCAGACAAGTTCAAGTTTTCGAACCGTAAGCAC-----------CAGATCCATAATCA------------TAATGTTCAA-ATCCGTAAGTTTGGA--ATCTTAGCTTCCTGCCATATTTACTCATCGCATTTTATTGACAGGCCGTTGTTATTCTGGCTATCGTTGCCTGCGCTGCTGCCAAGCCTGGACTTCTGGGTGCTCCCCTTGCTTACACTGCTCCTCTGGCTTACTCTGCTCCTCTGGCTTACTCAGCTCCTGCTGCCGTGGTAGCTGCTCCCGCTCCAGTTGTGACCGCCACCAGTAGCCAGGTTATCGCCAGGAACTACAATGGAATCGCCGCTGCTCCTGTGATTGCTCCCGTTGCCGCTCCTGTGGTGGCCAAGTACGCTGCTGCTCCATTGGCCGCTCCTGTGGTGGCCAAGTACGCTGCTGCTCC
>droSim1:chr3L:18791156-18792153:-
-------------------------------------------------------------------------------------------------------------------------------------------------------------------------------------------------------------------------GGAGCGGCCAGAGGAGCAGCCGCGTACTTGGCCACCAGTGGAGCAGCCAGAGGAG---------------------------------------CAGCAACGGGAGCAATCACAGGAGCAGCGGCGATTCCATTGTAGTTCCTGGCGATCACCTGGCTACTGGTGGCGGTCACAACTGGAGCGGGAGCAGCTACCACGGCAGCAGGAGCAGAGTAAGCCAGAGGAGCAGTGTATGCCAGGGGAGCA-------------------------CCCAGGAG-TCCAG------GCTTGGCAGCAGCGCAGG-----CGACGAGAGCGAGAACGACGACGGCC----TGTGAACAAATCAGCTT------------------GATTAGTTTAATCCTTTGGGGGTC--CTTTCTGAAGAACGTACGTATTTGAACATGGTG-----------------GAATATTTCGTTGTCTTGCTTC-------TTTGGAAGGCTAGAAACTTTTT---------GATATACCACTGCTCTGCGTG----------GAGCATATTTATAC-----CCGAATGTGTGCTC-----TGACTCATG----ATCGCACGCATTCAGTTCATTTA---AATGCGGTG--ACAGTCTCCCG-----TTACCATTTAC--CATTTAC--------CATTTGCACTTTG--C-GTAGTTTATGTGATTTCCCACTGCTAACTG--CAGAATGTGGAATAACTCTTGGTGGCCACTGA-----ATGCGATTGCC-TGAGGTCACAGAAG--------------CAGTCCCGATACGGCGTATAA---ATAGTGGTATGGAATGTGTTGGACGGCATCAGACAAGTTCAAGTTTTCGAACCTAAAGCAC-----------CAGATCCATAATCA------------AAATGTTCAA-ATCCGTAAGTTTGGA--ATCTTTGCTCGCTGCCCTATTTACTAATCGCATTTTATTCACAGGCCGTCGTCGTTCTCGCTCTCGTCGCCTGTGCTGCTGCCAAGCCTGGACTCCTGGGTGCTCCCCTGGCATACACTGCTCCTCTGGCTTACTCTGCTCCTCTGGCCTACTCTGCTCCTGCTGCCGTGGTAGCTGCTCCCGCTCCAGTTGTGACCGCCACCAGTAGCCAGGTGATCGCCAGGAACTACAATGGAATCGCCGCTGCTCCTGTGATTGCTCCCGTTGCTGCTCCT-----------------------------------------------------------------
>droSim1:chr3L:18798716-18799908:-
------------TATCGGGTTTTTT---GCAACTCCAAGGATCCAGTAATTCAGCAATTTTGTGAGGTCATATAATCGATATAAGCGTTCAT------TTTTAATATATTTATCG-TCCTAGATAATCACAGCATACAAATTTAAATGAGAAATGGTGCGGGAGCAGCGGCGTAGCTCAGTGGTGCGGAGTAAGCCAATGGCGAGGAGTAGGCCAGTGGTGCAGCCAGAGGAGCGGCCGCGTACTTGGCCACTACTGGAGCAGCCAAAGGAG---------------------------------------CAGCAACGGGAGCAATCACAGGAGCAGCGGCGATTCCATTGAAGTTCCTGGCGATCACCTGGCTACTGGTGGCGGCCACAACTGGAGCGGGAGCAGCTACCACGGCAGCAGGAGCAGAGTA------------------AGCCAGAGGAGCAGTGTATGCCAGGGGAG-------CACCCAGGAG-TCCAG------GCTTGGCAGCAGCGCAGG-----CAACGAGAGCGAGAACGACGACGGCC----TGTGAACAAATCAGCTT------------------GATTAGTTTAATCCTTTGGGGGTC--CTTTCTGAAGAACGTACGTATTTGAACATGGTG-----------------GAATATTTCGTTGTCTTGCTTC-------TTTGGAAGGCTAGAAACTGTTT---------GATATACCACTGCTCTGCGTG----------GAGCATATTTATAC-----CCGAATGTGTGCTC-----TGACTCATG----ATCGCACGCATTCAGTTCATTTA---AATGCGGTG--ACAGTCTCCCG-----TTACCATTTAC--CATTTAC--------CATTTGCACTTTG--C-GTAGTTTATGTGATTTCCCACTGCTAACTG--CAGAATGTGGAATAACTCTTGGTGGCCACTGA-----ATGCGATTGCC-TGAGGTCACAGAAG--------------CAGTCCCGATACGGCGTATAA---ATAGTGGTATGGAATGTGTTGGACAGCATCAGACAAGTTCAAGTTTTCGAACCTAAAGCAC-----------CAGATCCATAATCA------------AAATGTTCAA-ATCCGTAAGTTTGGA--ATCTTTGCTCGCTGCCCTATTTACTAATCGCATTTTATTCACAGGCCGTCGTCGTTCTCGCTCTCGTCGCCTGCGCTGCTGCCAAGCCTGGACTCCTGGGTGCTCCCCTGGCATACACTGCTCCTTTGGCTTACTCTGCTCCTCTGGCCTACTCTGCTCCTGCTGCCGTGCTAGCTGCTCCCGCTCCAGTTGTGACCGCCACCAGTAGCCAGGTGATCGCCAGGAACTATAATGGAATCGCCGCTGCTCCTGTGATTGCTCCCGTTGCTGCTCCT-----------------------------------------------------------------
>droSec1:super_29:161452-163014:-
TTATTCTACAAGTATATGGATTTTT---GCAACTCCAAAGATCCAGTGGTTCAGCAATTTTGTGAGGTCATATAATCGATATAAGCGTTTATATATATTCATAATATATTTATCG-TCCTAGATAATCACAGCGTAAACATTTAGATGAGAAATGGTGCAGGAGCAGCGGCGTAGCTCAGTGGTGCGGAGTAAGCCAATGGCGAGGAGTAGGCCAGAGGTGCAGCCAGAGGAGCGGCCGCGTACTTGGCCACTACTGGAGCAGCCAGAGGAGCAGCCGCGTACTTGGCCACTACTGGAGCAGCCAGAGGAGCACCAACGGGAGCAATCGCTGGAGCGGCGGTGATTCCCTTGTAGTTCCTGGCGATCACCTGGCTACTGGTGGCGGTCACAACTGGAGCGGTACTGTGTACCACTGTAGCAGATGCAATCCGCTGCATATACGGCTTCTAGGACCTTGGAATTAACCATGGCTGGGGAGACCCAGTCATCGAGCAGATCCAGAATCTCGTCTGAGTACATCTCAAAGTGTTCAAAGGAGTCAAAGGCTGCTATCGCTCCGGTGCGCACGAATGAGTTTCCCAAGGACTCTGCCGCTGCCTGATCCTATCCATCGGGGGAGGACATGCGCGAGAACA-GCCTGTTCGGGTGAGCTGTGGGGAGGAGGAACTGGAAATGCACCAGCGGCAGGCCACCGGAGAGTTCCAAATGCTGCAAGCAGGTCAGCTCATAGGATGTGTAAGCTCTCCTCACATAGACTTCCAGAGCAGCATTGCACACTGCCCGGGTAAGAGTGGTAGAAGAAGTCGTGCAGAATGTCAAAGATTGAGGTCTCCGACAGAATCAGGCGCTGCAGGTTCTCGGGGTGNNNNNNTTCTCGGCAATGATACAGATGACCATGGCATTGCGTACGGGGGTGCCACTCATAACGCAGTACTCATTGGCCATGAATCCGGCTCCACTTTCGTTGTGTTGAATACTCATATTACCATCGTGAACTGACGGATAGTGGTGCTTGCAGACAGGCTCGACCTTGTGTATAACATAAGATCTTCTGCATTAATGGAGCCATTTTCAGGCAGGCATACATGTATTGGCCAGGCGTATATAAGGACACTCATACATTTGAGCACAGTTGAGAGATAAGTGCTAGATATCGATATATATCAAATGGCGGGTTTTTCGGATACAGACAGTAATGTAAGTATGAATTCAGTCTGTGCTCCTCCCAAAACGCGCACGACCAACATAGTTTGCACACGGGACGCAACACAATGGACTCGAGACTGCTGATATCGTATTCTAAGACCCTCGCATG----GAATTGCTCCTGCTGGCGTGGTAGCTGCTCCCGCTCCAGTTGTGACCGCCACCAGTAGCCAGGTGATCGCCAGGAACTACAATGGAATCGCCGCTGCTCCTGTGATTGCTCCCGTGGCTGCTCCTGTGGTGGCCAAGTACGCTGCTGCTCCTTTGGC---------------------------------
>droSec1:super_29:171838-173302:-
------------TATCGGGTTTTTT---GCAACTCCAAAGATCCAGTAATTCAGCAATTTTGTGAGGTCATATAATCGATATAAGCGTTCAT------TTTTAATATATTTATCG-TCCTAGATAATCACAGCATACAAATTTAAATGAGAAATGGTGCGGGAGCAGCGGCGTAGCTCAGTGGTGCGGAGTAAACCAATGGCGAGGAGTAGGCCAGTGGTGCAGACAGAGGAGCAGCCACGTACTTGGCCACTACTGGAGCAGC---------------------------------------------------AACGGGAGCAATCACAGGAGCAGCGGCGATCCCATTGTAGTTCCTGGCGATCACCTGGCTACTGGTGGCGGTCACAACTGGAGCGGGAGCAGCTACCACGGCAGCAGGAGCAGAGTAGGCCAGAGGAGCAGAGTAAGCCAGAGGAGCAGTGTATGCCAGGGGAG-------CACCCAGGAG-TCCAG------GCTTGGCAGCAGCGCAGG-----CAACGAGAACGAGAACGACGACGGCC----TGTGAACAAATCAGCTT------------------GATTAGTTTAATCCTTTGGGGGTC--CTTTCTGAAGAACGTACGTATTTGAACATGGTG-----------------GAATATTTCGTTGTCTTGCTTC-------TTTGGAAGGCTAGAAACTGTTT---------GATATACCACTGCTCTGCGTG----------GAGCATATTTATAC-----CCGAATGTGTGCTC-----TGACTCATG----ATCGCACGCATTCAGTTCATTTA---AATGCGGTG--ACAGTCTCCCG-----TTACCATTTAC--CATTTAC--------CATTTGCACTTTG--C-GTAGTTTATGTTATT-CCCACTGCTAACTG--CNNNNNNTCATCTAAATGTTTACG-------------CTGTGATTATC-TAGGACGATAAATA--------------TATTATGAATATA---TATAA---ACGCTTATATCGATTATAT-----GACCTCACA-------AAATTGCTGAACC------AC-----------TGGATCTTTGG---------------AGTTGCAAAA-ATCCATATACTTGTA--GAATAA----------------------------------------------------------------------------------------------------------------------------------------------------------------------------------------------------------------------------------------------------------------------------------------------------------------------------------------------
>droYak2:chr3L:21074712-21075860:+
-------------------------------------------------------------------------------TTCGTTTAATTTT------TTTTATTACTTTTGAAGATTTTAAAGAAGAACAGGA-GCTGATGCAACCGCACTGTA-CGCTAAGGGAGAGGTGTAAGCCAAGGGTGAAGAGTAGGCCAA-----AGGAGCAG-CCAACGGAGCTGCCAGAGGAGCAGCAGCGTACTTGGCCACTACTGGAGCAGCCA---------------------------------------------------CGGGAGCAATCACAGGAGCGGCGGCGATTCCATTGAAGTTCCTGGCGATCACCTGGCTGCTGGTGGCGGTCACAACTGGAGCGGGAGCAGCTACCACGGCAGCAGGAGCAGTGTAAGCCAGGGGAGCAGAGTAGGCTAGGGGAGCAGAGTAGGCCAGAGGAG-------CACCCAGGAG-TCCAG------GCTTGGCAGCAGCACAGG-----CAACGAGTGCGAGGACGACGACGGCC----TGTGAATAAATCAGGTT------------------GGTTAGTTTAATCCTTTGAGGGTC--CTTTCTCAAGAACATACGTATTTGAGCATGGTG-----------------GTATATTTCGTTGTTTTGCTTC-------TTCGGAAGGCTAGAAACTGTTT---------GATATCCCACTGCTCTTCGTG----------GAGCATATTTATAC-----CCGAATGTCTGCTCAGCTCTGACTCATG----ATCGCACGCATTCAGTTCATTTA---AATGCTGTG--ACAGTCTCCCG-----TTACCATTTAC--CATTTACT-ATTTACCATTTGCACTTTG--CCGTAGTTTATGTGATTTCTCACTGCTGAGTG--CAGAATGTGGAATAACTCTTGGTGGCCACTGA-----ATGCGATGGCC-TGAGGTCACAGACG--------------CAGTCCCGATTCGGCGTATAA---ATAGTGGTGTGGAATGTGTTGAACGGCATCAGACAAGTTCAAGTTTTCGATCCGAAAGCAC-----------CAGATCAATAATCA------------AAATGTTCAA-ATCCGTAAGTTTAAA--AACTTAACTTGCTGCCTTGTTTACTAATTGTATTCTATTCACAGGCTGTTGTGTTCCTGGCTATCGTTGCCTGCGCATCTGCCAAGCCTGGACTCCTGGGTGCTCCATTGGCCTACACTGCTCCCCTGGCTT------------------ACACTGCTCCTGCTGCCGTGGTAGCTGCTCCCGCTCCAGTTGTGACCGCCACCAGTAGCCAGGCTTTCGCCAGGAACTACAATGGAATCGCCGCCGCTCCTGTGATTTCTCCCGTGGCTGCTCCCGTGGTGGCCAAGTACGCGGCTGCTCC---------------------------------------
