# Supplementary material for: Duplication and Gene Conversion in the Drosophila melanogaster Genome
Source: PLoS Genet. 2008 Dec 12;4(12):e1000305. doi: 10.1371/journal.pgen.1000305 (PMC2588116; doi:10.1371/journal.pgen.1000305)
Supplement: Dataset S1 — Alignment data. (0.20 MB ZIP) [file pgen.1000305.s004.zip › alignment/Pre12.fas]

>dm3:chr3R:12813834-12817362:+
AGTCACATAATCAACATATTT--TC----ACGTTTTACTT---CTGTTTCCGCCTGCATGTCGAAATCAGCACAAGCGGTCAACTTA----CAAATGA-ACAAACAAGTAA--------ATAAAAGT-----GATTTATATT---ACAAGGAGCTCTTATTAATTATTAGCA---GCGCAATAACATGGTC-----------------CAATTGTTCCCAGCCACGTAAGGTAATACAAAGTTCCTGAGTTTGATAAAAGAGATAAGAAAGAACACCTTAAACCCTCTTACCAAACGTACTCCTAACTGGATAAGTAGTTCGGTAAACCAATAACTAAATAGTATACCAAGCGTTCAGCAAAACTAACACACCATCTCCGTAGATAATTCCGTGGAAGAGTATCAGCATCAACAAAGGAAAAACAATAGAGATTTCTTCCTCATACCTTACTTTGTTGTTCTCGAC----------------TTGTGCATTTACACTTACTAATCTGAACGAGTAATTTTACAGAGAAAAAAAAACGTTTATTTAT--------AAACTTATCTCAAAATAAGGAGGAA-----------------------TTGTGGCAGAAAAGATTCACTACA--------------------TGTTTACATTTCCAACAGAGCTTTT------------------------------------------TTCGAGTGTACTTTGAGTGCGTTGGGTGATTGTGACCACCGAGATGACAATTGTTTCAATACACTCACAGATATGGGTATGTGTTTGCTTGGGGAGCGGAAGATCCAGATAATCTGCGCGGAGCGAGAGTCAAGTGTCATTTTTCCCTCAGTCTACCACAGACGTTGGACCAAAATAAATACCATCCGACGGAGTCCCGATCCCGATTGGAAAACACCAAGAATAGGAGCTGCTGCCAGTTATGTAGATCTACGCCGTTATGTCTGGAACATCGACCTCTGAACGCTCC-AACTCCGAAGACAGGTAGTAGATAGGCATTCAAAAATCCATGTAATGACCAAAATACCCCGCTTCCAGCCCGTTGAATCCCTGCCTAACGGAGGTCCTCAGGAATTGTGCCAACATTCAGTCGCTGGAGAGCTTGAACTACGAATATAACGACGTTTTGCTGACCGAAGACAACGTGGGGAAGATGATTACGCCGAATCCGTATTCCTTTAGTGGCAACATTTCCATCAGCAGTTGTCCAAGTGAAGATGTATCATTTTCGGAAAGCATCCTAGAGGACAACGGACGCATTTCGCTGGCCTATGAGAACCTGAAGACAATTCCGCGGCGACTGGCCGACAAATTCGCAGCGCAGACCAAGTTTCTCGATTTGAGTCACAATGATTTCCGAAACTTGAGATTTCTCTCCTTTTTCGAGGATCTGGACACTTTAATCCTGGACCGCAACGTAAACCTGGACATAAACACTTTTCCTTATTTGCCGAGCTTAAGGATCTTGTGGTGATTACCCTGAATCTTGCATACATGGGTCCACGCAATAACACATATT--CTATTCGTCTTGCAGGATCAACAATTGCGATATAGCAAATATAACCGATTGGATACACCGCATCGAACGGCACTGTCCTGCGCTGGATCAGCTCTCTTGCATGGGGAATCCTGGCATCCGCACAGTTTTCGGGGGCCAAGGACCCCGCGAGTATATACTACAGGTGCTTCCCCAGCTAAAATATCTCGATGGACTTCCAACCAGCAGGAATGCAGCTTATGCGACGCTGTCTTCCTCACAAGGACAGGGTCCGGACTCCACGAGCAATTCGGAAAAGCCTCCACTCGCATCCGCATTCACTTTCAAGGACATCATCCGTCCAAAGTATTCCAGAAAATCGCACAGCGGACGGATGTTTGGCAACGGCTCCTCCACAAACTGAAGTAATATGCCGAAGGAGGGAGGGGTATTCCACTGATTGCATTCTGTCCCATTGTTGGACTATTTTTAACCGTCCGCTGGATTATCAGCGCTGCCCTCGCTGCCCTGCAGTCGTCGATTGCACCTACAGTGCTATGCAAGTAAATATGCATATGGTTATTGCCATGTACGTATATAAATTTGCAATTGTATGACGATGGACACGCACAAACCTAGTGAGAATTAATCTAGTGCATTAAAGCAATTTTTACAATAATAAGAGTCAATGACCTCAGCGAATAGTCAAGTA----------TACAATAGGCACCATCTTCAGAATAAATGTTCTTCGACTTATTCTGAATGTCGTTCAGTGCCCGATTAATTTTACGGATGT-AAGCACATGG---GCACGAGTTA-ATATTGCTTAAAA-CTTGAGGCCA--AAGAT--------------TAAAATTATGATTCAAAGTAA--------CCAGTTCATTGCGT------------TTAATCTAAATTTATTACAGGACTATTTTTGCCTACCTCAATAATAAATGTTTT-------------TCAATGCCGTCAACAATACTAGACCACCAAAAACAGTTGCTTGGATGCACTGACTATAAAATTGTTTTTACTCCTATTTCTTTAATTGTTTATCTATGTAACTTGCTTAAAGAACAGAAACTGGAAACCCACATCTGAAAATATTTGGAACCATTACATTCTGGCATCTATTGCACAAATTTGTAGTGCTTATGTTGGTCAATTCGATTTGATTTCCAGGTTTCCAAAAGCAGCCTCCAAGGGTACAATCGTTTGTTTAGTCAAAAGTTGTTCGAGGGCCCACTGACTCAACTTTTGCAGCTCCTTCCGTTTGGAGCTCACGGCTCGAGAGTTGTCCAAATGGTTGCAGCACAAGTAAATGCCATAAAGGGCCCTCAAGTTATGCGGATTAAGCTTCAGGGCCTGCGAATAGTAAGTGCGAGCCGATTCCATATTCTCGACGCCACCCTGAAAGAAAATTAATTCATAAGATGGACTTCATTACTGGTTAGTGGGCTTATATAGCTCACCATTGTGTATCGTATTTCTGCCAAACGCTGGTGTATTAGATGGCTATGCGGATTGTGCAGCAAAACCTCCTCCATGCAGAAGGCAGCTTTGCCAAACTCGCCTTCAGCCAGATACATGTTGCACAGCTCATGCCATGCCTCCTGGTCAGACATAAACCTGAAGGAATATTAAATAGTTATGAGATTATCGTACATGGTAAGATAAGTAGT--TGTCTAGCAACCGGATGCC-GGAAACTAATTTGG---TTCCGTTCTTCCAAAAACACCATGAACTTAGCTTTCTTACTTCTTCAGATACTCGTTGAGCTCCTTGATGGCCTCCAGGCGACGACCACGGGCCTT-AAGGATGGCAATCTTGCGCTTCCTGGGCGCGGCATTTGTCTCGTCCTTAGCAATGATTGCATCCAGGACCTCGTCGGCCTCATCGTACTGCTCCAGGGCCTCGTAGCGCATCGCTTTGAACTTCATCACGCGCAGGCTGCCCGGGAACTCGAGGGCCAGCTGCTTGGTACACTTGGTGGCGATGTCAAAGCGAGCCGTATCCAATGCCGCGATGATCACCTGCTCCAGGATGAGATGCCGCTCGTTGCCGGTCTTGTGCACCTTGTCCTCCAGCACAGCAACCCACAGCTGGACCACCTCCTCGCTGTGGCGACCCGTCTCCTCGCGCCATGTTCTGAACTGATCGCGTACATCTGGAAGGATGATCATACGATTATGATACCGCACTTTTCATTCATGGC
>dm3:chr3R:12818042-12821583:+
AGTCACATAATCAACATATTT--TC----ACGTTTCCCTT---CCGTTTCTGAGTGCACTCGGCATACGACACAATCGATCAACTTAGCTCTATATGA-ACAAACAAGTAA--------ATAAATGT-----GATTTATATT---ACAAGGAGCTCTTATTAATTATTTGCA---GCGCATTAACATGGTC-----------------CAATTGTTCCCAGCCACGTAAGGTAATACAAAGTTCCTGAGTTTGATAAAAGAGATAAGAAAGAACACCTTAAACCCTCTTACCAAACGTACTCCTAACTGGATAAGTAGTTCGGTAAACCAATAACTAAATAGTATACCAAGCGTTCAGCAAAACTAACACACCATCTCCGTAGATAATTCCGTGGAAGAGTATCAGCATCAACAAAGGAAAAACAATAGAGATTTCTTCCTCATACCTTACTTTGTTGTTCTCGAC----------------TTGTGCATTTACACTTACTAATCTGAACGAGTAATTTTACAGAGAAAAAAAAACGTTTATTTAT--------AAACTTATCTCAAAATAAGGAGGAA-----------------------TTGTGGCAGAAAAGATTCACTACA--------------------TGTTTACATTTCCAACAGAGCTTTT------------------------------------------TTCGAGTGTACTTTGAGTGCGTTGGGTGATTGTGACCACCGAGATGACAATTGTTTCAATACACTCACAGATATGGGTATGTGTTTGCTTGGGGAGCGGAAGATCCAGATAATCTGCGCGGAGCGAGAGTCAAGTGTCATTTTTCCCTCAGTCTACCACAGACGTTGGACCAAAATAAATACCATCCGACGGAGTCCCGATCCCGATTGGAAAACACCAAGAATAGGAGCTGCTGCCAGTTATGTAGATCTACGCCGTTATGTCTGGAACATCGACCTCTGAACGCTCC-AACTCCGAAGACAGGTAGTAGATAGGCATTCAAAAATCCATGTAATGACCAAAATATCCCGCTTCCAGCCCGTTGAATCCCTGCCTAACGGAGGTCCTCAGGAATTGTGCCAACATTCAGTCGCTGGAGAGCTTGAACTACGAATATAACGACGTTTTGCTGACCGAAGACAACGTGGGGAAGATGATTACGCCGAATCCGTATTCCTTTAGTGGCAACATTTCCATCAGCAGTTGTCCAAGTGAAGATGTATCATTTTCGGAAAGCATCCTAGAGGACAACGGACGCATTTCGCTGGCCTATGAGAACCTGAAGACAATTCCGCGGCGACTGGCCGACAAATTCGCAGCGCAGACCAAGTTTCTCGATTTGAGTCACAATGATTTCCGAAACTTGAGATTTCTCTCCTTTTTCGAGGATCTGGACACTTTAATCCTGGACCGCAACGTAAACCTGGACATAAACACTTTTCCTTATTTGCCGAGCTTAAGGATCTTGTGGTGATTACCCTGAATCTTGCATACATGGGTCCACGCAATAACACATATT--CTATTCGTCTTGCAGGATCAACAATTGCGATATAGCAAATATAACCGATTGGATACACCGCATCGAACGGCACTGTCCTGCGCTGGATCAGCTCTCTTGCATGGGGAATCCTGGCATCCGCACAGTTTTCGGGGGCCAAGGACCCCGCGAGTATATACTACAGGTGCTTCCCCAGCTAAAATATCTCGATGGACTTCCAACCAGCAGGAATGCAGCTTATGCGACGCTGTCTTCCTCACAAGGACAGGGTCCGGACTCCACGAGCAATTCGGAAAAGCCTCCACTCGCATCCGCATTCACTTTCAAGGACATCATCCGTCCAAAGTATTCCAGAAAATCGCACAGCGGACGGATGTTTGGCAACGGCTCCTCCACAAACTGAAGTAATATGCCGAAGGAGGGAGGGGTATTCCACTGATTGCATTCTGTCCCATTGTTGGACTATTTTTAACCGTCCGCTGGATTATCAGCGCTGCCCTCGCTGCCCTGCAGTCGTCGATTGCACCTACAGTGCTATGCAAGTAAATATGCATATGGTTATTGCCATGTACGTATATAAATTTGCAATTGTATGACGATGGACACGCACAAACCTAGTGAGAATTAATCTAGTGCATTAAAGCAATTTTTACAATAATAAGAGTCAATGACCTCAGCGAATAGTCAAGTA----------TACAATAGGCACCATCTTCAGAATAAATGTTCTTCGACTTATTCTGAATGTCGTTCAGTGCCCGATTAATTTTACGGATGT-AAGCACATGG---GCACGAGTTA-ATATTGCTTAAAA-CTTGAGGCCA--AAGAT--------------TAAAAGTATGATTCAAAG------------CAGTTCATTGCGT------------TTAATCTAAATTTATTACAGGACTATTTTTGCCTACCTCAATAATAAATGTTTTAAATTATCCGGTTTCAATGCCGTCAACAATACTAGACCACCAAAAACAGTTGCTTGGATGCACTGACTATAAAATTGTTTTTACTCCTATTTCTTTAATTGTTTATCTATGTAACCTGCTTAAAGAACAGAAACTGGAAACCCACTTCTGAGAATATTTGGAACCATTACATTCTGGCATCTATTGCACAAATTATTAGTGCTTATATTGGTCAATTCGATTTAATTTCCAGGTTTCCAAAGGCAGCCTCCAAGGGTACAATCGTTTGTTTAGTCAAAAGTTGTTCGAGGGCCCATTGACTCAACTTTTGCAGCTCCTTCCGTTTGGAGCTCACAGCACGAGAGTTGTCCAAATGGTTGCAGCACAAGTAAATGCCATAAAGGGCCCTCAAGTTATGCGGATTAAGCTTCAGGGCCTGCGAATAGTAAGTGCGAGCCGATTCCATATTCTCGACGCCACCCTGAAAGAAAATTAATTCATAAGATGGACTTCATTACTGGTTAGTGGGCTTATATAGCTCACCATTGTGTATCGTATTTCTGCCAAACGCTGGTGTATTAGATGGCTATGCGGATTGTGCAGCAAAACCTCCTCCATGCAGAAGGCAGCTTTGCCAAACTCGCCTTCAGCCAGATACATGTTGCACAGCTCATGCCATGCCTCCTGGTCAGACATAAACCTGAAGGAATATTAAATAGTTATGAGATTATCGTACATGGTAAGATAAGTAGT--TGTCTAGCAACCGGATGCC-GGAAACTAATTTGG---TTCCGTTCTTCCAAAAACACCATGAACTTAGCTTTCTTACTTCTTCAGATACTCGTTGAGCTCCTTGATGGCCTCCAGGCGACGACCACGGGCCTT-AAGGATGGCAATCTTGCGCTTCCTGGGCGCGGCATTTGTCTCGTCCTTAGCAATGATTGCATCCAGGACCTCGTCGGCCTCATCGTACTGCTCCAGGGCCTCGTAGCGCATCGCTTTGAACTTCATCACGCGCAGGCTGCCCGGGAACTCGAGGGACAGCTGCTTGGTACACTTGGTGGCGATGTCAAAGCGAGCCGTATCCAATGCCGCGATGATCACCTGCTCCAGGATGAGATGCCGCTCGTTGCCGGTCTTGTGCACCTTGTCCTCTAGCACAGCAACCCACAGCTGGACCACCTCCTCGCTGTGGCGACCCGTCTCCTCGCGCCACGTTCTGAACTGATCCCGTACATCTGAAAGGATGATCATACGCTTATGATACGGCACTTTTCATTCATGGC
>droSim1:chr3R:8655806-8659366:-
AGTCACATAATCAACATATTT--TC----ACGTTTTCCTT---CTGTTTCCGCCTGCATGTCGAAATCAGCACAATCGGTCAACTGAACTCTAAATGA-ACAAACAAGTAA--------ACAAAAGT-----AATTTATATT---GCAAGGAGCTATTATTATTTAGCTATATTATACATATATTAAATCCAGCGAAATAACATGGACGAATTGTTCCCAGCCACGTAAGGCTACACAAAGTTCCTGAGTTTGATAAAAGAGATAAGAAAGAACACCTTAAACCCTCTTACCGAAAGTACTCCCAACTTGATAAGTAGTTCGGTAAACCAATATCTAAATAGTATACCCAGCGTTCAGCAAAACTAACACACCATCTCCGTAGATAATTCCATGGAAGGGTATCAGCATCAACAAAGGAAAAACAATAAAGATTTCTTCCTCGTACCTTACTCTGTTGTTCTCGACTTGCAAGTACATATGTATGTGCATTCACACTTACTAATCTGAACGAGTAATTTTACACAGAAAAAAA--AAACGTTAAACGAAAAAAAAAAAACGTTAAATGGGAAATTATAATT-------GAATTACTATAAAATTGGGGTAGTAAAGATTCGTAACC--------------------TATTTAAATTTCCAACAGTGCTTTC------------------------------------------TTCGAGTGTACTTTGAGTGCGTTGGGTGATTGTGACCACCGAGATGACAATTGTTTCAATACACTCACATATTCGGGTATGTGTTTGCTTGGGGAGCGGAAGATCCAGATAATCTGCGCGGAGCGAGAGTCAAGTGTCATTCTTCCCTCAGTCTACCACAGACGTTGGACCAAAATAAATACCATCCGGCGGAGTCCCGATCCCGAT----------------------CAGCTGCCAGTTATGTAGATCTACGCCGTTATGTCTGGAACATCGACCTCTGAACGCTCC-AACTCCGAAGACAGGTAGTAGATAGGCATCCAAAAATCCACGTTTTGGCCATAATATCCCGCTTCCAGCCCGTCGAATCCCTGCCTAACGGAGGTGCTCAGGAATTGTGCCAATATCCAGTCGCTGGAGAGCTTGAACTACGAATATAACGACGTTCTGCTGACCGAAGACAACGAGGGGAAGATGATTACGCCGAATCCATACTCCTTTAGCGGCAACATTTCCATCAGCAGTGGTCCAAGTGAAGATGTTTCATTTACGGAAAGCATCCTGGAGGACAACGGACGCATTTCGCTGGCCTATGAGAACCTGAAGACAATTCCGCGGCGACTGGCCGACAAATTCGCAGCGCAGACCAAGTTTCTCGATTTAAGTCACAATGATTTCCGAAATCTGAGATTTCTCTCCTTTTTCGAGGATCTGGACACTTTAATCCTGGACCGCAACGTAAACTTGGACATAAACACTTTTCCCTACTTGCCGAGCTTAAGGATCCTGTGGTGATTACCCTGAATCTTGCATAAAGCGATC----CAATAACA------A--TATTCGTCTTGCAGGATCAACAATTGCGATATAGCAAATATAACTGACTGGATACACCGCATCGAACGGCAGTGTCCTGCGCTGGATCAGCTCTCTTGCATGGGAAATCCTGGCATCCGCACAGTTTTCGGGGGCCAAGGACCCCGCGAGTATATACTACAGGTGCTTCCCCAGCTAAAATACCTCGATGGACTTCCGACCAGCAGGAGTGCAGTTCATGCGACGCTGTCTTCCTCACAAGGACAGGGTCCGGACTCCACCAGCAATTCGGAGAAGCCTCCACCCGCATCCGCACTCACTTTCAAGGACATCTTCCGGCCAAAGCATTCCAGAAAATCGCACAGCGGACGGATGTACGGCAACGGCTCCTCCACAAATTGAAGTATTATGCCGAAGGAGGGAGGGGTATTCCACTGATTGCATTCTGTCCCATTGTTGGACTATTTTTAACCGTCCGCTGGATTATCAGCGCTGCCCTCGCTGCCATGCAGTCGTCGATTGCACCTACAGTGCTATGCAAGTAAATATGCACTTGGTTATTTCCATGTACGTATATAAATTTGCAATCGTAAGGCGATGGACACGCACAAGCCTAGTGAGAATTAATCTAGTGCATTAAAGCAATTTTTACAATAATAAGAGTCAATGACCTCAGCGAATAGTCAAGTAAACAAACGTATACAATAGGCACCATCTTCAGAATAAATGTTCTTCGTCTCATTCTGGATGTCGTTCAGTGCCCGATTAATTTTACGGATGCAAACACATGGGCACGAGTTCATATTGTTTAAAAACTTGAGTCCAGCCAAAAGATAA--------------AAAGTATGCAGTTCATTGCGT----------------------------------TTAATCTAAATTTATTACAGGACTATTTTTGCCTACCTCAATAATAAATGTTTTA----------A------ATTATCTGGTTTTAATGCCGTCAACAATACTAGACCACCAAAAACAGT-GCTTGGACTGACTATAAAATTGTTTCTTTGATTGTTTATCTATGTAACTTGCGTAAAGAACAGAAACTGGAAACCCACTTCTGAGAATATTTGGAACCATTACATTCTGGCATCTATTGCACAAATTAGTAGTGCTTATATTGGTCAATTCGATTTGATTTCCAGGTTTCCAAAGGCAGCCTCCAAGGGTACAATCGTTTGTTTTGACAAAAGTTGTTCAAGGGCCCATTGACTTAACTTTTGCAGCTCCTTCCGCTTGGAGCTTACAGCTCGGGAGTTGTCCAAATGGTTGCAGCACAGGTAAATGCCATAAAGGGCCCTCAAGTTATGCGGATTAAGCTTCAGGGCCTGCGAATAGTAAGTGCGAGCCGATTCCATATTCTCGACGCCACCCTGAAAGGAAATTACTTCATGAGATGGGCTTCATTAGGGGTTAGCGAGGTTATATAGCTCACCATTGTGTAGCGTATTTCTGCCAAGCGCTGGTGTATTAGATGGCTATGGGGATTGTGCAGCAAAACCTCCTCCATGCAGAAGGCAGCTTTGCCAAACTCGCCCTCAGCCAGATACATGTTGCACAGCTCGTGCCATGCCTCCTGGTCAGACATAAACCTGAAGGAATATTACATATTTATGAGATTGTCGTACATGATAAGATAAGAAGTTATGTCTAGCAACCGGATGCC-GGAAAACAATTTGG---TTCCTTTCTTCCAAAAATACCCTAAACTTAGCCTCCTTACTTCTTCAGATACTCGTTGAGCTCCTTGATGGCCTCCAGGCGACGACCACGGGCCTT-GAGGATGGCAATCTTGCGCTTCCTGGGCGCGGCATTTGTCTCGTCCTTAGCAATGATTGCGTCCAGGACCTCGTCGGCCTCATCGTACTGCTCCAGAGCCTCGTAGCGCATCGCTTTGAACTTCATCACGCGCAGGCTGCCCGGGAACTCGAGGGCCAGCTGCTTGGTGCACTCGGTGGCGATGTCAAAGCGAGCCGTATCCAACGCCGCGATGATCACCTGCTCCAGGATGAGATGCCGCTCGTTGCCGGTCTTGTGCACCTTGTCCTCCAGCACAGCAACCCACAGCTGGACCACCTCCTCGCTGTGGCGACCCGTCTCCTCACGCCACGTTCTGAATTGATCCCGCACATCTGGAAGGATGATCATACGATTATGATACGGCACTTTTCATTCATGGC
>droSim1:chr3R:8650764-8654343:-
AGTCACATAATCAACATATTT--TC----ACGTTTTCCTT---CTGTTTCCGCCTGCATGTCGAAATCAGCACAATCGGTCAACTGAACTCTAAATGA-AGAAACAAGTAA--------ATAAAACT-----GATTTATATT---GCAAGGAGCTATTATTATTTAGCTATATTATACATATATTATATCCAGCGAAATAACATACACCAATTGTTCCCAGCCACGTAAGGTAATACAAAGTTCCTGAGTTTGATAAAAGAGATAAGAAAGAACACCTTAAACCCTCTTACCGAAAGTACTCCCAACTTGATAAGTAGTTCGGTAAACCAATATCTAAATAGTATACCAAGCGTTCAGCAAAACTAACACACCATCTTCGTAGATAATTCCATGGAAGAGTATCAGCATCAACAAAGGAAAAACAATAGAGATTTCTTCCTCATACCTTACTTTGTTGTTCTCGACTTGCAAGTACATATGTATGAGCATTCACACTTACTAATCTGAACGAGTAATTTTACACAGAAAAAAA--AAACGTTAAACGAAAAAAAAAAAACGTTAAATGGGAAATTATAATT-------GAATTACTATAAAATTGGGGTAGTAAAGATTCGTAACC--------------------TATTTAAATTTCCAACAGTGCTTTC------------------------------------------TTCGAGTGTACTTTGAGTGCGTTGGGTGATTGTGACCACCGAGATGACAATTGTTTCAATACACTCACATATTCGGGTATGTGTTTGCTTGGGGAGCGGAAGATCCAGATAATCTGCGCGGAGCGAGAGTCAAGTGTCATTTTTCCCTCAGTCTACCGCAGACGTTGGACCAAAATAAATACCATCCGGCGGAGTCCCGATCCCGATTGGAATGCACCGAGATTAGGATCAGCTGCCAGTTATGTAGATCTACGCCGTTATGTCTGCAACATCGACCTCTGAACGCTCC-AACTCCGAAGACAGGTAATAGATAGGCATCCAAAAATCCACGTTTTGGCCATAATATCCCGCTTCCAGCCCGTCGAATCCCTGCCTAACGGAGGTGCTCAGGAATTGTGCCAATATCCAGTCGCTGGAGAGCTTGAACTACGAATATAACGACGTTCTGCTGACCGAACCCAACGAGGGGAAGATGATTACGCCGAATCCGTACTCCTTTAGCGGCAACATTTCCATCAGCAGTGGTCCAAGTGAAGATGTTTCATTTACGGAAAGCATCCTGGAGGACAACGGGCGCATTTCGCTGGCCTATGAGAACCTGAAGACAATTCCCCGGCGACTGGCCGACAAATTCGCAGCGCAGACCAAGTTTCTCGATTTAAGTCACAATGATTTCCGAAATCTGAGATTTCTCTCCTTTTTCGAGGATCTGGACACTTTAATCCTGGACCGCAACGTAAACCTGGACATAAACACTTTTCCCTACTTGCCGAGCTTAAGGATCCTGTGGTGGTTACCCCGAATCTTGCATAAACTGGTCCACGCAATAACATCTATAG--TATTCGTCTTGCAGGATCAACAATTGCGATATAGCAAATATAACCGACTGGATACACCGCATCGAACGGCAGTGTCCTGCGCTGGATCAGCTCTCTTGCATGGGAAATCCTGGCATCCGCACAGTTTTCGGGGGCCAAGGACCCCGCGAGTATATACTACAGGTGCTTCCCCAGCTAAAATACCTCGATGGACTTCCGACCAGCAGGAGTGCAGTTCATGCGACGCTGTCTTCCTCACAAGGACAGGGTCCGGACTCCACCAGCAATTCGGAGAAGCCTCCACCCGCATCCGCACTCACTTTCAAGGACATCTTCCGGCCAAAGCATTCCAGAAAATCGCACAGCGGACGGATGTACGGCAACGGCTCCTCCACAAATTGAAGTATTATGCCGAAGGAGGGAGGGGTATTCCACTGATTGCATTCTGTCCCATTGTTGGACTATTTTTAACCGTCCGCTGGATTATCAGCGCTGCCCTCGCTGCCCTGCAGTCGTCGATTGCACCTACAGTGCTATGCAAGTAAATATGCACATGGTTATTTCCATGTACGTATATAAATTTGCAATCGTATGGCGATGGACACGCACAAGCCTAGTGAGAATTAATCTAGTGCATTAAAGCAATTTTTACAAAAATAAGAGTCAATGACCTCAGCGAATAGTCAAGTAAACAAACGTATAC---------CATCTTCAGAATAAATGTTCTTCGTCTTATTATGAATGTCGTTCAGTGCCCGATTAATTTTTCGGATGCAAACACATGGGCACGAGTTGATATTGTTTAAAAACTTGAGGCCAGCCAAAAGATAA--------------AAAGTAAGCAGTTCATTGCGT----------------------------------TTAATCTAAATTTATTACAGGACTATTTTTGCCTACCTCAATAATAAATGTTTTA----------A------ATTATCCGGTTTCAATGCCGTCAACAATACTAGACCACCAAAAACAGTTGCTTGGACTGATTATAAAATTGTTTCTTTGATTGTTTATCTATGTAACTTGCTTAAAGAACAGAAACTGGAAACCCACTTCTGAGGATATTTGGAACCATTAAATTCCGGCATCTATTGCACAAGTTAGTAGTGCTTATATTGGTCAATTCGATTTGATTTCCAGGTTTCCAAAGGCAGCCTCCAAGGGTACAATCGTTTGTTTTGACAAAAGTTGTTCAAGGGCCCATTGACTTAACTTTTGCAGCTCCTTCCGCTTGGAGCTCACGGCTCGGGAGTTGTCCAAATGGTTGCAGCACAGGTAAATGCCATAAAGGGCCCTCAAGTTATGCGGATTAAGCTTCAGGGCCTGCGAATAGTAAGTGCGAGCCGATTCCATATTCTCGACGCCACCCTAATAGAAAATTACTTCATGAGAT-----TCATTAGGGGTTAACGGGGTTATAGAGCTCACCATTGTGTAGCGTATTTCCGCCAAGCGCTGGTGTATTAGATGGCTATGGGGATTGTGCAGCAAAACCTCTTCCATGCAGAAGGCAGCTTTGCCAAACTCGCCCTCAGCCAGATACATGTTGCACAGCTCGTGCCATGCCTCCTGGTCAGACATAAACCTGAAGGAATATTACATATTTATGAGATTGTCGTACATGGCAAGATTAGGAGTTTTGTCTAGCAACCGGATGCC-GGACACCAATTTGG---TTCCTTTCTTCCAAAAATCCCCTGAACTTAGCCTTCTTACTTCTTCAGATACTCGTTGAGCTCCTTGATGGCCTCCAGGCGACGACCACGGGCCTT-GAGGATGGCAATCTTGCGCTTCCTGGGCGCGGCATTTGTCTCGTCCTTAGCAATGATTGCGTCCAGGACCTCGTCGGCCTCATCGTACTGCTCCAGAGCCTCGTAGCGCATCGCTTTGAACTTCATCACGCGCAGGCTGCCCGGGAACTCGAGGGCCAGCTGCTTGGTGCACTCGGTGGCGATGTCAAAGCGAGCCGTATCCAATGCCGCGATGATCACCTGTTCCAGGATGAGATGCCGCTCGTTGCCGGTCTTGTGCACCTTGTCCTCCAGCACAGCCACCCACAGCTGGACCACTTCCTCGCTGTGGCGACCCGTCTCCTCACGCCACGTTCTGAATTGATCCCGCACATCTGGAAGGATGATCATACGATTATGATACGGCAGTTTTCATTCATGGC
>droSec1:super_12:1336988-1341648:-
AGTCACATAATCTACATATTT--TC----ACGTTTTCCTT---CTCTTTCCGCCTGCATGTCGAAATCAGCACAATCGGTCAACT-----CTAAATGA-ACAAACAAGTAA--------ATAAAAGT-----GATTTATAAT---GCAAGGAGCTCTTATTATTTAGCTATA-----CATATATTATATGCAGCGAAACAACATAGACCAATTGTTCCAAGCCACGTAAGGTAATACAAAGTTCCTGAGTTTGATAAAAGAGATAAGAAAGAACACCTTAAGCCCTCTTACCGAAAGTACTCCTAACTTGATAAGTAGTTCGGTAAACCAATATCTAAATAGTATACCAAGCGTTCAGCAAAACTAACACACCATTTCCGTAGATAATTCCGTGGAAGAGTATCATCATCAACAAAGGAAAAACAATAGAGATTTCTTCCTCATACCTTACTTTGTTGTTCTCGACTTGCAAGTACAAATGTATGTGCATTCACACTTACTAATCTGAACGAGTAATTTTACACAGAAAAAAA--CGTTTTTTAAT--------AAACTTATTTTATAGTAAAAGGGAAAT-------GAATTACTATAAAATTGTGGTAGTAAAGATTCTTAACC--------------------TATTTAAATTTCCAACAGTGATTT-------------------------------------------TTCGAGTGTACTTTGAGTGCGTTGGGTGATTGTGACCACCAAGATGACAATTGTTTCAATACACTCACATATTCGGGTATGTGTTTGCTTGGGGAGCGGAAGATCCAGATAATGTGCGCGGAGCGGGAGTCAAGTGTCATTTTTCCCTCAGTCTACCACAGACGTTGGACCAAAATAAATACCATCCGGCGGAGTCCCGATCCCGATTGGAATACACCAAGATTAGGATCAGCTGCCAGTTATGTAGATCTACGCCGTTATGTCTGGAACATCGACCTCTGAACGCTCCCAACTCCGAAGACAGGTAGTAGATAGGCATCCAAAA-TCTATATTATGGCCATAATATCCCGCTTCCAGTCCGTCGAATACCTGCCTAACAGAGGTGCTCAGGAATTGTGCCAATATCCAGTCGTTGGAGAGCTTGAACTACGAATATAACGACGTTCTGCTGACCGAACCCAACGAGGGGAAGATGATTACGTCGAATCCGTACTCCTTTAGCGGCAACATTTCCATCAGCAGTGGTCCAAGCGAAGATGTTTCATTTACGGAAAGCATCCTGGAGGACAACGGGCGCATTTCGCTGGCCTATGAGAACCTGAAGACAATTCCGCGGCGACTGGCCGACAAATTCGCAGCGCAGACCAAGTTTCTCGATTTGAGTCACAATGATTTCCGAAATCTGAGATTTCTCTCCTTTTTCGAGGATCTGGACACGTTAATCCTGGATCGCAACGTAAACTTGGACATAAACACTTTTCCCTACTTGCCGAGCTTAAGGATCCTGTGGTGATTACCGTGAATTTGGCATAAAGTGGTCCACGCAATAACATCTATAG--TATTCGTCTTGCAGGATCAACAATTGCGATATAGCAAATATAACCGACTGGATACACCGCATCGAACGGCAGTGTCCTGCGCTGGATCAGCTCTCTTGCATGGGAAATCCTGGCATCCGCACTGTTTTCGGGGGCCAAATACCCCGCGAGTATATACTACAGGTGCTTCCCCAGCTAAAATACCTCGATGGACTTCCGACCAGCAGGAGTGCAGTTCATGCGACGCTGTCTTCCTCACAAGGACAGGGTCCAGACTCCACCAGCAATTCGGAGAAGCCTCCACCCGCATCCGCACTCACTTTCAAGGACATCTTCCGGCCAAAGCATTCCAGAAAATCGCACAGCGGACGGATGTACGGCAAGGGCTCCTCCACTAATTGAAGTAATATGCCGAAGGAGGGAGGGGTATTCCACTGATTGCATTATGTCCCATTGTTGGACTATTTTTAACCGTCCGCTGGATTATCAGCGCTGCCCT---------GCAGTCGTCGATTGCACCTACAGTGCTATGCAAGTAAATATGCATATGGTTATTTCCATGTACGTATATAAATTTGCAATCGTATGGCGATGGACACGCACAAGCCTAGTGAGAATTAATCTAGTGCATTAAAGCCATTTTTACAATAATAAGAGTCAATGACCTCATCGAATAGTCAAGTAAACAAACGTATAC---------CATCTTCAGAATAAATGTTCTTCGTCTTATTCTGAATGTCGTTCAGTGCCCGATTAATTTTACGGATGT-AAATACATGG---GCACGAGTTG-ATATTGTTTAAAAACTTGAGGCCAGCCAAAA---------GATAAAAAGTAAGCAGTTCATTGCGT----------------------------------TTAATCTAAATTTATTACAGGACCTTTTTTGCCTACCTCAATAATGTAAATTATCCG-------GTTTCATTGCCGTCAACAATACTAGACCACCAAAAACAGTTGCTTAGA----CTGATTATAAAATTGTTTCT------------TTGATTGTTTATCTATGTAACTTGCTTAAAGAACAGAAACTGGAAACCCACTTCTGAGAATATTTGGAACCATTACATGCTGGCATCTATTGCACAAATTAGTAGTGCTTATATTGGTCAATTCGATTTGATTTCCAGGTTTCCAAAGGCAGCCTCCAAGGGTACAATCGTTTGTTTTGACAAAAGTTGTTCAAGGGCCCATTGACTTAACTTTTGCAGCTCCTTCCGCTTGGAGCTTACAGCTCGGGAATTGTCCAATTGGTTGCAGCACAGGTAAATGCCATAAAGGGCCCTCAAGTTATGCGGATTAAGCTTCAGGGCCTGCGAATAGTAAGTGCGAGCCGATTCCATATTCTCGACGCCACCCTGAAATAAAACTACTTTATCAAATGGACTTCATTAGGGGTTAGCGGGGTTATATAGCTCACCATTGTGTACCGTATTTCCGCCAAGCGCTGGTGTATTAGATGGCTATGGGGATTGTGCAGCAAAACCTCCTCCATACAAAAAGCAGCTTTGCCAAACTCGCCCTCAGCCAGATACATGTTGCACAGCTCGTGCCATGTCTCCTGGTCAGACATAAATCTGAAGGAATATTACATATTTATGAGATTGTCGTACATGGTAAGATTAGGAGTTTTGTCTAGCAACCGGATGCCGGGAAACTAAATTTGGGTTTCATTCTTCCCAAAATCTCCTGAAACTGAGCCTTCTTACTTCTTCAGATACTCGTTGAGCTCCTTGATGGCCTCCAGGCGACGACCACGGGCCTTTGAGGATGGCAATCTTGCGCTTCCTGGGCGCGGCATTTGTTTCGTCCTTAGCAATGA---------------------------------------------------------------------------------------------------------------------------------------------------------------------------------------------------------------------------------------------------------------------------------------------------------------------------------------------------------
>droSec1:super_12:1334531-1336988:-
AGTCACATAATCTACATATTT--TC----ACGTTTTCCTT---CTCTTTCCGCCTGCATGTCGAAATCAGCACAATCGGTCAACT-----CTAAATGA-ACAAACAAGTAA--------ATAAAAGT-----GATTTATAAT---GCAAGGAGCTCTTATTATTTAGCTATA-----CATATATTATATCCAGCGAAACAACATAGACCAATTGTTCCAAGCCACGTAAGGTAATACAAAGTTCCTGAGTTTGATAAAAGAGATAAGAAAGAACACCTTAAGCCCTCTTACCGAAAGTACTCCTAACTTGATAAGTAGTTCGGTAAACCAATATCTAAATAGTATACCAAGCGTTCAGCAAAACTAACACACCATCTCCGTAGATAATTCCGTGGAAGAGTATCAGCATCAACAAGGGAAAAACAATAGAGATTTCTTCCTCATACCTTACTTTGTTGTTCTCGACTTGCAAGTACAAATGTATGTGCATTCACACTTACTAATCTGAACGAGTAATTTTACACAGAAAAAAA--CGTTTTTTAAT--------AAACTTATTTTATAGTAAAAGGGAAAT-------GAATTACTATAAAATTGTGGTAGTAAAGATTCTTAACC--------------------TATTTAAATTTCCAACAGTGATTT-------------------------------------------TTCGAGTGTACTTTGAGTGCGTTGGGTGATTGTGACCACCAAGATGACAATTGTTTCAATACACTCACATATTCGGGTATGTGTTTGCTTGGGGAGCGGAAGATCCAGATAATGTGCGCGGAGCGGGAGTCAAGTGTCATTTTTCCCTCAGTCTACCACAGACGTTGGACCAAAATAAATACCATCCGGCGGAGTCCCGATCCCGATTGGAATACACCAAGATTAGGATCAGCTGCCAGTTATGTAGATCTACGCCGTTATGTCTGGAACATCGACCTCTGAACGCTCC-AACTCCGAAGACAGGTAGTAGATAGGCATCCAAAA-TCTATATTATGGCCATAATATCCCGCTTCCAGTCCGTCGAATACCTGCCTAACAGAGGTGCTCAGGAATTGTGCCAATATCCAGTCGTTGGAGAGCTTGAACTACGAATATAACGACGTTCTGCTGACCGAACCCAACGAGGGGAAGATGATTACGTCGAATCCGTACTCCTTTAGCGGCAACATTTCCATCAGCAGTGGTCCAAGCGAAGATGTTTCATTTACGGAAAGCATCCTGGAGGACAACGGGCGCATTTCGCTGGCCTATGAGAACCTGAAGACAATTCCGCGGCGACTGGCAGACAAATTCGCAGCGCAGACCAAGTTTCTCGATTTGAGTCACAATGATTTCCGAAATCTGAGATTTCTCTCCTTTTTCGAGGATCTGGACACGTTAATCCTGGATCGCAACGTAAACTTGGACATAAACACTTTTCCCTACTTGCCGAGCTTAAGGATCCTGTGGTGATTACCCTGAATTTAGCATAAAGTGGTCCACGCAATAACATCTATAG--TATTCGTCTTGCAGGATCAACAATTGCGATATAGCAAATATAACCGACTGGATACACCGCATCGAACGGCAGTGTCCTGCGCTGGATCAGCTCTCTTGCATGGGAAATCCTGGCATCCGCACTGTTTTCGGGGGCCAAATACCCCGCGAGTATATACTACAGGTGCTTCCCCAGCTAAAATACCTCGATGGACTTCCGACCAGCAGGAGTGCAGTTCATGCGACGCTGTCTTCCTCACAAGGACAGGGTCCAGACTCCACCAGCAATTCGGAGAAGCCTCCACCCGCATCCGCACTCACTTTCAAGGACATCTTCCGGCCAAAGCATTCCAGAAAATCGCACAGCGGACGGATGTACGGCAAGGGCTCCTCCACTAATTGAAGTAATATGCCGAAGGAGGGAGGGGTATTCCACTGATTGCATTATGTCCCATTGTTGGACTATTTT-AACCGTC----------------------------------------------------------------------------------------------------------------------------------------------------------------------------------------------------------------------------------------------------------------------------------------------------------------------------------------------------------------------------------------------------------------------------------------------------------------------------------------------------------------------------------------------------------------------------------------------------------------------------------------------------------------------------------------------------------------------------------------------------------------------------------------------------------------------------------------------------------------------------------------------------------------------------------------------------------------------------------------------------------------------------------------------------------------------------------------------------------------------------------------------------------------------------------------------------------------GGAATATTACATATTTATGAGATTGTCGTACATGGTAAGATTAGGAGTTTTGTCTAGCAACCGGATGCC-GGAAACTAATTTGG---TTTCATTCTTCCAAAAATCTCCTGAACTGAGCCTTCTTACTTCTTCAGATACTCGTTGAGCTCCTTGATGGCCTCCAGGCGACGACCACGGGCCTT-GAGGATGGCAATCTTGCGCTTCCTGGGCGCGGCATTTGTTTCGTCCTTAGCAATGATTGCGTCCAGGACCTCGTCAGCCTCATCGTACTGCTCCAGAGCCTCGTAGCGCATCGCTTTGAACTTCATCACGCGCAGGCTGCCTGGGAACTCGAGGGCCAGCTGCTTGGTGCACTCGGTAGCTATGTCAAAGCGAGCCGTATCCAATGCCGCGATGATCACCTGCTCCAGGATAAGATGCCGCTCGTTGCCGGTCTTGTGCACCTTGTCCTCCAGCACAGCAACCCACAGCTGGACCACCTCCTCGCTGTGGCGACCTGTCTCCTCACGCCACGTTCTGAATTGATCCCGCACATCTGGAAGGATGATCAGACGATTATGATACGGCACTTT-----------
>droYak2:chr3R:11566884-11572145:-
ATCCTGATCAAGAATATATATGGTCGGAAACGATTTCTTCTGCCTGTTACATACTTTTCAACGAATTTAGTGTACCCTTTTACTCTACGAGTAACGGGTATAAAAAGCTAATATTTCACATAAGAATCGAATAAGTTATTTTCAGGCAAAGAACACTGGCTATCCAATAAAA---GGAATATATTTTCATTGG---------------TATTTACCGCCTGCCACGTAATTTAGAACGA---TTCTGTCTTTGATAAAAGAGATACGAAAATA-ACCTTAGACCCTCTTACTAAAAGTACTCATACTTTGATAGG-AATTCTGTAAACCAAGAACTTAATAGAATACCAAGCGTTCAGGAAAACTAACACACCATGTCCGTAGATAACTCCATGGAAGAGTATCAGCATCAACAAAGAAAAAACAATAGCGTTTTGTTCCTCATTTCTTACTTTGTTGTTCTCGACGTCTCTGTACATATGTCTGTACATTTACACTTACTAATCTGAACGAGAAATTTTACACAGAAAAAATA-CATTTATTAAT--------AATCCTTGAACTAAATAAGTAGGAAATTATGATGGAATTTCTATACAATTGTGGCAATAAAGGATCGTAACACAATTGTTATGCTCATAACCTATTTATACTTCCACCTGTGTTTTTATAGATAATTCTATTTTTACAAACTGTTGAATAAAATATTTTTCCGAGTGTAGTT-GAGTGCGCCGGGTAATTGCGACCACCGAGATGACAATTGTTTCAATACACTCACATATTCGGGTATGTGTTTGCTTGGGGAGCGGAAGACCCAGATAATCTGCGCGGAGCGAGAATCAAGTGTCATTTTTCCCTCAGTCTACCACCGACTTTGGACCAAAATAAATACAAGCCGACGGAGTCCCGATCCCGATTGGAATACACAGAGAATAGGATCGGCTGCCAGTTATGTAGATCTTCGCCGTTATGTCTGGAACATCGACCTCTGAACGCTCC-AACTCCGAGGACAGGTAGTAGATGGGCATCCAAAAATCCACGGCATGGTCATAATATTCCGCTTGCAGCCCATCGAATCCCTGCCTAACGGAGGTGCTCAGGAACTGTGCCAATATCCAGTCCCTGGAGAGCTTGAACTACGAATACAACGACGTGTTGTTAAGCGAATCCAACGAGGGGAAGATGATTACGCCGAATCCGTACTCCTTTAGCGGCAACATATCCATCAGCAGTTGTCCAAGTGAAGATGTTTCATTTACGGAAAGCATCCTGGAGGACAACGGACGCATTTCGCTGGCCTATGAGAACCTGAAGACCATTCCGCGGCGACTGGCCGACAAATTTGCAGCGCAGACGAAGTTTCTCGATTTGAGTCACAATGATTTCCGAAATCTTAGATTTCTTTCCTTTTTCGAGGATCTGGACACTTTAATTCTGGACCGCAACGTAAACCTGGACATAAACACTTTTCCCTATTTGCCGAGCTTAAGGATCTTGTGGTGATTACCATGAATCTTCTATAAAGTGGTCCTCGCAA-AACGAGTAATGTCTATTTGTTTTGCAGGATCAACAATTGCGACATAGCGAATATAACCGACTGGATACACCGCATCGAACGGCAGTGTCCTGCGCTGGATCAGCTCTCTTGCATGGGGAATCCTGGCATCCGCACAGTTTTCGGGGGCCAAGGACCCCGCGAGTATATACTGCAGGTGCTTCCCCAGCTAAAATATCTTGATGGACTTCCGACCAGCAGGAGTGCAGTTCATACGACGCTGTCTTCCTCACAAGGACAGGCTCAGGACTCCACCAGCAATTCGGAAAAGCCACCATCCGCCCACGCACTCACTTTCAAGGACATCTTCCGACCAAGGCATTCCAGAAAATCGCACAGCGGACGCATGTACGGCAACGGCTCCTCCACAAATTGAAGTAACATGCCGAAGGAGGGAGGGGTATTCCACTGATTGCATTCTGTCCCATTGTTGGACTATTTTTAACCGTCCGCTGGATTATCAGCGCTGCCCTCGGTGCCCTGCAGTCGTCGATTGCACCTACAGTGCTATGCAAGTATATATACATATGGT-ATTGCCATGTGCGTATATAAATATGCAATCGTATGACGATGGACATGCATGAGCCTAGTGAGAATTAATCTAGTGCATTATAGCAATTTTTACAATAATAAGAGTCAATGACCTCAACGAATAGTCAAGTAAACAAAAGTATACAATAGGCACCATCTTCAGAAGAAATGTTCTTAGTTTTATTCTGAATGTCGTTCAGTGCCCGATTAATTTTACAGATGTCAAATATGAGGCAGGCATGAGTAAGATATTGTTTAAAAACTCGAGGCCAGCAAAATAAGTTTAATGAACATGAAATTGCGGTTTTAAGGGATTGAAAAGCGAAGTCTTTAAATATGGATAATTGATTATTCTACATTTATTACAAGACTATTTTTGCCTACCCCAATAACAAAGGCTTTAAG-----------TTAT-CCGATTACAATACTAGAACACCATAAACAGTTGCTCGGATGCACTGACTATAAAATTGTTTTTACTCCTGCTAGTTTAATTGATTATCTATGTA-CTTGCTTAAGAAACAGAAACTGGAAACCCACTTCTGAAAATATTTGGAATCTTTACATTCTGGCATCTATTGCACAAATTATTAGTGGTTATATTGGTCAATTAGATTTGATTTCCAGGTTTCCAAAGGCAGCCTCCAATGGTACAATCGTTTTTTTTGTCAAAATTTGTTCGAGGGCCCACTGACCCAACTTCTGCAGCTCCTTTCGCTTGGAGCTCACAGCTCGGGAGTTGTCCAAGTGGTTGCAGCACAAGTAAATTCCATAAAGGGCCCTCAAGTTATGCGGGTTAAGCTTCAGCGCCTGCGAATAGTAAGTGCGAGCCGATTCAATATTCTCGACGCCTCCCTGAAAGAACATGAGTTGATGAATTGGAATTCATTAAGGTTTATCTTGCTTTTATAGCTCACCATTGTGTAGCGTATTTCCGCCAAGCGCTGGTGTATTAGATGGCTATGGGGATTGTGGAGCAAAACCTCCTCCATGCAGAAAGCGGCTTTGCCAAACTCACCCTCGGCCAGATACATGTTGCACAGCTCGTGCCATGCCTCCTGGTCAGACATGAACCTGAAGGAATTAAAAATGTTTATAAGATTGTTGTACGTGGTACA------------------CGGTAAGATA---AGGAGTTATGTTTG---TTTAGCGACC----GATTGCCGGAAACTTAGTCTTCTTACTTCTTCAGATACTCGCTGAGCTCCTTGATGGCCTCCAGCCGACGACCTCGGGCCTT-GAGGATGGCAATCTTGCGCTTCCTGGGCGCGGCATTTGTCTCGTCCTTAGCAATGATTGCGTCCAGGACCTCGTCAGCCTCATCGTACTGCTCCAGAGCCTCGTAGCGCATCGCTTTGAACTTCATCACGCGCAGGCTTCCCGGGAACTCCAGGGCCAGCTGCTTGGTGCACTGGGTGGCGATGTCAAAGCGAGCCGTGTCCAATGCCGCGATGATCACCTGCTCCAGGATGAGATGCCGCTCGTTGCCGGTCTTCTGCACCTTGTCCTCCAGCACAGCAACCCACAGCTGGACCACCTCCTCGCTGTGGCGACCGGTCTCCTCGCGCCACGTTCTGAACTGATCCCGCACATCTGGAAGGATGATCATTCA-TTATGATTGGGCACTTTTCATTCATGCC
