# Supplementary material for: Duplication and Gene Conversion in the Drosophila melanogaster Genome
Source: PLoS Genet. 2008 Dec 12;4(12):e1000305. doi: 10.1371/journal.pgen.1000305 (PMC2588116; doi:10.1371/journal.pgen.1000305)
Supplement: Dataset S1 — Alignment data. (0.20 MB ZIP) [file pgen.1000305.s004.zip › alignment/Pre13.fas]

>dm3:chr3L:15827810-15827986:+
GAGGTTTCACTGTAGCTGGCTTACCTTGCAAACGGCGCACACATAGACAAGTGCCTTCTGGGCCGCCTTCTTCTGGTCGTTGGCACTGTGTCCTTGTTGCTTCTTTAGTTTGGCC-TGCTTCTCGGAGGCCTTCGCCTGCGACTGGATCTTCTGGTGTCCACGTGCC-ATTTCTTGCTG
>dm3:chr3L:15829856-15830032:+
GAGGCTTCACTGTAGCTGGCTCACCTTGCAAACGGCGCACACATAGACAAGTGCCTTTTGGGCCGCCTTCTTCTGGTCGTTGGCACTGTGTCCTTGTTGCTTCTTTAGTTTGGCC-TGCTTCTCGGAGGCCTTCGCCTGCGACTGGATCTTCTGGTGTCCACGTGCC-ATTGCTTGCTG
>droSim1:chr3L:15171528-15171704:+
GAGGTTTCACTGTAGCTGGCTCACCTTGCAAACGGCGCACACATAGACAAGTGCCTTCTGGGCCGCCTTCTTCTGATCGTTGGCGCTGTGTCCTTGTTGCTTCTTCAGTTTGGCC-TGCTTCTCGGAGGCCTTCGCCTGCGACTGGATCTTCTGGTGTCCACGTGCC-ATTTCTTGCTG
>droSim1:chr3L:15173649-15173824:+
-AGGCTCCACTGTAGCTGGCTCACCTTGCAAACGGCGCACACATAGACAAGTGCCTTCTGGGCCGCCTTCTTCTGGTCGTTGGCGCTGTGTCCTTGTTGCTTCTTCAGTTTGGCC-TGCTTCTCGGAGGCCTTCGCCTGCGACTGGATCTTCTGGTGTCCACGTGCC-ATTGCTTGCTG
>droSec1:super_0:7936025-7936201:+
GAGGTTTCACTGTAGCTGGCTCACCTTGCAAACGGCGCACACATAGACAAGTGCCTTCTGGGCCGCCTTCTTCTGGTCGTTGGCGCTGTGTCCTTGTTGCTTCTTTAGTTTGGCC-TGCTTCTCGGAGGCCTTCGCCTGCGACTGGATCTTCTGGTGTCCACGTGCC-ATTGCTTGCTG
>droSec1:super_0:7938039-7938213:+
-AGGCTCCACTGTAGCTGGCTCACCTTGCAAC--GCGCACACATAGACAAGTGC-TTCTGGGCCGCCTTCTTCTGGTCGTTGGCGCTGTGTCCTTGTTGCTTCTTCAGTTTGGCCCTGCTTCTCGGAGGCCTTCGCCTGCGACTGGATCTTCTGGTGTCCACGTGCCCATTGCTTGCTG
>droYak2:chr3L:18436710-18436886:+
GGGGTTTCACTGTAGCTGGCTCACCTTGCAAACGGCGCACACATAGACAAGTGCCTTCTGAGCCGCCTTTTTCTGATCGTTGGCACTGTGTCCTTGCTGCTTCTTCAGTTTGGCC-TGTTTCTCGGAGGCCTTCGCCTGGGACTGGATCTTCTGGTGTCCACGTGCC-ATTTCTTTCTG
