# Supplementary material for: Duplication and Gene Conversion in the Drosophila melanogaster Genome
Source: PLoS Genet. 2008 Dec 12;4(12):e1000305. doi: 10.1371/journal.pgen.1000305 (PMC2588116; doi:10.1371/journal.pgen.1000305)
Supplement: Dataset S1 — Alignment data. (0.20 MB ZIP) [file pgen.1000305.s004.zip › alignment/Pre14.fas]

>dm3:chrX:5836299-5838672:+
ATTCTATCCATGCATTTCCTTGCAAAAAAAGTATGTCAGAATTGATCGTTTTAAGGAAAGCCCTGCGGTTACCTATTATACGTCCAGCCTACGCTCAGACTCTGTTGATGTGGCGTGAACACATAAAGGTTTAGGTACTACTTGTTTCATATTATAATAAAATAATAATATTATAATATATAATATAATGCTGTTATAAAGTATCTTTGATTTATG-----AATGGTTAGTTCAAATAGGTATAGAGTTACATCCCAGTTTTGTT----ATCTTTATACATCACCATCGTTACCGCCAAAGAACAATCGATAG--------ATTGGTAAGAA-TTCGATACCTAGACGGTACTATCGATTCTTTTTCATCTCTACGGCGTGCGTCAGTGATGTTTCTTTCCTTTGATTTCTGATCCTTCTAAACGTAACTTCAAAATGCTATTGAAAGTAGTGAATATAAATGGCTTGCAGCACCTGTTCGCCTGCACTGAGGGGCAGCATGATGAAACCCTAACTATTCACGTTTTCCGTCCTCGCGAGAAGTGGACTTACTCCGAGACTTTGATGAAACGCGATTACCAGCAGCGTTTGAAAGTAAGTTT---TCCGCATTTTCATGTGGTGAAATA--GTGTGAGTGCAACACGTTTTT-----TCGACCAGACGCTCAACGCGCGTGTGAAGTTTCCCGAGGAATTGGTGCGCCAGGTCCTGCTCAACAAGGATCCATTGCATGTCGAACAGGATT---ACCAGCACCCATTGAACGTCCTGAAACTGAAGTATGCCATGGCGAATTTCAAAGTTTTCCTCAAGTGGGAATGGCACCTGAGACCCATGGATGCCGCACAGGTCAGTAACTG--ACTTTAGCAGAATCAGTTCCAAG-AACTATAATAATT----GGTGCCATTATTCCCAAAGTTGTATAGCCAAATGTTCTTGAACACAATGTCCACGGCTTTGGGACTACGGGTTCAGATACCCCTTCTGCTAGGGATTATCCATGCCAAGGACAAGGAGCTGAACCAGTATCGCACCGAGGGATGCCAGCTGCGCAAAGGTTAGTTAAGAGCAAGTTTGCAAATCGAAAGTTTTTGTCCATTCCATTCGCTTAGT----AATCGC-AAAACCTTATGCCTTCTTTAGTGACTGTGGAAACCAAGCCCTTTGATCTCGAGGCTTTTATGAATAAGCACAAGCAATTGCTGGACTGTTCCGCTGCCTACCAGAAGGCGCAGAGTACTTTTTTTGCTGATAAGCCATCGCCTAATTGGACATCGCTTTCTTCGCCATGGGCACGGGATGTCGCGCCCTATTCTTCGTCAAACGGCTACTTTGCTTCTTCGAAGGCATCAAGCCCAAAAGAAGCTCCTCGCATTAGGTGGGATTGGTACAATGTGTTCACATTTACCG---ATTAATAAGATATGTTTTCGCAATTGCAGGAAGCGCAAGGCTCTTGAAATCAATACCAATCATATGGAGCGCAAGGTAATGCAGCGCCGCTCCAATCCGCTTGTCGAGTACAAAAGCTCGCAGAGTTCCCAAGAGACAAACGTAAATTTAATCTTAAAAGTAGAGCTAGCGCCAATGGACACCAAGAATGATCTCACTGATGATGACGAAGAGTCATCCACATCTTCGGGGCTTTCCCAAGGATGGTC-GGCCAA--ACTAACCAAATTTAATCCAACCGTCGGAAGTGGTGTATATGAACTTGCATCTCAGGAACAGTATGCTTCTTCTGAAGATGAGGATGCTTCTTCTAAAAATGGGGATACTTCTTCTAAATATGAGGATGCTTCTTCTAAAGATGAGGATGCTTCTTCCAAAGATGAGAATACTTCTTCTAAAGATGAGGATGCTCCGTCTAAAGATGAGGATACTTCTTCTAAAGATGAGGATGCTTCTTCTGAATATGAAGAGGTCACTAGGGAGGCATCGAACGCTTTCAATTTCGTCATAAAGAAGGTTGAATCTTTAAAAGAGTTTTACGATGCCCCAAGGGAACTCATCCAAG--AACCCAAAGTC--GGAAAGTCCGATCAGAATTGGGATTTAATTCTTCGAACTGTGCTGGAAGATATCAAAGCCGTACTGATTTACTCAACTGAACGCATCGAAAAAGCGATCCAGAGCTATATCAATAAGTTAGCGCAAAAATAATTTGGAAACGATCTCATTCTAAATGGTG-CTACAAGCAAAACTTCACACTTAGTACATACGTTTTTTTTTTTTGTTTTTTTTTTTTTTTTTTAGATAAAAACAAGTCCTTAGTGATAAAAGGATAAAATACATGATTCCATTTGTTGATTAGGTATTCGTACCTAAGTCCATCGAACAGCAATCAAATGAAACAAAGAACTGTATAGTGTTGTAGATATTAAAAAGACGTCTTATCAAA-CACCCTCAGTACAC
>dm3:chrX:5839368-5841692:+
ATTCTATCCATGCATTTCCCTGCAGAAAAAGTATTTCAGCATTGATCGTTTTAAGGAAAGCCCTGCGGTTACCTATTATACGTCCAGCCTACGCTCAGACTCTGTTGATGTGGCGTGAACACATAAAGGTTTAGGTACTACTTGTTTCATATTATAATAATATAATAACATTATAATATATAATATAATGCTGTTATAAAGTATATTTGATTTATACTTCTAATGGTTAGTTCAAATAGGTATAGAGTTACATCCCATTTTTGTTGGGAATCTTTATACATCACCATCGTTACCGCCAAAGAACAATCGATAG--------ATTGGTAAGAA-TTCGATACCTAGACGGTACTATCGATTCTTTTTCATCTCTACGGCGTGCGTCAGTGATGTTTCTTTCCTTTGATTTCTGATCCTTCTAAACGTAACTTCAAAATGCTATTGAAAGTAGTGAATATAAATGGCTTGCAGCACCTGTTCGCCTGCACTGAGGGGCAGCATGATGAAACCCTAACTATTCACGTTTTCCGTCCTCGCGAGAAGTGGACTTACTCCGAGACTTTGATGAAACGCGATTACCAGCAGCGTTTGAAAGTAAGTTT---TCCGCATTTTCATGTGGTGAAATA--GTGTGAGTGCAACACGTTTTT-----TCGACCAGACGCTCAACGCGCGTGTGAAGTTTCCCGAGGAATTGGTGCGCCAGGTCCTGCTCAACAAGGATCCATTGCATGTCGAACAGGATT---ACCAGCACCCATTGAACGTCCTGAAACTGAAGTATGCCATGGCGAATTTCAAAGTTTTCCTCAAGTGGGAATGGCACCTGAGACCCATGGATGCCGCACAGGTCAGTAACTG--ACTTTAGCAGAATCAGTTCCAAG-AACTATAATAATT----AGTGCCATTATTCCCAAAGTTGTATAGCCAAATGTTCTTGAACACAATGTCCACGGCTTTGGGACTACGGGCTCAGATACCCCTTCTGCTAGGGATTATCCATGCCAAGGACAAGGAGCTGAACCAGTATCGCACCGAGGGATGCCAGCTGCGCAGAGGTTAGTTAAGAACAAGTTTGCAAATCGAAAGTTCTTGTGCATTCCATTCGCTTAGTTAGTAATCGC-AAAACCTTATGCCTTCTTTAGTGACCGTGGAAACCCAGCCCTTTGATCTCGAGGCTTTTATGAATGAGCACAAGCAATTGCTGGACTGTTCCGCTGCCTACCAGAAGGCGCAGAGTACTTTTTTTGCTGATAAGCCATCGCCTAATTGGACATCGCTTTCTTCGCCATGGGCACGGGATGTCGCGCCCTATTCTTCGTCAAACGGCTACTTTGCTTCTTCGAAGGCATCAAGCCCAAAAGAAGCTCCTCGCATTAGGTGGGATTGGTACAATGTGTTCACATTTACCG---ATTAATAAGATATGTTTTCGCAATTGCAGGAAGCGCAAGGCTCTTGAAATCAATACCAATCATATGGAGCGCAAGGTAATGCAGCGCCGCTCCAATCCGCTTGTCGAGTACAAAAGCTCGCAGAGTTCCCAAGAGACAAACGTAAATGTAATCTTAAAAGTAGAGCTAGCGCCAATGGACACCAAGAATGATCTCACTGATGATGACGAAGAGTCATCCACATCTTCGGGGCTTTCCCAAGGATGGTCTGGCCGACAACTAACCAAATTTAATCCAACCGTCGGAAATGGTGTATATGAACTTGCATCTCAGGAACAGTATGCTTCTTCTGAAGATGAGGATGCTTCTTCTAAAGATGCGTATACTTCTTCTAAATATGAGGATGCTTCTTCTAAAGATGAGGATGCTTCTTCTAAAGATGATGATGCCTCT------------------------AAATATGAGGATGCTTCTTTTAATGATGAGAATTCTTCTTCTGATGATGAGGAGGTCACTAGGGAGGCATCGAACGCTTTGGATTCTATTA---------------------ATGATTTTTACGATTACCCCCCGGCATTCACTCAAG--AACCCGAAGTC--GGAATATCCGAGGGGAATTTGGATGTAATTCATCAAATTGAGCTGGAAGAGATCAAAGCCGCACTGATTTACTCAACTGGTCGCGTCGCAGAAGCGATC------------AATAATCTAGAGAAAAAATAATTTGGAAACGATCTCAGTCTAAATGGTG-CTACAAGCAAAACCTTAGCCTTAGTACATACGTTTTTT---------TTTTTTTTTTTTTTTGAGATAAAAACAAATCCTCAGTGATACAAGGATAAAAGACATGATTCCATTTGTTGATTAGGTATTCGTACCTAAGTCCATCGAACAGCAATCAAATGAAACAAAACAATGTATAGTGTTGTAGATTTTAAAACGACATCTTACCAAAACACCCTCAGTACAC
>droSim1:chrX:4561116-4564458:+
----TATCCATGCATTTCCTTGCAAAAAAAGTATGTCAGCATTGGTTGTTTTAGGGAAAGCCCTGCGGTTACTTGTTATCCGTCCAGCCTTGTTAAACATTCGCTAAGACTCTGTTGAC------GTAGTGTAGATACTACTTGTTTCATATTACAAT-------------------------CGTTATGCTGAAATAAAGAATATTTGATTTATA---------CTTCTTTTAAATAGGTATAG--TTACATTCCAGTATTGTTAGAAATCTATATACATAACCATCGGTAGCGACAAAAAACAATCGATAGTGAATCAGAATGGTAAAAGCTTCGATACCTTGATTGTAGTATCGAATATTTTCCATCTCTACTGCGAGCGTCAGTGAAGT-TCTTTTCTTTGATTTCTGATTCGTCTAGACGTAACTTTAAAATGCTGCTGAAATTGGTGAATATAAATGGCTTGCAGCACCTGTTCGCCTGCACTGAGGGGCAGGATGATGAAACCCTAACTATTCTCGTTCTCCATCTTCGCGAGAAATTGAGTTACTCCGAGACTTTGATGAAACACGATTACCAACAGCGTTTGAAAGTAAGTTT---TCCGCATTTTCATGTGGTGAAATT--GTGTAAATGAAATACGTTTTT-----TCGACCAGACGCTCAACGCGCGTGTTAAGTTTCCCGAGGAATTGGTGCGCCTGGTCCTGGTCAACGAGGATCCATTGCATGTCGAACAGCATTT---CCAGCACCCATTGAACATCCTCAAGCTTAAGTATGCCATGGCGAATACTGAAGTTTCCCTCAAGTGGGAATGGCACCTGAGACCCATGGATGCCGCACAGGTCAGCAACTG--ACTTTCGCAGACTCAGTTTCAAA-AGTTTTATTTGCCATTTA-TGCCATTATTCCCACAGTTTTATAGCCAAATGTTCTTGAACACAATGTCCACGGCTTCGGGACTGCGGGATCAGATACCCCTTCTACTAGAGATTATCCAAGCCAAGGATAAGGAGCTGAACCAGTATCGCACCGAGGGATGCCAGCTGCGCAGAGGTTAGTTAAGTGCATGTTTGCAAATCGAAAGTTCTAGTGCATTCCCTTCGTTTAGTTNNNNNNNNNNNNNNNNNNNNNNNNNNNNNNNNNNNNNNNNNNNNNNNNNNNNNNNNNNNNNNNNNNNNNNNNNNNNNNNNNNNNNNNNNNNNNNNNNNNNNNNNNNNNNNNNNNNNNNNNNNNNNNNNNNNNNNNNNNNNNNNNNNNNNNNNNNNNNNNNNNNNNNNNNNNNNNNNNNNNNNNNNNNNNNNNNNNNNNNNNNNNNNNNNNNNNNNNNNNNNNNNNNNNNNNNNNNNNNNNNNNNNNNNNNNNNNNNNNNNNNNNNNNNNNNNNNNNNNNNNNNNNNNNNNNNNNNNNNNNNNNNNNNNNNNNNNNNNNNNNNNNNNNNNNNNNNNNNNNNNNNNNNNNNNNNNNNNNNNNNNNNNNNNNNNNNNNNNNNNNNNNNNNNNNNNNNNNNNNNNNNNNNNNNNNNNNNNNNNNNNNNNNNNNNNNNNNNNNNNNNNNNNNNNNNNNNNNNNNNNNNNNNNNNNNNNNNNNNNNNNNNNNNNNNNNNNNNNNNNNNNNNNNNNNNNNNNNNNNNNNNNNNNNNNNNNNNNNNNNNNNNNNNNNNNNNNNNNNNNNNNNNNNNNNNNNNNNNNNNNNNNNNNNNNNNNNNNNNNNNNNNNNNNNNNNNNNNNNNNNNNNNNNNNNNNNNNNNNNNNNNNNNNNNNNNNNNNNNNNNNNNNNNNNNNNNNNNNNNNNNNNNNNNNNNNNNNNNNNNNNNNNNNNNNNNNNNNNNNNNNNNNNNNNNNNNNNNNNNNNNNNNN-----------NNNNNNNNNNNNNNNNNNNNNNNNNNNNNNNNNNNNNNNNNNNNNNNNNNNNNNNNNNNNNNNNNNNNNNNNNNNNNNNNNNNNNNNNNNNNNNNNN--------------NNNNNNNNNNNNNNNNNNNNNNNNNNNNNNNNNNNNNNNNNNNNNNNNNNNNNNNNNNNNNNNNNNNNNNNNNNNNNNNNNNNNNNNNNNNNNNNNNNNNNNNNNNNNNNNNNNNNNNNNNNNNNNNNNNNNNNNNNNNNNNNNNNNNNNNNNNNNNNNNNNNNNNNNNTTAGAGAAAAAATAATTTGGAAACGATCTCATTCTAAG-GGTG-CTACAAGCAAAACTTTACCCTTAGTACATACTTTTTTT-----------TTTTTTTTTTTTTTAGATAAAAACAAGTCCTCAGTGATAAAAGGATAAAAGACATGATTCCATTTGTTGATTAGGTATTCGTACCTAAGCCCATCGAACAGCAATCAAATGGAACAAAGCACTGTATAGTGTTGTAGATTTTAATAAGACGTCTTACCAAAACACCCTCAGTACAC
>droSim1:chrX:4565827-4567708:+
-----------------------------------------------------------------------------------------------------------------------------------------------------------------------------------------------------------------------------------------------------------------------------------------------------------------------------------TGGTAAGAA-TTCGATACCTCGACGGTACTATCGATTCTTTTCCATCTCCATTGCGAGCGACAGTGGAGTTTCTTTCCTTTGATTTCTGATCCTTCTAGACGTATCTTGAAAATGCTGCTGAAATTAGTGAATATAAATGGCTTGCAGCACCTGTTCGCCTGCACTGAGGGGCAGGATGATGAAACCCTAACTATTCTCGTTCTCCATCCTCGCGAGAAATGGAGTTACTCCGAGACTTTGATGAAACACGATTACCAACAGCGTTTGAAAGTAAGTTT---TCCGCATTTTCATGTAGTGAAATA--GTGTAAATGCAATACGTTTTT-----TCGACCAGACGCTCAACGCGGGTGTGGAGTTTCCCGAGGAATCGGTGCGCCTGGTCCTGGTCAACGAGGATCCATTGCAGGTCGAACAGCATTT---CCAGCACCCATTGAACATCCTCAAGCTTAAGTATGCCATGGCGAATACTGAAGTTTCCCTCAAGTGGGAATGGCACCTGAGACCCATGGATGCCGCACAGGTCAGCAACTG--ACTTTCGCAGACTCAGTTCCAAC-AGTTTTATTTGCCATTTA-TGCCATTATTCCCACAGTTTTATAGCCAAATGTTCTTGAACACAATGTCCACGGCTTCGGGACTGCGGGATCAGATACCCCTTCTACTAGAGATTATCCAAGCCAAGGATAAGGAGCTGAACCAGTATCGCACCGAGGGATGCCAGCTGCGCAGAGGTTAGTTAAGTGCAAGTTTGCAAATTGAAGGTTCTAGTGCCTTCCATTCGTTTAGTTAGTAATCGCCAAAACCCTATGCCTCCTTTAGTGACCGAAGTAACCAAGCCTTTTGAACTCAAGGCTTTTATGGATAAGCACAAGGAATTGCTGGACTGTGCCGCTGCGTACCAGAAGGCGCAGAGTATTTT---------------------------GGCACCGCTTTCTTCGCCATGTGCACGTGATGTCGCGCCTTATACTCCGTCAAACGGATACTCAGCTTCTTCAAGGACATCAAGCCCAAAAGAAGCTCCTCGCATTAGGTAAGATTAGTACTATATGTTCACAATTACAG---ATTAATAAGATATGTTTTCGCAATTGCAGCAAGCGCAAGGCTCTTGAAACCAATCCCAATCATATGGAGCGCGAGGTGATGCAT------------------------------AGCTCGCATAGTTTCCAAGAGTCAAACGCAAATATAATCTTAGAAGTAGAGCTAGTGCCAATGGACACGAAGAATGATCTCA---GTGATGCCGAAGAGTC------------TGGGCTTTCCCCAGGAGGGTC-GGCCAA--ACTAACCAAATTAAATGCAACCGTCGGAAATGGTGTATATGAACTTGCATCTCAGGAACAGTATGCTTCTTCTATAGATGAGGATGCTTCTTCTGAAGATG---------------------AGGATAGTTCTTCTAATGATGAAGATGCTCCTTCTAAAGTTGAGGATGCTGCTTCTAAATATGACGAT---------GACTATGATGATATATCAAC---------ATGTTAGCGAAAAAGTGATTTGAAAA---------------CGATCTCATTCTAA-GCGTGCTACAAG--------------CAAAACTTTAGCCTTAGTACATACGTTTTTTTTTTTTTTGAGATAAAGAC---AAGTCCTCAGTGATAAAAGA-----------------TAAAAGGATAAAAGACATGATTCCATTTGTTGATT-AGGTATTCGTACCTTAG--CCCATCGAGCAGC-----AATCAAATGGAACAA--AGCACTGTATAGTGTTGTAGATTTTAATGAGACGTCTTACCAAAAC---ACCCTCAGTACACAAACAAGTT--------------------------GACAAAAACGAGTCCTCACTGATAAAAGGATAAAAGACATGATTCCATTTGCTGATTAGGCATTCGTACCTAAGCCCATCGAACAGCAATCAAATGGAACAAAGCACTGTATAGTGTTGTAGATTTTAATAAGACGTCTTACCAAAACACCCTCAGTACAC
>droSec1:super_4:923033-924712:-
-----------------------------------------------------------------------------------------------------------------------------------------------------------------------------------------------------------------------------------------------------------------------------------------------------------------------------------TGGTAAGAA-TTCGATACCTCGACGGTACTATCGATTCTTTTCCATCTCCATTGCGAGCGACAGTGGAGTTTCTTTCCTTTGATTTCTGATCCTTCTAGACGTATCTTGAAAATGCTGCTGAAATTAGTGAATATAAATGGCTTCCAGCACCTATTCGCCTGCACTGAGGGGCAGGATGATGAAACTCTAACTATTCTCGTTCTCCATCCTCGCGAGAAATTGAGTTACTCCGAGACTTTGATGAAACACGATTACCAACAGCGTTTGAAAGTAAGTTT---TCCGCATTTTCATGTGGTGAAATA--GTGTAAATGCAATACGTTTTT-----TCAACCAGACGCTCAACGCGCGTGTGGAGTTTCCAGAGGAATTGGTGCGCCTGGTCTTGGTCAACGAGGATCCATTGCATGTCGAACAGCATTT---CCAGCACCCATTGAACATCCTCAAGCTTAAGTATGCCATGGCGAATACTGAAGTTTCCCTCAAGTGGGAATGGCACCTGAGACCCATGGATGCCGCACAGGTCAGCAACTG--ACTTTCGCAGACTCAGTTCCAAC-AGTTTTATTTGCCATTTA-TGCCATTATACCCACAGTCGTATAGCCAAATGTTCTTGAACACAATGTCCACGGCTTCGGGACTGCGGGATCAGATACCCCTTCTACTAGAGATTATCCAAGCCAAGGATAAGGAGCTGAACCAGTATCGCACCGAGGGATGCCAGCTGCGCAGAGGTTAGTTAAGTGCATGTTTGCAAATCGAAAGTTCTAGTGCCTTCCATTCGTTTAGTTAGTAATCGCCAAAACCCTATGCCTCCTTTAGTGACCGAAGTAACCAAGCCTTTTGAACTCGAGGCTTTTATGGATAAGCACAAGGAATTGCTGGACTGTGCCGCTGCGTACCAGAAGGCGCAGAGTATTTT---------------------------GACACCGCTTTCTTCGCCATGTGCACGTGATGTCGCGCCTTATACTCCGTCAAACGGATACTCAGCTTCTTCAAAGACATCAAGCCCAAAAGAAGCCCCTCGCATTAGGTAAGATTAGTACTATATGTTCACAATTACAG---ATTAATAAGATATGTTTTCGCAATTGCAGCAAGCGCAAGGCTCTTGAAACCAATCCCAATCATATGGAGCGCGAGGTGATGCAT------------------------------AGCTCGCATAGTTTCCAAGAGTCAAACGCAAATATAATCTTAGAAGTAGAGCTAGTGCCAATGGACACGAAATATGATCTCA---GTGATGCCGAAGAGTC------------TGGGCTTTCCCCAGGAGGGTC-GGCCAA--CCTAACCAATTTAAATGCATCCGTCGGAAATGGTGTATATGAACTTGCATCTCAGGAACAGTATGCTTTTTCTATAGATGAGGATGCTTCTTCTGAAGATG---------------------AGGATAGTTCTTCTAATGATGAAGATGCTCCTTCTAAAGTTGAGGATG------------------------------AATATGATGATATATCAAT---------ATGTTAGCGAAAAAGTGATTTGAAAA---------------CGATCTCATTCTAAAGGGCCCTACAAG--------------CAAAACTTTAGCCTTAGTACATACGTTTTTTTTTT----GAGATAAAAAC---AAGTCCTCAGTGATAAAAG------------------------GATAAAAGACATGATTCCACTTGTTGATT-AGGTATTCGTACCTAAG--CCCATCGAACAGC-----AATCAAATGGAACAA--AGGACTGTATAGTGTTGTAGATTTTAATAAGACGTCTTACCAAAAC---ACCCTCAGTACA-----------------------------------------------------------------------------------------------------------------------------------------------------------------------------------------------------
>droYak2:chrX:14693074-14694794:+
-----------------------------------------------------------------------------------------------------------------------------------------------------------------------------------------------------------------------------------------------------------------------------------------------------------------------------------------------CGATAGCACACCGATATCATGCATTCCTCTT--------------GCGTCGACGA----GCTGCCTTTTAATTTCT-----TTTTAGTTTTAATTCCGGCATGCTGCTGAAGACGGTGAGTGTAAATGGGGTGCAGCATGTCTACGCCTGCATGGCGGGGCAGCAGAATGAAACCCTAACCATTCACGTCCTCCAACCTGGCGAGAATCGCAGTTACTCCGAGACTTTGGCCAAACACGATTACCAGCAGCGTTTGAAAGTAAGTTCAAACAAGTATTCTCAAGTGATGAAATAAAGTGTGAGAACATCACGTTTGTCATCGTCGTACAGACGCTCAACGCACGGGTAAAGTTTCCCGAGGCATCGGTGCGGGTGGTCCTGGTCAGCGAGGATCCATTGCACGCGGAACAGCAGCTGGACAAGCATCCAAACACCATCTGGAAGCTGAAGTATGCGATGGCCAATTCGGCGGTGCCTCTCAAGTGGGAATGGCACTTGAGCCCCACGGATGCCGCACAGGTCAGCAACTGTGACTATAACTACTATAATGATACCCAACTATAATGATTCCCAACTATAATGATTCCCACAGTTTTATTGCCAAATTTGCATGAACTCCATGTCCACGGCGTCGGGATTGCGCGATCAGGTATCCCTGCTGCTGGAGATTCTCAAGGCCAAGGACAAGGAGCTGAAACAGTATCGCACCGAGGGTTGCCAGCTGCGCAGGGGTTAGTTAAGTTCAAGCT------------ATTCTCCTTAAGTTTAGTTACTAATC-------TGC-AAATCCTTATACCCACTTTAGTGACCGCAGTGACCAAACCCTTTGATTTCGAGGGCTTTATGAATGAGCACCAGCAGGTGCTGGATAGCGCCGCTGCCTACCAGAAGGTGCAGAGTGTTTTTGCGGATGGTGAGCCAACGAGAAGTTTGTCTGCGTTCTCCTCGCCAAGTGCGCAGGATGTGAAGCCCAAGACGCCGTCAACCGGCTACTCAGCTTCGTCGGAGACATCAAGCCCAAAAGTGACGCCTCGCCTCAGGTGAGATTGCTTCTACTTGGACACTTGTGCAATATAATAATAATATATGTTTTTGCAATTACAGAAAGCGCAAGGCTCTTGAAATCAATACCAATCATATGGAGCGCAAGGTGATGCAGCGCCGCTCCAATCCGCAAATTGAGTACAGAAGCTCGCAGAGCTCCCAAGAGACAATCGTGGATGATTACTTCA---CAGAGATAGTGCCAACAG---TCAAGAAAGGGGCCATCGATGATGACGAAAAGCCATCCACATCGGCTGGACTGTTCCGAGGCGGATC-GGCAAA--ACTAACCAAAGTAAATGCAACCCTCGGAAATGGTGTAATTAAATCTGAACTTG---------------CATCTCAGGATGAAATTGGTTC---------------------------------GGATGCC---------GAGGGGGAAGCT------AAGGATGAG---------------------------------------GAGGAAACTTTT-----------AAGTTCATC--------ATACAGAAG-------------GTTGAATCCATTCAA-------------------------------GAACTATGCGATTCCCCAAAGGCGTCCGTCCAAG--AACCCAAAACCCAGGATTCTCCGGTGGG-----------------------CGAGCTGGATGAGCTCAGAGCCACACTGCTTCACTCAGCTGATCTCACCCAAAAACTGATTCAGAAACTGAT-AGTGGATCGAAAAAAGAAGGATTAGAAAATGATCTCACTCTAAATGGTG-GTACAAGCAAAACTTAAGCTTTAGTGAATA-GTTTTTT-----------CTATTTTTTTTTTGAGAT---AACAAGTTCTCAGTGATAAAAGGATAAAA---------CCATTTGTTGAT---------------------------------------------------------------------------------------------------------
