# Supplementary material for: Duplication and Gene Conversion in the Drosophila melanogaster Genome
Source: PLoS Genet. 2008 Dec 12;4(12):e1000305. doi: 10.1371/journal.pgen.1000305 (PMC2588116; doi:10.1371/journal.pgen.1000305)
Supplement: Dataset S1 — Alignment data. (0.20 MB ZIP) [file pgen.1000305.s004.zip › alignment/Pre15.fas]

>dm3:chrX:8350979-8351783:+
AAATGACGACTAAATATTTTTAATTTAAGATAATTTACAACAGTCTACTTCTCATTGTCGTTATTCGTGGCCTTCTTCTTGAGA---------------------------TCCAGAGAATCCATGAGATCCAATGGAGCAATCCAGCTCCG------------------------------------------------GTTCCGTCT------GGCCTTTGAGCGATAAATCATCGGTTT---------------GAATTGAGGACAAATCGTGTCCAG---------------TCATGTCCTGGGCCTCCAGTGCATCATCA---TCGTCACCTGCGTTGAAGTTTAGTTGACTTTCGTCGTCCGGTGG---------ATTGACTAGGCCACCA--GGATATTCTTCGCGT-----TGCTGATAGCCACCGATCAGTGTAAACATAACTTCACTA---TCGTCTATCCTGCCATAGCC---GAACTTGCTTAACTTGCTGCTCT------------GATTGGCCGTCAGGACGACCGGCTTCCAGGTGAGATCCAGGGTGGAC---TTATTGGGCCCCAAATCCTCCAGTACGCTCTGATTGGATAGCACGCGACCCTTGTACGACAGCCGACTGAAGCCCATGGGCACGGACATGACTTGCCCGATCCGTGCCTTCAGGCTGGCCACCGTTCCTAAGCGATCCACCTCGTAGACGGTCTTCTTGCCGTCGCGCGTCTGAACCAAAACTTGGACCTTCCGCATCCTGATGCCCGA--------ATTTATATATATATATATA----------TATATATATATATATAGATAATTTTAGATTTTATACACAAGCTCTGTGTCTCCAGGTGTAGTCTGCTTTGTTCGGATAGAAGTT---TGCTTCTGGAACCCCTTG--TGTAAAACTGTCGT--CGTCATG-CGAATGCCAGTGCGAGTAAAATTTCATGGCATCCTT-------------------------
>dm3:chrX:8359731-8360528:+
AAACGAGGACTAAATCTTTTTAATTTAAAATAATTTACAACAGTCTACTACACATTGTCGTTATTCTTGGCCTTCTTCTTGAGA---------------------------TCCAGAGAATCCATGAGATCCAATGGAGCAATCCAGCTCCG------------------------------------------------GTTCCGTCT------GGCCTTTGAGCGATAAATCATCGGTTT---------------GAATTGAGGACAAATCGTGTCCAG---------------TCATGTCCTGGGCCTCCAGTGCATCATCA---TCGTCACCTGCGTTGAAGTTTTGTTGACTTTCGTCGTCCGGTGG---------ATTGACTATGCCACCA--GGATATTCTTCGCGT-----TGCTGGTAGCCGCCGATCAGTGTAAACATAACTTCACTA---TCGTCTATCCTGCCATAGCC---GAACTTGCTTAACTTGCTGCTCT------------GATTGGCCGTCAGGACGACCGGCTTCCAGGTGAGATCCAGGGTGGAC---TTATTGGGCCCCAAATCCTCCAGTACGCTCTGATTGGATAGCACGCGACCCTTGTACGACAGCCGACTGAAGCCCATGGGCACGGACATGGCTTGCCCGATCCGTGCCTTCAGGCTGGCCACCGTTCCTAAGCGATCCACCTCGTAGACGGTCTTCTTGCCGTCGCGCGTCTGAACCAAAGCCTGCACCTTCCGCATCCTGATGCCCGA--------ATTTATATATATATATATA----------TATATAT------ATAGATAATTTTAGATTTTATACACAAGCTCTGTGTCTCTAGGTGTAGTCTGCTTTATTCGGATAGAAGTT---TGCTTCTGGAACCCCTTG--TGTAAAACTGTCGT--TGTCATG-CGAATGG-AGTTCGAGTAAAATTTCATCGCATCCTT-------------------------
>droSim1:chrX:6642588-6643359:+
----GAGGACCAAAGCTTTGGAATTCAAAATAATTTATAACAGTCTACTTCTCATTGTCGTTCTTCGTGTCCTTCATCTGGACA---------------------------TCCAGAGAATCCACGAGATCCAATGGAGCAATC-GGCTCCAGCTCC------------------------------------------AGCTCCGTCT------GTCCGTTGACCGGTAAATCATCGGTTT---------------CAGTTGAGGACACATCGAGTCCAG---------------TCAAGTCTTGGGCCTCCGGT---TCATCA---CTGTCATCTGCGTT------TCGTTGACTGACGCCGTCCGGTGG---------ATTGACTATGCCACCA--GGGTGTTCTTGGCGT-----AGCTGGTAACCGCCGATCAATGTAAACATAATTTTCCAA---TCGTCCATC------------------ATGTCGAACTTGTCGCCCT------------GCTTATGCGCCACGACGACCGGCTTCCAGGTGAGATCCAGGGCGGAC---TTACAGGGCCCCAAATCCTCCAGTATGCTCTGATTGGACAGCTCGCGACCCTTGTAGGACAGCCGACTGAAGCCCATGGGCACGGACATGGCTCGCCCGATCCGTGCCTTCAGGCTGGCCACCGTTCCTAAGCTATCCACCTCGTAGACGGTCTTCTTGCCGTCGCGCGTCTGGACCAAAACTTGCATGTTTCGCATCCTGATC--------------TTGATATATATATATATA----------GTGGCACGTCGAGCTGAAACCTTTTTCGTTTTATAGACAAGCTCTGTGTTTCCAGGTGTAGTCTGCTTCGTTCGGATAGAAGTT---TGCTTCTAGAACTCCTTG--TC--AAACTGTCGT--CGTCATG-CGAATGCCAGTGGGAGTAACATTTCATGGCATCC---------------------------
>droSim1:chrX:6650839-6651577:+
AAATGAGGACTAAAGCTTTTGAATTTAAGATAATTTATAACAGTCTACTTCTCGTTGTCGTTTTTTGTGGCCTTCATCTTGACA---------------------------TCCAGAGAATCCACGAGATCCAATGGAGCAAAT-GGCTCCAGTTCC------------------------------------------AGCTCCGTCT------GTCCATTGACCGGTAAATCATCGGTTT---------------CAGATGAGGACAAATCGATTCCAG---------------TCAAGTCTTGGTCCTCCGGT---TCATCA---TCGTCATCTGCGT------------------------CCGGTGG---------ATTGACTATGGCACCA--GGGTGTTCATGGCGT-----TGCTGGTAACCGCCTATCAATGTAAGCAT---TTCACTA---TCGTCCATCCTGCCATAGCC---GAACTTGTTGATCTTGCCGCCCG------------GCTTGGTCGCCACGACGACCGGCTTCCAGGTGAGATCCACGGTGGAC---TTACTGGGGCCCAAATCCTCCAGTATGCTCTGATTGGACAGCTCGCGACCCTTGTGGGACAGCCGACTGAAGCCCATGGGCACGGACATAGCTCGCCCGATCCGTGCCTTCAGGCTGGCCACCGTTTCGAAGCGATCCACCTCGTAGACGGTCTTCTTGCCATCGCGCGTCTGGACCAAAACTTGCACCTTTCGCATCCTGATC--------------TTGATATATATATATA------------GTGGCACGTCGAGCTGAAACTTTTT-CGTTTTATAGACAAGCTCTGTGTTTCCAGGTGTAGTCTGCTTCGTTCGAAGCAAACTTCTATGCTTTTAGAACTCATTG--TC--AAACTGTCGT--CGTCATG-CGA----------------------------------------------------------
>droSec1:super_35:200507-201269:+
----------------------------AATAATTTATAACAGTCTACTTCTCATTGTCGTTCTTCGTGTCCTTCATCTTGACA---------------------------TCCAGAGAATCCACGAGATCCAATGGAGCAATC-GGCTCCA------------------------------------------------GCTCCGTCT------TTCCGTTGACCGGTAAATCATCGGTTT---------------CAGTTGAGGACAAATCGAGTCCAG---------------TCAAGTCTTGGGCCTCCGGT---TCATCA---TTGTCATCTGCGTTGAAGTTTCGTTGACTGACGCCGTCCGGTGG---------ATTGGCTATGCCACCA--GGGTGTTCTTGGCGT-----TGCTGGTAACCGCCGACCAATGTAAACATAATTTCACTA---TCGTCCATCCTGTCATAGTC---TAACATGTCGAACTTGTCGCCCG------------GCTTATGCGTCAGGACGACCGGCTTCCAGGTGAGATCCAGGGCGGAC---TTACAGGGCCCCAAATCCTCCAGTAGGCTCTGATTGGACAGCTCGCGACCCTTGTAGGACAGTCGACTGAAGCCCATGGGCACGGACATGGCTCGCCCGATCCGTGCCTTCAGGCTGGCCACCGTTCCTAAGCTATCCACCTCGTAGACGGTCTTCTTGCCGTCGCGCGTCTGGACCAAAACTTGCATGTTTCGCATCCTGATC--------------TTGATATATATATATATA----------GTGGCACGTCGAGCTGAAACTTTTTTCGTTTTATAGACAAGCTCTGTGTTTTCAGGTGTAGTCTGCTTCGTTCGTATAGAAGTT---TGCTTCTAGAACTCCTTG--TC--AAACTTTCGT--CGTCATG-CGAATGCCAGTGCGAGTAAAATTTCATGGCATCC---------------------------
>droSec1:super_35:208751-209494:+
AAATGAGGACTAAAGCTTTTGAATTTAAGATAATTTATAACAGTCTACTTCTCATTGTCGTTTTTCGTGGCCTTTATCTTGACA---------------------------TCCAGAGAATCCACGAGATCCAATGGAGCAAAT-GGCTCCAGCTTC------------------------------------------AGCTCCGTCT------GTCCATTGACCGATAAATCATCGGTTT---------------CAGATGAGGACAAATCGATTCCAG---------------TCAAGTCTTGGTCCTCCGGT---TCATCA---TCGTCATATGCGTTGAAGTTTCGTTGACTGACGTCGTCCGGTGG---------ATTGACTATGCCACCA--GGGTGTTCATGGCGT-----TGCTGGTAACCGCCGATCAATGTAAGCAT---TTCACTA---TCGTCCATCCTGCCATAGCC---GAACTTGTTGAACTTGCCGCCCG------------GCTTGGTCGCCAGGACGACCGGCTTCCAGGTGAGATCCACGGTGGAC---TTACAGGGGCCCAAATCCTCCAGTACGCTCTGATTGGACAGCACGTGACCCTTGTGGGACAGCCGACTGAAGCCCATGGGAACGGACATGGCTCGCCCGATCCGTGCCTTCAGGCTGGCCACCGTTTCGAAGCGATCCACCTCGTAGACGGTCTTCTTGCCATCGCCCGTCTGGACCAAAACTTGCATGTTTCGCATCCTGATC--------------TTGATATATATATATATAT--------AGTGGCACGTCGAGCTGAAACTTTTTTCGTTTTATAGACAAGCTCTGTGTTTTCAGGTGTAGTCTGCTTCGTTCGTATAGAAGTT---TGCTTCTAGAACTCCTTG--T------------------------------------------------------------------------------------
>droYak2:chrX:12961208-12962189:-
-----------ACAATCAAGAAAAAAAAAAAAATATACAACAGTCTACTTCTTTTTGCGGTTCTTCTTGCCCTTCTTCTTGTGAACGGGCGCCTTGGTTGCGGCACATTTCTCCACATTCTTGGCCAGATTCAGTGGCTCTGGT-GGCTTCAGTGTCTCTGGTGTCTCTGGTGTCTTTGGTGTCTCTGGTGTCTCCAATGGCGCCATCTCTCGTTGGCCTTTGGCCAGTAAGTCATCGGATTTCTTGAAGCTCGGCTGAATGGCAAAGAAATCGAGTCCATCGGAAGATGCGCAGTTCATGTCCTGATCCTCCAGCTCCTCCTCCAGCTCATCCTCCGCGTTCAGTGGCCGCGGACTGGAGTCATCCGTTGTTGGTCCATTATTGACTATGCCACCGTTGGGTGCT-ACGGCATCCGCATCCTGGAAACTGCC---CAATGTCTGCATGAGGCCACCAGTTCTGACCATCTGGCCATAGCCCTCGATTTTGCCGCATTCGCTCTCCTTTTCGCTCAACTGTTTGGGCGTTAGGACGACCGGCTCCCAGCTGAGATCCAGGGTGGACATCTTGTTGGCGCCCACATCCTCCAGCACACTCTGATTGGGCAGCACGCGACCCTTGTACGATAGCCGGCTAAAGCCCATGGGCACGGACATGGCGCGTCCAATCCGCGTCTTCAGACTGCCCACCGTTCCAAAGCGATCCACCTCGTAGACGGTCTTCCGTCCATCGCGCGTCTGCACCAGGACCTGCACCTTCCGCATCCTGATCCTTGACTATGGGGATATATGTGTATATATATAGTGCTGGTGGAGGGTTAGTTAACTCGGGTTATGTTCGTTTTAATACACAAGCTCTGTGTTGCCAGGTCAAGTCCGATTTG------GAGAAGTT---TGCCTCTGGAACTCCTTGAATGTAAAGTCATGGCAACCTTATGTCAATTGTATTTTTTACTTATTCCTTAGTTCAAAGTTTATTAGAAAAAAACAGAGTATCCCG
