# Supplementary material for: Duplication and Gene Conversion in the Drosophila melanogaster Genome
Source: PLoS Genet. 2008 Dec 12;4(12):e1000305. doi: 10.1371/journal.pgen.1000305 (PMC2588116; doi:10.1371/journal.pgen.1000305)
Supplement: Dataset S1 — Alignment data. (0.20 MB ZIP) [file pgen.1000305.s004.zip › alignment/Pre16.fas]

>dm3:chr2R:13006207-13007808:+
TGTGTTTATAATCTCATCATATATATTTCGTACAATTAATAATCTCAATTTATTGCCTGGCTGTTCG-CCATGTTC-----CCCAGTTGTTTACAACTTGGCGTTGACGTGAATGGCCAGCACTCCATCGTCCTCGGAGCTGCCAATGTAGATGGAAGCCCGTCCGTCGGATCCGACGGTGACGGTCTTGCCCGTGCAGGAGGAGCCGCTCTTGGAGCCGGAAATGACGTCGCAGTAGGTGCCGGCGGGCAGGCCCGTCTGCAGGGAGCTGTTCAGGTCGTAGTTGTCGTTGTTGAAGGCCACGAAGCCGCGGCTGCCTCGGCTGAAGGAGATCTGGTTGCTGCCGTTGTCCCACCAGTTCTGGATCTCGTCCAAGCCCACGGTGTTTCGGAAGGCCACCATGTTGTAGATCTGGCGCCAGCGGTGCTCACACACCCAGCCGCCGCTGCAGGAGTTGTCGCTATTGAAGATGGGCGAGGCGATGTTGTGGCCGTCGGTGGTGGGCGGGCCCTGATCGGTGTCCGTGAAGGAGAAGGAGGACATCACGCGGGGAGTGCCGAAGGGGTGCGCCAGCATGAAGGCGGAGGCCATCTTGTACTGCTTGGGCACCTTGTAGGTCAGAACGTCGGCGCCTCCTGCTCCATGTCCGCGCTGATTGTCGTGGTTGTCGACGAATACCAGGGAGCGGTCGGAGGCAGCGAAGCCCCAGG-CGGTGCCCCAGTTGGTCAGGTACTGCAGCTGGTCCTTGCCGCGGAAGACCTTGCCGATGGAGTCG-GAGTGGCGGAACTCGGTGATGGCGCCCAGTCCGGTGTACTCGGACTTGCTGATGGCCTCGCCGCCCATGTCGATGACCTCCTGGACGATGTACGCCTTGGATCCCGAGGCGAAGCCGTGGTCGGTGTTCAGGTTCTTGAGGCGGCCATAGATGACGGCCAGGTCGGCGGGCCACATGTGCTTGGCGGC----GTCCACGCGGAATCCGGCCACGCCGAGATCAATCAGATGGTCCAGGAACTCGACCACCTTGTCCTGCACGTAGGAGTTGCCCTGGTTAAGGTCGCGCAGACCGACCAGCTCGCAGTTGCGCACCTCGTTGGCGTCGTTGTAGTTGCTGATGGCGCAGGTCGGGTTGAAGTCCAGCGAGGAGTAGGGCACTCCGGGATAGCTCTTGCTGCTGGGGCTGGCGGTGCTGCCGCCAGTGCCGTAGGTGCCTCCGTCGGCGGCCATGTGGTTGAAGACCACGTCCACGTAGGTGCGCACTCCGACGGCGTTGCAGCGCTTGACCATGCTGGCGAACTGCTCCTCGTTTCCGGAGCGGGTCTCCAGCTTGTAGGAGATGGGTTGGTAACGTTCCCACCAGGGGCGGCTGTCCTTGACGGCGTTCTCGTTCACAGGGGAGACCTGAACACCGGCGTAGCCATTGGGTCCCAGGAAGTTCTCACACTCGGCAGCGATGTCGTCCCACTTCCACTCGAAGAGGTGGACCATTCCACTACGACCGGAGGCGTAGTTGGTGTCGAATTGGGCGTTAGCCACCGCCAGGAGGGCGAGGCACACTATGCTCTTGGCCAGAAACATGGTAATTCCAGATGGAAGTTCAGTTTCACTCTG
>dm3:chr2R:13012272-13013877:-
TGTGTT-ATAATCGCATAATATATATTTTA-AAAATGAATAATCTCAAGTAATTGCTCGGCTTTTCGGCCTTGGTCTTTGCCCCAGTTGTTTACAACTTGGCGTTGACGTGAATGGCCAGCACTCCGTCGTCCTCGGAGCTGCCAATGTAGATGGAAGCCCGTCCGTCGGATCCGACGGTGACGGTCTTGCCCGTGCAGGAGGAGCCGCTCTTGGAGCCGGAAATGACGTCGCAGTAGGTGCCGGCGGGCAGGCCCGTCTGCAGGGAGCTGTTCAGGTCGTAGTTGTCGTTGTTGAAGGCCACGAAGCCGCGGCTACCTCGGCTGAAGGAGATCTGATTGCTGCCGCTGTCCCACCAGTTCTGGATCTCGTCCAAGCCCACGGCGTTCCGGAAGGCCACCATGTTGTAGATCTGGCGCCAGCGGTGCTCGCACACCCAGCCGCCGCTGCAGGAGTTGTCGCTATTGAAGATGGGCGAGGCGATGTTGTGGCCGTCGGTGGTGGGCGGGCCCTGATCGGTGTCCGTGAAGGAGAAGGAGGACATCACGCGGGGAGTGCCGAATGGGTGCGCCAGCATGAAGGCGGAGGCCATCTTGTACTGCTTGGGCACCTTGTAGGTCAGCACGTCGGCGCCTCCTGCTCCATGTCCGCGCTGGTTGTCGTGGTTGTCGACGAATACCAGGGAGCGGTCGGAGGCGGCGAAGCCCCAGG-CGGTGCCCCAGTTGGTCAGATACTGCAGCTGGTCCTTGCCGCGGAAGACCTTGCCGATGGAGTCG-GAGTGGCGGAACTCGGTGATGGCGCCCAGTCCGGTGTACTCGGACTTGCTGATGGCCTCGCCGCCCATGTCGATGACCTCCTGGACGATGTACGCCTTGGATCCCGAGGCGAAGCCGTGGTCGGTGTTCAGGTTCTTGAGGCGGCCATAGATGACGGCCAGGTCGGCGGGCCACATGTGCTTGGCGGC----GTCCACGCGGAATCCGGCCACGCCGAGATCAATCAGATGGTCCAGGAACTCGACCACCTTGTCCTGCACGTAGGAGTTGCCCTGGTTAAGGTCGCGCAGACCGACCAGCTCGCAGTTGCGCACCTCGTTGGCGTCGTTGTAGTTGCTGATGGCGCAGGTCGGGTTGAAGTCCAGCGAGGAGTAGGGCACTCCGGGATAGCTCTTGCTGCTGGGGCTGGCGGTGCTGCCGCCAGTGCCGTAGGTGCCTCCGTCGGCGGCCATGTGGTTGAAGACCACGTCCACGTAGGTGCGCACTCCGACGGCGTTGCAGCGCTTGACCATGCTGGCGAACTGCTCCTCGTTTCCGGAGCGGGTCTCCAGCTTGTAGGAGATGGGTTGGTAACGTTCCCACCAGGGGCGGCTGTCCTTGACGGCGTTCTCGTTCACAGGGGAGACCTGAACACCGGCGTAGCCATTGGGTCCCAGGAAGTTCTCGCACTCGGCAGCGATGTCGTCCCACTTCCACTCGAAGAGGTGGACCATTCCACTACGACCGGATGCGTAGTTGGTGTCGAATTGGGCATTGGCCACCGCCAGGAGGGAGAGGCACACTATGCTCTTGGCCAGAAACATGATGATTTTAGGTGGAAGCTAAATTTCACTCTG
>droSim1:chr2R:11744363-11745179:+
-------------------------------------------------------------------------------------------------------------------------------------------------------------------------------------------------------------------------------------------------------------------------------------------------------------------------------------------------------------------------------------------------------------------------------------------------------------------------------------------------------------------------------------------------------------------------------------------------------------------------------------------------------------------------------------------------------------------------------------------------------------------------------------------------------------------------TGATGGCGCCCAGTCCGGTGTACTCGGACTTGCTGATGGCCTCGCCGCCCATGGCGATGACCTCCTGGACGATGTACGCCTAGGATCCCGAGGCGAAGCCGTGGTCGGTGTTCAGGTTCTGGAGGCGGCCATAGATGACGGCCAGGTCGGCGGGCCACATGTGCTTGGCGGC----GTCCACGCGGAATCCGGCCACGCCGAGGTCAATCAGATGGTCCAGGAACTCGACCACCTTGTCCTGCACGTAGGAGTTGCCCTGGTTGAGGTCACGCAGACCCACCAGCTCGCAGTTGCGCACCTGGTTGGCGTCGTTGTAGTTGTTGATGGCGCAGGTCGGGTTGAAGTCCAGCGAGGAGTAGGGCACTCCGGGATAGCTCTTGCTGCTGGGGCTGGCAGTGCTGCCGCCAGTGCCGTAGGTGCCTCCGTCGGCGGCCATGTGGTTGAAGACCACGTCCACGTAGGTGCGCACTCCGACGGCGTTGCAGCGCTTGACCATGCTGGCGAACTGCTGCTCGTTTCCGGAGCGGGTCTCCAGCTTGTAGGAGATGGGCTGGTAACGTTCCCACCAGGGGCGGCTGTCCTTGACGGCGTTCTCGTTCACAGGGGAGACCTGGACACCGGCGAAGCCATTGGGTCCCAGGAAGTTCTCGCACTCGGCAGCGATGTCGTCCCACTTCCACTCGAAGAGGTGGACCATTCCACTACGACCGGAGGCGTAGTTGGTGTCGAATTGGGCGTTGGCCACCGCCAGCAGGGCGAGGCACACTATGCTCTTAGCCAGAAACATCGTGATTCCAGATGGAAGTTCAGTTTCACTCTG
>droSim1:chr2R:11749685-11751291:-
TGTG-TTATAATCGCATCGTATATATTTTAAAAAATTAATAATCTCAAATAATTGCTCGGCTTCTTGGCCTTGGTCTTTGCCCCAGTTGTTTACAACTTGGCGTTGACGTGGATGGCCAGCACTCCGTCGTCCTCGGAGCTGCCAATGTAGATGGAAGCCCGTCCGTCGGATCCGACGCTGACGGTCTTGCCCGTGCAGGAGGAGCCGCTCTTGGAGCCGGAGATGACGTCGCAGTAGGTGCCGGCGGGCAGGCCCGTCTGCAGGGAGCTGTTCAGGTCGTAGTTGTCGTTGTTGAAGGCCACGAAGCCGCGGCTGCCTCGGCTGAAGGAGATCTGGTTGCTGCCGTTGTCCCACCAGTTCTGGATCGCGTCCGAGCCCACGGCGTTCCGGAAGGCCACCATGTTGTAGATCTGGCGCCAGCGGTGCTCGCACACCCAGCCGCCGCTGCAGGAGTTGTCGCTATTGAAGACGGGCGAGGCGATGTTGTGGCCGTCGGTGGTGGGCGGGCCCTGGTCCGTGTCCGAGAAGGAGAAGGAGGACATCACGCGGGGAGTGCCGAAGGGGTGCGCCAGCATGAAGGCGGAGGCCATCTTGTACTGCTTGGGCACCTTGTAGGTCAGCACGTCGGCGCCTCCTGCTCCGTGTCCGCGCTGGTTGTCGTGGTTGTCGACGAAGACCAGGGAGCGGTCGGAGGCGGCGAAGCCCCAGG-CGGTGCCCCAGTTGGTCAGGTACTGCAGCTGGTCCTTGCCGCGGAACACCTTGCCGATGGAGTCG-GAGTGGCGGAACTCGGTGATGGCGCCCAGTCCGGTGTACTCGGACTTGCTGATGGCCTCGCCGCCCATGTCAATGACCTCCTGGACGATGTACGCCTTGGATCCCGAGGCAAAGCCGTGGTCGGTGTTCAGGTTCTTGAGGCGGCCATAGATGACGGCCAGGTCGGCGGGCCACATGTGCTTGGCGGC----GTCCACGCGGAATCCGGCCACGCCGAGGTCAATCAGATGGTCCAGGAACTCGACCACCTTGTCCTGCACGTAGGAGTTGCCCTGGTTGAGGTCGCGCAGACCGACCAGCTCGCAGTTGCGCACCTGGTTGGCGTCGTTGTAGTTGTTGATGGCGCAGGTCGGGTTGAAGTCCAGCGAGGAGTAGGGCACTCCGGGATAGCTCTTGCTGCTGGGGCTGGCGGTGCTGCCGCCAGTGCCGTAGGTGCCTCCGTCGGCGGCCATGTGGTTGAAGATCACATCCACGTAGATGCGCACTCCCACAGCGTTGCAACGCTTGACCATGCTGGCGAACTGCTGCTCGTTTCCGGAGCGGGTCTCCAGCTTGTAGGAGATGGGCTGGTAACGTTCCCACCAGGGGCGGCTGTCCTTGACAGCGTTCTCGTTCACAGGCGAGACCTGGACACCGGCGAAGCCATTGGGTCCCAGGAAGTTCTCGCACTCGGCAGCGATGTCGTCCCACTTCCACTCGAAGAGGTGGACCATTCCACTACGACCGGAGGCGTAGTTGGTGTCGAATTGGGCGTTGGCCACCGCCAGCAGGGCAAGGCACACTAGGCTCTTTGCCAGAAACATGTTGATTCTAGGTGGAAGCTAAATTTCACTCTG
>droSec1:super_1:10516559-10518162:+
TGTGCTTATAATCTCATCATATATATTTCGTACAATTAATAATCTCAATTTACTGCCTGGCTTTTCA-CCATGCTC-----CCCAGCTGTTCACAACTTGGCGTTGACGTGGATGGCCAGCACTCCGTCGTCCTCGGAGCTGCCAATGTAGATGGAAGCCCGTCCGTCGGATCCGACGCTGACGGTCTTGCCCGTGCAGGAGGAACCGCTCTTGGAGCCGGAGATGACGTCGCAGTAGGTGCCGGCGGGCAGGCCCGTCTGCAGGGAGCTGTTCAGGTCGTAGTTGTCGTTGTTGAAGGCCACGAAGCCGCGGCTGCCTCGGCTGAAGGAGATCTGGTTGCTGCCGTTGTCCCACCAGTTCTGGATCGCGTCCGAGCCCACGGCGTTCCGGAAGGCCACCATGTTGTAGATCTGGCGCCAGCGGTGCTCGCACACCCAGCCGCCGCTGCAGGAGTTGTCGCTATTGAAGACGGGCGAGGCGATGTTGTGGCCGTCGGTGGTGGGCGGGCCCTGGTCCGTGTCCGAGAAGGAGAAGGAGGACATCACGCGGGGAGTGCCGAAGGGGTGCGCCAGCATGAAGGCGGAGGCCATCTTGTACTGCTTGGGCACCTTGTAGGTCAGCACGTCGGCGCCTCCTGCTCCGTGTCCGCGCTGGTTGTCGTGGTTGTCGACGAAGACCAGGGAGCGGTCGGAGGCGGCGAAGCTCTAGGGCGGTGCCCCAGTTGGTCAGGTACTGCAGCTGGTCCTTGCCGCGGAACACCTTGCCGATGGAGTCGTGAGTGGCGGAACTCGGTGATGGCACCCACTCCGGTGTACTCGGACTTGCTGATGGCCTCGCCGCCCATGTCGATGACCTCCTGGACGATGTACGCCTTGGATCCCGAGGCGAAGCCGTGGTCGGTGTTCAGGTTCTTGAGGCGGCCATAGATGACGGCCAGGTCGGCGGGCCACATGTGCTTGGCGGC----GTCCACGCGGAATCCGGCCACGCCGAGGTCAATCAGATGGTCCAGGAACTCGACCACCTTGTCCTGCACGTAGGAGTTGCCCTGGTTGAGGTCGCGCAGACCGACCAGCTCGCAGTTGCGCACCTGGTTGGCGTCGTTGTAGTTGTTGATGGCGCAAGTCGGGTTGAAGTCCAGCGAGGAATAGGGCACTCCAGGATAGCTCTTGCTGCTGGGGCTGGCGGTGCTGCCGCCCGTGCCGTAGGTGCCTCCGTCGGCGGCCATGTGGTTGAAGATCACATCCACGTAGATGCGCACTCCCACAGCGTTGCAACGCTTGACCATGCTGGCGAACTGCTGCTCGTTTCCGGAGCGGGTCTCCAGCTTGTAGGAGATGGGCTGGTAACGTTCCCACCAGGGACGGCTGTCCTTGACGGCGTTCTCGTTCACAGGCGAGACCTGGACGCCGGCGAAGCCATTGGGTCCCAGGAAGTTCTCGCACTCGGCAGCGATGTCGTCCCACTTCCACTCGAAGAGGTGGACCATTCCACTACGACCGGAAGCATAGTTGGTGTCGAATTGGGCGTTGGCCACCGCCAGGAGGGCGAGGCACACTATGCTCTTAGCCAGAAACATGGTGATTCCAGATGGAAGTTCAGTTTCACTCTG
>droSec1:super_1:10528076-10529686:-
TGTG-TTATAATCGCATCGTATATATTTTAAAAAATTAATAATCTCAAATAATTGCTCGGCTTCTCGGCCTTGGTCTTTGCCCTAGTTGTTTACAACTTGGCGTTGACGTGGATGGCCAGCACTCCGTCATCCTCGGAGGTGCCAATGTAGATGGAAGCCCGTCCGTCGGATCCGACGCTGACGGTCTTGCCCGTGCAGGAGGAACCGCTCTTGGAGCCGGAGATGACGTCGCAGTAGGTGCCGGCGGGCAGGCCCGTCTGCAGGGAGCTGTTCAGGTCGTAGTTGTCGTTGTTGAAGGCCACGAAGCCGCGACTGGCTCGGCTGAAGGAGATCTGGTTGCTGCCATTGTCCCACCAGTTCTGGATCGCGTCCGAGCCCACGGCGTTCCGGAAGGCCACCATGTTGTAGATCTGGCGCCAGCGGTGCTCGCACACCCAGCCGCCGCTGCAGGAGTTGTCGCTATTGAAGACGGGCGAGGCGATGTTGTGGCCGTCGGTGGTGGGCGGGCCCTGGTCCGTGTCCGAGAAGGAGAAGGAGGACATCACGCGGGGAGTGCCGAAGGGGTGCGCCAGCATGAAGGCGGAGGCCATCTTGTACTGCTTGGGCACCTTGTAGGTCAGCACGTCGGCGCCTCCTGCTCCGTGTCCGCGCTGGTTGTCGTGGTTGTCGACGAAGACCAGGGAGCGGTCGGAGGCGGCGAAGCCCCAGG-CGGTGCCCCAGTTGGTCAGGTACTGCAGCTGGTCCTTGCCGCGGAACACCTTGCCGATGGAGTCG-GAGTGGCGGAACTCGGTGATGGCACCCACTCCGGTGTACTCGGACTTGCTGATGGCCTCGCCGCCCATGTCGATGACCTCCTGGACGATGTACGCCTTGGATCCCGAGGCGAAGCCGTGGTCGGTGTTCAGGTTCTTGAGGCGGCCATAGATGACGGCCAGGTCGGCGGGCCACATGTGCTTGGCCACATGTGTCCACGCGGAATCCGGCCACGCCGAGGTCAATCAGATGGTCCAGGATCTCGACCACCTTGTCCTGCACGTAGGAGTTGCCCTGGTTGAGGTCGCGCAGACCGACCAGCTCGCAGTTGCGCACCTGGTTGGCGTCGTTGTAGTTGTTGATGGCGCAAGTCGGGTTGAAGTCCAGCGAGGAATAGGGCACTCCAGGATAGCTCTTGCTGCTGGGGCTGGCGGTGCTGCCGCCCGTGCCGTAGGTGCCTCCGTCGGCGGCCATGTGGTTGAAGATCACATCCACGTAGATGCGCACTCCCACAGCGTTGCAACGCTTGACCATGCTGGCGAACTGCTGCTCGTTTCCGGAGCGGGTCTCCAGCTTGTAGGAGATGGGCTGGTAACGTTCCCACCAGGGACGGCTGTCCTTGACGGCGTTCTCGTTCACAGGCGAGACCTGGACGCCGGCGAAGCCATTGGGTCCCAGGAAGTTCTCGCACTCGGCAGCGATGTCGTCCCACTTCCACTCGAAGAGGTGGACCATTCCACTACGACCGGAGGCGTAGTTGGTGTCGAATTGGGCGTTGGCCACCGCCAGGAGGGCGAGGCACACTAGGCTCTTTGCCAGAAACATGTTAATTCTAGGTGGAAGCTAAATTTCACTCTG
>droYak2:chr2R:18452166-18453772:+
TTTG-TAATAATCGCATTATATAAATTTAATAAAATTAATAATCTCAAACAATGGCTCGGCTTTTAGTCCTTGGACTTTGCCCCAGCTGTTTACAACTTGGCGTTGACGTGGATGGCCAGCACTCCGTCGTCCTCGGAGCTGCCCAGGTAGATGGAAGCCCGTCCGTCGGATCCGACGCTGACGGTCTTGCCCGTGCAGGAGGAGCCGCTCTTGGAGCCGGAGATGACGTCGCAGTAGGTGCCGGCGGGCAGGCCCGTCTGCAGGGAGCTGTTCAGGTCGTAGTTGTCGTTGTTGAAGGCCACGAAGCCGCGGCTGCCGCGGCTGAAGGCGATCTGGTTGCTGCCGTTGTCCCACCAGTTCTGGATCGCGTCCGAGCCCACGGCGTTCCGGAAGGCCACCATGTTGTAGATCTGGCGCCAGCGGTGCTCGCACACCCAGCCGCCGCTGCAGGAGTTGTCGCTATTGAAGACGGGCGAGGCGATGTTGTGGCCGTCGGTGGTGGGCGGGCCCTGGTCCGTGTCCGAGAAGGAGAAGGAGGACATCACGCGGGGAGTGCCGAAGGGGTGCGCCAGCATGAAGGCGGAGGCCATCTTGTACTGCTTGGGCACCTTGTAGGTCAGCACGTCGGCGCCTCCTGCTCCGTGTCCGCGCTGGTTGTCGTGGTTGTCGACGAAGACCAGGGAGCGGTCGGAGGCGGCGAAGCCCCAGG-CGGTGCCCCAGTTGGTCAGGTACTGCAGCTGGTCCTTGCCGCGGAACACCTTGCCGATGGAGTCG-GAGTGGCGGAACTCGGTGACGGCGCCCAGGCCGGTGTACTCGGACTTGCTGATGGCCTCGCCACCCATGTCGATGACCTCCTGCACGATGTAGGCCTTGGATCCGGAGTTGAAGCCGTGGTCGGTGTTCAGGGTCTTGAGGCGGCCATAGATGACGGCCAGGTCGGCGGGCCACATGTGCTTGGCGGC----GTCCACGCGGAATCCGGCCACGCCGAGGTCAATCAGATGGTCCAGGAACTCGACCACCTTGTCCTGCACGTAGGAGTTGCCCTGGTTGAGGTCGCGCAGACCGACCAGCTCGCAGTTGCGCACCTGGTTGGCGTCGTTGTAGTTGTTGATGGAGCAGGTCGGGTTGAAGTCCAGCGAGGAGTAGGGCACTCCGGGGAAGCTCTTGGTGCTGGGGCTGGCGGTGCTGCCGCCCGTTCCGTAGGTGCCTCCGTCGGCGGCCATGTGGTTGAAGACCACGTCCACGTAGGTGCGCACTCCGACGGCGTTGCATCGCTTCACCATGCTGGCGAACTGCTGCTCGTTTCCGGAGCGGGTCTCCAGCTTGTAGGAGATGGGCTGGTAGCGCTCCCACCAGGGGCGGCTGTCCTTGACGGCGTTCTCGTTCACGGGGGAGACCTGGACGCCGGCGAAGCCATTGGGTCCCAGGAAGTTCTCGCACTCGGCGGCGATGTCGTCCCACTTCCACTCGAAGAGGTGGACCATTCCACTGCGACCGGAGGCGTAGTTGGTGTCGAATTGGGCGTTGGCCACCGCCAAAAGGGCGAGGCACACTATGCTCTTGGCCAGAAACATGGTGATTCCAGGTGGAAGTTCAGTTTCACTCTG
