# Supplementary material for: Duplication and Gene Conversion in the Drosophila melanogaster Genome
Source: PLoS Genet. 2008 Dec 12;4(12):e1000305. doi: 10.1371/journal.pgen.1000305 (PMC2588116; doi:10.1371/journal.pgen.1000305)
Supplement: Dataset S1 — Alignment data. (0.20 MB ZIP) [file pgen.1000305.s004.zip › alignment/Pre17.fas]

>dm3:chr3L:17826375-17826912:+
-GTTTAGTTGGCCGTCCTGCGAACTCGTACAACAACCCGTCGGCGATTGTCTCCGCTCTCACTTCGTCCTTCCCTGCCACGGCGGA------TGATCACGCG------------CCTGATGATGACACG---GCGGCGTCGGTGCTTCTTCTTTGTGGAGGCAGTGGTGGTCGTGGAGGATTCGGTCGTGGTGGTGGTGGACGAATC---AGTTGTTGTCGTAGCAGCCGTGGTGGTTGTGGCCGAAGCACTTGTGGAGGTGGTGGTTGATGTGGAGGACACCTGGCTGCTGTGGAGGATCAGAACGACCAGGACGGCCAGGGAGAGAGCTAGTAGAAAGCGCATGACGATAGGGTTCGTAGAAGATCAGGAACTAATATCAATGGACCGAAAAAATGGATATTTATAGAACCTTTGGGCCAGGGACTGAAAGTATTACGTTTTTATGCAAACACAGATGTGCCCCTTGTGAATATTTTT-GGCCATTGTTCCATTTACAATACCGTCTATTATTTATCGTGCTTTGCTAGGGTTATTACCACCTGTTTGGACGTTAATAGTAA
>dm3:chr3L:17827921-17828452:+
GTTTCAGTTGGCCGTCCTGCGAACGCGTACGACGACCCGTCGGCGATTGTCTCCGCTCTCACTTCGTCCTTCCCTGCCACGGCGGA------TGATCACGCG------------CCTGATGATGACACG---GCGGCGTCGGTGCTTCTTCTTTGTGGAGGCAGTGGTGGTCGTGGAGGATTCGGTGGTGGTGGTGGTGGACGAATC---AGTTGTTGTCGTAGCAGCCGTGGTGGTTGTGGCCGAAGCACTTGTGGAGGTGGTGGTTGATGTGGAGGACACCTGGCTGCTGTGGAGGATCAGAACGACCAGGACGGCCAGGGAGAGAGCTAGTAGAAAGCGCATGACGATAGGGTTCGTAGAAGATCAGGAACTAATATCAATGGACCGAAAAAATTGATATTTATAGAACCTTTGGGCTACA-------AGTAATGTGTTCT-ATGCAAACACAGATGTGCCCCTTGGGAATATTTTTTGAATATTGTTCCAATTACAGTACCGTCGAGTATTTGGCGAGCTTTGTTAAGATTGTTTACATCTGTTTAGACGTAATAGGTAA
>droSim1:chr3L:17166328-17166770:+
--------------------------------------------------------------------------------------------------------------------TGATGATGACACG---GCGGCGTCGGCGCCTCTTCTTTCTGGAGGCTGTGGTGGCCGAGGAGGATTCGGTTGTGGTGGCCGTGGACGAAACTGTGGTTGTCGTAGCAGCAGCCGTGGTGGTTGTTGCCGAGGCACTGGTGGTAGTAGTGGTTGATGCGGAGGACACCTGGCTGCTCTGGAGGATCAGAACGACCAGGACGGCCAGGGAGAGAGCTAGGAGAATACGCATGACGATGGGGTTCGTAGAAGATCAGACACTAATGTCAATGGACCAAACGGATGGATATTTATAGTACCTTTGGGCCAGGGAATGCACGTATTAGGTTTT-ATGCAAACACAGATGTGCCCCTTGTGAATATTTTT-GGGCATTGTTTCAATTACAGTACCGTCTATTATTTATCGGGCTTTGTTAGGGTTATTAACACCTGTTTGGACGTAAATGGTAA
>droSim1:chr3L:17167222-17167763:+
-TTTCAGTTGGCTGTCCTGCGGACTCGTACGATAACCCGTCGGCGATTGCCTCCGCTCTCACTTTGTCCTTCCCTGCGACGGCGGGATCCTCCATTTCGGCGGATGACCACGCGCCTGATGATGACACG---GCGGCGCCGGTGCTTCTTCTTTGTGGAAGCAGTGGTGGTCGAGGAGGATTCGGTGGTGGTGGTGGCGGACGAATC---AGTTGTTGT---CGTAGCAGCAGCCGTAGTGGTTGTAGCACTGGTGGTAGTAGTGGTTGA---GGAGGACACCTCGCTACTGTGGAGGATCAGAACGACCAGGACGGCCAGGGAGAGAGCTAGGAGAAAGCGCATGACGATAGGGTTCGTAGAAGATCAGGAACTAATGTCAATGGAACGACCATATGGGTATTTATAGAACCTTTGCGCTACG-------AGTATTGGGTTCT-AAGCAAACACAGATGTGCCCCTTGGGAATATTTTT-GGCCATTGTTCCAATTACAGTACCGTCGAGTATTTGGCGAGCTTTGTTAAGATTGTTTACATCTGTTTGGACGTAATAGGTAA
>droSec1:super_0:9873946-9874477:+
-TTTCAGTTGGCTGACCTGCGGACTCGTACGATAACCCGTTGGCGATTGCCTCCGCTCTCACTTTGTCCTTCCCTGCGACGGCGGGATCCTCCATTTCGGCG------------CCTGATGATGACACG---GCGGCGCCGGTGCTTCTTCTTTGTGGAGGCAGTGGTGGTCGAGGAGGATTCGGTGGTGGTGGTGGCGGACGAATC---AGTTGTTGTTGTCGTACCAGCAGCCGTGGTGGTTGTAGCACTGGTGGTAGTAGTGGTTGA---GGAGGACACCTCGCTACTGTGAAGGATCAGAACGACCAGGACGGCCAGGGAGAAAGCTAGGAGAATGCGCATGATGATAGGGTTCGTAGAAGATCAGGAACTAATGTCAATGGACCGACCAAATGGGTATTTAAAGAACCTTTGGGCTACG-------AGTGTTGGGTTCT-AAGCAAACACAGATGTGCCCCTTGGGAATATTTTT-GGCCATTGTTCCAATTACAGTACCGTCGAGTATTTGGCGAGCTTTGTTAAAATTGTTT-CATCTGTTTGAACGTAATAGGTAA
>droYak2:chr3L:16229801-16230358:-
-GTTTAGTTGGCCGTCCTGCGAACTCGGACGACAACCCGACGTCGATCGACTCCGGTCTCCCTTTGTCCAGCCCTCCGACGGCGAACTCCTCCATCTCGGCGGATGACCACGCGTCTGATGATGACACGTCGGCGGCGTCGGTGCTTCTTCTTTGTGGATTCAGTGGTGGTCG---AGGACTCGGTGGTGGTGGTGTCGGAGGAATCCGTGGTGGTCGTGGCGGCAGTCGTAGTGGTGGTTGTGGCATCAGTGGTGGTGGTGGTGGTGGTTGTGGAGGAAACCGGGCTGCTCTGGAGGATCAGCACCGCCAAGACGGCCAGGGAAACGGTCAGAAGATAGCGCATGACGATAAGGTTCGTAATAGATCAGGAACTAATGTCAGTGGGCGAAACAGGTGGATATTTATAGTACCGTTGGGCCAGGGACTGAAAGTACTAGGTTCT-ATGCAAACACAGATGTGCACATTTGGAATATTTTT-GGGTATTGTTCTAATTACAGTAACGCCTAGTATTTATCGTGCTTTGTTAAGGCTATTGACACATGTTTGGACGTAGATGGTAA
