# Supplementary material for: Duplication and Gene Conversion in the Drosophila melanogaster Genome
Source: PLoS Genet. 2008 Dec 12;4(12):e1000305. doi: 10.1371/journal.pgen.1000305 (PMC2588116; doi:10.1371/journal.pgen.1000305)
Supplement: Dataset S1 — Alignment data. (0.20 MB ZIP) [file pgen.1000305.s004.zip › alignment/Pre18.fas]

>dm3:chr3L:20314180-20315497:+
ATGATCATGTTCTACGAGGGAGCAGAAGGGTATACCGTCAATGAGCTGCGCGATGTCCTGGGGATCTATGTCGATTATCCAACACTGCGCAGGTGGTACGAGGATGTCCGAGCTTATCACTAGTAAGTACCA-----CATTACT----------CAGAAACTACATCTATTAGAATTTTCA-----ATGT------------------------------------------------------CTTTTTCTTTAAATTCTAGTTTAAATTCGGAAAACACAAAACTGTTTTCGCTGCGTTACGCTTACTACGACGACGTAGGAGATTTAGAACTCGTGAAAGGGTACAACAGTGTAGTCCTAGAAGGAGTAGGAGAAGGAA-ATGTGGTT--------CTTCGAGA------GGGTCGGCCAAGGGGTGTGGACTTC---GACCAGGGGGCGAGTATAATAATCAACGACGATATCGACAAAGCCTCTCATGCGAAAATCTTCAGTTCTTATAGCCGTCGTTCGTTCAATAGTACAGTAACTGTGCTGGGGATTACTGTTAGCTACTTTAAGGCCAAATGGAAGGTAAGACCCAGAGCCAGATTCATCCTCGCTTGTATTGTATTTAATATATCTGATATCATGA--CTCCAGTATCCATTCGATAAGTCCCAGACGAAAGTGGAACAGTTTTACAACGACGGCGGCTCGCCGGCAGGTAAGGTGGAGATGATGGTGCAAACGGGGAAGTATGCCTACGTCAATAATGTAAAGGGTCTGCAAGCGGATGTCCTGGAGCTACCTTTTGGGGAACATGAGCTAGTAATGATCGTCTTACTGCCGAAGTCATCCCAGGGAGTTAACCTGGTGCTCTACCAATTGAAGAACCTGGGACTACATCGCCTCCTTGAGAAACTCGAGGCCTCCAAGAATGAAACTGATGTAGAAGTCAAGCTTCCCAAGTTCGATACGCGATCCGTACTTTCACTCGAAGATACCGTATATGACGTACGTAAAA-GTC------TCTAAAAAATACAAAGCTTTCGTCATAATGAACATCTTCCAAAGGCTGGACTAACGGATCTGAGGAACGACTTC---GCAGATCTAGATAAATTGCTGATTGCTAT---CGGTCACAGAGGTGCGTGCCTCACCCTCTACCACCAATTCGCCAGGATCGTCGTAGATGAAGAGGGTTTGCCTAATGCTGTTCCGCAGAAGTCTTCTGGAAAAAATAACA------TCAAGTTCCATGTAAACAGGCCGTTTGCATACCTTGTCCTACAAAAGAAACACAAATTGCTCATTCACTCCGGAGTCTTTCGGGAAGGTGAGATCCAGTAATGAAGATAAGCAG-AAAATACATTGGTTTTTTCTATGACAAATCACTTTAAACACTTTTATATTGTTCGTATATAATA
>dm3:chr3L:20336039-20337356:+
ATGATCATGTTCTACGAGGGAGCAGAGGGGACTACCTTGAAGCAGATACGTGATGTCCTGGCGATCTATGTCGATTATCCAACACTGCGCAGGTGGTACGAGGATGTCCGAGCTTATCACTAGTAAGTACCA-----CATTACT----------CAGAAACTACATCTATTAGAATTTTCA-----ATGT------------------------------------------------------CTTTTTCTTTAAATTCTAGTTTAAATTCGGAAAACACAAAACTGTTTTCGCTGCGTTACGCTTACTACGACGATGTAGGAGATTTAGAACTCGTGAAAGGGTACAACAGTGTAGTCCTAGAAGGAGTAGGAGAAGGAA-ATGTGGTT--------CTTCGAGA------GGGTCGGCCAAGGGGTGTGGACTTC---GACCAGGGGGCGAGTATAATTATCAACGACGATATCGACAAAGCCTCTCATGCGAAAATCTTCAGTTCTTATAGCCGTCGTTCGTTCAATAGTACAGTAACTGTGCTGGGGATTACTGTTAGCTACTTTAAGGCCAAATGGAAGGTAAGATCCAGAGCCAGATTCATCCTCGCTTGTATTGTATTTAATATATCTGATATCATGA--CTCCAGTATCCATTCGATAAGTCCCAGACGAAAGTGGAACAGTTTTACAACGCCGGCGGCTCGCCGGCAGGTAAGGTGGAGATGATGGTGCAAACGGGGAAGTATGCCTACGTCAATAATGTAAAGGGTCTGCAAGCGGATGTCCTGGAGCTACCTTTTGGGGAACATGAGCTAGTAATGATCGTCATACTGCCGAAGCCTTCCCAGAGAGTAAGCCTGGTGCTCAAACAATTGAAGAACCTGGGACTACATCGCCTCCTTGAGGAACTCGAGGCCTCCAAGAATGAATCTGATGTAGAAGTCAAGCTTCCCAAGTTCGATACGCGATCCGTACTTTCACTCGAAGATACCGTATATGAGGTACGTAAAA-GTC------TCTAAAAAATACAAAGCTTTCGTCATATTGAACATCTTCCAAAGGCTGGACTAACGGATCTGAGAAATGAGTTC---GCAGATCTAGGTCGCATGCTGATTCCTAC---CGGGGACAGAGGTGCGTACCTCTCCCTCTACCACCAATTCGCCAGGATCGTCGTAGATGAAGAGGGCTTGCCTAATGCTGTTCCGCAGAAATCTTCTGGAACAAATAACA------TCAAGTTCCATATAAACAGGCCGTTTGCATACCTTGTCCTACAAAGAACACACAAATTGCTCATTCACTCCGGAGTCTTTCGGGAAGGTGAGATCCAGTAATGAAGATAAGCAG-AAAATACATTGGTCTTTTCTATGACAAATCACCCTAAAAACTTGTATGTTGTTCGTATATAATA
>droSim1:chr3L:19685646-19686484:+
---------------------------------------------------------------------------TATCCAAAACTGCGCATGTGGTACGAGGATGCCCGTGTTTATCATCAGTAAGTACCA-----TATTACT----------CAGAAACTACATCTATAAGAATATAGG-----ACATG-----------------------------ATT--GTTCACATATTTTCTATGGCGTTTTCTTTAAATTCTAGTTTCGATTCGGAAAACACAAAATTGTTTTCGCTGCGTTACGCTTACTACGACGATGATAAAGATATAATATTCGTGGAAGAATTCAACAGTACAGTTCTTAGTG------GAGAAGGAA-ATGTGGTC--------CTTAAGGA------GGGCCAGCCAAGGGCTGTAAAGTTC---ACCGAGGGGGCGAGTGAAATAATCAACGCCGACATCGCCAAAGCCTCTCATGGGAAAATCTTAGGTACTTATAGCCGTAGTTCGTTCAATAGAAACGACACGATTCTGGGGCTTACTGTTAGCTACTTTAAGGCCAAATGGAAGGTGAGATCCAGAGCAGGGTCCATCCTCGCTTGCAATGTATTTAATATATCTGATATCTTGA--CTTCAGTATCCATTCGATAAGTCCCAGACGAAAGTGGAGCAGTTTTACGACTCCAGCGGCAAGCCGGCAGGTAAGGTGAATATGATGGTGCAAACGGGGAAGTTTGCCTACATCAGAAGTATAAAGCGTCTGGATGCGGATTTCCTGATGCTACCTTTTGCGGAACAGGAGCTAGTAATGATCGTCATACTGCCGAAGCCATCCCACAGCGTTAGCCAGGTGCTCAACCAATTCAAAAGCTACAGACTGGTGCCCATCCTTAACATGCTCAATGACTCCAAGAATGAAACTGATGTAGAAGTCAAGCTTCCCAAGTTCGATACGCTATCCGTACTTCCACTCG---------------------------------------------------------------------------------------------------------------------------------------------------------------------------------------------------------------------------------------------------------------------------------------------------------------------------------------------------------------------------------------------------------------------------------------------------------
>droSim1:chr3L:19693453-19694794:+
----TCATGCTCTACGAGGGAGCAGATGGGTCTACCTTGAAGCAGATACGCGATGTCCTGGCGATTTATGTCGATTATCCAACACTGCGCAAGTGGTACGAGGCTGCCAGTGCTTATCACTAGTAAGTGCCA-----TATTACT----------CAGAAAGTACATATATTAGAATATAGG-----ACATATACTACTATATATATAATATATATAGGATATATAATTCACATATTTTATAAAGCTTTTTCTTTAAATTCTAGTTTGAATTCCGAAAACACAAAATTGTTTTCGCTGCGTTACGCTTACTACGACGATGTAGGAGATATAGAACTCGTGAAAGGGTACAACAGTGTAGTCCTAAGAGGAGTAGGAGAAGAGA-ATGTGGTT--------CTTCAAGA------GGGCCGGCCAAGGGGTGTGGACTTC---GACCAGGGGGCGAGTATAATAATCAACGACGATATCGACAAAGCCTCTCATGGGGAAATCTACAGTTCTTATAGCCGTCGTTCGTTCAATGATACAGTAACGATGCTGGGGATTACTGTTAGCTACTTTAAGGCCAAATGGAAGGTGAGATCCAGAGCCAGGTTCATCCTCGCTTGCATTGTATTTAATATATCTTATCTGATGTATCTCCAGTATCCATTCGATAAGTCCCAGACGAAAGAGGAACAGTTTTCCGACTCCAGCGGCAAGCCGGCAGGTAAGGTGGATATGATGGTGCAAACGGGGAAGTTTGCCTACGCCGAAAATGTAAATGGTCTGCAAGCGGATGTCCTGGAGCTACCTTTTGGGGAACATGAGCTAGTAATGATCTTCATACTGCCGAAGCCATCCTACAGAGTTAGCCAGGTGCTCAACCAATTGAAGAACCTGGGACTGCAGCCGCTCCTTGAGAAGCTCGATGCCTCCAAAAATGAATCCGATGTAGAAGTCAAGCTTCCCAAGATCGATACGCGATCCGTACTTTCACTGGAAGATTCCGTAACCGAGGTACGTAAAAAATC------TCTTAAAAATGCTAAATTTGCGTCATATTGAACACCTTCAAAAGGCTGGACTTTCGGATTTGGAGGACATGCAC---GCAGATCTAGGTCGCATGCTGAAACCTAC---CGGGGACAGAGGTGTGTACCTCTCCTTCTACCACCAATTCGCCCGGATCGTCGTAGATGAAGAGGGTTTGCCTGATGCTGTTCCGCAGAAATCTTCTGGAACAAATAACA------TCAAGTTCCATATGACCAGGCCGTTTGCATACCTTGTCCTACAAAGAACACACAAATTGCTCATTCACTCCGGAGTCTTCCGGGAAGGTGAGGTCCCGTAACGAAGATAAACAG-GAAATACATTGCTTTTATGTTGTTCGTATATAATA-----------------------------
>droSec1:super_11:223022-224286:+
---------------------------------------------------------------------------TATCCAAAACTGCGCAGGTGGTACGAGGCTGCCCGTGTTAATCATCAGTAAGTACCA-----TATTACT----------CAGAAACTACATCTATAAGAATATAGG-----ACATG-----------------------------ATATAGTTCACATATTTTCTTTGGCGTTTTCTTTAAATTCTAGTTTCGATTCGGAAAACACAAAATTGTTTTCGCTGCGTTACGCTTACTACGACGATGATAAAGATATAACATTCGTGGAAGGATTCAATAGTACAGTTCTTAGTG------GAGAAGGAA-ATGTGGTC--------CTTAAGGA------GGGCCAGCCAAGGGCTGTAAAGTTC---ACCGAGGGGGCGAGTGAAATAATCAACGCCGACATCGCCAAAGCCTCTCATGGGAAAATCTTAGGTTCCTATAGCCGTAGCACGTTCAATAGAACAGACACGATTCTGGGGCTTACTGTTAGCTACTTTAAGGCCAAGTGGGAGGTAAGATCCAGAGCAGGGTCCATCCTCGCTTGCAATGTATTTAATATATCTGATATCTTGA--CTTCAGTATCCATTCGATAAGTCCCAGACGAAAGTGGAGCAGTTTTACGACTCCAGCGGCAAGCCGGCAGGTAAGGTGGATATGATGGTGCAAACGGGGAAGTTTGCCTACATCAGAAGTATAAGGCGTCTGGATGCGGATTTCCTGATGCTACCTTTTGGGGAACATGAGCTAGTAATGATCGTCATACTGCCGAAGCCATCCCACAGCGTTAGCCAGGTGCTCAACCAATTCAAAAGCTACGGACTGCAGTCCATCCTTGACAAGCTCGGGGCCTCCAAGAATGAAACTGATGTAGAAGTCAAGCTTCCCAAGTTCGATACGCTATCCGTACTTCCACTCGTGGGTCCATTATTCGAGGTACGTAGAA-GTC------TCTAATAAATGCCAAGCTTTCGTCATATTGAACACCTTCAAAAGGCTGGACTAACGGAGCTGAACAACGAGTTC---GCAGATCTAGAGCGAATGGTGATTGCCGA---CGGTTTCAGAGGAACGTACCTCTCCCACTACGACCAATTCGCTCGGATCGTCGTAGATGAAGAGGGTTTGCCTGATGCTGTTCCGCAGAAATCTTCTGGAGCAGATAACAA---GTTCAAGTTCCATATGAACAGGCCGTTTGCATACTTTGTCTTACAAAAATCATTCAAATTGCTCCTTCACTCCGGAGTCTTCCAGAAAGGTGAGGTCCAGTAATGAAGATAAGCAG-AAAATACATTCCTTTTTTCTATGACAAATCACTTTAAACACTTTTATGTTGTTCGTATATAATA
>droSec1:super_11:230797-232082:+
----TCATGCTCTACGAGGGAGCAGATGGGTCTACCTTGAAGCAGATTCGCGATGTCCTGGCGATTTATGTCGATTATCCAACACTGCGCAAGTGGTACGAGGCTGCCCGTGCTTATCACTAGTAAGTGCCA-----TATTACT----------CAGAAAGTACATATATTAGAATATAGG-----ACATATAATATTATATATATAATATATATAGGATATATAATTCACATATTTTATAAAGCTTTTTCTTTAAATTCTAGTTTGAATTCGGAAAACACAAAATTGTTTTCGCTGCGTTACGCTTACTACGACGATGTAGGAGATATAGAATTCGTGAAAGGGTACAACAGTGTAGTCCTAAGAGGAGTAGGAGAAGAGA-ATGTGGTT--------CTTCAAGA------GGGCCGGCCAAGGGGTGTGGACTTC---GACCAGGGGGCGAGTATAATAATCAACGACGATATCGACAAAGCCTCCCATGGGGAAATCTACAGTTCTTATAGCCGTCGTTCGTTCAATAATACAGTAACGATGCTGGGGATTACTGTTAGCTACTTTAAGGCCAAATGGAAGGTGAGATCCAGAGCCAGGTTCATCCTCGCTTGCATTGTATTTAATATATCTTATCTGATGTATCTCCAGTATCCATTCGATAAGTCCCAGACGAAAGAGGAACAGTTTTCCGACT-------------------------------------GCAAACGGGGAAGTTTGCCTACGCCGAAAATGTAAAGGGTCTGCAAGCGGATGTCCTGGAGCTACCTTTTGGGGAACATGAGCTAGTAATGATCTTCATACTGCCGAAGCCATCCTACAGAGTTAGCCAGGTGCTCAACCAATTGAAGAACCTGGGACTGCAGCCGCTCCTTGAGAAGCTCGATGCCTCCAAAAATGAATCTGATGTAGAAGTCAAGCTTCCCAAGATCGATACGCGTTCCGTACTTTCACTGGAAGATTCCGTAACTGAGGTACGTAAAAAGTC------TCTTAAAAATGCTAAGTTTGCGTCATATTGAACACCTTCAAAAGGCTGGACTTTCGGATTTGGGGGACATGCAC---GCAGATCTAGGTCGCATGCTGAAACCTAC---CGGGGACAGAGGTGTGTACCTCTCCTTCTACCACCAATTCGCCCGGATCGTCGTAGATGAAGAGGGTTTGCCTGATGCTGTTCCGCAGAAATCTTCTGGAACAAATAACA------TCAAGTTCCATATGAACAGGCCGTTTGCATACCTTGTCCTACAAAGAACACACAAATTGCTCATTCACTCCGGAGTCTTCCGGGAAGGTGAGGTCCAGTAATGAAGATAAACAG-GAAATACATTGCTTTT------------------------------------------------
>droYak2:chr3L:20242219-20243606:-
ATGCTTGTATTCCACGAGGCAGCAGTTGGAGAGACCTTCGACGAGCTGCAAGATGCTCTGGGGATTTATGTCGAGTATCCTGAACTGCGCGAGTGGTACTCGGCTGTACGTGTTTTTCACCGGTGAGTAATAATGCCTAATATTTTCATCTGTGCAGCTGGTGCATTCCAGAAAGTGTACATAGATGTATCTACTATAATCTATTAGAATATGTGACACGATTTAATTCTCATGTTTTGTATGGCTTTTTCTTTGCACTCTAGTTCCCAAACCAATGACTCAAGTATTCATTCGATGCGTTACGTTTACTACGACAA---GAAAAATATAGAATTTGTGCACGGATACTATAGTATAGTCCTTGAGGGCGATCCAGAAAATATATATGATTTGTTCTTCCTTATTGACATTTTAGGCCGGCCAGGCGCAGTAAATTTGCAAAGTTCAACAACAATTAATAAAATCAACGAAGATGTCAGATTGGGCACTTCAAACTTTATCAATAGTTCTTATACCACTCGTTCTTTCACGTATTCAAACCCTCTGCTAGCGATTTCTGCTAACTACTTCAATGCCAAGTGGAGGGTGAGACAAAGA------CTTATCCTCGCCCACATTCCACTTAATACATATGGCTTATT-----TCCAGTTCTCATTCGATAAGAGCCAGACGAAAGTGGAACAGTTTTACAACGACGACGGCTCGCCAGCAGGTAAAGTGCACATGATGGTGCAAACAGGGAAGTTTGCCTATGCCAAAAATGTAAAGGATCTGCAAGCTGATGTCCTGGAGCTACCCTTTTATGAAGGGGACCTAGTAATGATAGTGATCCTGCCAAAGCGAGGCAATGGAGTTGGCCTGATGCTACGCAATTTGAAGGCCCTGGGACTGCAGCCCATCTTTAGGGAGCTGGAGGCTTCCAAGAATGAATCTGAAGTAGAAGTCAAGCTTCCCAGGATTGATACAAACTCCCGATTTGAACTCAGACATTCCCTACCCGCGGTACGTAAAAGTCCAAACTGCCTCTCAACTGCCAACTTTGCGTCTTATTGAACATCATTTAAAGGTTGGAATAAAGGATCTGGAACACAGCTATAGGGCAAATATTAGCCGCATGCTGATAAGCGCGTATGATATTAGAAAAGTGTTCCTCTCGAACTGCGACCATTACGCCCGGATCGTCGTAAATGAAGAGGG---------TGCAGTGCCGCGAAAATCTTCTGGCAAAAAGAACATCAAGGCTCAGTTCCATATGAACAGGCCCTTCATATACCTTGTCTTAAAAAGATCATACAACCTGCTCATCCACGCCGGAGTCTTCCAGAAAGGTGACGTCAAGTAGTCAAAAAAAAAAATGAAAAGCATTGCTTTTATCTCTGACAAAGAA--TTAAACGCCTTT-------------------
