# Supplementary material for: Duplication and Gene Conversion in the Drosophila melanogaster Genome
Source: PLoS Genet. 2008 Dec 12;4(12):e1000305. doi: 10.1371/journal.pgen.1000305 (PMC2588116; doi:10.1371/journal.pgen.1000305)
Supplement: Dataset S1 — Alignment data. (0.20 MB ZIP) [file pgen.1000305.s004.zip › alignment/Pre19.fas]

>dm3:chr3R:9222524-9222886:+
-GTCCTGTTTACTTCTTCTTCAAGAAAGAGCTGACGACAGCGGGAGCTGCGTAGGTGGTGATGGGAGCAGCATAGGCAGTTCCGGCGGCATATGTGGTCACAGGAGCAGTGTAAGCAGGAGCACTTAAGGCGG------------------GAACGGCGGCAGCGGCGTAGGTGGAGTATGCTGGTGCGGAGTAGGTGGCCACCGGAGCGGAGTAGGCCAAGGGAGCAGCTGCGGAATAGGTGGCGGCATAGGTGGCCACTGGAGATGCGATGAATCCTGCCTGGGCGGCGGCAATGCAAAGGGTCAAGCAGATGAGGAACTTCATGTTGAGTTGGTTGTTTGGGTTTGTTGGCTTGTCGGTGACTGATATTTTCGACAATT-
>dm3:chr3R:9223532-9223914:-
AGTCCTGTTTACTTCTTCTTCAAGAAAGAGCTGACGACAGCGGGAGCTGCGTAGGTGGTGATGGGAGCAGCATAGGCAGTTCCAGCGGCATATGTGGTCACAGGAGCAGTGTAAGCAGGAGCACTTAAGGCGGAGTAGGCGGTGTAGGCGGGAACGGCGGCAGCGGCGTAGGTGGAGTATGATGGTGCGGAGTAGGTGGTAACCGGAGCGGAGTAGGCCAAGGGAGCAGCTGCGGAATAGGTGGCGGCATAGGTGGCCACTGGAGATGCGATGAATCCTGCCTGGGCGGCGGCAATGCACAGGGTCAAACAGATGAGGAACTTCATGTTGAGTTGGTTGTTTGGGTTTGTTGGTTGGTCAGTGACTGATACTTTTGCCAATTT
>droSim1:chr3R:12209819-12210201:+
AGTCCTTTTTACTTCTTCTTCAAGAAAGAGCTGACGACAGCCGGCGCTGCGTAGGTGGTGATGGGAGCAGCATAGGCAGTTCCGGCGGCATATGTGGTCACAGGAGCAGTGTAAGCAGGAGCACTTAAGGCGGAGTAGGCGGTGTAGGCAGGAACGGCGGCTGCGGCGTAGGTGGAGTATGCTGGTGCGGAGTAGGTGGCCACCGGAGCGGAGTAGGCCAAGGGAGCAGCTGCGGAGTAGGTGGCGGCATAGGTGGCCACTGGAGATGCAATGAATCCTGCCTGGGCGGCGGCAATGCACAGGGTCAAACAGATGAGGAACTTCATGTTGAGTTGGTTGTTTGGGCTTGCTGGTTGGTCAGTGACTGATACTTTTGCCAATTT
>droSim1:chr3R:12211108-12211448:-
AGTCCTGTTTACTTCTTCTTCAAGAAGGAGCTGACGACAGCGGGAGCTGCGTAGGTGGTGATGGGAGCAGCATAGGCGGTTCCGGCGGCATATGTGGTCACAGGAGCGGCGTAAGCAGGAGCACTTAAGGCGGAGTAGGCGGTGTAGGCGGGAACGGCGGCAGCGGCGTAGGTGGAGTATGCTGGAGCGGAGTAGGTGGCCACCGGAGCGGAGTAGGCCAAGGGAGCAGCTGCGGAGTAGGTGGCGGCATAGGTGGCCACTGGAGATGCGATGAATCCTGTCTGGGCGGCGGCAATGCACAGGGTCAAGCAGATGAGGAACTTCATGTTGAGTTGGTTGTT------------------------------------------
>droSec1:super_0:12781804-12782172:+
-GTCCTTTTTACTTTTTCTTCAAGAAAGAGCTGACGACAGCCGGCGCTGCGTAGGTGGTGATGGGAGCAGCATAGGCAGTTCCGGCGGCATATGTTGTCACAGGAGCAGTGTAAGCAGGAGCACTTAAGGTGGAGTAGGCGGTGTAGGCGGGAACGGCGGCAGCGGCATAGGTGGAGTAGGCTGAAGCGGAGTAGGTGGCCACCGGAGCAGAGTAGGCTAAGGGAGCAGCTGAAGAGTAGGTGGCGGCATAGGTGGCCACTGGAGAAGCGATGAATCCTGCCTGGGCGGCGGCAATGCACAGGGTCAAGCAGATGAGGAACTTCATGTTGAGTTGGTTGTTTGGGTTTGCTGGTTGGTCAGTGACTGATA-------------
>droSec1:super_0:12782810-12783192:-
AGTCCTGTTTACTTCTTCTTTAAGAAGGAGCTGACGACAGCGGGAGCTGCGAAGGTGGTGATGGGAGCAGCATAGGCAGTTCCGGCGGCATATGTGGTCACAGGAGCAGTGTAAGCAGGAGCACTTAACGCGGAGTAGGCTGTGTATGCGGGAACGGTGGCAGCGGCATATGTGGAGTAGGCTGGAGCGGAGTAGGTGGCCACCGGAGCGGAGTAGGCCAAGGAAGCAGCTGCGGAGTAGGTGGCGGCATAGGTGGCCACTGGAGATGCAATGAATCCTGCCTGGGCGGCGGCAATGCACAGGGTCAAGCAGATGAGGAACTTCATGTTGATTTGGTTGTTTGTGCTTGTTGGTTGTTCAGTGACTGATGGTTTTGCCAATTT
>droYak2:chr3R:13529509-13529883:+
-GTCCTGATCACTTCTTCTTCAGGATGGAGCTGACGACAGCCGGAGCTGCGTAGGTGGTGATGGGAGCAGCAAAGGCAGTTCCTGCGGCATATGTGGTCACAGGAGCGGCGTAAGCAGGAGCACTGTAAGCGGAGTAGGATGTGTAGGCGGGAAGAGCGGCGGCGGCGTAGGTGGAGTAGGCTGGAGCGGAGTAG------ACTGGTGCGGAGTAGGCCAAGGGAGCAGCTGAGGAGTAGGTGGCGGCATAGGTGGCCACTGGGGATGCGATGAATCCTGCCTGGGCGGCGGCAATGCAGAGGGTCAAGCAGATGAGGAACTTCATGTTGAGTTGGTTGTTTGGGTTTGTTGGTTGGTCAGTGACTGATACTTCTGGCAGTT-
