# Supplementary material for: Duplication and Gene Conversion in the Drosophila melanogaster Genome
Source: PLoS Genet. 2008 Dec 12;4(12):e1000305. doi: 10.1371/journal.pgen.1000305 (PMC2588116; doi:10.1371/journal.pgen.1000305)
Supplement: Dataset S1 — Alignment data. (0.20 MB ZIP) [file pgen.1000305.s004.zip › alignment/Pre20.fas]

>dm3:chr2R:15172049-15172954:+
TAATTTATTAAAGTTTTGAGGCCAAGACCCGAATGTGGGTATGGGGCGCTGGTGGATTATATATCGGTCGGCCCTGTTCGTCCTTGTAGTCAGCATAGGCCACCGAATGGATGCACTCACATCCCGCTTTCATCGCCGATCGGGAGGAGTAGTGATTGGTGCCACTGCCGATGAACAGACGGAGTCCCCGCAGGCGACCCAATTTAAAGAGACATTTGGAAAGTATGACCAAGATACCTCTTTGCCTCATTGAGGGGTGAACGGAGATGACCAGCAGACTCAGGTAGGAGGAGACTCCGAAGCGTTCGAAAATGTTGGCTTCGCGCTCCACTTTGGCTATAAATTTCCTGCTGCGACCCAAAGCATTTGGCTCCATTTCC-TCGGCTTCCTTGTGCTGCTTGGCCATTTCGATGGGATCCATCGTCTCCGCCACGGCAATGCCAACCAGTAGTCCCCCGTTGTTATCGTCGAGTGCCACTATGGATAGTCCCTG-CCTGATCACCGCCAGGTATTGCCTATCCACTTCCTCCTCATGCTGCAGGTGAATGGGCTCCTCGAGACCCATTCCCATGGGCTCGTCGTAGTGAAAGTAGTCCGTCATGAAGGTTTTCACTCTTGGATAGTCGTCCTCCTTCATAACTCGTACGGTTATGCCATCATTTTGACTAAGAATCATGTTGGACTGAGCAGCGATGTTTGGTTTCCCGGCTTGATAAACTATGGTTCATTCTACATGACTGCAGGAGCCTTTTAAAGAAACCGAACTGAGTTATCAACAAATACAAGCATAATAACTTTTATTATTTTCTATATTCAGAT-ATGATATGATAGATAATGTT-TGCGT---GCCATTTGCAAAAAA-TGAACATGCTTTTATTCAGCCTTTTAATCTACCGATAGGTCTAATCT
>dm3:chr2R:15175259-15176162:-
TAATTT-TTACATTTTTGAGGCCAAGACCCGAATGTGGGTATGGGGCGCTGGTGGATTATATATCGGCCGACCCAACTCGTCCTTGTAGTCAGCATAGGCCACCGAATGGATGCACTCACATCCCGCTTTCATCGCCGACCGGGAGGAGTAGTGATTGGTTCCGCTGGTGATGAACAGAGTGTGTCCCCGCAGGCGACCCAATTTAAAGAGACATTTGGAAAGTATGACCAAGATACCTCTTTGCCTCATTGAGGGGTGAACGGAGATGACCAGCAGACTCAGGTAGGAGGAGACTCCGAAGCGTTCGAAAATGTTGGCTTCGCGCTCCACTTTGGCTATAAATTTCCTGCTGCGACCCAAAGCATTTGGCTCCATTTCC-TCGGCTTCCTTGTGCTGCTTGGCCATTTCGATGGGATCCATCGTCTCCGCCACGGCAATGCCAACCAGTAGTCCCCCGTTGTTATCGTCCAGTGCCACTATGGATAGTCCCTG-CCTGATCACCGCCAGGTATTGCCTATCCACTTCCTCCTCATGCTGCAGGTGAATGGGCTCCTCGAGACCCATTCCCATGGGCTCGTCGTAGTGAAAGTAGTCCGTCATGAAGGTTTTCACTCTTGGATAGTCGTCCTCCTTCATAACTCGTACGGTTATGCCATCATTTTGACTAAGAATCATGTTGGACTGAGCAGCGATGTTTGGTTTCCCGGCTTGGTATACTATGGTTCATTCTACATGACTGCAGGAGCCTTTTAAAGAAACCGAACTGAGTTATCTACAAATACAAGTTCAAGAACTTCCATTGTTTGCTATATTCAAG--GTGGTGCT-CAAATAAGATAATACGT---TGCATTTCCAAAAAAATGAACATGTTGGTATT-AATCTTTTAATCTACCGATAGGTCTAATCT
>droSim1:chr2R:13882402-13883275:+
TAATTAATCAAAGTTTTGAGGCCAAGACCCGAATGTGGGTATGTGGCGCTGGTGGATTATATATAGGTCGACCCTGTTCGTCCGTGTAGTCAGCATAGGCCAGTGCATGGATGCACTCACATCCCGCTTTCATCGCCGACCGGGTGGAGTAGTAATTGGTGCCGCTGCCGATGAACAGAGGGAGTCCTCGGAGGCGACCCAATTTAAAAAGACAACTGGAAATTATGAGCAAGACACCCCTTTGCCTCATAGAGGAGTGGACGGAGAGGACCAGTAGACTCAGGTAGGAGGAGACTCCGTATCGTTCGAATATATTGGCTTCGCGCTCCACTTTGGCTATTAATTTCCTGCTGCGACCCAAGGCATTTGGTTCCATTTCC-TGGGCTTCCTTGTGCTGCTTGGCCATTTCGATGGGATCCATCGTCTCCGCCACGGCAATGCCAACCAGTAGTCCCCCGTTGTTATCGTCCAGCGCCACTATGGACAGTCCCTG-TCTGATCACCGCCAGGTATTGCCTATCCACTTCCTCCTCGTGCTGCAGGTGAATGGGCTCCTCGAGGCCCATTCCCATGGGCTCGTCGTAGTGAAAGTAGTCCGTCATGAAGGTTTTCACTCTTGGATAGTCGTCCTCCTTCATAACTCGAACGGTTATGCCATCTTTTTGACTAAGAATCATGTTGGACTGAGCAGCGATTTTCGGTTCCCCGGTTTGGTATACTATGGTTCATTCTACATT-CTGCAGGAGCCTTTTAAAGAAACCGAACCGTGTTATCAACGAATACAAGCTTAAGAACTTTAATTGTTTTCTGTATTCACG---TTGGTGCTCAAATTAGATAATGGGTGCGTGCCTTTTACAAAAAATGAACATGCTTTT----------------------------------
>droSim1:chr2R:13885576-13886456:-
TAATTTTT-ACATTTTTGAGGCCAATATCCGGATGTGGGTATGTGGTGCTGGTGGATTATATATAGGTCGACCCTGTTCGTCCTTGTAGTCAGCATAGGCCAGTGCATGGATGCACTCACATCCCGCTTTCATCGCCGACCGGGAGGAGTAGTGATTGGTGCCGCTGGTGATGAACAGAGTGTGTCCCCGAGAGCGACCCAAAGTAAAAAGGCACCGGGAAAGTATGACCAAGATACCTCTTTGCCTCATAGATGGGTGAACGGAGATGGCCAGTAGACTCAAGTAGGAGGAGACTCCGTATCGTTCGAATATATTGGCTTCGCGCTCCACTTTGGCTATCAACTTCTTGTTGCGACCCAATGCATTTGGCTCCATTTCC-TCGGCTTCCTTGTGCTGCTTGGCCATTTCGATGGGATCCATCGTCTCCGCCACGGCAATGCCAACCAGTAGTCCCCCGTTGTTATCGTCCAGCGCCACTATGGACAGTCCCTG-TCTGATCACCGCCAGGTATTGCCTATCCACTTCCTCCTCGTGCTGCAGGTGAATGGGCTCCTCGAGGCCCATTCCCATGGGCTCGTCGTAGTGAAAGTAGTCCGTCATGAAGGTTTTCACTCTTGGATAGTCGTCCTCCTTCATAACTCGAACGGTTATGCCATCATTTTGACTAAGAATCATGTTGGACTGAGCAGCGATTTTCGGTTCCCCGGTTTGGTATACTATGGTTCATTCTACATT-CTGCAGGAGCCTTTTAAAGAAACCGAACTGAGTTATCAACAAATACAAACTTAAGAACTTCCATTGTTTTCTATATTCAAACGTTGCATTTCCAAAAAAATTAACGTGTTGGTATTAATCTTTTAATCGACCGATAGGTCTAATCT-----------------------------
>droSec1:super_1:12686381-12687196:+
TAATTAATCAAAGTTTTGAGGCCAAGACCCGAATGTGGGTATGTGGCGCTGGTGGATTATATATAGGTCGACCCTGTTCGTCCGTGTAGTCAGCATAGGCCAGTGCATGGATGCACTCACATCCCGCTTTCATCGCCGACCGGGTGGAGTAGTAATTGGTGCCGCTGCCGATGAACAGAGGGAGTCCTCGGAGGCGACCCAATTTAAAAAGACAACTGGAAATTATGAGCAAGACACCCCTTTGCCACATAGAGGAGTGGACGGAGATGGCCAGTAGACTCAGGTAGGAGGAGACTCCGTATCGTTCGAATATATTGGCTTCGCGCTCCACTTTGGCTATTAATTTCCTGCTGAGACCCAAGGCATTTGGTTCCATTTCC-TCGGCTTCCTTGTGCTGCTTGGCCATTTCGATGGGATCCATCGTCTCCGCCACGGCAATGTCAACCAGTAGTCCCCCGTTGTTATCGTCCAGCGCCACTATGGACAGTCCCTGGTCTGATCACCGCCAGGTATTGCCTATCCACTTCCTCCTCGTGCTGCAGGTGAATGGGCTCCTCGAGGCCCATTCCCATGGGCTCGTCGTAGTGAAAGTAGTCCGTCATGAAGGTTTTCACTCTCGGATAGTCGTCCTCCTTCATAACTCGAACGGTTATGCCATCTTTTTGACTAAGAATCATGTTGGACTGAGCAGCGATTTTCGGTTGCCGGGTTTGGTATACTATGGTTCATTCTACATT-CAGCAGGAGCCTTTTAAAGAAACCGAACTGAGTTATCAACAAATACAAACTTAAGAACTTCCATTGTTTTCTGTATTCA------------------------------------------------------------------------------------------------
>droSec1:super_1:12689128-12689944:-
TAATTTTTTACATTTTTGAGGCCAATATCCTGATTTGGGTATGTGGCGCTGGTGGATTATATATAGGTCGACCCTGATCGTCCTTGTAGTCAGCATAGGCCAGTGCGTGGATGCACTCACATTCCGCTTTCATCGCCGACCGGGAGGAGTAGTGATTGGTTCCGCTGGTGATGAACAGAGTGTGTCCCCGAGAACGACCCAAAGTAAAAAGGCACCGGGAAAGTATGACCAAGATACGTCTTTGTCTCATAGATGGGTGAACGGAGATGGCCAGTAGACTCAGGTAGGAGGAGACTCCGTATCGTTCGAATATATTGGCTTCGGGCTCCACTTTGGCTATTAATTTCCTGCTGAGACCCAAGGCATTTGGTTCCATTTCCCTCGGCTTCCTTGTGCTGCTTGGCCATTTCGATGGGATCCATCGTCTCCGCCACGGCAATGCCAACCAGTAGTCCCCCGTTGTTATCGTCCAGCGCCACTATGGACAGTCCCTGGTCTGATCACCGCCAGGTATTGCCTATCCACTTCCTCCTCGTGCTGCAGGTGAATGGGCTCCTCGAGGCCCATTCCCATGGGCTCGTCGTAGTGAAAGTAGTCCTTCATGAAGGTTTTCACTCTCGGATAGTCGTCCTCCTTCATAACTCGAACGGTTATGCCATCTTTTTGACTAAGAATCATGTTGGACTGAGCAGTGATTTTCGGTTCCCGGGTTTGGTATACTATGGTTCATTCTACATT-CAGCAGGAGCCTTTTAAAGAAACCGAACTGAGTTATCAACAAATACAAACTTAAGAACTTCCATTGTTTTCTATATTCA------------------------------------------------------------------------------------------------
>droYak2:chr2R:14003457-14004347:+
--------TAAAGTTTTGCGGCCAAAACCCGGATGTGGGTATGGGGCGCTGGTGGATTGTATATAGGTCGGCCGTGGTCGTCCTTGTAGTCAGCATAGGCCAGTGAATGGATGCTCTCACATCCCTCTTTCATCGCCACCTGGGTGGAGTAGTAATTGGTGCCGCTACCGATAAACAGTGGAAGTCCTCGCAAGCGACCCAACTCACGAAGAGAGCGGGAAAGGATGACCAATAGACCTCTTTTCCTCATAGAGGGGTGAACGGAGATGGCCAGCAGATTCATGTAGGAGGAGACTCCGAAGCGTTCGAAAATCTTCGCTTCGCGCTCCATTTTGGCTATCAACTTCCTGCTGCGACCCAAGGCATTGGGCTCCATTTCG-TCGGCTTCCTTGTGCTGCTTTGCCATTTCGCTGCAATCCATCGTCTCAGCCACGGCAATGCCAACCAGTAGTCCTCCATTGTTATCGTCCAATGCTACTATAGAAAGTCCCTG-AGTGATTACCGCCAGGTATTGCCTATCCACTTCTTCCTCGTGCTGTAGATGAATTTGCTCCTTAAGGCCCATTCCCATGGGTTCATCGTAGTGAAAGTAGTCCCTCAAGAAGGTTTTTACTATTGGATAGTCGGACTCCTTCATAACTCGCACAATTATGCCATTTCTTTGACTTAGTATCATGGTGGATTAAACGGGGCTTTTCGGTTTCCCGGTGAGGTTCACTATGGTATATTCTCCAATATTGTACGGGCCTTTTATAGAAACCGAACTAGGCCGTCAACCAATTTCGGCATGACAACTATAATC-TTCTCAATGACATAGCTAATTTTAACCATTTACCAAAACAACAGGATGCTATTGAGTTGATTAAAATACGCTAAGAATCTACCGGGAGGTCAAAACT------------
