# Supplementary material for: Duplication and Gene Conversion in the Drosophila melanogaster Genome
Source: PLoS Genet. 2008 Dec 12;4(12):e1000305. doi: 10.1371/journal.pgen.1000305 (PMC2588116; doi:10.1371/journal.pgen.1000305)
Supplement: Dataset S1 — Alignment data. (0.20 MB ZIP) [file pgen.1000305.s004.zip › alignment/Pre21.fas]

>dm3:chrX:15562204-15563201:+
TCGCTGGTCGAGTTGTGCCCACTGTCCGGGCTAATGTGGCGCCTCTTCTGGGCGAACCGCTGGCTGGGCACTGCAGATCCGGACCTGGCCGCTGCGAGCAGCTTCTGCGCCGACTGCCTGACGCTGGAGGAGATCTTGGTGGTGATCTTTCGCTTGCGCCGCACCACCCGCTGCCTGCGCAGCTGCAGGGAATGCCGCTTGGCATCCTGCGATTCGGATTCGGTGGGCACGGGGGAGCGCACCTCCCGCTCCTCGAAGCCCTCCGCTGGCAGGGAATCCCTCCGCGAGGGCGACTTCCAGTACTCGCACAGATCGCTGGCCGGATCGAAGGCGGGGCGGTAGGTGGGCGATGGCGTCTGGGTGGAGCCGTGCCCGTGCCCGTGTCCGTGGCTGCTCCGGAGCACCTGCTGCCTGAGCCTGTGCCGCTGGCGGAGATGCTGCCTGGGCTGGCGGTGCTGATGCTGGTGCTGTTGCTGTCTGGCGTTGGGCAGCACCTTGCGGTTGCTCTCGAGGATGGCATCGATCATACGCTCCAGGGTCACATCGCCCATCTGGCTGGAACTGAGCGTATTCTGTTCGCCGATCGGAGGAGCTGGATGCGGATGGGGATGCGGATGTGGTAGTGGCTTCTGCTCCAGGTAGCGCGGCTTCTCGAAGTAGCTGTCCGGGATGCCCATGCCGCGCAGGGCGATCAGGGAGCCAGGAATGATGGCGGCATTGGGCGAGTACTCCGCCTCGAAGGTGGGCAGTGTGCAGGCGAACTTCAGGGGAACAGCAGCTGCTCCTCCAGTTGCCCCACTAGCGCCACTTGCTCCTCCCGATGGCGGCGTGGCCAGGATGTTGCTGAGGTCCTTGAGCAGTGGTGTGCGAGCATGGAGGCTCAAGGAGCTGGCCGGCAGCGGCGTGGAGGTCAGCTGGTTCTCCTTGCCTGGCGCCACTCCGATCGACTTCCTCTTGAGTTTGCCACGCAGGGCGTGGAACTCGCTGTAGCTGGAGCC
>dm3:chrX:15570521-15571497:-
TCGCTGGTGGAATTGTGCCCACTGTCCGGACTGATGTGGCGCATCTTCTGGGCGGG-----AGCTG----CTATGGATCCGGACCTGGCCGCTGCAAGCAGCTTCTGCGCCGACTGCCTGACGCTGGAGGAGATCTTTGTGGTGATCTTTCGCTTGCGCCGCACCACCCGCTGCCTGCGCAGCTGCAGGGAATGCCGCTTGGCATCCTGCGATTCGGATACGGTGGGCACGGGGGAGCGCACCTCCCGCTCCTCGAAGCCCTCCGCTGGCAGGGAATCCCTCCGCGAGGGCGACTTCCAGTACTCGCACAGATCGCTGGCCGGATCGAAGGCGGGGCGGTAGGTGGGCGATGGCGTCTGGGTGGGGCCGTGCCCGTG------TCCGTGGCTGCTCCGGAGCACCTGCTGCCTGAGCCTGTGCCGCTGGCGGAGATGCTGCCTGGGCTGGCGGTGCTGATGCTGGTGCTGTTGCTGTCTGGCGTTGGGCAGCACCTTGCGGTTGCTCTCGAGGATGGCATCGATCATGCGCTCCAGGGTCACATCGCCCATCTGGCTGGAACTGAGCGTATTCTGTTCGCCGGTCGGAGGTGCTGGATGCGGATG------CGGATGTGGTAGTGGCTTCTGCTCCAGGTAACGCGGCTTCTCGAAGTAGCTGTCCGGGATGCCCATGCCGCGCAGGGCGATCAGGGAGCCAGGAATGATGGCGGCATTGGGCGAGTACTCCGCCTCGAAGGTGGGCAGTGTGCAGGCGAACTTCAGGGGAACAGCAGTTACACCTCCAGTTGCCCCATTAGCGCCACTTGCTCCTCCCGATGGCGGCGTGGCCAGGATGTTGCTGAGGTCCTTGAGCAGTGGTGTGCGCGCATGGAGGCTCAAGGAGCTGGCCGGCAGTGGCGTGGAGGTCAGCTGGTTCTCCTTGCCTGGCGCCACTCCGATCGACTTCCTCTTGAGTTTGCCACGCAGGGCGTGGAACTCGCTGTAGCTGGAGCC
>droSim1:chrX:12056883-12057841:+
TCGCTGGTCGAGTTGTGCCCACTGTCCGGGCTGATGTGGCGCCTCTTCTGGGCGAACCGCTGGCTGGGCACTGCGGATCCGGACCTGGCCGCTGCGAGCAGCTTCTGAGCCGACTGCCTGACGCTGGAGGAGATCTTGGTGGTGATCTTCCGCTTGCGCCGCACCACCCGCTGCCTGCGCAGCTGCAGGGAGTGCCGCTTGGCATCCTGCGATTCGGATTCGGTGGGCACGGGGGAGCGCACCTCCCGCTCCTCGAAGCCGTCCGCTGGCAGGGAATCCCTCCGCGAGGGCGACTTCCAGTACTCGCACAGATCGCTGGCCGGATCGAAGGCGGGGCGGTAGGTGGGCGATGGCGTCTGGGTGGCGCCGTGCCCGTG------TCCATGGCTGCTCCGGAGCACCTGCTGCCTGAGCCTGTGCCGCTGGCGGAGATGCTGCCTGGGCTGGCGGTGCTGATGCTGGT------GCTGTCTGGCGTTGGGCAGCACCTTGCGGTTGCTCTCGAGGATGGCATCGATCATGCGCTCCAGGGTCACATCGCCCATCTGGCTGGAACTGAGCGTATTCTGTTCGCCGGTCGGAGGAGCTGGATGCGGATG------CGGATGTGGTAGTGGCTTCTGCTCCAGGTAGCGCGGCTTCTCGAAGTAGCTGTCCGGGATGCCCATGCCGCGCAGGGCGATCAGGGAGCCAGGGATGACGGCGGCATTGGGCGAGTACTCCGCCTCGAAGGTGGGCAGTGTGCAGGCGAACTTCAGGGGAGCAGCAGTTGCTCCTCCAGTTG------------------CTCCTGCCGTTGGCGGCGTGGCCAGGATGTTGCTGAGGTCCTTGAGCAGTGGTGTGCGAGTATGGAGGCT---GGAGCTGGCCGGCAGCGGCGTGGAGGTCAGCTGGTTCTCCTTGCCTGGCGCCACTCCGATCGACTTCCTCTTGAGTTTGCCACGCAGGGCGTGGAACTCGCTGTAGCTGGAGCC
>droSim1:chrX:12065131-12065867:-
TCGCTGGTGGAATTGTGCCCACTGTCCGGACTGATGTGGCGCATCTTCTGGGCGGG-----AGCTG----CTACGGATCCGGACCTGGCCGCAGCGAGCAGCTTCTGCGCCGACTGCCTGACGCTGGAGGAGATCTTGGTGGTGATCTTCCGCTTGCGCCGCACCACCCGCTGCCTGCGCAGCTGCAGGGAGTGCCGCTTGGCATCCTGCGATTCGGATTCGGTGGGCACGGGGGAGCGCACCTCCCGCTCCTCGAAGCCGTCCGCTGGCAGGGAATCCCTCCGCGAGGGCGACTTCCAGTACTCGCACAGATCGCTGGCCGGATCGAAGGCGGGGCGGTAGGTGGGCGATGGCGTCTGGGTGGCGCCGTGCCCGTG------TCCATGGCTGCTCCGGAGCACCTGCTGCCTGAGCCTGTGCCGCTGGCGGAGATGCTGCCTGGGCTGGCGGTGCTGATGCTGGT------GCTGTCTGGCGTTCGGCAGCACCTTGCGGTTGCTCTCGAGGATGGCATCGATCATGCGCTCCAGGGTCACATCGCCCATCTGGCTGGAACTGAGCGTATTCTGTTCGCCGGTCGGAGGAGCTGGATGCGGATG------CGGATGTGGTAGTGGCTTCTGCTCCAGGTAGCGCGGCTTCTCGAAGTAGCTGTCCGGAATGCCCATGCCGCGCAGGGCGATCAGGGAGCCAGGGATGACGGCGGCATTGGGCGAGTACTCCGCCTCGAAGGTGGGCAGTGTGCAGGCGAACTT------------------------------------------------------------------------------------------------------------------------------------------------------------------------------------------------------------------------------------------
>droSec1:super_37:140455-141431:+
TCGCTGGTCGAGTTGTGCCCACTGTCCGGGCTGATGTGGCGCCTCTTCTGGGCGAACCGCTGGCTGGGCACTGCGGATCCGGACCTGGCCGCTGCGAGCAGCTTCTGTGCCGACTGCCTGACGCTGGAGGAGATCTTGGTGGTGATCTTCCGCTTGCGCCGCACCACCCGCTGCCTGCGCAGCTGCAGGGAGTGCCGCTTGGCATCCTGCGATTCGGATTCGGTGGGCACGGGGGAGCGCACCTCCCGCTCCTCGAAGCCGTCCGCTGGCAGGGAATCCCTCCGCGAGGGCGACTTCCAGTACTCGCACAGATCGCTGGCCGGATCGAAGGCGGGGCGGTAGGTGGGCGATGGCGTCTGGGTGGGGCCGTGCCCGTG------TCCATGGCTGCTCCGGAGCACCTGCTGCCTGAGCCTGTGCCGCTGGCGGAGATGCTGCCTGGGCTGGCGGTGCTGATGCTGGT------GCTGTCTGGCGTTCGGCAGCACCTTGCGGTTGCTCTCGAGGATGGCATCGATCATGCGCTCCAGGGTCACATCGCCCATCTGGCTGGAACTGAGCGTATTCTGTTCCCCGGTCGGAGGAGCTGGATGCGGATG------CGGATGTGGTAGTGGCTTCTGCTCCAGGTAGCGCGGCTTCTCGAAGTAGCTGTCCGGGATGCCCATGCCACGCAGGGCGATTAGGGAGCCAGGGATGACGGCGGCATTGGGCGAGTACTCCGCCTCGAAGGTGGGCAGTGTGCAGGCGAACTTCAGGGGAACAGCAGCTGCTCCTCCAGTTGCCCCACTGGCGCCACTTGCTCCTCCCGATGGCGGTGTGGCCAGGATGTTGCTGAGGTCCTTGAGCAGTGGTGTGCGGGCATGGAGGCT---GGAGCTGGCCGGCAGCGGCGTGGAGGTCAGCTGGTTCTCCTTGCCCGGCGCCACTCCGATCGACTTCCTCTTGAGTTTGCCACGCAGGGCGTGAAACTCGCTGTAGCTGGAGCC
>droSec1:super_37:148772-149768:-
TCGCTGGTGGAATTGTGCCCACTGTCCGGACTGATGTGGCGCATCTTCTGGGCGGG-----AGCTG----CTACAGATCCGGACCTGGCCGCTGCGAGCAGCTTCTGTGCCGACTGCCTGACGCTGGAGGAGATCTTGGTGGTGATCTTCCGCTTGCGCCGCACCACCCGCTGCCTGCGCAGCTGCAGGGAGTGCCGCTTGGCATCCTGCGATTCGGATTCGGTGGGCACGGGGGAGCGCACCTCCCGCTCCTCGAAGCCGTCCGCTGGCAGGGAATCCCTCCGCGAGGGCGACTTCCAGTACTCGCACAGATCGCTGGCCGGATCGAAGGCGGGGCGGTAGGTGGGCGATGGCGTCTGGGTGGGGCCGTGCCCGTG------TCCATGGCTGCTCCGGAGCACCTGCTGCCTGAGCCTGTGCCGCTGGCGGAGATGCTGCCTGGGCTGGCGGTGCTGATGCTGGT------GCTGTCTGGCGTTCGGCAGCACCTTGCGGTTGCTCTCGAGGATGGCATCGATCATGCGCTCCAGGGTCACATCGCCCATCTGGCTGGAACTGAGCGTATTCTGTTCCCCGGTCGGAGGAGCTGGATGCGGATG------CGGATGTGGTAGTGGCTTCTGCTCCAGGTAGCGCGGCTTCTCGAAGTAGCTGTCCGGGATGCCCATGCCACGCAGGGCGATTAGGGAGCCAGGGATGACGGCNNN--------------------------------------------------------------------------------------------------------------------------------------------------------------------------AGCTGCCCGGCAGCGGCGTGGAGGTCAGCTGGTTCTCCTTGCCCGGCGCCACTCCGATCGACTTCCTCTTGAGTTTGC-ACGCAGGGCGTGGAACTCGCTGTAGCTGGAGCC
>droYak2:chrX:9757372-9758333:+
TCGCTGGTCGAGTTGTGCCCACTGTCCGGACTGATGTGGCGCCTCTTCTGCACGCACCGCTGGCTGGGCACTGCGGATCCGGACCTGGCCGCAGCGAGTAGCTTCTGCGCCGACTGCCTGACGCTGGAGGAGATCTTGGTGGCGATCTTCCGCTTGCGCCGCACCACCCGCTGCCTGCGCAGCTGCAGGGAGTGCCGCTTGGGATCCTGCGACTCGG---TGGCCACCGTGGGGGAGCGCACCTCCCGCTCCTCGAAGCCATTCGCTGGCAGGGAATCCCTCCGCGAGGGCGACTTCCAGTACTCGCACAGATCGCTGGCCGGATCGAAGGCGGGGCGGTAGGTGGGCGAAGGCGTCTGGGTGTGGGCGTG------------------GCTGCTCCGAAGCACCTGCTGCCTGAGCCTGTGCCGCTGGCGGAGATGCTGCCTGGGCTGGCGGTGCTGATGTTGGTGCTGTTGTTGTCTGGAGTTGGGCAGCACCTTGCGGTTGCTCTCCAGGATGGCATCGATCATGCGCTCCAGGGTCACATCGCCCATCTGGCTGGAACTGAGCGTATTCTGTTCGCTGGCCAGAGGAACTGGATGCGGATG------CGGATGTGGCAGTGGCTTCTGCTCCAGGTAGCGCGGCTTCTCGAAGTAGCTGTCCGGGATGCCCACGCCGCGCAGGGCGATCAGGGAGCCAGGGATGACGGCGGCATTGGGCGAGTACTCCGCCTCGAAGGTGGGCAGGGTGCAGGCGAACTTCAGGGGAGCAGCAGCTGCTCCTCCAGTTGCTCCA---------CTTACTCCTCCCGATGGCGGCGTGGCCAGGATGTTGCTGACGTCCTTGAGCAGTGGTGTGCGGGTATGGAGGCTCAAGGAGCTGGCCGGCAGTGGCGTGGAGGTCAGCTGGTTCTCCTTGCCCGCAGCCACGCCGATCGACTTCCTCTTCAGTTTGCCGCGCAGGGCGTGGAACTCGCTGTAGCTGGCGCC
