# Supplementary material for: Duplication and Gene Conversion in the Drosophila melanogaster Genome
Source: PLoS Genet. 2008 Dec 12;4(12):e1000305. doi: 10.1371/journal.pgen.1000305 (PMC2588116; doi:10.1371/journal.pgen.1000305)
Supplement: Dataset S1 — Alignment data. (0.20 MB ZIP) [file pgen.1000305.s004.zip › alignment/Pre22.fas]

>dm3:chr2R:8395375-8398226:+
AATTAGATAAAACACAGCAACA-TTTTATGGCAATGTGTATTTCAAATGCTTG--TTTTTGTTTTATTTAAGTATCAGTAGTG--TACACA---ATGTTAAGTTTAAAAGAGGCAGGTCCAAAACTAAGTCGATTTGTTTCTGAATTGACTTGGTG-GAAAA-GG-----TATTTGGGCGGTCGCATTGCGAATTGATT----GCTTTGTACATTATGTTA------CTAACCTTACCTAATTAACACAATAACATGGG--TTAGAGACAAATTTATGGGTCTAGTGCTGTTGGATTAAATTACTTAAATATATATATATATATATATATATATATATATATATATATATATATAC------------------ATATTTGTATATACACGCTTCG--GCACTTTGAGAAGTCTGGATCTGTTGCGTGGG-TATTTGGTTTGAGGCTCTAGTCTCCCATGTAAACGAAATCGTCATCCTGGACGTCATCGTTTTGGCGCACAGCCATGGCAGTTTCCACTAGATAATAGAGACACTTGTACTTGCCCTCCTCATCTGAACTGGTGCCTAAGCGAGATTTTAAAATAAAATTATAAAAATGTTATAAAATAATTAAAAAGTTGAATAAAAACA--GGTATAGGTTACCCTGCGATAGAGCAGATAATTGACTCTGGCCAGCTTCTGCTTCGGCACCGGTAAACACCTCGTCCGCCTGTAGATTGTCACCAATGTCCTGTTGATTGGAGTTGGTAGGATCGATTGTCTGGATTTCTGAGGCCTGTATTATATTCAGCTCGCTTTCAAAGTCTGTCAACTGTTGATTCACTTTAGGAGTAAAAGAGTTGGATATTACCAAAGAAACCGAGCTCTAAGTCTGCAAACTTCACTCACCGTCACGCTTCGCAGTC---TGATTGCGATTCCAGATGGCGGTATTCTGAACAGATGCCTTAGAACCAGAGGTACCTGGATTATTGC---CAGCCGAAGTGCTGACTTCCTCAGTCCCAAATACAGTTCTGGAATTGCAGAGGCCGAGATTACAATATTTTCTTAATACATCCACATAGCTACTTACTTTATAACGCTCTGCCAATCATGGGAGGTCTCGAAGCGTACTTCCTCCTCGCTGTTCGGCCCACAGGACTCGTATCCCTGTGCACTCTCTTCGCCTTCGGACCTGGGGGTAAAAGTAAAATCTTAGCACCGCCAGTCGCACTTGAGTAAGATTTAAGGCTCTGGATCAGTCAATGGGAGCAGAAGCTGTACCTAGGAGACACCACGATTCCGCCGTATGAATCCTTATAGCAGTACATGGTTTCTTGCTTATTCCCAGTCTTCTGCTTTGCTTGCTTGGCATTCTCCCTAGGACTCTTTGCAGCAACCGTCCGCGTTCTTACGCGCTTCGGAGGTCTTGGCTTTTCTTCGTCATCGAACTCTGGCGGCAGCTGGCCAAAAAGGCTGTATGGCAGTATGGATGTGGCAGGACTGGAGTTGGAGCTCGACCCACCAGCACCACCAGAGCCAACCGCCGAACCCCCAATGGCGGCAGCCTTGCGCATCTGATAGTTTTTAATTTTATCGATCATGGTTGCTTGAAGCGAGGAGTGAAGACTTTGAAAGCCCATCGGGTTGTTTGCAATGGCCTGCTGCCAGCTTGGAAGAGGAAAAGGAGTTTGGACGTAGGTGGGATGGGATAGGAGATAGAAGTGACTAACGCTAGGGAAGCAGGTCATAAAGACCGGTTACCAGTTACCTGTAGATGACACTGTCCTCGTACTCCGGCTCCATCTTGACCATTTGTCCGTTGGGGCCCTGCACATACTGTTCAAAGTTGGTCAGCACATTGGCGATGCCCTCGTGAATCTCACCGGCGCCATCCACCTCCTCTGTAGCGCCAACGACCTGGAGTCAAGCAATTTAGTAACTTCAGTGGTATAATGATTGACCAGAAGATAACACACCACTTCGGAAGCAGGACTTCCGTGTGCGGGATTCGGCCCAGTCAAGTTTGCGCCCAACGCACTTGATCTCGAACAGTTGGGGCTAACCTTTTTGCCACGTCGCGATATGGTGAAGTGCAGAGGATCGTTGCCCTCGCGCCTGATCATCTCGGGTAGAATGCGGCGACGGGCATTGATGAACCAGTTGCACACTTGGAGCACCGTCAGATTGGCCTCCTGGGACAGGGTGAACTTCTCCGCATCGCTCGGATAGGCGTTATAGCGGTGCTCATAAAGCCAACGCTTTAAAATCTTTACAGATGACTTGGGCAGATTTCCGCGACGTTTGCGCAGCGACCCATTAATGTCGACGTGGTGTTCACTGTCCACCATCATGTCGTGGTAGTTTTGCACCTGGTTGGCGCCTTGTTCGGTGCTCAGATCATTCCCAACGACG------------------------------------------GCGTGAAGGGAATCCTGGTCCAAACTGGAGTCCGAGTGGAAACGGTCACGTCCTGGAGA----------AAAAAACG----GCCATAAACAAGACTGATCTCAACCGGGATATAGGAAACTCACCCTCGTTGTTCAGCAGGCTCGCATGGACATGAGCCTCGTGCATCAGGTCCTTTATGTTCTGCCGTACATGGCGATCCAGGACCATGTTGACCTCCTCTTGTTCCGGCGAGATCATTGCAGCTCAGACTTAAGCTTCAGAAAACAGAAAATTCATTAAAACACAACCAGAATCGGTGTG-CAAATATTGAAAGGAAAAGCACAGTAACTTTAATTACAATTTTT--------GCAAACAGAGAAAATTGACACTTTTTAGTTTCTTT----------------AGGTGTTGTCACCACAGACTTTGAGATTCAACTAACTTTTCCCGAGGGCAGGCAAGTCATTCAGACACCAAAGTCATGGCCAACTAGGGTTCAAAAACAAATTTTTTCAATTGATTTTTAAAAATGGTTCTTTTCAATCG---------
>dm3:chr2R:8399198-8402038:+
AATTAGATAAAACACACCATCA-TTTTATGGCAATGTGTATTTCAAATGCTTG--TTTATGTTTTATTTAAGTATCAGTAGTG--TAC------ATGTTAAGTTTAAAAGAGTCAGGTCCAAAACTAAGTCGATTTGTTTGTGAATTGACTTTGTG-GAAAAAGG-----TATTTGGGCGGTCGCATTGCGAATTGATCTATAGCTTTGTACGTTATGTTA------GTAACCT-ACTCAATTAACACAATAACATGGGGGTTATAGACAAATTTTTGGGTCTAGTGCTGTTCGATTAAATTACTTAAGTATAT------------------------ATATATATCTATATATAC------------------ATATTTGTATATACACGCTTCG--GCACTTTGGGAAGTCGGGATCTGTAGCGTGGG-TATTTGGTTTGAGGCTCTAGTCTCCCATGTAAACGAAATCGTCATCCTGGACGTCATCGTTTTGGCGCACAGCCATGGCAGTTTCCACTAGATAATAGAGACACTTGTACTTGGCACGCTCATCTGGACTTGTGCCTAA------------AGCAAGATTATAAAATAATTAAAAATTCAATATAAAGTTGA-TAAAAATA--GGTATAGGTTACCCTGCGACATAGCAGATAATTGACTCTGGCCAGCTTCTGCTTCGGCACCGGTAAACACCTCGTCCGCCTGTAGATTGTCACCAATGTCCTGTTGATTGGAGTTGGTAGGATCGATTGTCTGGATTTCTGAGGCCTGTATTCTATTCAGCTCGCTTTCAAAGTCAGTCAACTGTTGATTCACTTTAGGAGTAAAAGAGTTGGATATTACCAAAGAAACCGAGCTCTAAGTCTGCAAACTTCACTCACCGTCACGCTTCGCAGTC---TGATTGCGATTCCAGATGGCGGTATTCTGAACAGATCCCTTAGAACCAGAGGTACCTGGATTATTGC---CAGCCGAAGTGCTGACTTCCTCAGTACCAAATACAGTTCTGGAATTGCAGAGGCCGAGATTACAATATTTTCTTAATACATCCACATAGCTACTTACTTTATAACGCTCTGCCAATCATGGGAGGTCTCGAAGCGTACTTCCTCCTCGCTGTTCGGCCCACAGGACTCGTATCCCTGTGCACTCTCTTCGCCTTCGGACCTGGGGGTAAAAGTAAAATCTTAGCACCGCCACTCGCACTTGAGTAAGATTTAAGGCTCTGGATCAGTCAATGGGAGCAGAAGCTGTACCTAGGAGACACCACGATTCCGCCGTATGAATCCTTATAGCAGTACATGGTTTCTTGCTTATTCCCAGTCTTCTGCTTTGCTTGCTTGGCATTCTCCCTAGGACTCTTTGCAGCAACCGTCCGCGTTCTTACGCGCTTCGGAGGTCTTGGCTTTTCTTCGTCATCGAACTCTGGCGGCAGCTGGCCAAAAAGGCTGTATGGCAGTATTGATGTGGCAGGACTGGAGTTGGAGCTCGACCCACCAGCACCACCAGAGCCAACCGCCGAACCCCCAATGGCGGCAGCCTTGCGCATCTGATAGTTTTTAATTTTATCGATCATGGTTGCTTGAAGCGAGGAGTGAAGACTTTGAAAGCCCATCGGGTTGTTTGCAATGGCCTGCTGCCAGCTTGGAAGAGGAAAAGGAGTTTGGACATAGGTGGGATGGGATAGGAGATAGAAGTGACTAACGCTAGGGAAGCAGGTCATAAAGACCGGTTACCAGTTACCTGTAGATGACACTGTCCTCGTACTCCGGCTCCATCTTGACCATTTGTCCGTTGGGGCCCTGCACATACTGTTCAAAGTTGGTCAGCACATTGGCGATGCCCTCGTGAATCTCACCGGCGCCATCCACCTCCTCTGTAGCGCCAACGACCTGGAGTCAAGCAATTTAGTAACTTCAGTGGTATAATGATTGACCAGAAGATAACACACCACTTCGGAAGCAGGACTTCCGTGTGCGGGATTCGGCCCAGTCAAGTTTGCGCCCAACGCACTTGATCTCGAACAGTTGGGGCTAACCTTTTTGCCACGTCGCGATATGGTGAAGTGCAGAGGATCGTTGCCCTCGCGCCTGATCATCTCCGGTAGAATGCGGCGACGGGCATTGATGAACCAGTTGCACACTTGGAGCACCGTCAGATTGGCCTCCTGGGACAGGGTGAACTTCTCCGCATCGCTCGGATAGGCGTTATAGCGGTGCTCATAAAGCCAACGCTTTAAAATCTTTACAGAGGTCTTGGGAAGATTTCCACGACGTTTGCGCAGCGACCCATTTATGTCGATGTGGTGTTCACTGTCCACCATCATGTCGTGGTAGTTTTGCACCTGGTTGGCGCCGTGTTCGGTGCTCTGATCCTCCTCCACGATGACGT------------------------------------CAGCGTGAAGAGAATCCTGGTCCAAACTTGAGTCCGAGTGGAAACGGCCGCGTCCTGCAGATGACATGCAAAAAAAACG----GGCATGAACAAGACCGAACTCGACCGAAATATAGCAAACTCACCTTCGTTCTCCAGCAGGCTCGCCTGGACATGAGCCTCGTGCATCATGTCCTGGATATTCTGCCGTACATGGCGATCCAGGACCATGTTGACCTCTTCTTGTTCCGGCGAGATCATTGCAGCTCAGACTTAAGCTTCAGAAAACAGAAAATTCATTAAAACACAACCAGAAACGGTATG-CAAATATTGAAAGGAAAAGAACAG-AACTTTAATTACAATTTTTTTTTTTTTACAAACAGAGAAACCTGTCACTTTTTAGTTTCTTT----------------AGGTGTTGTCACCACAGACTTTGAGATTCAACTAACTTTTTCTGAGGGCAGGC--GTCATTCAGACACCAAAGTCATGGCCAACTAAGGTTCAAATACGCATTTCA--AATCGATTTTTGAT-----TTCTTTCCAATCGGTCTACTTG
>droSim1:chr2R:6871842-6874569:+
AATTAGATAAAAAACACCAACA-TTTTATG-----------------CG--TG--TTTTTGTTTTATTTATGTATCAGTAGTGTGTACACAATCATGTTTAGTTTAAA-GAGTCAGGTCCAAGACTAAGTCGATTTGTTTGTGAATTGATTTGGTG-GAAAAGGG-----TATTCGGGCGGTTGCATTGCGAATTGATCTATAGCTTTGTACATTATGTAATTATAAGTAACCT-ACTTAATTAACACAATAACATGGG--TTAGAGGCAAATTTTTGGGTCAAGTCCTGGTTGATTAAATTACTTATATATATATATATATATATATATATATATATATATATATA----------------------------------------CACGCCTCGGGGCACTTTGGGAAATCGGGATCTGTTGTTTGGG-TATTTGGTTTGGAGCTCTAGTCTCCCATGTAAACGAAATCGTCGTCCTGGACGTCATCGTTTTGGCGCACAGCCATGGCAGTTTCCACTAGATAATAGAGACACTTGTACTTGCCACGATCATCTGGACCTAAACGAGAT---------T----------ATAAAATAATTAAAAAGGCAATAAAAAAATGAATAAAAATA--GGTATAAGTTACCCTGCGATATAGCAGATAATTGACTCTGGCCAGCTTTTGCTTCAGCGCCAGTGAACACCTCGTCCGCCTGCAGATTATCACCGATGTCCTGTTGATTGCAGCTGGTA------------------------------------TTCAGCTCGCTTTCGTAGTCTGTCAAGTGTTGATTTTCTTTAGGAATAAAATAATTGGATATTACCAAAGAAATCGTGCTCTAAGTTTGCAAACTTCACTCACCGTCACGCTTCGCAGTCTGCTGATTGCGATTCCAGAAGACGGTATTCTGACCAGATTCCTTCGAACCAGAGGTACCTGGATTATTGC---CAGCCGAAGTGCTGACTTCCTCAGTACCAAATACAGTTCTGGAATTGCAAAGGCCAAGATTAGAATATTATGTCAATACATCCACATAGCTCCTTACTTTATCACGCTCTGCCAATCATGGGAGGTCTCGAAGCGTACTTCCTCCTCACTGTTCGGCCCACAGGACTCGTATCCTTGGGCGCTCTCTTCGCCTTCGGACCTAGGGGGAAAAGAAAATTTTTAGTACCGTCAGTCGCACTTGAGTTAGATTTAAGGCTCTGTATCAGTCAATGGGAGCAGAAGCTGTACCTAGGAGTCCCCACGATTCCGCCGTATGAATCCTTATGGCAGTACATGGATTCTTGCTTATGCCCAGTCTTAGGCTTGGCTTGCTTGGCATTCTCCCTAGGATTCTTTGCAGCAATCGTCCGAGTTCTTACGCGCTTCGGAGGTCTTGGCTTTTCTTCGTCATCGAACTCTGGCGGTAGCTGGCCAAAAAGGCTGTATGGCAGTATGGATGTGGCAGAATTGGAGCTAGAGTTCGACCCACCAGCACCACCTGAGCCA---GCCGAACCCCCCATGGCGGCAGCCTTGCGCATCTGATAGTTTTGAATTTTATCGATCATGGTTGCTTGCAGCGAGGAGTGAAGACTTTGAAAGCCCATCGGGTTGTTTGCAATGGCCTGCTGCCAGCT-----------------------------------GGGATAGAAGATAGAAGTGACTAACAATAGGGAAGCAGGTTATAGAGACTGGT----AGTTACCTGTAGATGACACTGTCCTCGTACTCCGGCTCCATCTTGACCATTTGTCCATTGGGGCCCTGCACATACTGCTCAAAGTTGGTCAGCACATTGGCGATGCCCTCTTGAATCTCACCAACGCCATCCCCCTCCTCTGTGGCGCCAACGACCTGGAGTCAAGCAATTTAGTAACTTCAGGCGTAAAATTATTGACAAGAAGGTAACACACCACTTCGGAAGTGGGACCTCCGTGTGCGGGATTCGGCCCAGTCAA------------CGCACATGATCCCGAACAGTTGGGGGTAACCTTTTTGCCACGTCGCGATATGGTGAAGTGCATGGGATCGTTGCCCTCACGTCTGATCATCTCGGGTAGAATGCGGCGACGTGCATTGATGAACCAGTTGCACACTTGAAGAACCGTCAGATTGGCCTCCTGGGACAGGGTGAACTTCTCCGCATCGCTCGGATAGGCGTTATAGCGGTGCTCATAAAGCCAACGCTTCAAAATCTTTACAGAGGACTTGGGCAGATTCCCACGACGCTTGCGCAGCGACCCATTAATGTCGATGTGATGCTCACTGTCCACCATCATGTCGCGGTAGTTTTGCACCTGATTGGCGCCCTGTTCGGTGCTCTGATCCTGACCCACGA------------------------------------------CGGCTTGAAGGGAATCCTGGTCCAAACTCGAGTCCAAGTGGAAACGGACACGTCCTGCAGATGACATGGCAAAAAAAAAAACCGGCCATAACAAGACGGAACTCGACCGGGATGTAGGAAACTCACCATCGTTCTCCAACAGGCTGGCCTGGACTTGCGCCTCGTGCATCATGTCCTGGATATTCTGCCGTACATGGCGATCCAGGACCATATTGACTTCTTCTTGTTCCGGCGATATCATTGCAGCTAAGGCTTAAGCTTCAGAAAACAGAA--TTCATTAGAACACAAGCAGAAACGGTGTG-AAAATATTGAAAGGAAAAGAACAGTAACTTTAATTACAATTTTT--------GCAAACAGAGAAAATTGTCACTTTTTAGTTTTTTTT---------------AGGTGTTGTCACCACAGACTTTGAGATTCAACTAACTTTTCCCGAGGGCAGGCAAGTCATTCAGACACCAAAGTCATGGCCAACTAGGCTTCAAAAACAAATTTCA---ATCGATTTTTG---ATT--TCTTTCCAATCGGT-------
>droSim1:chr2R:6875636-6876682:+
AATTAGATAAAATACACCAACA-TTTTATGGCAATGTGTATTACAAATG--CG--TTTTTGTTTTATTTAAGTATCAGTAGTG--TACACGATCATGTTTAGTTTAAAAGAGTCAGGTCCAAAACGAAGTCGATTTGTTTGTGAATTGACTTGGTG-GAAAAGGG-----TATTTGGGCGGTTGCATTGCGAATTGATCTATAGCTTTGTACATTATGTTA------GTAACCT-ACTCAATTAACACAATAACATGGG--TTAGAGCCAAATTTTTGGGTCAAGTGCTGGTTGATTAAATTACTTAAATATATATATATATATATATAT------------------------------------------------TTCTATATACACGCCTCGGGGCACTTTGGGAAGTCGGGATCTGTTGCGTGGG-TATTTGGTTTGGAGCTTTAGTCTCCCATGTAAACGAAATCGTCGTCCTGGACGTCATCGTTTTGGCGCACAGCCATGGCAGTTTCCACTAGATAATAGAGACACTTGTACTTGCCACGCACTTCTGCACTGATGCCTAA---------------------ACGAGATTATT-------CAATAAAAAGTTTATTAAAAAAAAAGGTATAAGTTACCCTGCGATATAGCAGATAATTGACTCTGGCCAGCTTCTGCTTCAGCGCCAGTGAACACCTCGTCCGCCTGCAGATTATCACCGATGTCCTGTTGATTGGAGCTGGTAGAATCGATTGTCTGGATTTCCGAGGCCTGTATTTTATTCATCTCGCTTTCGTAGTCTGTCAAGTGTTGATTTTCTTTAGGAATAAAAGAATTGGATATTACCAAAGAAATCGTGCTCTAAGTTTGCAAACTTCACTCACCGTCACGCTTCGCAGTCTGCTGATTGCGATTCCAGAAGACGGTATTCTGACCAGATTCCTTCGAACCAGAGGTACCTGGATTATTGC---CAGCCGAAGTGCTGACTTCCTCAGTACCAAATACAGTTCTGGAATTGCAAAGGCCAAGATTAGAATATTATCTCAATACATCCACATAGCTACTTACTTTATCACGCTCTGCCAATCATGGGAGGTCTCGAAGCGTACTTCCTCCTCGCTGTTCGGCCCACAGGACT-------------------------------------------------------------------------------------------------------------------------------------------------------------------------------------------------------------------------------------------------------------------------------------------------------------------------------------------------------------------------------------------------------------------------------------------------------------------------------------------------------------------------------------------------------------------------------------------------------------------------------------------------------------------------------------------------------------------------------------------------------------------------------------------------------------------------------------------------------------------------------------------------------------------------------------------------------------------------------------------------------------------------------------------------------------------------------------------------------------------------------------------------------------------------------------------------------------------------------------------------------------------------------------------------------------------------------------------------------------------------------------------------------------------------------------------------------------------------------------------------------------------------------------------------------------------------------------------------------------------------------------------------------------------------------------------------------------------------------------------------------------------------------------------------------------------------------------------------------------------------------------------------------------------------
>droSec1:super_1:5942057-5944820:+
---------------------------ATG-----------------CG--TG--TTTTTGTTTTATTTATGTATCAGTAGTG--TACACAATCATGTTTAGTTTAAA-GAGTCAGGTCCAAGACTAAGTCGATTTGTTTGTGAATTGAATTGGTG-GAAAACGG-----TATTTGGGCGGTTGCATTGCGAATTGATCTATAGCTTTGTACATTATGTTA------GTAACCT-ACTTAATTAACACAATAACATGGG--TTAGGCCCAAATTTTTGGGTCAAGTGCTGGTTGATTAAATTACTTAAATATATATATATATATATATATATATATATATATATATATATATATATATATATATATATTTATATATATTTCTATATACACGCCTCGGGGCACTTTGGGAAGTCGGGATCTGTTGCGTGGG-TATTTGGTTTGGAGCTCTAGTCTCCCATGTAAACAAAATCGTCGTCCTGGACGTCATCGTTTTGGCGCACAGCCATGGCAGTTTCCACTAGATAATAGAGACACTTGTACTTGCCACGCACTTCTGCACTGGTGCCTAA---------------------ACGAGATTATT-------CAATAAAAAGTTGATTAAAAAAA--GGTATAAGTTACCCTGCGATATAGCAGATAATTGACTCTGGCCAGCTTCTGCTTCAGCGCCAGTGAACACCTCGTCCGCCTGCAGATTGTCACCGATGTCCTGTTGATTGGAGCTGGTAGAATCGATTGTCTGGATTTCCGAGGTCTGTATTTTATTCAGCTCGCTTTCGTAGTCTGTAAAGTGTTGATTTTCTTTAGGAATAAAAGAATTGGATATTACCAAAGAAATCGGGCTCTATGTTTGCAAACTTCACTCACCGTCACGCTTCGCAGTCTGCTGATTGCGATTCCAGAAGACGGTATTCTGACCAGATTCCTTCGAACCAGAGATACCTGGATTATTGC---CAGCCAAAGTGCTGACTTCCTCAGTACCAAATACAGTTCTGGAATTGCAAAGGCCAAGATTACAATATTATCTCAATACATCCACATAGCTACTTACTTTATCACGCTCTGCCAATCGTGGGAGGTCTCGAAGCGTACTTCCTCCTCGCTGTTCGGCCCACAGGACTCGTATCCTTGGGCACTCTCTTCGCCTTCGGACCTAGGGGGAAAAGAAAATTCTTAGTACCGTCAGTCGCACTTGACTAAGATTTAAGGCTCTGTATCAGTCAATGGGAGCAGAAGCTGTACCTAGGAGTAGCCACGATTCCGCCGTATGAATCCTTATGGCAGTACATGGATTCTTGCATATTCCCAGTCTTAGGCTTGACTTGCTTGGCATTCTCCCTAGGATTCTTTGCAGCAATCGTCCGCGTTCTTACGCGCTTCGGAGGTCTTTGCTTTTCTTCGTCATCGAACTCTGGCGGCAGCTGGCCAAAAAGGCTGTATGGCAGTACGGATGTGGCAGAATTGGAGCTAGAGTTCGACCCACCAGCACCACCTGAGCCA---GCCGAACCCCCCATGGCGGCAGCCTTGCGCATCTGATAGTTTTGAATTTTATCGATCATGGTTGCTTGCAGCGAGGAGTGAAGACTTTGAAAGCCCATCGGGTTGTTTGCAATGGCCTGCTGCCAGCT-----------------------------------TGGATAGAAGATAGAAGTGACTAACACTAGGGAAGCAGGTTATAGAGACTGGT----AGTTACCTGTAGATGACACTGTCCTCGTACTCCGGCTCTATCTTGACCATTTGTCCATTGGGGCCCTGCACATACTGCTCAAAGTTGGTCAGCACATTGGCGATGCCCTCGTGAATCTCACCAGCGCCATCCCCCTCCTCTGTGGCGCCAACGACCTGGAGACAAGCAATTTAGTAACTTCAGGCGTAAAATTATTGACAAAAAGGTAACACACCACTTCGGAAGCGGAACCTCCGTGTGCGGGATTCGGCCCAGTCAA------------CGCACTTGATCCCGAACAGTTGGGGGTAACCTTTTTGCCACGTCGCGATATGGTGAAGTGCATGGGATCGTTGCCCTCACGTCTGATCATCTCGGGTAGAATGCGGCGACGTGCATTGATGAACCAGTTGCACACTTGAAGAACCGTCAGATTGGCCTCCTGGGACAGGGTGAACTTCTCCGCATCGCTCGGATAGGCGTTATAGCGGTGCTCATAAAGCCAACGCTTCAAAATCTTTACAGAGGACTTGGGCAGATTTCCGCGACGTTTGCGCAGCGACCCATTAATGTCGATGTGATGCTCACTGTCCACCATCATGTCGCGGTAGTTTTGCACCTGATTGGCGCCCTGTTCGGTGCTCTGATCATTACCCACGA------------------------------------------CGGCTTGAAGGGAATCCTGGTCCAAACTCGAGTCCAAGTGGAAACGGCCACGTCCTGCAGATGACATGGCAAAAAAAA--ACCGGCCATAACAAGACGGAACTCGATCGGGATGTAGGAAACTCACCATTGTTCTCCAACAGGCTGGCCTGGACTTGAGCCTCGTGCATCATGTCCTGGATATTCTGCCGTACATGGCGATCCAGGACCATATTGACCTCTTCTTGTTCCGGCGATATCATTGCAGCTAAGGCTTAAGCTTCAGAAAACAGAAAATTCATTAGAACACAAGCATTAACGGTTTG-AAAATATTGAAAGGAAAAGAACAGTAACTTTAATTACAATTTTT--------GCAAACAGAGAAAATTGTCACTTTTTAGTTTTTTTT---------------AGGTGTTGTCACCACAGACTTTGAGATTCAACTAACTTTTCCCGAGGGCAGGCAAGTCATTCAGACACCATAGTCATGGCCAACTAGGCTTCAAAAACAAATTTCA---ATCGATTTTTATAAATTGTTCTTTCCAATCG---------
>droSec1:super_1:5945833-5948661:+
AATTAGATAAAATACACCAACA-TTTTATGGCAATGTGTATTACAAATG--CG--TTTTTGTTTTATTTAAGTATCAGTAGTG--TACACGATCATGTTTAGTTTAAAAGAGTCAGGTCCAAAACGAAGTCGATTTGTTTGTGAATTGAATTGGTG-GAAAACGG-----TATTTGGGCGGTTGCATTGCGAATTGATCTATAGCTTTGTACATTATGTTA------GTAACCT-ACTTAATTAACACAATAACATGGG--TTAGGCCCAAATTTTTGGGTCAAGTGCTGGTTGATTAAATTACTTAAATATATATACATATATATATATATATATATATATATTTATATATAT------------------------TTCTATATACACGCCTCGGGGCACTTTGGGAAGTCGGGATCTGTTGCGTGGG-TATTTGGTTTGGAGCTCTAGTCTCCCATGTAAACAAAATCGTCGTCCTGGACGTCATCGTTTTGGCGCACAGCCATGGCAGTTTCCACTAGATAATAGAGACACTTGTACTTGCCACGCACTTCTGCACTGGTGCCTAA---------------------ACGAGATTATT-------CAATAAAAAGTTGATTAAAAAAA--GGTATAAGTTACCCTGCGATATAGCAGATAATTGACTCTGGCCAGCTTCTGCTTCAGCGCCAGTGAACACCTCGTCCGCCTGCAGATTGTCACCGATGTCCTGTTGATTGGAGCTGGTAGAATCGATTGTCTGGATTTCCGAGGTCTGTATTTTATTCAGCTCGCTTTCGTAGTCTGTAAAGTGTTGATTTTCTTTAGGAATAAAAGAATTGGATAATACCAAAGAAATCGGGCTCTATGTTTGCAAACTTCACTCACCGTCACGCTTCGCAGTCTGCTGATTGCGATTCCAGAAGACGGTATTCTGACCAGATTCCTTCGAACCAGAGATACCTGGATTATTGC---CAGCCAAAGTGCTGACTTCCTCAGTACCAAATACAGTTCTGGAATTGCAAAGGCCAAGATTACAATATTATCTCAATACATCCACATAGCTACTTACTTTATCACGCTCTGCCAATCGTGGGAGGTCTCGAAGCGTACTTCCTCCTCGCTGTTCGGCCCACAGGACTCGTATCCTTGGGCACTCTCTTCGCCTTCGGACCTAGGGGGAAAAGAAAATTCTTAGTACCGTCAGTCGCACTTGACTAAGATTTAAGGCTCTGTATCAGTCAATGGGAGCAGAAGCTGTACCTAGGAGTAGCCACGATTCCGCCGTATGAATCCTTATGGCAGTACATGGATTCTTGCATATTCCCAGTCTTAGGCTTGACTTGCTTGGCATTCTCCCTAGGATTCTTTGCAGCAATCGTCCGCGTTCTTACGCGCTTCGGAGGTCTTTGCTTTTCTTCGTCATCGAACTCTGGCGGCAGCTGGCCAAAAAGGCTGTATGGCAGTACGGATGTGGCAGAATTGGAGCTAGAGTTCGACCCACCAGCACCACCTGAGCCA---GCCGAACCCCCCATGGCGGCAGCCTTGCGCATCTGATAGTTTTGAATTTTATCGATCATGGTTGCTTGCAGCGAGGAGTGAAGACTTTGAAAGCCCATCGGGTTGTTTGCAATGGCCTGCTGCCAGCTTGGAAGAGGAAATGGAGTTTGGACGTAGGT-----GGGATAGGAGATAGAAGTGACTAACACTAGGGAAGCAGGACACAGAGACTGGT----AATTACCTGTAGATGACACTGTCCTCGTACTCCGGCTCCATCTTGACCATTTGTCCATTGGGTCCCTGCACATACTGCTCAAAGTTGGTCAGCACATTGGCGATGCCCTCGTGAATCTCACCAGCGCCATCCACCTCCTCTGTGGCGCCAACGACCTGGAGTCAAGCAATTTAGTAACTTCAGGCGTAAAATGATTGACGAGAAGATAACACACCACTTCGGAGGCGGGACTTCCGTGTGCGGGATTCGGCCCAGTCAA------------CGCACTTGATCCCGAACAGTTGGGGGTAACCTTTTTTCCACGTCTCGATATGGTGAAGTGCATGGGATCGTTGCCCTCACGTCTGATCATCTCGGGTAGAATGCGGCGACGTGCATTGATGAACCAGTTGCACACTTGAAGAACCGTCAGATTGGCCTCCTGGGACAGGGTGAACTTCTCCGCATCGCTCGGATAGGCGTTATAGCGGTGCTCATAAAGCCAACGCTTCAAA--TCTTACAGAGGACTTGGGCAGATTTCCGCGACGTTTGCGCAGCGACCCATTAATGTCGATGTG-TGCTCACTGTCCACCATCATGTCGTGGTAGTTTTGCACCTGGTTGGAGCCCTGTTCGGTGCTATGATCCTCCTCGACGATGACGTCGGC---------------------CATGGAATCGTCGGCGTGAAGGGAATCCGGGCCCAAACTCGAGTCCGAATGGAAACGACCACGTCCTGCAGATGACATGGAAAAAACAG------GCATGAACAAGTCGGAACTCGACCGGGATATAAGAAACTTACCCTCGTTCTCCAACAGGCTGGCCTGGACTTGAGCCTCGTGCATCATGTCCTGGATATTCTGCCGTACATGGCGATCCAGGACCATATTGACCTCTTCTTGTTCCGGCGATATCATTGCAGCTAAGGCTTAAGCTTCAGAAAACAGAAAATTCATTAGAACACAAGCAGAAACGGTGTG-AAAATATTGAAAGGAAA-GAACAGTAACTTTAATTACAATTTTT--------GCAAACAGAGAAAATTATCACTTTTTAGCTTCCTT----------------AGGTGTTGTCATCACAGACTTTGAGATTCAACTAACTTTTTCCGAGGGCAGGC--GTCATTCAGACACCAAAGTCATGGCCAACTGGGATTCAAATACGAATTTCA---AATCGATTTTTGATTTCTTTCCAATCGGTATACTTG----
>droYak2:chr2R:8540439-8543280:-
--TTAGATAAAATACACCAACAGTTTCATGGTATAGTGTATTGCAAATGCGTGGGTTTTTGGTTTATTCAAGTATCAGTAGTA--TAAACAATCGTGTTTAGTTTAAAATTGTCAGGT-----------TTGATTTGTTCTTGAATTGACTTGGTGTGAATATGGGTAGTTGACTGGGCGATTGCATTGCGAATTGATCTA-AGATTTGTACATTATGTTA------GTAACCT-ACTCAAATAACGCAAAACCAGGGG--TTAGAGCCAGATTTCCGG-----CTGCTGTTGAATTAAATTACTTAAATATATGTAAATATATATATA----------------------------------------------------------CACGCCTCG--GCACATCGGAAAGTCTGAATTTGTTGTGTGGGGTATTTGGTTTGGGACTCTAGTCTCCCATGTAAACAAAATCGTCGTCCTGGACGTCATCGTTTTGGCGCACAGCCATGGCAGTTTCCACTAGATAATAGAGACACTTGTACTTGTCACGCTCATCTGGACTGGTGCCTATA--------------------GCGAGATTATCGAA----GATTACCCAATTAAAAAGGAAAATATAAATATGTTACCCTGCGATATTGCCGATAGTTGATTCTGGCCAGTTTCTGCTTCGGCCCTGGTGAACACCTCGTCTGCCTGCAGATTGTCACCGATGTCCTGTTGGTTGGAACTGGCTGGTTCGATAGTCTGCAGTTCTGAAGCCTGCA------TCAACTCGTTATTAAAGTCTGCCAACTGCTGGTTCACTTTAAGAGTACAATAGTTGAACATTAACAAAGGAA-CAAGCAGTAAATCAGCAGAGTTTACTCACCGTCACGCTTCGCCATCTGCTGATTGGGATTCCAGAAGGCGGTATTCTGAGCAGCTTCCTTAGAGCCAGAGGAGCCATGATTATTATTGGCAGCCGAAGTGCTTACTTCCTCAGTACCAAATACAGTTCTGGAATTGCAACAG--AACAGTACAATACTTTCTCAGTACATCCTCCTAATTACTCACTTCATCACGCTCTGCCAATCATCGGAGGTCTCAAAGCGTACTTCCTCCTCGCTGTTCTGCTCGCACGACTCGTATCCTTGAGCACTCTCTTCGCCCTCGGACCTGGGGATAAAAGTAAATTCTTAGCACCACCGGTCGTCGTTGAAAAAGGAGTAAGACTATAGTTCAGTCAGCGGCTGCAGAAATTGTACCTAGGAGCCACCACGAATCCGCCGAACGCATCTTGATAGCAGTACATGATTTCTTGCTTATTCCCAGTCTTTTGCTTTCCTTGCTTGTTTTTCTCTCCGGGCGTCTTTGCGGTAGCCTGCCGCTTTCTGACGCGCTTCGGAGGACTTGGTTTTTCTTCGTCATCGAACTCTGGCGGCAGCTGGCCAAAAACACTGTATGGCAATATAGATGTGGCAGAATTGGAGTTGGAACTCGATCCTGCAGCACCACCAGAGCCA---GTAGGACCCCCAATGGCGGCAGCCTTGCGCATTTGATAGTTTTGAATTTTATCGATCATGGTTGCTTGAAGCGAGGAGTGGAGACTTTGAAAGCCCATCGGGTTGTTTGCAATGGCCTGCTGCCAACTTGGAAGAGGAAAAGGAGTATGGGCGAATTT-----GGGAAAGGAGATAGAAGCGACTACAACTAGGGAGGCAGGTCAGAAAGACCGGT----AGGTACCTGTAGATGACGCTGTCCTCGTACTCTGGCTCCATCTTGACCATTTGTCCGTTAGGTCCCTGCACATACTGCTCAAAGTTGGTCAGCACATTGGCGATGCCCTCGTGAATCTCACCGGCGCCGTCCACCTCCTCTGTGGCGCCAACGACCTGGAGACAAGCAAGCGGATTACTTCAGAAGTAAAATCATTGCCCAGAATACAACGCACCACTTCGGAAGCGGGGCTTCCATGTGCGGGATTCGGCCCAGTCAAGTTTTGGCCCAATGCACTCGATCCCGAGCAGTTGGGGGTAACCTTTTTGCCACGCCGCGATATGGTGAAGTGCAAGGGATCGTTGCCCTCGCGTCTAATCATCTCGGGTAGAATACGGCGACGGGCATTGATGAACCAGTTACACACTTGAAGCACCGTCAGATTGGCCTCCTGCGACAAAGTAAACTTCTCCGCATCGCTCGGATAGGCGTTGTAGCGGTGCTCGTAAAGCCAACGCTTCAGAATCTTTACAGAGTGCTTGGGCAGATTTCCGCGGCGTTTGCGCAGCGATCCATTGATGTCGATGTGGTGATCAGTGTCCACCATCATGTCGTGGTAGTTTTGCACCTGGTTAGCGCCCTGCTCCGTGGTAAGATCCTCCTCGACGATGCCGTCGGCGGATAAGGAGTCCATCACAGCCATGGAATCATCGGCGTGAAGCGAGTCCTGGTCCAAACTCGAGTCCGACTGGAAACGCTCACGTCCTGCAGCTGACGTGTGCAGAGAAAC---CGACATGAATAAGTCGGATATCCGCCAGGTTTTAGGAAACTTACCCTCGCTCTCCAGCAGGCTCGCCTGGACATGAGCCTCGTGCATCATGTCCTGGATATTCTGCCGTACATGGCGATCCAGGACCATATTGACCTCTTCTTGCTCCGGCGAGATCATTGCAGCTCAGGCTTAAGCTTCGGAAAACAAAAAGTTCATTAAAACACGGCCAGAAAATAGATGTCAATTATTTGAAGAAAAAAAACAGAAACATCAATTACAATTTTT--------GAAAACCCAGAAAAATTTCACTATTTAGCTTCTTTGTGAGCTGAAAACTTTATGTGTTGTCACCACAGACTTTGAGATTAAACTAACTTTTCTCGAGGGCAGGCAAGTCCTGTAGACTCCAAAGTCATGGCCAACTAGGGCTCAAAAACGAATTTCAA-ATTCGATTGTTTGAAAACGTTATCACCAATCG---------
