# Supplementary material for: Duplication and Gene Conversion in the Drosophila melanogaster Genome
Source: PLoS Genet. 2008 Dec 12;4(12):e1000305. doi: 10.1371/journal.pgen.1000305 (PMC2588116; doi:10.1371/journal.pgen.1000305)
Supplement: Dataset S1 — Alignment data. (0.20 MB ZIP) [file pgen.1000305.s004.zip › alignment/Pre23.fas]

>dm3:chr3R:26312821-26313679:+
CTTAGTACGAGATGCCGGTGTTGTCGCGGATCCAGTCCAAGTATCCGGTGACACGGCTGAAGACAGCGGGAGCACCAGACTGGCAGCCGGCGGAGGAAACGAAGGAGGTTACTCCGACCAGGCGGTTGCCCTCGTGTGTGACCAGGGGACCACCGGAGTCACCTCCGCAGGTGGACTTTCCGCCGTTGGTGTTGATGCAAATCATGTTGTCGTGGAGAGACCACGAGCGGCTGCAATCACTCTGGGACATGATCTGGACATCGACAGCCTGGAGCCAGTCGGGCAGTGGGCTGCCATCGTAGGTGCCGCCCCATCCGGAGGCCACGGCCCACCATCCGGCGTAGTCCTGGTAGCGGTCGTTGTAGCTGGGCAACTCCACCTTGTTGACCAGGTGCCAGAAGTCGACGTGCGGGGTGCGGATCAGGGAGATGTCGTTGTGCAGGTTGCCGCTGTTGTAGTGGTGGTGCTGGACGAAGTTTCCGCTTCCAACCCAGTGGGTGTACTGGGGCTGGTTGCGCAGACTGGCTCCGTAGTTGATGGTCACTCCACTG--GCTCCGTTGGTGCAGTGGGCGGCGGTCAGGACCCAGGTGTTGCCGATGATCGAGCCACCGCACCACCAGTTTCCATTGCCACTGAAAAGGAGACCCACGATGTAGGGTACCTTGCCCTCGTAGGCTGGGTAGCCGTTGGTAATGCGACCCTGGATCTTGACATCCTTCACCGGGGTGGGGACCAACTTTTGCTCC------------GGGGTAGGAATGGCTGTGGCGGCGGCCACGGCCAGAGCCAGGAATACGAACAGTTTCATCTTGG-CA----GGTCTAACAACTTGTGCCTTGTTCAGAAACGGACCGAGCTTTTATAC
>dm3:chr3R:26314655-26315514:-
CTTAGTACGAGATGCCGGTGTTGTCGCGGATCCAGTCCAAGTATCCAGTGACACGGCTGAAGACAGCGGGAGCACCAGACTGGCAGCCGGCGGAGGAAACGAAGGAGGTCACTCCGACCAGGCGGTTGCCCTCGTGTGTCACCAGGGGACCACCGGAGTCACCTCCGCAGGTGGACTTTCCGCCGTTGGTGTTGATGCAAATCATGTTGTCGTGGAGAGACCAAGTGCGGCTGCAATCACTCTGGGACATGATCTGGACATCGACAGCCTGGAGCCAGTCGGGCAGTGGGCTGCCATCGTAGGTGCCGCCCCATCCGGAGGCCACGGCCCACCATCCGGCGTAGTCCTGGTAGCGGTCGTTGTAGCTGGGCAGCTCCACCTTGTTGACCAGGTGCCAGAAGTCGACGTGCGGGGTACGGATCAGGGAGATGTCGTTGTGCAGGTTGCCGCTGTTGTAGTGGTGGTGCTGGACGAAGTTTCCGCTTCCAACCCAGTGGGTGTACTGGGGCTGGTTGCGCAGACTGGCTCCGTAGTTGATGGTCACTCCACTG--GCTCCGTTGGTGCAGTGGGCGGCGGTCAGGACCCAGGTGTTTCCGATGATCGAGCCACCGCACCACCAGTTTCCATTGCCGCTGAACAGCAGACCCACGATGTAGGGAACCTTGCCCTCGTAGGCTGGGTAGCCGTTGGTAATGCGACCCTGGATCTTGACATCCTTCACCGGGGTGGGGACCAACTTTTGCTCT------------GGGGTAGGAATGGCTGTGGCTGCGGCCACGGCCAGAGCCAGGAATACGAGCAGTTTCATCTTGGACA----GGTCTTACAACTCATGGTTTTTCCAAAAACTGAACGCACTTTTATAC
>droSim1:chr3R:25956680-25957545:+
CTTAGTAGGAAATGCCGGTGTTGTCGCGGATCCAGTCCAAGTAGCCGGTGACACGGCTGAAAACAGCAGGAGCACCAGACATGCAGCCAGCGGCGGAGCCGAAGGAAGTCACTCCGACCAGGCGGTTGCCCTCGTGTGTGACCAGGGGACCACCAGAGTCACCTCCACAGGTGGACTTGCCGCCGTTCGTGTTGATGCAGATCATGTTCTCATGGAGAGACCACGAGCGGCTGCAATCACCCTGGGACATGATCTGGACATCGACGGCCTGGAGCCAGTCGGGCAGTGGGCTGCCATCGTAGGTGCCGCCCCATCCGGAGGCGACGGCCCACCATCCAGCGTAGTCCTGGTAACGGTCGTTGAAGCTGGGCAGCTCCACCTTGTTGACCAGGTGCCAGAAGTCGACATGCGGGGTGCGGATCAGGGAGATATCGTTGTGCAGGTTGCCGCTGTTGTAGTGGTGGTGCTGGACGATGTTACCACTGCCCACCCAGTGGGAGAACTGGGGCTGGTTGCGCAGGCTGGCTCCGTAGTTGATGGTCACTCCATTG--GCTCCGTTGGTGCAGTGAGCGGCGGTCAGCACCCAGGTGTTGCCAATGATCGAGCCACCGCACCACCAGTTTCCATTGCCGCTGAACAGCAGACCCACGATGTAGGGCACCTTGCCCTCGTAGGCTGGGTAGCCGTTGGTAATGCGACCCTGGAT------GTCCTTGATGGGCACGGGGGTCAACTTCTGGTCTTGCTGAGCAGGAAGGGCAGGCAGGGCAGTGGCTGCGGCCACGGCCAGAGCCAGGAATACGAACAGTTTCATCTTGGACA----GGTCTTACAACTCATGGTTTTTCCGAAAACTGAACGCACTTTTATAC
>droSim1:chr3R:25959886-25960744:-
CTTAGTACGAGATGCCGGTGTTGTCGCGGATCCAGTCCAAGTATCCGGTGACACGGCTGAAGACAGCGGGAGCACCAGACTGGCAGCCGGCGGAGGAGACGAAAGAGGTCACTCCGACCAAGCGGTTGCCCTCGTGTGTGACCAGGGGACCACCGGAGTCACCTCCGCAGGTGGACTTTCCGCCGTTGGTGTTGATGCAAATCATGTTGTCGTGGAGAGACCAAGTGCGGCTGCAATCACCCTGGGACATGATCTGGACATCGACGGCCTGGAGCCAGTCGGGCAGTGGGCTGCCATCGTAGGTGCCGCCCCATCCGGAGGCCACGGCCCACCATCCAGCGTAGTCCTGGTAACGGTCGTTGAAGCTGGGCAGCTCCACCTTGTTGACCAGGTGCCAGAAGTCGACGTGCGGGGTGCGGATCAGGGAGATGTCGTTGTGCAGGTTGCCGCTGTTGTAGTGGTGGTGCTGGACGAAGTTTCCGCTTCCAACCCAGTGGGTGTACTGGGGCTGGTTGCGCAGACTGGCTCCGTAGTTGATCGTCACTCCATTG--GCTCCGTTGGTGCAGTGAGCGGCGGTCAGAACCCAGGTGTTGCCGATGATCGAGCCACCGCACCACCAGTTTCCATTGCCGCTGAACAGCAGACCCACGATGTAGGGCACTTTGCCCTCGTAGGCTGGGTAGCCGTTGGTAATGCGACCCTGGATCTTGACATCCTTCACCGGGGTGGGGACCAACTTTTGCTCC------------GGGGTAGGAATGGCTGTGGCGGCGACCACGGCCAGAGCCAGGAATACGAAGAGTTTCATCTTGG-CA----GGTCTAACAACTTGTGCCGTTTTCAGAAACGGACCGAGCATTTATAC
>droSec1:super_4:4595816-4596621:-
CTTAGTAAGAGATACCGGTGTTGTCGCGGATCCAGTCCAAGTATCCGGTGACGCGGCTGAAGACGGCGGGAGCACCAGACTGGCAGCCAGCGGCGGATCCGAAGGAGGTCACTCCGACCAGGCGGTTGCCCTCGTGTGTGACCAGGGGGCCACCAGAGTCGCCTCCGCAGGTGGACTTGCCTCCGTCGGTGTTGATGCAGATCATGTTGTCGTGGAGAGACCAAGTGCGGCTGCAATCGCCCTGGGACATGATCTGGACATCGACTGCCTGGAGCCAGTCGGGCAGTGGGCTGCCATCGTAGGTGCCGCCCCATCCGGAGGCCACGGCCCACCATCCGGCGTAGTCCTGGTAGCGGTCGTTGTAGCTGGGCAGCTCCACCTTGTTGACCAGGTGCCAGAAGTCAACGTGCGGGGTACGGATCAGGGAGATGTCGTTGTGCAGGTTGCCGCTGTTGTAGTGGTGGTGCTGGATGATGTCGCCACTGCCCACCCAGTGGGTGTACTGGGGCTGGGTGCGGATGCTGGCTCCGTAGTTGATGGTCACTCCATCACTGCTCCGTTGGTGCAGTGGGCGGCGGTCAGGACCCAGGTGTTGCCGATGATCGAGCCACCGCACCACCAGTTTCCGTTGCCGCTGAAGAGCAGACCCACGATGTAGGGAACCTTGCCCTCGCAGGCTGGGTAGCCGTTGGTGATGCGACCCTGGAT------GTCCTTGATGGGCGTCGGGGTCAGCTTCTGGGCG------------GGAGCGGGCACAGCAGTGGCTGCGGCCACGGCCAAGGCCAGGAATACGAACAGTTTCATCTTGG------------------------------------------------------
>droSec1:super_4:5134176-5134830:-
CTTAGTACGAGATGCCGGTGTTGTCGCGGATCCAGTCCAAGTATCCGGTGACACGGCTGAAGACAGCGGGAGCACCAGACTGGCAGCCGGCGGAGGAGACGAAAGAGGTCACTCCGACCAGGCGGTTGCCCTCGTGTGTGACCAGGGGACCACCGGAGTCACCTCCGCAGGTGGACTTTCCGCCGTTGGTGTTGATGCAAATCATGTTGTCGTGGAGAGACCAAGTGCGGCTGCAATCACCCTGGGACATGATCTGGACATCGACGGCCTGGAGCCAGTCGGGCAGTGGGCTGCCATCGTAGGTGCCGCCCCATCCGGAGGCCACGGCCCACCATCCAGCGTAGTCCTGGTAGCGGTCGTTGAAGCTGGGCAGCTCCACCTTGTTGACCAGGTGCCAGAAGTCGACGTGCGGGGTGCGGATCAGGGAGATGTCGTTGTGCAGGTTGCCGCTGTTGTAGTGGTGGTGCTGGACGAAGTTTCCGCTTCCAACCCAGTGGGTGTACTGGGGCTGGTTGCGCAGACTGGCTCCGTAGTTGATCGTCACTCCATTG--GCTCCGTTGGTGCAGTGAGCGGCGGTCAGAACCCAGGTGTTG---ATGATCGAGCCACCGCACCACCAGTTTCCATTGCCGCTGAAAAGGAGACCCACGATGCAGGG--------------------------------------------------------------------------------------------------------------------------------------------------------------------------------------------------------------------------
>droYak2:chr3R:27229584-27230441:+
CTTAGTAGGAGATGCCGGTGTTGTCGCGGATCCAGTCCAAGTAACCGGTGACGCGGGAGAAGACGGCGGGGTGGCCAGCCTGGCAGCCGGCGCCGGAGCCGAAGGAGGTCACTCCGACCAGGCGGTTGCCCTCGTGTGTGACCAATGGGCCACCAGAGTCACCCTGGCAGGTGGACCGGCCTCCGTCGGTGTTGATGCAGATCATGTTGTCGTGGAGGGACCAGGTGCGGCTGCACTCGCTCTGGGATATGATCTGGACATCGACAGCCTGGAGCCAGTCGGGCAGTGGGCTGCCATCGTAGGTGCCGCCCCATCCGGAGGCAACAGCCCACCATCCGGCGTAGTCCTGGTAGCGGTCGTTGTAGCTGGGCAGCTCCACCTTGTTGACCAGGTGCCAGAAGTCGACGTGCGGGGTGCGGATCAGGGAGATGTCGTTGTGCAGGTTGCCGCTGTTGTAGTGGTGGTGCTGGATGATGTCGCCACTGCCCACCCAGTGGGTGTACTGGGGCTGGTTGCGCAGACTGGCTCCGTAGTTGATGGTCACTCCACTG--GCTCCGTTGGTGCAGTGGGCGGCGGTCAGGACCCAGGTGTTGCCAATGATGGAGCCACCGCACCACCAGTTTCCATTGCCGCTGAAGAGCAGACCCACGATGTAGGGCACCTTGCCCTCGTAGGCTGGGTAGCCGTTGGTGATGCGACCCTGGAT------GTCCTTGACGGGCACGGGGGTCAGCTTCTGCTGC------------GGGGTTGGGATGGCAGTGGCTGCGGCCACGGCCAGAGCCAGGAATACGAACAGTTTCATCTTGGACAACTTGGTCTTACAACTCATGGTTTTTCCACAAGCTGAGCGCCCTTTTATAC
