# Supplementary material for: Duplication and Gene Conversion in the Drosophila melanogaster Genome
Source: PLoS Genet. 2008 Dec 12;4(12):e1000305. doi: 10.1371/journal.pgen.1000305 (PMC2588116; doi:10.1371/journal.pgen.1000305)
Supplement: Dataset S1 — Alignment data. (0.20 MB ZIP) [file pgen.1000305.s004.zip › alignment/Pre24.fas]

>dm3:chrX:7828040-7828582:+
AGTTGCTGATCGACAAACAAACCC---AGAATGGCACCCAGGAAGGCTAAAGTTCAGAAGGAGGAGGTTCAGGTCCAGCTGGGACCCCAAGTTCGCGACGGCGAGATCGTGTTCGGAGTGGCTCACATCTACGCCAGCTTCAACGACACCTTCGTCCATGTCACTGATCTGTCCGGCCGTGAGACCATCGCTCGTGTCACCGGAGGCATGAAGGTGAAGGCCGATCGTGATGAGGCTTCGCCCTACGCCGCTATGTTGGCCGCTCAGGTGAGTTGT-GCGCTCTCCGGT-------CCAGTTGGAGCCCGT-CTAACGGTTTCAATTCCCTCCAGGATGTGGCTGAGAAGTGCAAGACACTGGGCATTACTGCCCTGCATATTAAGCTGCGTGCCACCGGCGGCAACAAGACCAAGACCCCCGGACCCGGCGCCCAGTCCGCTCTGCGTGCTTTGGCCCGTTCGTCCATGAAGATTGGCCGCATCGAGGATGTGACGCCCATCCCATCGGACTCCACCCGCAGGAAGGGCGGTCGCCGTGGTCGTCGTCTGTAGA
>dm3:chrX:7829206-7829751:+
AGTTGCTGATCGACGACCAGACTCTGCAGAATGGCTCCAAGAAAGGCTAAAGTTCAGAAGGAGGAGGTTCAGGTCCAGCTGGGACCCCAAGTTCGCGACGGCGAGATCGTGTTCGGAGTGGCTCACATCTACGCCAGCTTCAACGACACCTTCGTCCATGTCACGGATCTGTCCGGCCGTGAGACCATCGCTCGTGTCACCGGAGGCATGAAGGTGAAGGCCGATCGTGATGAGGCTTCGCCCTACGCCGCTATGTTGGCCGCTCAGGTGAGTTGT-GCGCTCTCCGGT-------CCAGTTGGAGCCCGT-CTAACGGTTTCAATTCCCTCCAGGATGTGGCTGAGAAGTGCAAGACACTGGGCATCACTGCCCTGCATATTAAGCTGCGTGCCACCGGCGGCAACAAGACCAAGACCCCCGGACCCGGCGCCCAGTCCGCTCTGCGTGCGTTGGCCCGTTCGTCCATGAAGATTGGCCGCATCGAGGATGTGACCCCTATCCCATCGGACTCTACCCGCAGGAAGGGCGGTCGCCGAGGTCGTCGTCTGTAGA
>droSim1:chrX_random:2348940-2349494:+
AGTTGCTGATCGACGACTAGACTCTGCAGAATGGCTCCAAGGAAGGCTAAAGTTCAAAAGGAGGAGGTGCAGGTCCATCTGGGACCCCAAGTTCGCGACGGCGAGGTCGTGTTCGGAGTGGCTCACATCTACGCCAGCTTCAACGACACCTTCGTCCATGTCACTGATCTGTCCGGACGTGAGACCATCGCCCGTGTCACCGGAGGCATGAAGGTGAAGGCCGATCGTGATGAGGCTTCTCCCTACGCCGCTATGTTGGCCGCCCAGGTGAGCAGTCGCATGTTCTAGTTGTATGCCGAGTTGAAGCCTCTACAAATTGATTGAATCCCCTCCAGGATGTGGCTGAGAAGTGCAAGACGCTGGGCATCACTGCCCTGCACATCAAGCTGCGCGCTACCGGCGGCAACAAGACCAAGACCCCCGGACCTGGCGCCCAGTCCGCTTTGCGTGCCTTGGCCCGTTCGTCCATGAAGATTGGCCGCATCGAGGATGTGACCCCCATCCCATCGGACTCCACCCGCAGGAAGGGCGGTCGCCGGGGTCGCCGTCTGTAGA
>droSec1:super_50:114946-115486:+
AGTTGCTGATCGACAAACAAACCC---AGAATGGCACCCAGGAAGGCTAAAGTTCAGAAGGAGGAGGTTCAGGTCCAGCTGGGACCCCAAGTTCGCGATGGCGAGATCGTGTTCGGAGTGGCTCACATCTACGCCAGCTTCAACGACACCTTCGTCCATGTCACTGATCTGTCCGGACGTGAGACCATCGCCCGTGTCACCGGAGGCATGAAGGTGAAGGCCGATCGTGATGAGGCTTCGCCCTACGCCGCTATGTTGGCCGCCCAGGTGAGTTGT-GCGCTCTCCGGT-------CCAGTTGGAGCCCGT-CTAACGGTTTCAATTCCATCCAGGATGTGGCTGAGAAGTGCAAGACGCTGGGCATCACTGCCCTGCACATCAAGCTGCGCGCTACCGGAGGCAACAAGACCAAGACCCCCGGACCCGGCGCCCAGTCCGCTCTGCGCGCTTTGGCCCGTTCGTCCATGAAGATTGGCCGCATCGAGGATGCGACCCCTATCCCATCGGACTCTACCCGCAGGAAGGGCGGTCGCCGTGGTCGTCGTCTGTA--
>droSec1:super_50:116137-116682:+
AGTTGCTGATCGACGACCAAACTCTGCAGAATGGCTCCCAGGAAGGCTAAAGTTCAAAAGGAGGAGGTGCAGGTCCCTCTGGGACCCCAAGTTCGCGACGGCGAGGTCGTGTTCGGAGTGGCTCACATTTACCCCAGCTTCAACGACACCTTCGTCCATGTCACTGATCTGTCCGGACGTGAGACCATCGCCCGTGTCACCGGAGGCATGAAGGTGAAGGCCGATCGTGATGAGGCTTCGCCCTACGCCGCTATGTTGGCCGCCCAGGTGAGTTGT-CCGCTCTCCGGT-------CCAGTTGGAGCCCGT-CTAACGGTTACAATTCCATCCAGGATGTGGCTGAAAAGTGCAAGACGTTGGGCATCACTGCCCTGCACATCAACTTGCGCGCTACCGGAGGCAACAAGACCAAGACCCGCAGACCCGGCGCCCAGTCCGCTCTGCGCGCTTTGGCCCGTTCGTCCATGAAGATTGGCCGCATCGAGGATGTGACCCCCATCCCATCGGACTCCACCCGCAGGAAGGGCGGTCGCCGGGGTCGCCGTCTGTAGA
>droYak2:chrX:13484174-13484716:-
AGTTGCTGATCGACAAACAAACCC---AGAATGGCACCCAGGAAGGCTAAAGTTCAGAAGGAGGAGGTTCAGGTCCAGCTGGGACCCCAAGTTCGCGACGGCGAGATCGTGTTCGGAGTGGCTCACATCTACGCCAGCTTCAACGACACCTTCGTCCATGTTACGGATCTGTCCGGTCGTGAAACCATCGCCCGTGTCACCGGAGGCATGAAGGTGAAGGCCGATCGTGATGAGGCTTCGCCCTACGCCGCTATGTTGGCCGCCCAGGTAAGTTGT-GCATTCTCCGGT-------CCAGTTGGAGCCCGT-CTAACGGTTTCAATCCCCCCCAGGATGTGGCTGAGAAGTGCAAGACGCTGGGCATCACTGCCCTGCACATCAAGCTCCGTGCCACCGGCGGTAACAAGACCAAGACCCCCGGACCCGGCGCCCAGTCCGCTCTGCGTGCCTTGGCCCGTTCCTCCATGAAGATTGGCCGCATCGAGGATGTGACCCCCATCCCATCGGACTCCACCCGCAGGAAGGGCGGTCGCCGTGGTCGTCGTCTGTAAA
