# Supplementary material for: Duplication and Gene Conversion in the Drosophila melanogaster Genome
Source: PLoS Genet. 2008 Dec 12;4(12):e1000305. doi: 10.1371/journal.pgen.1000305 (PMC2588116; doi:10.1371/journal.pgen.1000305)
Supplement: Dataset S1 — Alignment data. (0.20 MB ZIP) [file pgen.1000305.s004.zip › alignment/Pre25.fas]

>dm3:chr3L:16312125-16312481:+
TTAGTGGTGCAGGGTGTAGGCCAGGGGAGCGGAGTGCACCACCGACTTGACGAGGGGAGCTGAGTGGACCA--------GAG----------------------------GCACAGAGTGGACGACTGGAGCGGCGTGGACAACGGGCACGGAGTGAACCACTGGAGCAGCGTGGACGGCAACGGCGGGATGGGAGTAGGTGGTGGTCTTCACGATGGGAGCAACCACTGGCTGCACCACCGCCTTGCTGTGCACCTGGGTGATGCTCTGGTGGGAAACCGCCGAGGGAGCAGAGTGCACCACCGATCCAACCTTGGCCAGAACGGGCTCGTGCACCACATGGTGAGTCTCGATGAGACCAGCACTGGCGGTGGCGACCAGGAGAGCGATGAC
>dm3:chr3L:16313104-16313481:-
TTAGTGGTGCAGGGTGTAGGCCAGAGGAGCGGAGTGCACCACTGACTTGACGAGGGGAGCGGAGTGAAGCA------CCGAGTGCACCACAGGAGCGGAGT---------GAACGGAGTGGACGACAGGAGCGGCGTGGACAACGGGCACGGAGTGAACCACTGGAGCAGCATGGACGGCAACGGCGGGATGGGAGTAGGTGGTGGTCTTCACGATAGGAGCAACCACTGGCTGCACCACCGCCTTGCTGTGCACCTGGGTGATGCTCTGGTGGGAAACCGCCGAGGGAGCAGAGTGCACCACCGATCCAACCTTGGCCAGAACGGGCTCGTGCACCACATGGTGAGTCTCGATGAGACCAGCACTGGCGGTGGCGACCAGGAGAGCGATGAC
>droSim1:chr3L:15652016-15652408:+
TTAGTGGTGCAGGGTGTAGGCCAGAGGAGCGGAGTGCACCACCGACTTGACGAGGGGAGCAGAGTGGACCAGAGGCACAGAGTGCACCACAGGAGCGGAGTGCACCACCGGCACGGAGTGGACGACTGGAGCGGCGTGGACAACGGGCACGGAGTGAACCACTGGAGCAGCGTGGACGGCAACGGCGGGATGGGAGTAGGTGGTGGTCTTCACGATGGGAGCAACCACGGGCTGCACCACTGCCTTGCTGTGCACCTGGGTGATGCTCTGGTGGGAAACCGCCGAGGGAGCTGAGTGCACCACCGATCCAACCTTGGCCAGGACGGGCTCGTGCACCACATGATGAGTCTCGATCAGACCAGCGCTGGCGGTGGCGACCAGAAGAGCGATGAC
>droSim1:chr3L:15653034-15653411:-
TTAGTGGTGCAGGGTGTAGGCCAGAGGAGCGGAGTGCACCACCGACTTGACGAGGGGAGCAGAGTGGACCAGAGGCACAGAGTGCACTACAGGAGCGGAGT---------GAACGGAGTGAACCACTGGAGCGGCGTGGACAACGGGCACGGAGTGAACCACTGGAGCAGCGTGGACGGCAACGGCGGGATGGGAGTAGGTGGTGGTCTTCACGATGGGAGCAACCACGGGCTGCACCACCGCCTTGCTGTGCACCTGGGTGATGCTCTGGTGGGAAACCGCCGAGGGAGCTGAGTGAACTACGGATCCAACCTTGGCCAGGACGGGCTCGTGCACCACATGGTGAGTCTCGATCAGACCAGCGCTGGCGGTGGCGACCAGGAGAGC------
>droSec1:super_0:8405836-8406228:+
TTAGTGGCGCAGGGTGTAGGCCAGAGGAGCGGAGTGCACCACCGACTTGACGAGGGGAGCAGAGTGGACCAGAGGGACAGAATGCACCACGGGAGCGGAGTGCACCACCGGCACAGAGTGGACGACTGGAGCGGCGTGGACAACGGGCACGGAGTGAACCACTGGAGCAGCGTGGACGGCAACGGCGGGATGGGAGTAGGTGGTGGTCTTCACGATGGGAGCAACCACGGGCTGCACCACCGCCTTGCTGTGAACCTGGGTGATGCTCTGGTGGGAAACCGCCGAGGGAGCTGAGTGCACCACCGATCCAACCTTGGCCAGGACGGGCTCGTGCACCACATGGTGAGTCTCGATCAGACCAGCGCTGGCGGTGGCGACCAGGAGAGCGATGAC
>droSec1:super_0:8406855-8407241:-
TTAGTGGTGCAGGGTGTAGGCCAGAGGAGCGGAGTGCACCACCGACTTGACGAGGGGAGCAGAGTGGACCAGAGGGACAGAATGCACCACGGGAGCGGAGTGCACTACCGGCACAGAGTGGACGACTGGAGCGGCGTGGACAACGGGCACGGAGTGAACCACTGGAGCAGCGTGGACGGCAACGGCGGGATGGGAGTAGGTGGTGGTCTTCACGATGGGAGCAACCACGGGCTGCACCACCGCCTTGCTGTGCACCTGGGTGATGCTCTGGTGGGAAACCGCCGAGGGAGCTGAGTGCACCACCGATCCAACCTTGGCAAGGACGGGCTCGTGCACCACATGATGAGTCTCGATCAGACCAGCGCTGGCGGTGGCGACCAGGAGAGC------
>droYak2:chr3L:21898255-21898647:+
TTAGTGGTGCAGGGTGTAGGCCAGAGGAGCGGAGTGCACCACAGACTTCACGAGGGGAGCGGAATGGACCAGAGGCACAGAGTGCACCACAGGAGCGGAGTGCACCACCGGCACAGAGTGGACGACTGGAGCGGCGTGGACAACGGGCACGGAGTGAACCACTGGAGCAGCGTGGACAGCAACGGCAGGATGGGAGTAGGTGGTGGTCTTCACGATGGGAGCAACCACTGGCTGCACCACCGCTTTGCTGTGCACCTGGGTGATGCTCTGGTGGGAAACCGCGGAGGGAGCTGAGTGCACCACCGATCCAACCTTGGCCAGGACGGGTTCGTGCACCACATGGTGGGTCTCGATCAGACCAGCGCTGGCGGTGGCGACCAGGAGAGCAAGGAC
