# Supplementary material for: Duplication and Gene Conversion in the Drosophila melanogaster Genome
Source: PLoS Genet. 2008 Dec 12;4(12):e1000305. doi: 10.1371/journal.pgen.1000305 (PMC2588116; doi:10.1371/journal.pgen.1000305)
Supplement: Dataset S1 — Alignment data. (0.20 MB ZIP) [file pgen.1000305.s004.zip › alignment/Pre26.fas]

>dm3:chr3L:11582669-11583177:+
TTCTCACGCTAATGCAAACAAGCACAGATCCGTCAGGTGTTTA-ATTTATCCC----CCAAGGGATATAAATATAGCACGATTTAGATCAGTTTAGCATCAGTTGATCATATTCAATTACCACACAACAACATGAAGTACTCCTGTGTTTTGCTCCTTTTGGCCACTGTCGCCTGTTTCCTGGTGAGCCTGTCCAGTGGCAGTACCACGACCACAAGCAC---AGATGCCACCACCACAAC------GACCACCGCCTCGTCCTCGGACACCACCACCACCACAGCATCGTCCTCGGACACCACGACCACCACCACGGCATCGCCCTCCTCCTCCAAGAAGAAGCACGTGATCCACTACAAGCGCAAGGTGCACCGCCCCAAGAAGGTCAAGACGATCCGCAGGAAGAAGAACCGCAGCGGTTAAACATCTTT-----AGATTTCCTCAAACCCGCTTCCAACTAACATGAACTCCGACCTCCGAAGACAACTGCCATATCATTAAGAATACTACAATATATTTATTG
>dm3:chr3L:11583942-11584453:-
TTCTCACGCTAATGTAAATAAACACAAATCCGTCAAAAGTTCGCATTTCTACCTCAGCCAGGGGATATAAATATAGCACGATTTAGATCAGTTTAGCATCAGTTGATCATATTCAATTACCACACAACAACATGAAGTACTCCTGTGTTTTGCTCCTGTTGGCCACCGTCGCCTGTTTCCTGGTGAGCCTGTCCAGTGGCAGTACCACGACCACAAGCAC---AGATGCCACCACCACAAC------GACCACCGCCTCGTCCTCGGACACCACTACCACGACAACTTCGTCCTCGGACACCACGACCACCACCACGGCATCCCCCTCCTCCTCCAAGAAGGAGCACGTGATCCACTACAAGCGCAAGGTGCACCGCCCCAAGAAGGTCAAGACGATCCGCAGGAAGAAAAACCGCAGCGGTTAAACATCTTT-----AGATTACCTCAAACACACTTGCAATTAACCTGAACTCCGAACCCCGAAGACAACTACCATATCATTAAGATTACTATATT-TATT-ATTG
>droSim1:chr3L:10957956-10958462:+
TTCTCACGCTAATGCAAACAAGCCCAGATCCGTCAGCTGTTGGATTTGTCAGCTCCCCCAAGGGATATAAATATAGCGCGATTCAGACCAGTTTAGCATCAGTTGATCATATCCAATTACCAGACATCAACATGAAGTACTCCTGTGTTCTGCTCCTTTTGGCCACCGTCGCCTGTTTCCTGGTGAGCCTGTCCAGTGCCAGTACCACGACCACGACCACGACAGCTGCCACCACCACAAC------GACCACCGCCTCGTCCTCGGACACCACTACCACGACTGCCTCGTCCTCGGACACCACGACCACCACGGAAGCGTC---CTCTTCCAAGAAGAAGAAGCACACGATCCACTACAAGCGCAAGGTGCACCGCCCCAAGAAGGTCAAGACGATCCACAAGAAGAAGAACCGCAGCGGTTAAGGATCTT------AGATACCCACAGACCAGCTTCCAACTTACATGAACTCCGACTTCCGAAGACAACTGCCATATCATTAAGAATACTATATT-TATT-----
>droSim1:chr3L:10959470-10959980:-
TTCTCACGCTAATGCAAATAAACCCAAATCCGTCAAATGTTTGTGTTTCTAACTTACCCAAGGGATATAAATATGGCACGATTCAGACCAGTTTAGCATCAGTTGATCATATCCAATTACCAGACATCAACATGAAGTACTCCTGTGTTCTGCTCCTCTTGGCCACCGTCGCCTGTTTCCTGGTGAGCCTGTCCAGTGCCAGTACCACGACCACGACCACGACAGATGCCACCACCACTAC------GACCACCGCCTCGTCCTCGGACACCACTACCACGACTGCCTCGTCCTCGGACACCACGACCACCACGGAAGCGTC---CTCTTCCAAGAAGAAGAAGCACACGATCCACTACAAGCGCAAGGTGCACCGCCCCAAGAAGGTCAAGAAGATCCACAGGAAGAAGAACCGCAGCGGTTAAGGATCTT------AGATACCCACAGACCAGCTTCCAACTAACATGAACTCCGACCTCCGAAGACAACTGCCTTATCATTAAGAATACTATATT-TATT-ATTG
>droSec1:super_0:3772973-3773422:+
-------------------------------------------------------------GGGATATAAATATAGCGCGATTCAGACCAGTTTAGCATCAGTTGATCATATCCAATTACCAGACATAAACATGAAGTACTCCTGTGTTCTGCTCCTCTTGGCCACTGTCGCCTGTTTCCTAGTGAGCCTGTCCAGTGCCAGTACCACGACCACGACCACGACAGATGCGACCACGACAAC------GACCACCGCCTCGTCCTCGGACACCACCACCACCACAGCCTCGTCATCGGACAGCACAACCACCACCACGG-ATG--CCTCCTCCTCCAAGAAGAAGCACACGATCCACTACAAGCGCAAGGTGCACCGCCCCAAGAAAGTCAAGACGATCCACAGGAAGAAGAACCGCAGCGGTTAAACATCTT------AGATACCCACAGACCTGCTTCCAACTAACATGAACTCCGACTTGCGAAGACAACTGCCATATCATTAAGAATACTATATT-TATT-ATTG
>droYak2:chr3L:11613214-11613730:+
TTCTCACGCTTATGCAAACAAGCCCAGATCCGTCAGGTGTTTGATTTGTCGGCTCACCCAAGGGATATAAATAGTGCTCCATTCGGACCAGTACAGCATCAGTTGATCATATCCAACTACCAGACATCAACATGAAGTACTCCTGTGTCCTGCTCCTTTTGGCCACCGTCGCCTGTTTCCTGGTGAGCCTGACCAGTGCAACTACCACGACCACCACCACGACAGATGCCACTACCACGACCACCACAACCACCGCCTCGTCTTCTGACACCACTACCACGACAGCGTCGTCCTCGGACACCACCACTACCACGGATTCGTC---CTCCTCCAAAAAGAAGAAGCACGTGGTACACTACAAGCGCAAGGTGCACAAGCCCAAGAAGGTCAAGAAGATCCACAGGAAGAAGAACCGCAGTGGTTAACCATCTTAACTATAGATATCCCC--ACCCGGTTACAACTAAAGTGAACTCCGACTCCCGAAGACAACTGCCATATCATTATT-CCACTATATT-TATTA----
