# Supplementary material for: Duplication and Gene Conversion in the Drosophila melanogaster Genome
Source: PLoS Genet. 2008 Dec 12;4(12):e1000305. doi: 10.1371/journal.pgen.1000305 (PMC2588116; doi:10.1371/journal.pgen.1000305)
Supplement: Dataset S1 — Alignment data. (0.20 MB ZIP) [file pgen.1000305.s004.zip › alignment/Pre27.fas]

>dm3:chr3L:10883315-10883772:+
TAGCTGCTCGTCGCCTCCGCTATCCTGGCCTGCGCCTACGGTGCCGCCACCTACAACCAGGAAGCTGGTGCCTACATCACCAAGATCGGTTCCGACATCCAGCCCGAGGGCAACTACAACTACCAATACGAGACCAGCAACGGCATCGCCGCCCAGGAGTCCGGAATTGGAGGAAACCACGCCAACGGAGGCTTCTCGTGGTACTCGCCCGAGGGTGAGCTCGTCCAGATCTCGTACGTGGCCGACGAGAACGGTTACCAGCCCCAGGGAGCTCTCCTGCCCACTCCTCCTCCAATCCCAGCTGCCATCCTTAGGAGCTTGGAGTACATCCGCACCCATCCCCAATACGTCGAGCAGGAGTACCGCAGGCCCGCCCTCAGGAAGGTCTTTGGTTAAGCGGGAGCGGAAGTCTTATGTGATAACATTTTAA--AAGAGCTTTATTACGATTTA-AAAAATGT
>dm3:chr3L:10885115-10885575:+
TAGATGCTCGTCGCCTCCGCCGTCCTGGCCTGCGCCTACGGTGCCGCCACCTACAACCAGGAAGCTGGTGCCTACATCACCAAGATCGGCTCCGACATCCAGCCCGAGGGCAACTACAACTACCAGTACGAGACCAGCAACGGCATCGCCGCCCAGGAGTCCGGAATTGGTGGAAACCACGCCAACGGAGGCTTCTCGTGGTACTCGCCAGAGGGTGAGCTCGTCCAGATCTCGTACGTGGCCGACGAGAACGGCTACCAGCCACAGGGAGCTCTCCTGCCCACTCCTCCCCCAATCCCAGCTGCCATCCTTAGGAGCTTGGAGTACATCCGTACCCATCCCCAGTATGTCGAGCAGGAGTACCGCAGGCCCGCCCTCAAGAAGGTCTTTGGTTAATCGAAATCGGGACTAGAATGTGCCAACATACATATGAAAAGCTTTATTACGAATCGTAAAAATGT
>droSim1:chr3L:10276733-10277190:+
TAGCTGCTCGTCGCCTCCGCCGTCCTGGCCTGCGCCTTCGGTGCCGCCACTTACAACCAGGAAGCTGGTGCCTACATCACCAAGATCGTCTCCGACATCCAGCCCGAGGGCAACTACAACTACCAGTACGAGACCAGCAACGGAATCGCCGCCCAGGAGTCCGGAATTGGAGGAAACCACGCCACCGGAGGATTCTCCTGGTACTCTCCCGAGGGTGAGCTCGTCCAGATCTCGTACGTTGCCGACGAGAACGGCTACCAGCCCCAGGGAGCTCTCCTGCCCACACCTCCCCCAATCCCAGCTGCCATCCTTAAGAGCCTGGAGTACATCCGCACCCATCCCCAGTACGTCGAGCAGGAGTACCGCAGGCCCGCCCTGAAGAGGCTCATCGGTTAAGCGGGAGTGGAAGTCTTATGTGATAACATTTCAA--AAGAGCTTTATTACGATTTA-AAAAATGT
>droSim1:chr3L:10278539-10278996:+
TAGATGCTCGTCGCTTCCGCCGTCCTGGCCTGCGCCTACGGTGCCGCCACCTACAACCAGGAAGCTGGTGCCTACATCACCAAGATCGGCTCCGACATCCAGCCCGAGGGCAACTACAACTACCAGTACGAGACCAGCAACGGAATCGCCGCCCAGGAGTCCGGAATTGGAGGAAACCACGCCACCGGAGGATTCTCCTGGTACTCTCCCGAGGGTGAGCTCGTCCAGATCTCCTATGTGGCCGATGAGAACGGCTACCAGCCCCAGGGAGCACTCCTGCCCACTCCACCCCCAATCCCAGCTGCCATCCTTAAGAGCTTGGAGTACATCCGCACCCATCCCCAGTACGTCGAGCAGGAGTACCGCAGGCCCGCCCTGAAGAGGCTCATCGGTTAAGCGGGAGTGGAAGTCTTATGTGATAACATTTCAA--AAGAGCTTTATTACGATTTA-AAAAATGT
>droSec1:super_0:3102713-3103170:+
TAGCTGCTCGTCGCCTCCGCCGTCCTGGCCTGCGCCTTCGGTGCCGCCACCTACAACCAGGAAGCTGGTGCCTACATCACCAAGATCGGCTCCGACATCCAGCCCGAGGGAAACTACAACTACCAGTACGAGACCAGCAACGGAATCGCCGCCCAGGAGTCCGGAATTGGAGGAAACCACGCCACCGGAGGATTCTCCTGGTACTCTCCCGAGGGTGAGCTCGTCCAGATCTCGTACGTGGCCGACGAGAACGGCTACCAGCCCCAGGGAGCTCTCCTGCCCACTCCTCCCCCAATCCCAGCTGCCATCCTTAAGAGCCTGGAGTACATCCGCACCCATCCCCAGTACGTCGAGCAGGAGTACCGCAGGCCCGCCCTGAAGAGGCTCATCGGTTAAGCGCGAGTGGAAGTCTTATGTGATAACATTTCAA--AAGAGCTTTATTACGATTTA-AAAAATGT
>droSec1:super_0:3104513-3104964:+
----TGCTCGTCGCCTCCGCCGTCCTGGCCTGCGCCTTCGGTGCTGCCACCTACAACCAGGAAGCTGGTGCCTACATCACCAAGATCGGCTCCGACATCCAGCCCGAGGGAAACTACAACTACCAGTACGAGACCAGCAACGGAATCGCCGCCCAGGAGTCCGGAATTGGAGGAAACCACGCCACCGGAGGATTCTCCTGGTACTCTCCCGAGGGTGAGCTCGTCCAGATCTCGTACGTGGCCGACGAGAACGGCTACCAGCCCCAGGGAGCTCTCCTGCCCACTCCTCCCCCAATCCCAGCTGCCATCCTTAAGAGCCTGGAGTACATCCGCACCCATCCCCAGTACGTCGAGCAGGAGTACCGCAGGCCCGCCCTGAAGAGGCTCATCGGTTAAGCGCGAGTGGAAGTCTTATGTGATAACATTTCAA--AAGAGCTTTATTACGATTTA-AAAAAT--
>droYak2:chr3L:10901955-10902410:+
TAGCTGCTCGTCGCCTCCGCCTTCCTGGCCTGCGCCTACGCCGCCGCCACCTACAACCAGGACGGCAGTGCCTACATCACCAAGATCGGCTCTGACATCCAGCCCGAGGGCAACTACAACTACCAGTACGAGACCAGCAACGGAATCGCCGCCCAGGAGGCCGGAATCGGAGGAAACCACGCCAGCGGAGGCTACTCGTACTACTCTCCCGAGGGTCAGCTCGTCCAGATCTCGTACGTTGCTGATGCCAACGGCTACCAGCCCCAGGGAGCCCTCCTGCCCACTCCTCCCCCAATCCCAGCTGCCATCCTGAAGAGCCTGGAGTACATCCGCACCCATCCCCAGTACGTCGAGAAGCAGTACCGCCAGCCCGCCCTCCAGAGGGTCTTCGGTTAAGCAGGAGAGGAAGTCTCATGTGATAACAAATCAA----GAGCTTTACTACGATTTA-AAAAAGGT
