# Supplementary material for: Duplication and Gene Conversion in the Drosophila melanogaster Genome
Source: PLoS Genet. 2008 Dec 12;4(12):e1000305. doi: 10.1371/journal.pgen.1000305 (PMC2588116; doi:10.1371/journal.pgen.1000305)
Supplement: Dataset S1 — Alignment data. (0.20 MB ZIP) [file pgen.1000305.s004.zip › alignment/Pre28.fas]

>dm3:chr3L:20492801-20494435:+
AAACGATATATATTTT-AAACGACAAAATAGTGTAGTATAGTTCGAGTATCATGTTTTTTACAGTGCAGCCATAACTATATTTTCTATAAAACTGAGGCGTATAAATTGGATTT-AAACTGGAGTTGTCAGGCTATTCTGGCGTTGGCCAGTTCGCGGACAGAACACTAAAAAATGGCGCAGTTGAAGTTTCTTAGACCCCTGGTGAAAGTATTGGTTAATCGTTCTGGAATCGGAAAAGCAAGTGTTTGGCACGCGGTGATCGTTACGTTTATGCACTACTTCTCCTGGGGTCTTCTCACCGTTCCCTTCATCGAAAAATTGTCGGGATCGTTTGGGAATCGCGTCCTTCTCGTCGATGGACTGGTTTATGGAGTTAGAGGAATCCTGGGATTTGTGACCACGCCCGTGATGGGTGCCATTTCCGATTTTCATGGCCGGAAAGTAGTGATGCTACTGGCAGTGGCAACCACCTACGCTCCAATTCCATTCATGATGTTGAAGAGTTGGTGGTTTTTCGCCATTCTCACTGTGAGCTCCATCTGTGGCAGCACTTACTCCTCTTCATTGGCCTATGTGGCAGACACAACTACTGTGGAGAATCGTTCAAAAGGCTATGGCATTGTTGCGGCCAGTTTTGGCGCAGGAATAGCCTTTTCACCATCGTTGGGGAATTACTTGATGAAATCGTACGGGTCCGCATCAGTTATTTTGATTGCCGCCATCACAGGCTTGATTAATATAATGTTTATCATATTTGCGGTGCCAGAGAGTTTAGTTTTAAAAGAAAAAAATAATATGTTGGATGAAGAGAGTGATAACAAGATGGA-------------------------------------------------------------------------------------------------------------------------------------------------------------------------------------------------GGACATTAA---------------------------------------------------------------------------------------------------CCCGAAGGAAAGGAAAGAGATCTTAAACAGAGAAGAAAAATTGAATAACCACGTTTCAGCGAACAAATCCAACCACGGCACATCACAAAATCTAGTCACAAATAAAGAGCTGGGCCAACAGTTCAACAAAGAGGA---AAACCTTCAGAATGATTTAACTGAAAAGGAGAAAATTGATAATGGATCCCTAAACTCTTCCGATCTTTGGGAAGTGCTGCGTAAAAGTCGTAAGGATAAGAACCTGCTCGTGATATACCTCATAACATTCCTCTCGATTTGGCCCTTTGCA------------------------------------GGAGTGGATTCTACTGCGCCCGTTTATCTCAAAACTAATATGGGATTTGAGTACGAGGAGGTGTCCATGATGTTGGGATTACTATCTGTGCTGGCGATCACATCCAATCTCCTTCTCGGTTATATTATAAACATAGTGGGGGCCAAGTGGTCGATCCGACTGGGATTATTACTCCTGCTATTGCAGTTGTTCTTCTTCGGCTTTGGAACCCATCATTGGATGTACTGGTTAAGCAGTATCTTGGCCGCACTGGCAACAATTATACCCGCTGCCAATAATGCGGTGGCTTCCATCTACGCCAGTCCCGATAATCGGGGTGCTGTCCTGGGCATTATCTCTGGAATTGAGTGCTTGAGCGAGGGTGTGGGACCTGCCTTTTTCGGAGTACTCTTCTTCATTTTCCAGGATGATTCGAAGAAT------AAAGTTAATTCACCAATTTCAATGCCCTTCGTCATAAGTGCCATTGGTGTATTTGTAGCCATCGTCTTGACAGGTTTTATTAAAAAGGAGACT
>dm3:chr3L:20497115-20498755:+
AAACGATATATTTTTT-AAACGACAAAATAGTGTAGTATAGTTCGAGTATCATGTTTTTTCCAGTGCAGCCATAACTATATTTTCTATAAAACTGAGGCGTATAAATTGGATTT-AAACTGGAGTTGTCAGGCTATTCTGGCGTTGGCCAGTTCGCGGACAGAACACTAAAAAATGGCGCAGTTGAAGTTTCTTAGACCCCTGGTGAAAGTATTGGTTAATCGTTCTGGAATCGGAAAAGCAAGTGTTTGGCACGCGGTGATCGTTACGTTTATGCACTACTTCTCCTGGGGTCTTCTCACCGTTCCCTTCATCGAAAAATTGTCGGGATCGTTTGGGAATCGCGTCCTTCTCGTCGATGGACTGGTTTATGGAGTTAGAGGAATCCTGGGATTTGTGACCACGCCCGTGATGGGTGCCATTTCCGATTTTCATGGCCGGAAAGTAGTGATGCTACTGGCAGTGGCAACCACCTACGCTCCAATTCCATTCATGATGTTGAAGAGTTGGTGGTTTTTCGCCATTCTCACTGTGAGCTCCATCTGTGGCAGCACTTACTCCTCTTCATTAGCCTATGTGGCAGACACAACTACTGTCGAGAATCGTTCAAAAGGATATGGCTTTGTGGCGGCCAGTTTTGGGGCAGGAATAGCCTTTTCTCCATCGTTGGGGAATTACTTGATGAAATCGTACGGGTCCGCATCAGTTATTCTGATAGCCACCATCACTGGGATGATCAATATCTTGTTTATCATATTTGCGGTGCCAGAGAGTTTAGTTTTGAAGGAGAAAAAGGTTATTTTGAATGAAAATAATGATAACAAGGTGGA-------------------------------------------------------------------------------------------------------------------------------------------------------------------------------------------------GGACACGAAAGTGGATG------------------------------------------------------------------------------------ACATAAGCCCAAAGGAAAAGAAAGAGAACTTAAATGGAGAAGGAAAGGTGAAT------GTTGAAGTGAACAAACCCACC---------TCACAGAATATAGTCACAAATAAAGAGCTGGACCAACAGTTCAGCAAAGAGGA---AAACCTTCAGAATGATTTAACTGAAAAGGAGAAAATTGATAATGGATCCCTAAACTCTTCCGATCTTTGGGAAGTGCTGCGTAAAAGTCGTAAGGATAAGAACCTGCTCGTGATATACCTCATAACATTCCTCTCGATTTGGCCCTTTGCA------------------------------------GGAGTGGATTCTACTGCGCCCGTTTATCTCAAAACTAATATGGGATTTGAGTACGAGGAGGTGTCCATGATGTTGGGATTACTATCTGTGCTGGCGATCACATCCAATATACTACTCGGTTATATTATGAATATAGTAGGGGCCAAGTGGTCGATCCGTCTGGGACTTTTACTATTGTTCTTGCAAATGCTTTTCTTCGGCTTTGGAACCCATCATTGGATGTACTGGTTAAGCAGTATCTTGGCCGCACTGGCAACAATTATACCCGCTGCCAATAATGCGGTGGCTTCCATCTACGCCAGTCCCGATAATCGGGGTGCTGTCCTGGGCATTATCTCTGGAATTGAGTGCTTGAGCGAGGGTGTGGGACCTGCCTTTTTCGGATTACTCTTCTTCATTTTTCAGGATGATTCGGAGACTGATCTTAAGGTCAATTCTCCAATTTCAATGCCCTTCGTCATAAGTGCCATCAGTGTTTTTGTGGCCATCGTCTTGAGCAGTTTCATTAAGAAGGATACT
>droSim1:chr3L:19842774-19844711:+
-----------------------------------------TTCGAGTATAATTTTTTTTCCAGTGCAGCCATAACTATATTTGCCATAAGACTGAGGCGTATAAATTGGATTT-AAACTGGAGTTGTCAGGCTATTCTGGCGTTGGCCAGTTCGCGGACAGAACACCTAAAA-TGGCGCAGTTTAAGTTTCTCAGACCCCTGGTGACAGTATTGGTTAATCGTTCTGGAATCGGAAAAGCCAGTGTTTGGCACGCGGTGATCGTTACGTTCATGCACTACTTTTCCTGGGGTCTTCTCACCGTGCCCTTCATCGAGAAACTGTCGGGATCGTTTGGGAATCGAGTCCTTCTCGTGGATGGACTGGTTTACGGAGTTAGAGGAATCCTGGGATTTGTGACCACACCTGTGATGGGCGCCATTTCCGATTTCCGTGGCCGAAAAGTGGTGATGCTACTGGCTGTGGCCACCACCTACGCTCCAATTCCATTCATGATGTTGAAGAGTTGGTGGTTCTTCGCCATTCTCACGGTGAGCTCCATCTGCGGGAGCACTTACTCCGCTTCATTGGCCTATGTGGCAGACACAACCAGTGTTGAGAATCGTTCAAAAGGATATGGCATTATTGCGGCCAGTTTCGGAGCTGGAATAGCCTTTTCGCCATCATTGGGTAATTACTTGATGAAATCGCACGGGTCTGGATCAGTTATTTTGCTTGCCGCCATCACAGGCTTGATTAATATCATGTTTATCATATTTGCGGTGCCAGAGAGCTTAGTTTTAAAAGAAAAAAAGAATATGGTGGATACAAAGACTGATAACAAGATGGA-------------------------------------------------------------------------------------------------------------------------------------------------------------------------------------------------GGACATAAA---------------------------------------------------------------------------------------------------CCCAAAGGAAAGGAAAGAGATCCTAAATAGAGAAGAAAAGTTGAATAACCTTGTTTTAGCGAACCAATCCAACCACGGCACATCACAAAATCTAGTCACAAATAAAGAGCGGAGCCAAAAGTTCAACAAAGAAGACGAAAACCTACAGAATGATTTAACTGAAAAGGAGAAAAATGATAATGGATCCCCAAACACCTCCGATCTTTGGAAAGTGCTGCGTAAAAGTCGTAAGGATAAGAACCTACTCGTGATATACCTCATAACATTCCTGTCGATTTGGCCCTTTGCAGNNNTCATAACATTCCTGTCGATTTGGCCCTTTGCAGGAGTGGATTCTACTGCACCCGTGTATCTGAAAACAAATATGGGATTTGAGTACGAGGAGGTGTCCATGATGTTGGGATTACTATCTGTGCTGGCGATCACTTCCAATCTCCTTCTCGGTTATATTATGAACGTAGTAGGGGTGAAGGGGTCGATCCGATTGGGATTATTACTCCTGCTGTTGCAGTTGTTCTTCTTCGGCTGTGGAACCCATCATTGGATGTACTGGTTAAGCAGTATCTTGGCCGCACTGGCAACAATTATTCCCGCTGCCAATAATGCGGTGGCTTCCATCTATGCCAGTCCCGAGAATCGGGGTGCTGTCCTGGGCATAATCTCTGGCATTGAGTGCTTGAGCGAGGGTTTGGGACCTGCCTTTTTCGGAGTACTCTTCTTCATTTTCCAGGATGATG---------ATCTTAAAGTCAATTCTCCAATTCCAATGCCCTTCGTCATAAGTGCCATTAGTGTATTTGTGGCCATCGTCTTGACAGGTTTTATTAAAAAGGAGACT
>droSim1:chr3L:19846946-19848585:+
AAACGATATATTTTTTTAAACGACAAAATAGTATAGTATAGTTCGAGTATCATGTTTTTTCCAGTGCAGTCATAACTATATTTGCCATAAGACTGAGGCGTATAAATTGGATTT-AAACTGGAGTTGTCAGGCTATTCTGGCGTTAACCAGTTCGCGGACAGAACACCTAAAA-TGGCGCAGTTTAAGTTTCTTAGACCCCTGGTGACAGTATTGGTTAATCGTTCTGGAATCGGAAAAGCCAGTGTT-GGCACGCGGTGATCGTTACGTTTATGCACTACTTTTCCTGGGGTCTTCTCACCGTGCCCTTCATCGAGAAACTGTCGGGATCGTTTGGGAATCGCGTCCTTCTCGTCGATGGACTGGTTTACGGAGTTAGAGGAATCCTGGGATTTGTGACCACGCCTGTGATGGGCGCCATTTCCGATTTCCGTGGCCGAAAAGTGGTGATGCTACTGGCTGTGGCCACCACCTACGCTCCAATTCCATTCATGATGTTGAAGAGTTGGTGGTTCTTCGCCATTCTCACTGTGAGCTCCATCTGTGGGAGCACTTACTCCTCTTCATTGGCCTATGTGGCAGACACAACCAGTGTTGAGAATCGTTCAAAAGGATATGGCTTTGTGGCGGCCAGTTTTGGGGCTGGAATAGCATTTTCGCCATCGTTGGGGAATTATTTGATGAAATCGTACGGGTCTGCATCAGTTATTTTGATAGCCACCATCACTGGCATGATGAATATCTTGTTTATCATATTTGCGGTGCCAGAGAGTTTAGTTTTGAAGGAGAAAAAGGTTATGTTGAATGAAATGAATGATAACAAGGTGGA-------------------------------------------------------------------------------------------------------------------------------------------------------------------------------------------------GGACACGAAAGCGGAGG------------------------------------------------------------------------------------ACATAAGCCCAAAGGAAAAGAAAGAGATCTTAAATGGAGAAGTAAAGTTGACC------GTTGAATCGAAGAAACCCACC---------TCACAGAATCTAGTCGCAAGTAAAGAGCAGGACCAAGAGTTAAACAAAGAGGA---AAACCTACAGAATGATTTAACCGAAAAGGAGAAAGATGATACTGAATCCCTAAACACTTCCGATCTTTGGAAAGTGCTGCGTAAAAGTCGTAAGGATAAGAACCTACTCGTGATATACTTCATAACATTCCTGTCGATTTGGCCCTTTGCA------------------------------------GGAGTGGATTCTACTGCACCCGTGTATCTGAAAACAAATATGGGATTTGAGTACGAGGAGGTGTCCATGATGTTGGGATTACTGTCTGTCCTGGCGATCACATCCAATATCCTCCTCGGTTATATTATGAATATAGTAGGGGCCAAGTGGTCGATCCGTCTGGGACTTTTACTGTTGTTCTTGCAAATGCTTTTCTTCGGCTTTGGAACCCATCATTGGATGTACTGGTTAAGCAGTATCTTGGCCGCACTGGCAACAATTATTCCCGCTGCCAATAACGCGGTGGCTTCCATCTACGCCAGTCCCGAGAATCGGGGTGCTGTCCTGGGCATTATCTCTGGCATCGAGTGCTTGAGCGAGGGTGTGGGACCTGCCTTTTTTGGATTGCTCTTCTTCATTTTCCAGGATGATTCGGATACTGATCTTAAAGTAAATTCTCCAATTCCAATGCCCTTCGTCATAAGTGCCATTAGTGTATTTGTGGCCATCGTCTTGAGTGGTTTCATTCAGAAGGATACT
>droSec1:super_11:383736-385338:+
-----------------------------------------TTCGAGTATAATTTTTTTTCCAGTGCAGCCATAACTATATTTGCCATAAGACTGAGGCGTATAAATTAGATTT-AAACTGGAGTTGTCAGGCTATTCTGGCGTTGGCCAGTTCGCGGACAGAACACCTAAAA-TGGCGCAGTTTAAGTTTCTTAGACCCCTGGTGACAGTATTGGTTAATCGTTCTGGAATCGGAAAAGCCAGTGTTTGGCACGCGGTGATCGTTACGTTTATGCACTACTTCTCCTGGGGTCTTCTCACCGTGCCCTTCATCGAGAAACTGTCGGGATCGTTTGGGAATCGCGTCCTTCTCGTGGATGGACTGGTTTACGGAGTGAGAGGAATCCTGGGATTTGTGACCACGCCTGTGATGGGCGCCATTTCCGATTTCCGTGGCCGAAAAGTGGTGATGCTACTGGCTGTGGCCACCACCTACGCTCCAATTCCATTCATGATGTTGAAGAGTTGGTGGTTCTTCGCCATTCTCACTGTGAGCTCCATCTGTGGGAGCACTTACTCCTCTTCATTGGCCTATGTGGCAGACACAACTAGTGTTGAGAATCGTTCGAAAGGATATGGCTTTGTGGCGGCCAGTTTTGGGGCTGGAATAGCCTTTTCGCCATCGTTGGGGAATTATTTGATGAAATCGTATGGGTCTGCATCCGTTATTTTGATAGCCACCATCACTGGCATGATGAATATCTTGTTTATCATATTTGCGGTGCCAGAGAGCTTAGTTTTAAAAGAAAAAAAGAAAATGGTGGATAAAAAGACTGATAACAAGATGGA-------------------------------------------------------------------------------------------------------------------------------------------------------------------------------------------------GGACATAAA---------------------------------------------------------------------------------------------------CCCAAAGGAAAGGAAAGAGATCCTAAATAGAGAGGAAAAGTTGAATAACCTTGTTTTAGCGAACAAATCCAACCACGGCACATCACAAAATCTAGTCACAAATAAAGAGCGGAGCCAAAAGTTCAACAAAGAAGACGAAAACCTACAAAATGATTTAACTGAAAAGGAGAAAAATGATAATGGATCCCCAAACACTTCCGATCTTTGGAAAGTGCTGCGTAAAAGTCGTAAGGATAAGAACCTACTCGTGATATACCTCATAACATTCCTGTCGATTTGGCCCTTTGCA------------------------------------GGAGTGGATTCTACTGCACCCGTATATCTCAAGACTAATATGGGATTTGAGTACGAGGAGGTGTCCATGATGTTGGGATTACTGTCTGTACTGGCGATAACATCGAATCTCCTCTTCGGTTATATTATGAACATAGTAGGGGTGAAGTGGTCGATCCGTCTGGGACTTTTTCTATTGTTCCTGCAAATGCTTTTCTTCGGCTTTGGAACCCATCATTGGATGTACTGGTTAAGCAGTATCTTGGCCGCACTGGCAACAATTATACCCGCTGCCAATAATGCGGTGGCTTCCATCTACGCCAGTCCCGAGAATCGGGGTGCTGTCCTGGGCATTATCTCTGGCATCGAGTGCTTGAGCGAGGGTTTGGGACCTGCCTTTTTCGGAGTACTCTTCTTCATTTTCCAGGATGATGCGGATACTGATCTTAAAGTCAATTCTCCAATTCCAATGCCCTTCGTCATAAGTGCCATTAGTGTATTTGTGGCCATCGTCTTGACAGGTTTTATTAAAAAGGAGACT
>droSec1:super_11:387497-389136:+
AAACGATATATTTTTT-AAACGACAAAATAGTATAGAATAGTTCGAGTATCATGTTTTTTCCAGTGCAGCCATAACTATATTTGCTATAAGACTGAGCCGTATAAATTGGATTT-AAACTGGAGTTGTCAGGCTATTCTGGCGTTGGCCAGTTCGCGGACAGAACACCTAAAA-TGGCGCAGTTTAAGTTTCTTAGACCCCTGGTGACAGTATTGGTTAATCGTTCTGGAATCGGAAAAGCCAGTGTTTGGCACGCGGTGATCGTTACGTTTATGCACTACTTCTCCTGGGGTCTTCTCACCGTGCCCTTCATCGAGAAACTGTCGGGATCGTTTGGGAATCGCGTCCTTCTCGTGGATGGACTGGTTTACGGAGTGAGAGGAATCCTGGGATTTGTGACCACGCCTGTGATGGGCGCCATTTCCGATTTCCGTGGCCGAAAAGTGGTGATGCTACTGGCTGTGGCCACCACCTACGCTCCAATTCCATTCATGATGTTGAAGAGTTGGTGGTTCTTCGCCATTCTCACTGTGAGCTCCATCTGTGGGAGCACTTACTCCTCTTCATTGGCCTATGTGGCAGACACAACTAGTGTTGAGAATCGTTCGAAAGGATATGGCTTTGTGGCGGCCAGTTTTGGGGCTGGAATAGCCTTTTCGCCATCGTTGGGGAATTATTTGATGAAATCGTATGGGTCTGCATCCGTTATTTTGATAGCCACCATCACTGGCATGATGAATATCTTGTTTATCATATTTGCGGTGCCAGAGAGTTTAGTTTTGAAGGAGAAAAAGGTTATGTTGAATGAAATTAATGATAACAAGGTGGA-------------------------------------------------------------------------------------------------------------------------------------------------------------------------------------------------GGACACGAAAGCGGAGG------------------------------------------------------------------------------------ACATAAGCCCCAAGGAAAAGAAAGAGATCTTAAATGGAGAAGTAAAGTTGACT------GTTGATGCGAAGAAACCCACC---------TCACAGAATCTAGTCGCAAGTAGAGAGCAGGACCAAGAGTTAAACAAAGAGGA---AAACCTACAGAATGATTTAACCGAAAAGGAGAAAGATGATAATGAATCCCTAAACACTTCCGATCTTTGGAAAGTGCTGCGTAAAAGTCGTAAGGATAAGAACCTACTCGTGATATACCTCATAACATTCCTGTCGATTTGGCCCTTTGCA------------------------------------GGAGTGGATTCTACTGCACCCGTGTATCTGAAAACAAATATGGGATTTGAGTACGAGGAGGTGTCCATGATGTTGGGATTACTGTCTGTACTGGCGATAACATCCAATATCCTCCTTGGTTATATTATGAATATAGTAGGGGCCAAGTGGTCGATCCGTCTGGGACTTTTTCTATTGTTCCTGCAAATGCTTTTCTTCGGCTTTGGAACCCATCATTGGATGTACTGGTTAAGCAGTATCTTGGCCGCACTGGCAACAATTATACCCGCTGCCAATAATGCGGTGGCTTCCATCTACGCCAGTCCCGAGAATCGGGGTGCTGTCCTGGGCATTATCTCTGGCATCGAGTGCTTGAGCGAGGGTTTGGGACCTGCCTTTTTCGGAGTACTCTTCTTCATTTTCCAGGATGATGCGGATACTGATCTTAAAGTCAATTCTCCAATTCCAATGCCCTTCGTCATAAGTGCCATTAGTGTATTTGTGGCCATCGTCTTGAGTGGTTTCATTCAGAAAGATACT
>droYak2:chr3L:20063983-20065902:-
-------------TTTTAAAAGACAAAATATCCCCTT----TTCGAGTACTACGTTTTTTTCAGTGCATCAATAACTATATTTGCTTTAAGACTGAGGCGTGTAAATTGAATTTTAAGCTGGAGTTGTTAGGCTATTCTGGCGATAGCCAGTTCGCGGACAGAACACTTATAA-TGGCGCAGTTGAAGTTTCTGAGACCCCTTGTAAAATTGTTGGTCAATCGTCCCGGAATCGGAAAAGCCAGTGTTTGGCACGCGGTGATTGTTACGTTTATGCACTACTTTTCCTGGGGTCTTCTGACCGTGCCCTTCATCGAAAAACTCTCGTTATCCTTTGGAAATCACGTCCTTCTCGCCGATGGACTGGTTTACGGAGTTAGAGGAATCCTGGGATTTGTGACTACACCTGTGATGGGCGCCATTTCTGATTTCCGTGGCCGAAAAGTGGTGATGTTGCTGGCCGTGGCAACCACTTACGCGCCGATTCCATTCATGATGTTGAAGAGTTGGTGGTTCTTCGCCATACTCACCGTGAGCTCCATCTGTGGGAACACTTACTCGGCTTCACTGGCCTATGTGGCGGATGTGACCAGTGTGGAGCATCGTTCAAAAGGATATGGCATTGTGGCGGCCAGTTTTGGTGCTGGAATAGCTTTTTCCCCATCGTTGGGGAACTATTTGATGAAATCGTTCGGGTCCGGATCAGTTATTTTGATTGCTACCATCACTGGGTTGATCAATATCTTGTTTATCATATATGCAGTGCCAGAGAGTTTGGTTTTAAAGGAAAAAAAGGTTATGCTGGATGAAATTAATGATAACCAAGTGGATGACAAGAATTCAAAGGAAAAGAAAGAGATCTTAAATGGAAAACAAAAGTTGAATGATAATGTTTTAGCGAACAAATCCAAATACAATCCCTCACAGAATCTAGTCAGCAATAAAGAGCAGAACCAAGAGATCAACAAAGAAGAAGAAAACGTACAGAATGATTTAACTGAAATGGAGAAAAGTGATAATGGCNNNNNNNNNNATATATGCAGTGCCAGAGAGTTTGGTTTTAAAGGAAAAAAAGGTTATGCTGGATGAAATTAATGATAACCAAGTGGATGACAAGAATGTGGACTTACATTCAAAGGAAAAGAAAGAGATCTTAAATGGAAAACAAAAGTTGAATGATAATGTTTTAGCGAACAAATCCAAATACAATCCCTCACAGAATCTAGTCAGCAATAAAGAGCAGAACCAAGAGATCAACAAAGAAGAAGAAAACGTACAGAATGATTTAACTGAAATGGAGAAAAGTGATAATGGCACCTTAAACACCTCCGATCTTTGGGAAGGGCTGCGTAAAAGCCGTAAGGATAAGAACTTGCTCGTGATATATCTCATAATATTCCTGTCCATTTGGCCCTTTGCG------------------------------------GGAGTGGATTCTACTGCGCCAGTATATCTGAAAACTAATATGGGATTTGAATATGAGGAGGTCTCCATGATGTTGGGACTACTGTCTGTGCTGGCGATCACATCCAATCTTCTCCTGGGTTACATTATGAAAATAGTAGGGGCCAAGTGGTCCATCCGACTGGGATTACTACTCCTGCTATCGCAGCTGCTATTCTTCGTCTTTGGAACTCATCATTGGATGTACTGGTTAAGCAGTATTTTGGCCGCCATGGCAACAATTATTCCCGCTGCCAGTAATGCGGTGGCTTCCATCTATGCCAGTCCCGAAAATCTAGGGGCTGTTCTGGGTATTATCTCTGGAATCGAGTGCCTGAGCGAGGGTTTGGGACCAGCCTTTTTCGGAGTACTCTTCTTCATTTTCCAGGATGATTCGGAGAATAATCTCAAAGTTAATTCACCAATTCCAATGCCCTTTGTCATAAGTGCCATCGCCGTATTCGTGGCCATCGTCTTGACAGGTTTTATTAAAATGGAAACT
