# Supplementary material for: Duplication and Gene Conversion in the Drosophila melanogaster Genome
Source: PLoS Genet. 2008 Dec 12;4(12):e1000305. doi: 10.1371/journal.pgen.1000305 (PMC2588116; doi:10.1371/journal.pgen.1000305)
Supplement: Dataset S1 — Alignment data. (0.20 MB ZIP) [file pgen.1000305.s004.zip › alignment/Pre29.fas]

>dm3:chrX:1713912-1714554:+
CACAGCCTGTTT---TTTCAACGACATGCCGGCCAATTCACGGGTCAGGTCCTCTGCGACACGATGGACGCGGCTGAATCGCGAAACGGATACAGTCTTCTTTTTCACCCCATTGGTCAA---GCCCCCTGCGGCACGATCGGTGCGGATGAATCGTGAAAAGGTCGTAGTCTTCTTTTTCATCCCATTGGACTTGGCAAAACTTGGCACGGGAGAACTCATCATCGTCGATTCGAATCTCTTGTTCTTCTTCAAGGGAATACAATTATAGGCAAAACGC---------------------GAAATACCA------------ATATTACACT----------CTTGAACATACCGAAATGGATGCCGGTAGATTCTTTTCCATCTTTGGCTTAATTATGACTTAGCGCAGTCTTGATTATTTAAGTAACGAACAAAAACAATTAGTCGAATATAGAGCTATATAGTATAGAACTCACTGGTCGTCGTCCTCAATCGTAATGACCTATCCTTTTGGCTCAGAAAAACAAGTTGACTATCACGTTGAAGTTTCTGGAGCAGAGTTCTTAGAA-------TTTAAATTTGCCCTTTACTAATGGCTCCACTGTTATCGATAGGGTGGCAACCCTACTTGATAGATTATTAGAGATGTGCTTCTTATTGTTTCCTAGTCAGAAGTTCAAGATTTTAAGATCAT-------
>dm3:chrX:1715962-1716602:+
CACAGGCTGTTTTGGTTTTAAGGACACGCTGGCCAATTGACGGGTTAGGTCCTCTTCGGCGCGAGCGGTGCGGTCGAATCGCGAAAAGAACACAGTCTTCTTTTGCACCGCATTGGTCGG---TCCGTCTGCGACACGTTCGGTGCGGATGAAACGTGAATAGGTCACAGTCTTCTTTTTAGTCCCATTGGACTTGGCAAAACTTTGCTCGGAAGAACTCATCATCGTCGATTCGAATCTCTTGTTCTTGTTCAAGGGAATACAATTTTAAGCAAGACGC---------------------AACATACCA------------ATATTACACT----------CTTGAACATACCCAAATGGATGCCTGTATATTCGTTTCCATTATTGGCTTCATTATGACTTGGCGCAGTCTTGATTATTTAAGTAACGAA-AAACACAATTTGCCGATTATAGAGCTATATGGTATAGAACTAACTGGTCGTCGTCCTCAATCGTAATGACTTATCCTTTTGGCTCAGAAAAACAAGTTGACTATCACGTTGAAGTTTCTGGAGCAGAGTTCTTAA-----------CAGAAGTGGCCATCACTACTGGCTCCTCTGTTGTCGATAGGATGGCAACCCTAGCTGATAGATTATTAGAGATGTGCTTCTTATTGTTTCCTAGTCAGAAGATCAAGATTTTAAGATATT-------
>droSim1:chrX:1207032-1207410:+
-------------------------------------------------------------------------------------------ACAGTCTTCTTTTTTACCCAATTGGTCGGGCGGCCCCCTGCAGCACGATCGTCGCGGATGAATCGTGAAAAGGACACAGTCTTCTTTTTCATCCCATTGGACATGGCAAAACTTGGCTCGGGAGAACGCATCAACGTCGATTTGAATCTCTTGTTCATCTGCAAGGTAATACAATTTTAGGCAAGACGC---------------------AAAATACCA------------ATATTACACT----------CTTGAACCTACACAATTGGATGCCGGTAGCTTTGTTTCATTCTTTGGCTTCATTATGACTTGGCGCAGTCTTGACTATTTAAGTAACAAACAAAAACAATTTGCCGATTATAGAGCGATAC------------ACTGGTCGTAGTCCTCAGTCGTAATGACTTCTTCTTTTGGCTCAGAAAAA-------------------------------------------------------------------------------------------------------------------------------------------------------------------------------------
>droSim1:chrX:1208614-1209209:+
------------------------CATGCTGGCCAATGGACGGGTCAGGTCCTCTGCGGCACGATTGGTGCGCTCGAATCGCGAAAAGAACACTGTCTTCTTTTGAACCGCATTGGTCGG---GCCCTCTGCGACACGATCGGTGTGGATGAATCGCGAAAAGGACGCAGTCTTATTTTTCACCCCATTGGACGTGGCAAAACTTGGCTCGGGAGAAC---------------------TCTTGTTCATCTGCAAGGTAATACAATTTTAGGCAAGACGC---------------------AAAATACCA------------ATATTACACT----------CTTGAACCTACCCAAATGGATGCTTGTAGATTCGTTTCCATTATGTGCTTCATTATGACTTGGCGCAGTCTTGGTTATTTAAGTAACGAATAAATACAATTTGCCGATTATAGAGCGATAC------------ACTGGTCGTAGTCCTCAGTCGTAATGACTTGTCCTTTTGGCTCAGAAAAAAAG------TGCCCTGGGGAAGTTTCTGGAGACGAGTTCTTAACAGAATTGCCATTTCAGTGACCAACACTACTGTCTCCCCTGTTATCGAT-GGGTGGCAACCCTACCTGATAGATTTACAGAGATGAGCTTGTTATTGTTTCTGCAGTCCTAGTCAGAAGTTCAAGATTTTTAGATATT
>droSec1:super_10:1511283-1511661:+
-------------------------------------------------------------------------------------------ACAGTCTTCTTTTTTACCCAATTGGTCGGGCGGCCCCCTGCAGCACGATCGTCGCGGATGAATCGTGAAAAGGACACAGTCTTCTTTTTCATCCCCTTGGACATGGCAAAATTTGGCTCAGGAGAACGCATCAACGTCGATTGGAATCTCTTGTTCATCTGCAACGTAATACAATTTTAGGCAAGACGT---------------------AAAATACCA------------ATATTACACT----------CTTGAACCTACCCAATTGGATGCCGGTAGCTTTGTTTCCTTCTTTGGCTTCATTATGACTTGGCGCAGTCTTGATTATTTAAGTAACAAACCAAAACAATTTGCCGATTATAGAGCGATAC------------ACTGGTCGTAGTCCTCAGTCGTATTGACTTGTCCTTTTGGCTCAGAAAAA-------------------------------------------------------------------------------------------------------------------------------------------------------------------------------------
>droSec1:super_10:1517223-1517824:+
------------------------CATGCTGGCCAATGGACGGGTCAGGTCCTCTGCGGCACGATTGGTGCGCTCGAATCGCGAAAAGAACACAGTCTTCTTTTGAGCCGCATTGGTCGG---ACCCTCTGCGACACGATCGGTGTGGATGAATCGCGAAAAGGACACAGTCTTATTTTTCACCCCATTGGACGTGGCAAAACTTGGCTCGTGAGAAC---------------------TCTTGTTCATCTGCAAGGTAATACAATTTTACGCAAAATACCAATATTACACTCTTGAACCAAAGACACTAGAATATTCTAGAATATTATTCTAGTGTCTTTGCTTGAACCTACCCAATTGGATGCCGGTAGCTTTGTTTCCTTATTTGGCTTCATTATGACTTGGCGCAGTCTTGATTATTTAAGTAACAAACCAAAACAATTTGCCGATTATAGAGCGATAC------------ACTGGTCGTAGTCCTCAGTCGTAATGACTTGTCTTTTTGGCTCAGAAAAAAAG------TGCCCTGGGGAAGTTTCTAGAGCCGAGTTCTTAACAGAATTGCCATTTCAGTGACCAACACTACTGGCTCCCCTGTTATCGAT-GGATGGCAACCCTACCTGATAGATTTACAGAGATGAGCTTGTTATTGTTTC-------------------------------------
