# Supplementary material for: Duplication and Gene Conversion in the Drosophila melanogaster Genome
Source: PLoS Genet. 2008 Dec 12;4(12):e1000305. doi: 10.1371/journal.pgen.1000305 (PMC2588116; doi:10.1371/journal.pgen.1000305)
Supplement: Dataset S1 — Alignment data. (0.20 MB ZIP) [file pgen.1000305.s004.zip › alignment/Pre30.fas]

>dm3:chr2R:10634754-10635625:+
TGATAAGGCATCCAGGCCGAGATCGGCAATCAGATGAATCATGTCAATCATCAGAAAAGTTCTTCCCCGCATCTTGAGGTATAAAACCGATGCATTGG-ACACCTTGAAACATCAGTCAGCTCCAGCAATCCAGTTCAGCAACATGCAGAACACAAGCATCCTAATCGTGGCCCTGGTGGCACTTTTCGCCATTACCGAGGCACTTCC---------CACAACAGGACCCATTCGCGTCCGTCGCCAGGTGCTCGGAGGTTCCTTAACCTCCAATCCCGCTGGTGGGGCTGATGCTCGTTTGGATCTGACCAAGGGCATTGGCAATCCCAACCACAATGTGGTGGGTCAGGTTTTCGCCGCCGGAAACACTCAAAGTGGTCCAGTCACAACTGGCGGAACTTTGGCCTACAACAAGTGAGTTCTCTAAACTAAGAG---ATTACTAGAGGATATATTAACTCTATTCTATTCATTTTTGAAGTGCTGGTCATGGTGCCTCTTTGACCAAAACACACACGCCCGGAGTGAAGGATGTTTTCCAGCAGGAGGCCCATGCCAATTTATTCAACAATGGCAGACACAATCTGGATGCCAAGGTCTTTGCTTCGCAAAATAAACTGGCCAATGGTTTCGAGTTCCAGCGGAATGGAGCTGGTCTGGATTACTCCCACATCAACGGACATGGTGCTTCCTTGACGCACAGCAACTTCCCAGGAATCGGCCAGCAACTCGGCCTGGATGGACGTGCTAATCTCTGGTCATCGCCCAATCGTGCTACTACCTTGGATCTCACGGGATCGGCGAGCAAGTGGACGAGTGGACCGTTTGCCAACCAGAAGCCAAACTTTGGTGCTGGCCTGGGTCTATCTCATCATTTCGGCTAA
>dm3:chr2R:10636619-10637480:+
TGATAAGGCAAGCCAGCTGAAAACGACACCGAGATGAATCTAGTAATTTACCAACAAAGTTCTTCCCCTAAGATT-ACGTATAAAAGCGGATCATCAGATCACCTTGGA-CATCAGTTAGCTCCAGCAATCCAGTCCAGCAACATGCAGAAGACAAGCATCCTTATCT---------TGGCACTTTTCGCCATCGCAGAGGCAGTTCC---------CACAACAGGACCCATTCGGGTCCGTCGCCAGGTGCTTGGAGGTTCCTTAGCCTCCAATCCCGCTGGAGGGGCTGATGCTCGGTTGAATCTCAGCAAGGGCATTGGCAATCCCAACCATAATGTGGTAGGTCAGGTTTTCGCCGCCGGAAACACTCAAAGCGGTCCAGTCACAACTGGCGGAACTTTGGCCTACAACAAGTGAGTTCTCTAAGCTAAGAG---ATTACTAGAGGCTATATTAACTCTATTCTATTCATTTTTGAAGTGCTGGTCATGGTGCCTCTTTGACCAAAACACACACGCCCGGAGTGAAGGATGTCTTCCAGCAGGAGGCCCATGCCAATTTATTCAACAATGGCAGACACAATCTGGATGCCAAGGTCTTTGCTTCACAAAATAAACTGGCCAATGGCTTCGAGTTCCAGCGCAATGGAGCTGGTCTGGATTACTCCCACATCAACGGACATGGTGGATCCTTGACGCACAGCAACTTCCCAGGAATCGGCCAGCAACTCGGCCTGGACGGACGTGCTAATCTCTGGTCATCGCCCAATCGTGCTACTACCTTGGACCTCACGGGATCGGCGAGCAAGTGGACGAGTGGTCCGTTTGCCAACCAGAAGCCAAACTTTGGTGCTGGCCTGGGACTTTCCCACCACTTCGGTTAA
>droSim1:chr2R:9399749-9400611:+
TGATAAGGCATCCCGGTCGAGATCGGCAATCAGATGAATCATGTGAACCACCAGAAAAGTTCTTCCCCGCATCTTGAGGTATAAAACCGAAGCATTGG-CCACCTTGAAACATCAGTCAGCTCAAGCAATCCAGTCCAGCAACATGCAGAAGACAAGCATCCTAATCG---------TGGCACTATTCGCCATCGCAGAAGCACTTCC---------CACGACAGGACCCATTCGCGTCCGTCGCCAGGTTCTCGGAGGTTCCTTAACCTCCAATCCCGCTGGTGGGGCTGATGCTCGATTGGATCTGACCAAGGGCATTGGCAATCCCAACCACAATGTGGTGGGTCAGGTTTTCGCAGCCGGAAACACTCAAAGTGGTCCAGTGACAACTGGCGGAACTTTAGCCTACAACAAGTGAGTTCTCTAAGCTAAGAC---ATTGTTAGAAAATATATAAACTTTATGCTGTCTTTTCTTGCAGTAATGGTCATGGTGCTTCTTTGACCAAAACACACACGCCCGGTGTGAAGGATGTCTTCCAGCAGGAGGCCCACGCCAATCTATTCAACAATGGCAGACATAATCTGGATGCTAAGGTCTTTGCTTCCCAAAATAAACTGGCCAATGGTTTCGAGTTCCAGCGCAATGGGGCTGGTCTGGATTACTCTCACATCAACGGACATGGTGCTTCCTTGACGCACAGCAACTTCCCGGGAATTGGTCAGCAACTCGGCCTGGAGGGACGTGGTAACCTGTGGTCTTCGGCGGATCGGGCAACCCGCTTGGATCTGACTGGATCCGCCAGCAAGTGGACAAGTGGACCGTTTGCTAACCAGAAGACTGACTTTGGCGCTGGCTTGGGTCTATCCCATCATTTCGGCTAA
>droSim1:chr2R:9401599-9402459:+
TGATAAGGCAAGCCAGCTGAAAACGACACCCAGATGAATCTAGTGATTTACCAACAAAGTTCTTCCCCTTAGATT-ACGTATAAAAGCGGATCATCAG-CCACCTTGGA-CATCAGTTAGCTCCAGCAATCCAAACCAGCAACATGCAGAAGACAAGCATCCTAATCT---------TGGCACTTTTCGCCATCTCTGAGGCGGTTCC---------TACGACAGGACCCATTCGCGTACGTCGCCAGGTGCTTGGAGGTTCCTTAGCCTCCAATCCCGCTGGAGGGGCTGATGCTCGGTTGAATCTTAGCAAGGGCATTGGCAATCCCAACCACAATGTGGTGGGTCAGGTTTTCGCAGCCGGAAACACTCAAAGCGGTCCAGTCACAACTGGCGGAACTTTGGCCTACAACAAGTGCGTTCTCTAAGCTATGAC---ATTGTTAGAAGATATATTAACTTTATGCTCTCTTTTCTTGCAGTAATGGTCATGGTGCTTCTTTGACCAAAACACACACGCCCGGTGTGAAGGATGTCTTCCAGCAGGAGGCCCATGCCAATCTATTCAACAATGGCAGACATAATCTGGATGCCAAGGTCTTTGCTTCCCAAAATAAACTGGCCAACGGTTTCGAGTTCCAGCGCAATGGAGCTGGTCTGGATTACTCCCACATCAACGGACATGGTGCTTCCTTGACGCACAGCAACTTCCCAGGAATCGGACAGCAACTCGGCCTGGATGGACGTGCTAATCTCTGGTCATCGCCCAATCGTGCTACTACCTTGGATCTCACAGGATCGGCGAGCAAGTGGACGAGTGGACCGTTTGCCAACCAGAAGCCAAACTTTGGTGCTGGCCTGGGACTTTCCCACCACTTCGGTTAA
>droSec1:super_1:8154647-8155509:+
TGATAAGGCATCCAGGCCGAGATCGACAATCAGATGAATCATGTGAACCACCAGAAAAGTTCTTCCCCGCATCTTGAGGTATAAAACCGAAGCATTGG-CCACCTTGAAACATCAGTCAGCTCAAGCAATCCAGTCCAGCAACATGCAGAAGACAAGCATCCTAATCA---------TGGCACTTTTCGCCATCGTAGAGGCGGTTCC---------TACAACAGGACCCATTCGCGTCCGTCGCCAGGTGCTCGGAGGTTCCTTAACCTCCAATCCCGCTGGTGGGGCTGATGCTCGATTGGATCTGACCAAGGGCATTGGCAATCCCAACCACAATGTGGTGGGTCAGGTTTTCGCAGCCGGAAACACTCAAAGCGGTCCAGTCACAACTGGCGGAACTTTGGCCTACAACAAGTGAGTTCTCTAAGCTAAGAG---CTTATTAGAGGATATATTAACTATATTCTATTTATTCTTGCAGTGCTGGTCATGGTGCCTCATTGACCAAAACACACACGCCCGGAGTAAAGGATGTCTTCCAGCAGGAGGCCCATGCCAATCTATTCAACAATGGCAGACATAATCTGGATGCCAAAGTGTTCGCCTCTCAGAATAAACTGGCCAATGGTTTCGAGTTCCAGCGCAATGGAGCTGGTCTGGACTACTCCCACATCAACGGACATGGTGCTTCCTTGACGCACAGCAACTTCCCAGGAATCGGCCAGCAACTCGGTCTGGATGGACGTGCTAATCTGTGGTCATCGCCCAATCGTGCTACTACCTTGGATCTCACGGGATCGGCGAGCAAGTGGACGAGTGGACCGTTTGCCAACCAGAAGCCAAACTTTGGTGCTGGCCTGGGACTTTCCCACCACTTCGGTTAA
>droYak2:chr2R:10568879-10569761:+
TGATAAGGCATCCAGACCTTGATCAGCACTTAGATGAATCATGTGAACCACCAGAAGAGTTCTTCCCCGTTCATTGAGGTATAAAACCAGAGCATTGG-CCACCTTGGA-CATCAGTCAGCTCCACCAATCCAGTCCAGCAACATGCACAAGACAAGCATCCTAATCGTGGCCCTCGTGGCACTTTTCGCCATCACAGAAGCAGTTCCTCCATTTCCCACCACAGGTCCCATTCGGATCCGCCGCCAAGTGCTCGGAGGTTCCTTAGCCTCCAACCCAGCTGGTGGAGCTGATGCTCGCTTGGATCTCTCCAAGGGCATTGGCAATCCCAACCACAATGTGGTGGGCCAGGTTTTCGCCGCTGGAAACACTCAAAACGGTCCAGTCACAACTGGCGGAACTTTGGCCTACAACAAGTGAGTTCCTTAAGATACGAATAAATTGTTAGAAAATATATTAATCCTATTCTCTTTTTTTTTGCAGTGCTGGCCATGGTGCTTCTTTGACCAGGACACACACGCCCGGAGTGAAGGATGTCTTCCAGCAGGAGGCGCACGCCAATCTATTCAACAATGGCAGGCACAACCTGGATGCCAAGGTGTTCGCCTCCCAAAACAAACTGGCCAATGGCTTCGAGTTCCAGCGTAATGGCGCTGGTCTGGATTACTCCCACATCAACGGACATGGTGCCTCCCTGACACACAGCAACTTCCCAGGAATCGGCCAGCAACTCGGTCTAGAGGGACGTGGTAACCTGTGGTCCTCGGCGGATCGGGCAACCCGTTTGGATCTGACTGGATCGGCCAGCAAGTGGACAAGTGGACCGTTCGCTAACCAGAAGCCCAACTTTGGTGCTGGCCTGGGGCTATCCCATCATTTCGGCTAA
